# Supplementary material for: Safety of intrauterine devices in MRI
Source: PLoS One. 2018 Oct 9;13(10):e0204220. doi: 10.1371/journal.pone.0204220 (PMC6177157; doi:10.1371/journal.pone.0204220)
Supplement: S1 File — (ZIP) [file pone.0204220.s001.zip]

Archive with 67 entries (67 files):
- artifacts/S1.png
- artifacts/S10.png
- artifacts/S11.png
- artifacts/S12.png
- artifacts/S13.png
- artifacts/S14.png
- artifacts/S15.png
- artifacts/S16.png
- artifacts/S17.png
- artifacts/S18.png
- artifacts/S19.png
- artifacts/S2.png
- artifacts/S20.png
- artifacts/S21.png
- artifacts/S22.png
- artifacts/S23.png
- artifacts/S24.png
- artifacts/S25.png
- artifacts/S26.png
- artifacts/S27.png
- artifacts/S28.png
- artifacts/S29.png
- artifacts/S3.png
- artifacts/S30.png
- artifacts/S4.png
- artifacts/S5.png
- artifacts/S6.png
- artifacts/S7.png
- artifacts/S8.png
- artifacts/S9.png
- artifacts/summary_artifacts.pdf
- force/force_spirale.xls
- force/S31.JPG
- force/S32.JPG
- rf_heating/chin_ring_3T_right.gif
- rf_heating/chin_ring_3T_right.tem
- rf_heating/fda_left_3t.gif
- rf_heating/fda_left_3t.tem
- rf_heating/fda_right_3t.gif
- rf_heating/fda_right_3t.tem
- rf_heating/gold_3T_right.gif
- rf_heating/gold_3T_right.tem
- rf_heating/heating_spiralen.xlsx
- rf_heating/monalisa_3T_right.gif
- rf_heating/monalisa_3T_right.tem
- rf_heating/novat_3T_right.gif
- rf_heating/novat_3T_right.tem
- rf_heating/ref_15t.gif
- rf_heating/ref_15t.tem
- rf_heating/ref3t.gif
- rf_heating/ref3t.tem
- rf_heating/S33.JPG
- rf_heating/S34.JPG
- rf_heating/S35.JPG
- rf_heating/S36.JPG
- rf_heating/spir_15_china_07.gif
- rf_heating/spir_15_china_07.tem
- rf_heating/spir_15_gold_04.gif
- rf_heating/spir_15_gold_04.tem
- rf_heating/spir_15_left_01.gif
- rf_heating/spir_15_left_01.tem
- rf_heating/spir_15_mona_06.gif
- rf_heating/spir_15_mona_06.tem
- rf_heating/spir_15_nova_03.gif
- rf_heating/spir_15_nova_03.tem
- rf_heating/spir_15_right_02.gif
- rf_heating/spir_15_right_02.tem
