# Supplementary material for: Safety of intrauterine devices in MRI
Source: PLoS One. 2018 Oct 9;13(10):e0204220. doi: 10.1371/journal.pone.0204220 (PMC6177157; doi:10.1371/journal.pone.0204220)
Supplement: S1 File — (ZIP) [file pone.0204220.s001.zip › force/force_spirale.xls]

## Sheet: force_Spiralen
Description	mass		add mass		Angle [°]				acceleration		Angle [°] 30T/m		Force	Quality torque:
	[g]	± [g]	[g]	± [g]	meas			error	[m/s^2]	±[m/s^2]	[°]	±[°]	[mN]
Monalisa	0.53	0.01	0	0	1	0	0	1	0.0570729	0.171223	3.6986	11.0655	0.336096	none
Gold	0.53	0.01	0	0	0	1	0	1	0.0570729	0.171223	3.6986	11.0655	0.336096	none
NovaT	0.44	0.01	0	0	1	0	0	1	0.0570729	0.171223	3.6986	11.0655	0.279023	none
China Ring	0.72	0.01	58.1	0.1	41	42	42	1	7924.51	0.306815	n/a		5705.64	strong		8.73016
																Beschleunigung incl. zusatzgewicht
