# Supplementary material for: Safety of intrauterine devices in MRI
Source: PLoS One. 2018 Oct 9;13(10):e0204220. doi: 10.1371/journal.pone.0204220 (PMC6177157; doi:10.1371/journal.pone.0204220)
Supplement: S1 File — (ZIP) [file pone.0204220.s001.zip › rf_heating/chin_ring_3T_right.tem]

Qualitrol Corporation
Instrument(serial):		1(RFX637A)	1(RFX637A)	1(RFX637A)	1(RFX637A)
Channel name:			1:S1	2:S2	3:S3	4:S4
Channel # :			1	2	3	4
dd/mm/yyyy	hh:mm:ss
25/01/2016	19:58:50	0.0	20.90	21.00	21.00	21.00
25/01/2016	19:58:50	0.2	20.90	21.00	21.00	21.00
25/01/2016	19:58:50	0.4	20.90	21.00	21.00	21.00
25/01/2016	19:58:50	0.6	20.90	21.00	21.00	21.00
25/01/2016	19:58:51	0.8	20.90	21.00	21.00	21.00
25/01/2016	19:58:51	1.0	20.90	21.00	21.00	21.00
25/01/2016	19:58:51	1.2	21.00	21.00	21.00	21.00
25/01/2016	19:58:51	1.4	21.00	21.10	21.00	21.00
25/01/2016	19:58:51	1.6	21.00	21.10	21.00	21.00
25/01/2016	19:58:52	1.8	20.90	21.10	21.00	21.00
25/01/2016	19:58:52	2.0	20.90	21.10	21.00	21.00
25/01/2016	19:58:52	2.2	20.90	21.10	20.90	20.90
25/01/2016	19:58:52	2.4	20.90	21.10	20.90	20.90
25/01/2016	19:58:52	2.6	20.90	21.10	20.90	20.90
25/01/2016	19:58:53	2.8	20.90	21.10	21.00	20.90
25/01/2016	19:58:53	3.0	20.90	21.10	21.00	21.00
25/01/2016	19:58:53	3.2	20.90	21.10	21.00	21.00
25/01/2016	19:58:53	3.4	20.90	21.10	20.90	21.00
25/01/2016	19:58:53	3.6	20.90	21.10	20.90	21.00
25/01/2016	19:58:53	3.8	20.90	21.10	20.90	21.00
25/01/2016	19:58:54	4.0	21.00	21.10	21.00	21.00
25/01/2016	19:58:54	4.2	21.00	21.10	21.00	21.00
25/01/2016	19:58:54	4.4	20.90	21.10	21.00	21.00
25/01/2016	19:58:54	4.6	20.90	21.10	21.00	21.00
25/01/2016	19:58:54	4.8	20.90	21.10	20.90	21.00
25/01/2016	19:58:55	5.0	20.90	21.10	20.90	21.00
25/01/2016	19:58:55	5.2	20.90	21.10	20.90	21.00
25/01/2016	19:58:55	5.5	20.90	21.10	20.90	21.00
25/01/2016	19:58:55	5.6	20.90	21.10	20.90	21.00
25/01/2016	19:58:56	5.8	21.00	21.10	20.90	21.00
25/01/2016	19:58:56	6.0	21.00	21.10	20.90	21.00
25/01/2016	19:58:56	6.2	21.00	21.10	20.90	21.00
25/01/2016	19:58:56	6.4	21.00	21.10	20.90	21.00
25/01/2016	19:58:56	6.6	21.00	21.10	20.90	21.00
25/01/2016	19:58:56	6.8	21.00	21.10	21.00	21.00
25/01/2016	19:58:57	7.0	21.00	21.10	21.00	21.00
25/01/2016	19:58:57	7.2	20.90	21.00	21.00	21.00
25/01/2016	19:58:57	7.4	20.90	21.00	20.90	21.00
25/01/2016	19:58:57	7.6	20.90	21.00	20.90	21.00
25/01/2016	19:58:57	7.8	21.00	21.00	20.90	21.00
25/01/2016	19:58:58	8.0	21.00	21.10	20.90	21.00
25/01/2016	19:58:58	8.2	21.00	21.10	20.90	21.00
25/01/2016	19:58:58	8.4	21.00	21.10	20.90	21.00
25/01/2016	19:58:58	8.6	21.00	21.10	20.90	21.00
25/01/2016	19:58:58	8.8	21.00	21.10	20.90	21.00
25/01/2016	19:58:59	9.0	20.90	21.10	21.00	21.00
25/01/2016	19:58:59	9.2	20.90	21.10	21.00	21.00
25/01/2016	19:58:59	9.4	20.90	21.10	20.90	21.00
25/01/2016	19:58:59	9.6	20.90	21.10	20.90	21.00
25/01/2016	19:58:59	9.8	20.90	21.10	20.90	21.00
25/01/2016	19:59:00	10.0	20.90	21.10	20.90	21.00
25/01/2016	19:59:00	10.2	20.90	21.10	20.90	21.00
25/01/2016	19:59:00	10.4	20.90	21.10	20.90	21.00
25/01/2016	19:59:00	10.6	20.90	21.10	20.90	21.00
25/01/2016	19:59:01	10.8	20.90	21.10	21.00	21.00
25/01/2016	19:59:01	11.0	21.00	21.10	21.00	21.00
25/01/2016	19:59:01	11.2	21.00	21.20	21.00	21.00
25/01/2016	19:59:01	11.4	21.00	21.20	21.00	21.00
25/01/2016	19:59:01	11.6	21.00	21.20	21.00	21.00
25/01/2016	19:59:01	11.8	20.90	21.20	21.00	21.00
25/01/2016	19:59:02	12.0	20.90	21.10	21.00	21.00
25/01/2016	19:59:02	12.3	20.90	21.10	21.00	21.00
25/01/2016	19:59:02	12.4	20.90	21.10	21.00	21.00
25/01/2016	19:59:02	12.6	21.00	21.00	20.90	21.00
25/01/2016	19:59:02	12.8	21.00	21.00	20.90	21.00
25/01/2016	19:59:03	13.0	21.00	21.00	20.90	21.00
25/01/2016	19:59:03	13.2	21.00	21.00	20.90	21.00
25/01/2016	19:59:03	13.4	21.00	21.10	21.00	21.00
25/01/2016	19:59:03	13.6	21.00	21.10	21.00	21.00
25/01/2016	19:59:03	13.8	21.00	21.10	21.00	21.00
25/01/2016	19:59:04	14.0	21.00	21.10	21.00	21.00
25/01/2016	19:59:04	14.2	21.00	21.10	21.00	21.10
25/01/2016	19:59:04	14.4	20.90	21.10	21.00	21.10
25/01/2016	19:59:04	14.6	20.90	21.10	21.00	21.10
25/01/2016	19:59:05	14.8	20.90	21.10	21.00	21.00
25/01/2016	19:59:05	15.0	20.90	21.10	21.00	21.00
25/01/2016	19:59:05	15.2	20.90	21.10	21.00	21.00
25/01/2016	19:59:05	15.4	20.90	21.10	21.00	21.00
25/01/2016	19:59:05	15.6	20.90	21.10	21.00	21.00
25/01/2016	19:59:06	15.8	21.00	21.10	21.00	21.00
25/01/2016	19:59:06	16.0	21.00	21.10	20.90	21.00
25/01/2016	19:59:06	16.2	21.00	21.10	20.90	21.00
25/01/2016	19:59:06	16.4	20.90	21.10	20.90	21.00
25/01/2016	19:59:06	16.6	20.90	21.10	20.90	21.00
25/01/2016	19:59:07	16.8	20.90	21.10	21.00	21.00
25/01/2016	19:59:07	17.0	20.90	21.10	21.00	21.00
25/01/2016	19:59:07	17.2	20.90	21.10	21.00	21.00
25/01/2016	19:59:07	17.4	20.90	21.10	21.00	21.00
25/01/2016	19:59:07	17.6	21.00	21.10	21.00	21.00
25/01/2016	19:59:08	17.8	21.00	20.80	21.00	21.00
25/01/2016	19:59:08	18.0	21.00	20.80	20.90	21.00
25/01/2016	19:59:08	18.2	21.00	20.80	20.90	21.00
25/01/2016	19:59:08	18.4	20.90	20.80	20.90	21.00
25/01/2016	19:59:08	18.6	20.90	21.10	20.90	21.00
25/01/2016	19:59:09	18.8	20.90	21.10	21.00	21.00
25/01/2016	19:59:09	19.1	20.90	21.10	21.00	21.00
25/01/2016	19:59:09	19.2	20.90	21.10	21.00	21.00
25/01/2016	19:59:09	19.4	20.90	21.10	21.00	21.00
25/01/2016	19:59:09	19.6	20.90	21.10	21.00	21.00
25/01/2016	19:59:10	19.8	20.90	21.20	21.00	21.00
25/01/2016	19:59:10	20.0	20.90	21.20	21.00	21.00
25/01/2016	19:59:10	20.2	20.90	21.20	20.90	21.00
25/01/2016	19:59:10	20.4	20.90	21.20	20.90	21.00
25/01/2016	19:59:10	20.6	20.90	21.10	21.00	21.00
25/01/2016	19:59:11	20.9	20.90	21.10	21.00	21.00
25/01/2016	19:59:11	21.0	20.90	21.10	21.00	21.00
25/01/2016	19:59:11	21.2	20.90	21.10	21.00	21.00
25/01/2016	19:59:11	21.4	20.90	21.10	21.00	21.00
25/01/2016	19:59:11	21.6	20.90	21.10	21.00	21.00
25/01/2016	19:59:11	21.8	20.90	21.10	21.00	21.00
25/01/2016	19:59:12	22.0	20.90	21.10	21.00	21.00
25/01/2016	19:59:12	22.2	20.90	21.10	21.00	21.00
25/01/2016	19:59:12	22.4	20.90	21.10	21.00	21.00
25/01/2016	19:59:12	22.6	20.90	21.10	21.00	21.00
25/01/2016	19:59:12	22.8	20.90	21.10	21.00	21.00
25/01/2016	19:59:13	23.0	20.90	21.10	21.00	21.00
25/01/2016	19:59:13	23.2	20.90	21.00	21.00	21.00
25/01/2016	19:59:13	23.4	20.90	21.00	21.00	21.00
25/01/2016	19:59:13	23.6	21.00	21.00	21.00	21.00
25/01/2016	19:59:14	23.8	21.00	21.10	21.00	21.00
25/01/2016	19:59:14	24.0	21.00	21.10	21.00	21.00
25/01/2016	19:59:14	24.2	21.00	21.10	21.00	21.00
25/01/2016	19:59:14	24.4	20.90	21.10	21.00	21.00
25/01/2016	19:59:14	24.6	20.90	21.10	21.00	21.00
25/01/2016	19:59:15	24.8	20.90	21.10	21.00	21.00
25/01/2016	19:59:15	25.0	21.00	21.10	21.00	21.00
25/01/2016	19:59:15	25.2	21.00	21.10	21.00	21.00
25/01/2016	19:59:15	25.4	21.00	21.10	21.00	21.00
25/01/2016	19:59:15	25.6	20.90	21.10	21.00	21.00
25/01/2016	19:59:16	25.8	20.90	20.90	21.00	21.00
25/01/2016	19:59:16	26.0	20.90	20.90	21.00	21.00
25/01/2016	19:59:16	26.2	20.90	20.90	21.00	21.00
25/01/2016	19:59:16	26.4	20.90	20.90	21.00	21.00
25/01/2016	19:59:16	26.6	20.90	20.80	20.90	21.00
25/01/2016	19:59:17	26.8	20.90	20.80	20.90	21.00
25/01/2016	19:59:17	27.0	20.90	20.80	20.90	21.00
25/01/2016	19:59:17	27.2	20.90	21.10	20.90	21.00
25/01/2016	19:59:17	27.4	20.90	21.10	21.00	21.00
25/01/2016	19:59:17	27.7	20.90	21.10	21.00	21.00
25/01/2016	19:59:18	27.8	20.90	21.10	21.00	21.00
25/01/2016	19:59:18	28.0	20.90	21.10	21.00	20.90
25/01/2016	19:59:18	28.2	20.90	21.10	21.00	20.90
25/01/2016	19:59:18	28.4	20.90	21.10	21.00	20.90
25/01/2016	19:59:18	28.6	20.90	21.10	21.00	20.90
25/01/2016	19:59:19	28.8	20.90	21.10	20.90	21.00
25/01/2016	19:59:19	29.0	20.90	21.10	20.90	21.00
25/01/2016	19:59:19	29.2	20.90	21.10	20.90	21.00
25/01/2016	19:59:19	29.4	20.90	21.10	21.00	21.00
25/01/2016	19:59:19	29.6	21.00	21.10	21.00	21.00
25/01/2016	19:59:20	29.8	21.00	21.10	21.00	21.00
25/01/2016	19:59:20	30.0	21.00	21.10	21.00	21.00
25/01/2016	19:59:20	30.2	21.00	21.10	21.00	21.00
25/01/2016	19:59:20	30.4	20.90	21.10	21.00	21.00
25/01/2016	19:59:20	30.6	20.90	21.10	20.90	21.00
25/01/2016	19:59:21	30.8	20.90	21.10	20.90	20.90
25/01/2016	19:59:21	31.0	20.90	21.10	20.90	20.90
25/01/2016	19:59:21	31.2	20.90	21.10	21.00	20.90
25/01/2016	19:59:21	31.4	20.90	21.10	21.00	21.00
25/01/2016	19:59:21	31.6	20.90	21.10	21.00	21.00
25/01/2016	19:59:22	31.8	20.90	21.00	21.00	21.00
25/01/2016	19:59:22	32.0	20.90	21.00	20.90	21.00
25/01/2016	19:59:22	32.2	20.90	21.00	20.90	21.00
25/01/2016	19:59:22	32.4	20.90	21.10	20.90	21.00
25/01/2016	19:59:22	32.6	20.90	21.10	21.00	21.00
25/01/2016	19:59:22	32.8	20.90	21.10	21.00	21.00
25/01/2016	19:59:23	33.0	20.90	21.20	21.00	21.00
25/01/2016	19:59:23	33.2	20.90	21.20	21.00	21.00
25/01/2016	19:59:23	33.4	20.90	21.20	21.00	21.00
25/01/2016	19:59:23	33.6	20.90	21.20	21.00	21.00
25/01/2016	19:59:23	33.8	20.90	21.10	21.00	21.00
25/01/2016	19:59:24	34.0	20.90	21.10	20.90	21.00
25/01/2016	19:59:24	34.2	20.90	21.10	20.90	21.00
25/01/2016	19:59:24	34.5	20.90	21.10	20.90	21.00
25/01/2016	19:59:24	34.6	20.90	21.10	21.00	21.00
25/01/2016	19:59:25	34.8	21.00	21.10	21.00	21.00
25/01/2016	19:59:25	35.0	21.00	21.10	21.00	21.00
25/01/2016	19:59:25	35.2	21.00	21.10	20.90	21.00
25/01/2016	19:59:25	35.4	21.00	21.10	20.90	21.00
25/01/2016	19:59:25	35.6	20.90	21.10	20.90	21.00
25/01/2016	19:59:25	35.8	20.90	21.10	20.90	21.00
25/01/2016	19:59:26	36.0	20.90	21.10	20.90	21.00
25/01/2016	19:59:26	36.2	20.90	21.10	20.90	21.00
25/01/2016	19:59:26	36.4	20.90	21.10	20.90	21.00
25/01/2016	19:59:26	36.6	20.90	21.10	21.00	21.00
25/01/2016	19:59:26	36.8	20.90	21.10	21.00	21.00
25/01/2016	19:59:27	37.0	20.90	21.20	21.00	21.00
25/01/2016	19:59:27	37.2	20.90	21.20	21.00	21.00
25/01/2016	19:59:27	37.4	20.90	21.20	21.00	20.90
25/01/2016	19:59:27	37.6	20.90	21.20	21.00	20.90
25/01/2016	19:59:27	37.8	20.90	21.20	21.00	20.90
25/01/2016	19:59:28	38.0	20.90	21.10	21.00	21.00
25/01/2016	19:59:28	38.2	21.00	21.10	21.00	21.00
25/01/2016	19:59:28	38.4	21.00	21.10	21.00	21.00
25/01/2016	19:59:28	38.6	21.00	21.10	21.00	21.00
25/01/2016	19:59:28	38.8	21.00	21.10	21.00	21.00
25/01/2016	19:59:29	39.0	20.90	21.10	21.00	21.00
25/01/2016	19:59:29	39.2	20.90	21.10	20.90	21.00
25/01/2016	19:59:29	39.4	20.90	21.10	20.90	21.00
25/01/2016	19:59:29	39.6	20.90	21.10	20.90	21.00
25/01/2016	19:59:30	39.8	20.90	21.10	20.90	21.00
25/01/2016	19:59:30	40.0	20.90	21.10	20.90	21.00
25/01/2016	19:59:30	40.2	20.90	21.10	20.90	21.00
25/01/2016	19:59:30	40.4	20.90	21.10	20.90	21.00
25/01/2016	19:59:30	40.6	20.90	21.10	21.00	21.00
25/01/2016	19:59:30	40.8	20.90	21.10	21.00	21.00
25/01/2016	19:59:31	41.0	20.90	21.10	21.00	21.00
25/01/2016	19:59:31	41.3	20.90	21.10	21.00	21.00
25/01/2016	19:59:31	41.4	20.90	21.10	21.00	21.00
25/01/2016	19:59:31	41.6	20.90	21.10	21.00	21.00
25/01/2016	19:59:31	41.8	20.90	21.10	21.00	21.00
25/01/2016	19:59:32	42.0	20.90	21.10	20.90	21.00
25/01/2016	19:59:32	42.2	20.90	21.10	20.90	21.00
25/01/2016	19:59:32	42.4	20.90	21.10	20.90	21.00
25/01/2016	19:59:32	42.6	20.90	21.10	21.00	21.00
25/01/2016	19:59:33	42.8	20.90	21.10	21.00	21.00
25/01/2016	19:59:33	43.1	20.90	21.10	21.00	21.00
25/01/2016	19:59:33	43.2	20.90	21.10	21.00	21.00
25/01/2016	19:59:33	43.4	20.90	21.10	21.00	21.00
25/01/2016	19:59:33	43.6	20.90	21.10	21.00	21.00
25/01/2016	19:59:34	43.8	20.90	21.10	20.90	21.00
25/01/2016	19:59:34	44.0	20.90	21.10	20.90	21.00
25/01/2016	19:59:34	44.2	20.90	21.10	20.90	20.90
25/01/2016	19:59:34	44.4	20.90	21.00	20.90	20.90
25/01/2016	19:59:34	44.6	20.90	21.00	20.90	20.90
25/01/2016	19:59:35	44.8	20.90	21.00	20.90	20.90
25/01/2016	19:59:35	45.0	20.90	21.00	20.90	20.90
25/01/2016	19:59:35	45.2	20.90	21.20	20.90	20.90
25/01/2016	19:59:35	45.4	20.90	21.20	20.90	20.90
25/01/2016	19:59:35	45.6	21.00	21.20	20.90	20.90
25/01/2016	19:59:36	45.8	21.00	21.10	20.90	20.90
25/01/2016	19:59:36	46.0	21.00	21.10	20.90	21.00
25/01/2016	19:59:36	46.2	20.90	21.10	20.90	21.00
25/01/2016	19:59:36	46.4	20.90	21.10	20.90	21.00
25/01/2016	19:59:36	46.6	20.90	21.10	21.00	21.00
25/01/2016	19:59:36	46.8	20.90	21.10	21.00	21.00
25/01/2016	19:59:37	47.0	20.90	21.10	21.00	21.00
25/01/2016	19:59:37	47.2	20.90	21.10	21.00	21.00
25/01/2016	19:59:37	47.4	20.90	21.10	21.00	21.00
25/01/2016	19:59:37	47.6	20.90	21.10	21.00	21.00
25/01/2016	19:59:38	47.8	20.90	21.20	21.00	21.00
25/01/2016	19:59:38	48.0	20.90	21.20	21.00	21.00
25/01/2016	19:59:38	48.2	20.90	21.20	21.00	21.00
25/01/2016	19:59:38	48.4	20.90	21.10	20.90	21.00
25/01/2016	19:59:38	48.6	20.90	21.10	20.90	21.00
25/01/2016	19:59:39	48.8	20.80	21.10	20.90	21.00
25/01/2016	19:59:39	49.0	20.80	21.10	20.90	21.00
25/01/2016	19:59:39	49.2	20.80	21.10	20.90	21.00
25/01/2016	19:59:39	49.4	20.80	21.10	20.90	21.00
25/01/2016	19:59:39	49.6	20.90	21.10	20.90	21.00
25/01/2016	19:59:40	49.8	20.90	21.10	21.00	21.00
25/01/2016	19:59:40	50.0	20.90	21.10	21.00	21.00
25/01/2016	19:59:40	50.2	20.90	21.10	21.00	21.00
25/01/2016	19:59:40	50.4	20.90	21.10	21.00	21.00
25/01/2016	19:59:40	50.6	20.90	21.10	21.00	21.00
25/01/2016	19:59:41	50.9	20.90	21.10	21.00	21.00
25/01/2016	19:59:41	51.0	20.90	21.10	21.00	21.00
25/01/2016	19:59:41	51.2	20.90	21.10	20.90	21.00
25/01/2016	19:59:41	51.4	20.90	21.10	20.90	21.00
25/01/2016	19:59:41	51.6	20.90	21.10	20.90	21.00
25/01/2016	19:59:41	51.8	20.90	21.10	20.90	21.00
25/01/2016	19:59:42	52.0	20.90	21.10	20.90	20.90
25/01/2016	19:59:42	52.2	20.90	21.10	20.90	20.90
25/01/2016	19:59:42	52.4	20.90	21.10	20.90	20.90
25/01/2016	19:59:42	52.6	20.90	21.10	21.00	20.90
25/01/2016	19:59:43	52.8	20.90	21.10	21.00	20.90
25/01/2016	19:59:43	53.0	20.90	21.10	21.00	20.90
25/01/2016	19:59:43	53.2	20.90	21.10	20.90	20.90
25/01/2016	19:59:43	53.4	20.90	21.10	20.90	21.00
25/01/2016	19:59:43	53.6	20.90	21.10	20.90	21.00
25/01/2016	19:59:44	53.8	20.90	21.10	21.00	21.00
25/01/2016	19:59:44	54.0	20.90	21.10	21.00	20.90
25/01/2016	19:59:44	54.2	20.90	21.10	21.00	20.90
25/01/2016	19:59:44	54.4	20.90	21.10	20.90	20.90
25/01/2016	19:59:44	54.6	20.90	21.10	20.90	21.00
25/01/2016	19:59:45	54.8	20.90	21.10	20.90	21.00
25/01/2016	19:59:45	55.0	20.90	21.10	20.90	21.00
25/01/2016	19:59:45	55.2	20.90	21.10	20.90	21.00
25/01/2016	19:59:45	55.4	20.90	21.10	20.90	21.00
25/01/2016	19:59:45	55.6	20.90	21.10	20.90	21.00
25/01/2016	19:59:46	55.8	20.90	21.10	21.00	21.00
25/01/2016	19:59:46	56.0	20.90	21.10	21.00	21.00
25/01/2016	19:59:46	56.2	20.90	21.10	21.00	21.00
25/01/2016	19:59:46	56.4	20.90	21.10	20.90	21.00
25/01/2016	19:59:46	56.6	20.90	21.10	20.90	20.90
25/01/2016	19:59:46	56.8	20.90	21.10	20.90	20.90
25/01/2016	19:59:47	57.0	20.90	21.10	20.90	20.90
25/01/2016	19:59:47	57.2	20.90	21.10	20.90	20.90
25/01/2016	19:59:47	57.4	20.90	21.10	20.90	21.00
25/01/2016	19:59:47	57.7	20.90	21.10	20.90	21.00
25/01/2016	19:59:48	57.8	20.90	21.10	20.90	21.00
25/01/2016	19:59:48	58.0	20.90	21.10	20.90	20.90
25/01/2016	19:59:48	58.2	20.90	21.10	20.90	20.90
25/01/2016	19:59:48	58.4	20.90	20.90	21.00	20.90
25/01/2016	19:59:48	58.6	20.90	20.90	21.00	20.90
25/01/2016	19:59:49	58.8	20.90	20.90	21.00	20.90
25/01/2016	19:59:49	59.0	20.90	21.20	21.00	20.90
25/01/2016	19:59:49	59.2	20.90	21.20	20.90	21.00
25/01/2016	19:59:49	59.5	20.90	21.20	20.90	21.00
25/01/2016	19:59:49	59.6	20.90	21.10	20.90	21.00
25/01/2016	19:59:50	59.8	20.90	21.10	21.00	21.00
25/01/2016	19:59:50	60.0	20.90	21.10	21.00	21.00
25/01/2016	19:59:50	60.2	20.90	21.10	21.00	20.90
25/01/2016	19:59:50	60.4	20.90	21.10	21.00	20.90
25/01/2016	19:59:50	60.6	20.90	21.10	20.90	21.00
25/01/2016	19:59:51	60.8	20.90	21.10	20.90	21.00
25/01/2016	19:59:51	61.0	20.90	21.10	20.90	21.00
25/01/2016	19:59:51	61.2	20.90	21.10	20.90	21.00
25/01/2016	19:59:51	61.4	20.90	21.10	20.90	21.00
25/01/2016	19:59:51	61.6	20.90	21.10	20.90	21.00
25/01/2016	19:59:51	61.8	20.90	21.10	21.00	21.00
25/01/2016	19:59:52	62.0	20.90	21.10	21.00	21.00
25/01/2016	19:59:52	62.2	20.90	21.10	21.00	21.00
25/01/2016	19:59:52	62.4	20.90	21.10	20.90	21.00
25/01/2016	19:59:52	62.6	20.90	21.10	20.90	21.00
25/01/2016	19:59:52	62.8	20.90	21.10	20.90	21.00
25/01/2016	19:59:53	63.0	20.90	21.20	20.90	21.00
25/01/2016	19:59:53	63.2	20.90	21.20	21.00	20.90
25/01/2016	19:59:53	63.4	20.90	21.20	21.00	20.90
25/01/2016	19:59:53	63.6	20.90	21.20	21.00	20.90
25/01/2016	19:59:54	63.8	20.90	21.20	21.00	20.90
25/01/2016	19:59:54	64.0	20.90	21.20	21.00	20.90
25/01/2016	19:59:54	64.2	20.90	21.20	21.00	20.90
25/01/2016	19:59:54	64.4	20.90	21.20	21.00	20.90
25/01/2016	19:59:54	64.6	20.90	21.20	21.00	21.00
25/01/2016	19:59:55	64.8	20.90	21.20	21.00	21.00
25/01/2016	19:59:55	65.0	20.90	21.20	20.90	21.00
25/01/2016	19:59:55	65.2	20.90	21.20	20.90	21.00
25/01/2016	19:59:55	65.4	20.90	21.20	20.90	21.00
25/01/2016	19:59:55	65.6	20.90	21.10	20.90	21.00
25/01/2016	19:59:55	65.8	20.90	21.10	20.90	21.00
25/01/2016	19:59:56	66.0	20.90	21.10	20.90	21.00
25/01/2016	19:59:56	66.3	20.90	21.10	20.90	21.00
25/01/2016	19:59:56	66.4	20.90	21.10	20.90	21.00
25/01/2016	19:59:56	66.6	20.90	21.10	20.90	21.00
25/01/2016	19:59:56	66.8	20.90	21.10	20.90	21.00
25/01/2016	19:59:57	67.0	20.90	21.10	21.00	21.00
25/01/2016	19:59:57	67.2	20.90	21.10	21.00	21.00
25/01/2016	19:59:57	67.4	20.80	21.10	21.00	21.00
25/01/2016	19:59:57	67.6	20.80	21.10	21.00	21.00
25/01/2016	19:59:57	67.8	20.80	21.10	20.90	21.00
25/01/2016	19:59:58	68.0	20.80	21.10	20.90	21.00
25/01/2016	19:59:58	68.2	20.80	21.10	20.90	21.00
25/01/2016	19:59:58	68.4	20.80	21.10	21.00	21.00
25/01/2016	19:59:58	68.6	20.80	21.10	21.00	21.00
25/01/2016	19:59:59	68.8	20.90	21.10	21.00	21.00
25/01/2016	19:59:59	69.0	20.90	21.10	21.00	21.00
25/01/2016	19:59:59	69.2	20.90	21.10	21.00	21.00
25/01/2016	19:59:59	69.4	20.90	21.10	21.00	21.00
25/01/2016	19:59:59	69.6	20.90	21.10	21.00	21.00
25/01/2016	19:59:59	69.8	20.90	21.10	20.90	21.00
25/01/2016	20:00:00	70.0	20.90	21.10	20.90	21.00
25/01/2016	20:00:00	70.2	20.90	21.10	20.90	21.00
25/01/2016	20:00:00	70.4	20.90	21.10	20.90	21.00
25/01/2016	20:00:00	70.6	20.90	21.10	21.00	21.00
25/01/2016	20:00:00	70.8	20.90	21.10	21.00	21.00
25/01/2016	20:00:01	71.0	20.90	21.10	20.90	21.00
25/01/2016	20:00:01	71.2	20.90	21.10	20.90	21.00
25/01/2016	20:00:01	71.4	20.90	21.10	20.90	21.00
25/01/2016	20:00:01	71.6	20.90	21.10	20.90	21.00
25/01/2016	20:00:02	71.8	20.90	21.10	20.90	21.00
25/01/2016	20:00:02	72.1	20.90	21.10	20.90	21.00
25/01/2016	20:00:02	72.2	20.90	21.10	20.90	21.00
25/01/2016	20:00:02	72.4	20.90	21.10	21.00	20.90
25/01/2016	20:00:02	72.6	20.90	21.10	21.00	20.90
25/01/2016	20:00:03	72.8	20.90	21.10	21.00	20.90
25/01/2016	20:00:03	73.0	20.90	21.10	21.00	20.90
25/01/2016	20:00:03	73.2	20.90	21.10	20.90	21.00
25/01/2016	20:00:03	73.4	20.90	21.10	20.90	21.00
25/01/2016	20:00:03	73.6	20.90	21.10	20.90	21.00
25/01/2016	20:00:04	73.8	20.90	21.00	20.90	21.00
25/01/2016	20:00:04	74.0	20.90	21.00	20.90	21.00
25/01/2016	20:00:04	74.2	20.90	21.20	20.90	21.00
25/01/2016	20:00:04	74.4	20.90	21.20	21.00	21.00
25/01/2016	20:00:04	74.6	20.90	21.20	21.00	20.90
25/01/2016	20:00:05	74.8	20.90	21.20	21.00	20.90
25/01/2016	20:00:05	75.0	20.90	21.20	20.90	20.90
25/01/2016	20:00:05	75.2	20.90	21.20	20.90	21.00
25/01/2016	20:00:05	75.4	20.90	21.20	20.90	21.00
25/01/2016	20:00:05	75.6	20.90	21.10	21.00	21.00
25/01/2016	20:00:06	75.8	20.90	21.10	21.00	21.00
25/01/2016	20:00:06	76.0	20.90	21.10	21.00	21.00
25/01/2016	20:00:06	76.2	20.90	21.10	21.00	21.00
25/01/2016	20:00:06	76.4	20.90	21.10	20.90	21.00
25/01/2016	20:00:06	76.6	20.90	21.10	20.90	21.00
25/01/2016	20:00:07	76.8	20.90	21.20	20.90	21.00
25/01/2016	20:00:07	77.0	20.90	21.20	20.90	21.00
25/01/2016	20:00:07	77.2	20.90	21.20	20.90	21.00
25/01/2016	20:00:07	77.4	20.90	21.10	20.90	21.00
25/01/2016	20:00:07	77.6	20.90	21.10	21.00	21.00
25/01/2016	20:00:08	77.8	20.90	21.10	21.00	21.00
25/01/2016	20:00:08	78.0	20.90	21.10	21.00	21.00
25/01/2016	20:00:08	78.2	20.90	21.10	21.00	21.00
25/01/2016	20:00:08	78.4	20.90	21.10	21.00	21.00
25/01/2016	20:00:08	78.6	20.90	21.10	21.00	21.00
25/01/2016	20:00:09	78.9	20.90	21.10	21.00	21.00
25/01/2016	20:00:09	79.0	20.90	21.10	21.00	21.00
25/01/2016	20:00:09	79.2	20.90	21.10	21.00	20.90
25/01/2016	20:00:09	79.4	20.90	21.10	21.00	20.90
25/01/2016	20:00:09	79.6	20.90	21.10	20.90	20.90
25/01/2016	20:00:09	79.8	20.90	21.10	20.90	20.90
25/01/2016	20:00:10	80.0	20.80	21.10	20.90	21.00
25/01/2016	20:00:10	80.2	20.80	21.10	20.90	21.00
25/01/2016	20:00:10	80.4	20.80	21.10	20.90	21.00
25/01/2016	20:00:10	80.6	20.90	21.10	20.90	21.00
25/01/2016	20:00:11	80.8	20.90	21.10	20.90	21.00
25/01/2016	20:00:11	81.0	20.90	21.10	21.00	21.00
25/01/2016	20:00:11	81.2	20.90	21.10	21.00	21.00
25/01/2016	20:00:11	81.4	20.90	21.20	21.00	21.00
25/01/2016	20:00:11	81.6	20.90	21.20	21.00	21.00
25/01/2016	20:00:12	81.8	20.90	21.20	21.00	20.90
25/01/2016	20:00:12	82.0	21.00	21.20	21.00	20.90
25/01/2016	20:00:12	82.2	21.00	21.20	21.00	20.90
25/01/2016	20:00:12	82.4	21.00	21.10	20.90	20.90
25/01/2016	20:00:12	82.6	20.90	21.10	20.90	20.90
25/01/2016	20:00:13	82.8	20.90	21.20	20.90	20.90
25/01/2016	20:00:13	83.0	20.90	21.20	20.90	20.90
25/01/2016	20:00:13	83.2	20.90	21.20	20.90	20.90
25/01/2016	20:00:13	83.4	21.00	21.10	20.90	20.90
25/01/2016	20:00:13	83.6	21.00	21.10	21.00	20.90
25/01/2016	20:00:14	83.8	21.00	21.10	21.00	20.90
25/01/2016	20:00:14	84.0	21.00	21.10	21.00	20.90
25/01/2016	20:00:14	84.2	20.90	21.10	20.90	20.90
25/01/2016	20:00:14	84.4	20.90	21.10	20.90	21.00
25/01/2016	20:00:14	84.6	20.90	21.10	20.90	21.00
25/01/2016	20:00:14	84.8	20.90	21.10	20.90	21.00
25/01/2016	20:00:15	85.0	20.90	21.10	20.90	21.00
25/01/2016	20:00:15	85.2	20.90	21.10	20.90	21.00
25/01/2016	20:00:15	85.4	20.90	21.10	20.90	21.00
25/01/2016	20:00:15	85.7	20.90	21.10	21.00	21.00
25/01/2016	20:00:16	85.8	20.90	21.10	21.00	21.00
25/01/2016	20:00:16	86.0	20.90	21.20	21.00	21.00
25/01/2016	20:00:16	86.2	20.90	21.20	21.00	21.00
25/01/2016	20:00:16	86.4	20.90	21.20	21.00	20.90
25/01/2016	20:00:16	86.6	20.90	21.20	21.00	20.90
25/01/2016	20:00:17	86.8	20.90	21.20	21.00	20.90
25/01/2016	20:00:17	87.0	20.90	21.20	20.90	20.90
25/01/2016	20:00:17	87.2	20.90	21.20	20.90	21.00
25/01/2016	20:00:17	87.5	20.90	21.10	20.90	21.00
25/01/2016	20:00:17	87.6	20.90	21.10	21.00	21.00
25/01/2016	20:00:18	87.8	20.90	21.10	21.00	21.00
25/01/2016	20:00:18	88.0	20.90	21.10	21.00	21.00
25/01/2016	20:00:18	88.2	20.90	21.10	21.00	21.00
25/01/2016	20:00:18	88.4	20.90	21.10	21.00	21.00
25/01/2016	20:00:18	88.6	20.90	21.10	21.00	21.00
25/01/2016	20:00:19	88.8	20.90	21.10	21.00	21.00
25/01/2016	20:00:19	89.0	20.90	21.10	21.00	21.00
25/01/2016	20:00:19	89.2	20.90	21.10	20.90	21.00
25/01/2016	20:00:19	89.4	20.90	21.10	20.90	21.00
25/01/2016	20:00:19	89.6	20.90	21.10	21.00	21.00
25/01/2016	20:00:19	89.8	20.90	21.10	21.00	20.90
25/01/2016	20:00:20	90.0	20.90	21.10	21.00	20.90
25/01/2016	20:00:20	90.2	20.90	21.10	21.00	20.90
25/01/2016	20:00:20	90.4	20.90	21.10	21.00	21.00
25/01/2016	20:00:20	90.6	21.00	21.10	21.00	21.00
25/01/2016	20:00:20	90.8	21.00	21.00	21.00	21.00
25/01/2016	20:00:21	91.0	21.00	21.00	21.00	21.00
25/01/2016	20:00:21	91.2	21.00	21.00	21.00	21.00
25/01/2016	20:00:21	91.4	21.00	21.10	21.00	21.00
25/01/2016	20:00:21	91.6	21.00	21.10	21.00	21.00
25/01/2016	20:00:21	91.8	21.00	21.10	21.00	21.00
25/01/2016	20:00:22	92.0	20.80	21.10	21.00	21.00
25/01/2016	20:00:22	92.2	20.80	21.20	21.00	21.00
25/01/2016	20:00:22	92.4	20.80	21.20	21.00	21.00
25/01/2016	20:00:22	92.6	20.90	21.20	21.00	21.00
25/01/2016	20:00:23	92.8	20.90	21.10	20.90	21.00
25/01/2016	20:00:23	93.0	20.90	21.10	20.90	21.00
25/01/2016	20:00:23	93.2	20.90	21.10	20.90	21.00
25/01/2016	20:00:23	93.4	20.90	21.10	20.90	21.00
25/01/2016	20:00:23	93.6	20.90	21.10	20.90	20.90
25/01/2016	20:00:23	93.8	20.90	21.10	20.90	20.90
25/01/2016	20:00:24	94.0	20.90	21.10	20.90	20.90
25/01/2016	20:00:24	94.3	20.90	21.10	20.90	20.90
25/01/2016	20:00:24	94.4	20.90	21.10	20.90	21.00
25/01/2016	20:00:24	94.6	20.90	21.10	20.90	21.00
25/01/2016	20:00:24	94.8	20.90	21.10	20.90	21.00
25/01/2016	20:00:25	95.0	20.90	21.10	21.00	21.00
25/01/2016	20:00:25	95.2	20.90	21.10	21.00	21.00
25/01/2016	20:00:25	95.4	20.90	21.20	21.00	21.00
25/01/2016	20:00:25	95.6	20.90	21.20	21.00	21.00
25/01/2016	20:00:25	95.8	20.90	21.20	21.00	21.00
25/01/2016	20:00:26	96.0	20.90	21.10	21.00	21.00
25/01/2016	20:00:26	96.2	20.90	21.10	20.90	21.00
25/01/2016	20:00:26	96.4	20.90	21.10	20.90	20.90
25/01/2016	20:00:26	96.6	20.90	21.10	20.90	20.90
25/01/2016	20:00:27	96.8	20.90	21.10	21.00	20.90
25/01/2016	20:00:27	97.0	20.90	21.10	21.00	20.90
25/01/2016	20:00:27	97.2	20.80	21.10	21.00	20.90
25/01/2016	20:00:27	97.4	20.80	21.10	21.00	20.90
25/01/2016	20:00:27	97.6	20.80	21.10	20.90	20.90
25/01/2016	20:00:28	97.8	20.90	21.10	20.90	20.90
25/01/2016	20:00:28	98.0	20.90	21.20	20.90	20.90
25/01/2016	20:00:28	98.2	20.90	21.20	20.90	20.90
25/01/2016	20:00:28	98.4	20.90	21.20	20.90	20.90
25/01/2016	20:00:28	98.6	20.90	21.10	20.90	21.00
25/01/2016	20:00:28	98.8	20.90	21.10	20.90	21.00
25/01/2016	20:00:29	99.0	20.90	21.10	20.90	20.90
25/01/2016	20:00:29	99.2	20.90	21.10	20.90	20.90
25/01/2016	20:00:29	99.4	20.90	21.10	20.90	20.90
25/01/2016	20:00:29	99.6	20.90	21.10	21.00	20.90
25/01/2016	20:00:30	99.8	20.90	21.10	21.00	21.00
25/01/2016	20:00:30	100.0	20.90	21.10	21.00	21.00
25/01/2016	20:00:30	100.2	20.90	21.10	21.00	21.00
25/01/2016	20:00:30	100.4	20.90	21.10	21.00	20.90
25/01/2016	20:00:30	100.6	20.90	21.10	21.00	20.90
25/01/2016	20:00:31	100.8	20.90	21.10	20.90	20.90
25/01/2016	20:00:31	101.1	20.90	21.10	20.90	21.00
25/01/2016	20:00:31	101.2	20.90	21.10	20.90	21.00
25/01/2016	20:00:31	101.4	20.90	21.10	20.90	21.00
25/01/2016	20:00:31	101.6	20.90	21.10	20.90	21.00
25/01/2016	20:00:32	101.8	20.90	21.10	20.90	20.90
25/01/2016	20:00:32	102.0	20.90	21.10	20.90	20.90
25/01/2016	20:00:32	102.2	20.90	21.00	21.00	20.90
25/01/2016	20:00:32	102.4	20.90	21.00	21.00	21.00
25/01/2016	20:00:32	102.6	20.90	21.00	21.00	21.00
25/01/2016	20:00:33	102.8	20.90	20.90	20.90	21.00
25/01/2016	20:00:33	103.0	20.90	20.90	20.90	21.00
25/01/2016	20:00:33	103.2	20.90	20.90	20.90	21.00
25/01/2016	20:00:33	103.4	20.90	21.10	20.90	21.00
25/01/2016	20:00:33	103.6	20.90	21.10	21.00	21.00
25/01/2016	20:00:33	103.8	20.90	21.10	21.00	21.00
25/01/2016	20:00:34	104.0	20.90	21.10	21.00	21.00
25/01/2016	20:00:34	104.2	20.90	21.10	20.90	21.00
25/01/2016	20:00:34	104.4	20.90	21.10	20.90	21.00
25/01/2016	20:00:34	104.6	20.90	21.00	20.90	21.00
25/01/2016	20:00:35	104.8	20.90	21.00	20.90	21.00
25/01/2016	20:00:35	105.0	20.90	21.00	20.90	20.90
25/01/2016	20:00:35	105.2	21.00	21.00	20.90	20.90
25/01/2016	20:00:35	105.4	21.00	21.10	21.00	20.90
25/01/2016	20:00:35	105.6	21.00	21.10	21.00	20.90
25/01/2016	20:00:36	105.8	20.90	21.10	21.00	21.00
25/01/2016	20:00:36	106.0	20.90	21.10	21.00	21.00
25/01/2016	20:00:36	106.2	20.90	21.10	20.90	21.00
25/01/2016	20:00:36	106.4	20.90	21.10	20.90	20.90
25/01/2016	20:00:36	106.6	21.00	21.10	20.90	20.90
25/01/2016	20:00:37	106.8	21.00	21.10	20.90	20.90
25/01/2016	20:00:37	107.0	21.00	21.10	20.90	20.90
25/01/2016	20:00:37	107.2	20.90	21.10	20.90	21.00
25/01/2016	20:00:37	107.4	20.90	21.10	20.90	21.00
25/01/2016	20:00:37	107.6	20.90	21.10	21.00	20.90
25/01/2016	20:00:38	107.9	20.90	21.10	21.00	20.90
25/01/2016	20:00:38	108.0	20.90	21.10	21.00	20.90
25/01/2016	20:00:38	108.2	20.90	21.10	21.00	20.90
25/01/2016	20:00:38	108.4	20.90	21.10	21.00	20.90
25/01/2016	20:00:38	108.6	20.90	21.10	21.00	21.00
25/01/2016	20:00:38	108.8	20.90	21.10	21.00	21.00
25/01/2016	20:00:39	109.0	20.90	21.10	20.90	21.00
25/01/2016	20:00:39	109.2	20.90	21.10	20.90	21.00
25/01/2016	20:00:39	109.4	20.90	21.10	21.00	21.00
25/01/2016	20:00:39	109.7	20.90	21.10	21.00	21.00
25/01/2016	20:00:40	109.8	20.90	21.10	21.00	21.00
25/01/2016	20:00:40	110.0	20.90	20.90	21.00	21.00
25/01/2016	20:00:40	110.2	20.90	20.90	21.00	21.00
25/01/2016	20:00:40	110.4	20.90	20.90	21.00	21.00
25/01/2016	20:00:40	110.6	20.90	20.90	21.00	21.00
25/01/2016	20:00:41	110.8	20.90	21.10	20.90	21.00
25/01/2016	20:00:41	111.0	20.90	21.10	20.90	20.90
25/01/2016	20:00:41	111.2	20.90	21.10	20.90	20.90
25/01/2016	20:00:41	111.4	20.90	21.10	20.90	20.90
25/01/2016	20:00:41	111.6	20.90	21.10	20.90	20.90
25/01/2016	20:00:42	111.8	20.90	21.10	20.90	20.90
25/01/2016	20:00:42	112.0	20.90	21.10	20.90	20.90
25/01/2016	20:00:42	112.2	20.90	21.10	21.00	21.00
25/01/2016	20:00:42	112.4	20.90	21.10	21.00	21.00
25/01/2016	20:00:42	112.6	20.90	21.20	21.00	21.00
25/01/2016	20:00:43	112.8	20.90	21.20	20.90	21.00
25/01/2016	20:00:43	113.0	20.90	21.20	20.90	21.00
25/01/2016	20:00:43	113.2	20.90	21.20	20.90	21.00
25/01/2016	20:00:43	113.4	20.90	21.20	21.00	21.00
25/01/2016	20:00:43	113.6	20.90	21.20	21.00	20.90
25/01/2016	20:00:43	113.8	20.90	21.20	21.00	20.90
25/01/2016	20:00:44	114.0	20.90	21.20	20.90	20.90
25/01/2016	20:00:44	114.2	20.90	21.20	20.90	20.90
25/01/2016	20:00:44	114.4	20.90	21.20	20.90	20.90
25/01/2016	20:00:44	114.6	20.90	21.10	20.90	20.90
25/01/2016	20:00:45	114.8	20.90	21.10	20.90	20.90
25/01/2016	20:00:45	115.0	20.90	21.10	20.90	21.00
25/01/2016	20:00:45	115.2	20.90	21.10	20.90	21.00
25/01/2016	20:00:45	115.4	20.90	21.10	20.90	21.00
25/01/2016	20:00:45	115.6	20.90	21.10	20.90	21.00
25/01/2016	20:00:46	115.8	20.90	21.10	20.90	21.00
25/01/2016	20:00:46	116.0	20.90	21.10	20.90	21.00
25/01/2016	20:00:46	116.2	20.90	21.10	20.90	21.00
25/01/2016	20:00:46	116.5	20.90	21.10	20.90	21.00
25/01/2016	20:00:46	116.6	20.90	21.10	20.90	21.00
25/01/2016	20:00:47	116.8	20.90	21.10	21.00	21.00
25/01/2016	20:00:47	117.0	20.90	21.10	21.00	21.00
25/01/2016	20:00:47	117.2	20.90	21.10	21.00	20.90
25/01/2016	20:00:47	117.4	20.90	21.10	21.00	20.90
25/01/2016	20:00:47	117.6	20.90	21.10	20.90	21.00
25/01/2016	20:00:48	117.8	20.90	21.10	20.90	21.00
25/01/2016	20:00:48	118.0	20.90	21.10	20.90	21.00
25/01/2016	20:00:48	118.2	20.90	21.10	20.90	21.00
25/01/2016	20:00:48	118.4	20.90	21.10	20.90	21.00
25/01/2016	20:00:48	118.6	20.90	21.10	20.90	21.00
25/01/2016	20:00:48	118.8	20.90	21.10	21.00	21.00
25/01/2016	20:00:49	119.0	20.90	21.10	21.00	20.90
25/01/2016	20:00:49	119.2	20.90	21.20	21.00	20.90
25/01/2016	20:00:49	119.4	20.90	21.20	21.00	20.90
25/01/2016	20:00:49	119.6	20.90	21.20	21.00	20.90
25/01/2016	20:00:49	119.8	21.00	21.20	21.00	20.90
25/01/2016	20:00:50	120.0	21.00	21.10	20.90	20.90
25/01/2016	20:00:50	120.2	21.00	21.10	20.90	20.90
25/01/2016	20:00:50	120.4	20.90	21.10	20.90	20.90
25/01/2016	20:00:50	120.6	20.90	21.10	20.90	20.90
25/01/2016	20:00:50	120.8	20.90	21.10	20.90	20.90
25/01/2016	20:00:51	121.0	20.90	21.10	20.90	21.00
25/01/2016	20:00:51	121.2	20.90	21.10	20.90	21.00
25/01/2016	20:00:51	121.4	20.90	21.10	21.00	21.00
25/01/2016	20:00:51	121.6	20.90	21.10	21.00	20.90
25/01/2016	20:00:52	121.8	20.90	21.10	21.00	20.90
25/01/2016	20:00:52	122.0	20.90	21.10	20.90	20.90
25/01/2016	20:00:52	122.2	20.90	21.10	20.90	21.00
25/01/2016	20:00:52	122.4	20.90	21.10	20.90	21.00
25/01/2016	20:00:52	122.6	20.90	21.10	20.90	21.00
25/01/2016	20:00:52	122.8	20.90	21.10	20.90	21.00
25/01/2016	20:00:53	123.0	20.90	21.10	20.90	20.90
25/01/2016	20:00:53	123.3	20.90	21.20	20.90	20.90
25/01/2016	20:00:53	123.4	20.90	21.20	21.00	20.90
25/01/2016	20:00:53	123.6	20.90	21.20	21.00	20.90
25/01/2016	20:00:53	123.8	20.90	21.20	21.00	20.90
25/01/2016	20:00:54	124.0	20.90	21.10	20.90	20.90
25/01/2016	20:00:54	124.2	20.90	21.10	20.90	20.90
25/01/2016	20:00:54	124.4	20.90	21.10	20.90	20.90
25/01/2016	20:00:54	124.6	20.90	21.10	20.90	20.90
25/01/2016	20:00:54	124.8	20.90	21.10	20.90	20.90
25/01/2016	20:00:55	125.0	20.90	21.10	20.90	20.90
25/01/2016	20:00:55	125.2	20.90	21.10	20.90	20.90
25/01/2016	20:00:55	125.4	20.90	21.10	21.00	20.90
25/01/2016	20:00:55	125.6	20.90	21.10	21.00	20.90
25/01/2016	20:00:56	125.8	20.90	21.20	21.00	20.90
25/01/2016	20:00:56	126.0	20.90	21.20	21.00	20.90
25/01/2016	20:00:56	126.2	20.90	21.20	21.00	20.90
25/01/2016	20:00:56	126.4	20.90	21.20	21.00	20.90
25/01/2016	20:00:56	126.6	20.90	21.20	21.00	20.90
25/01/2016	20:00:57	126.8	20.90	21.10	20.90	20.90
25/01/2016	20:00:57	127.0	20.80	21.10	20.90	20.90
25/01/2016	20:00:57	127.2	20.80	21.20	20.90	20.90
25/01/2016	20:00:57	127.4	20.80	21.20	21.00	20.90
25/01/2016	20:00:57	127.6	20.80	21.20	21.00	20.90
25/01/2016	20:00:58	127.8	21.00	21.10	21.00	20.90
25/01/2016	20:00:58	128.0	21.00	21.10	20.90	20.90
25/01/2016	20:00:58	128.2	21.00	21.10	20.90	20.90
25/01/2016	20:00:58	128.4	21.00	21.10	20.90	20.90
25/01/2016	20:00:58	128.6	20.90	21.20	20.90	20.90
25/01/2016	20:00:59	128.8	20.90	21.20	20.90	20.90
25/01/2016	20:00:59	129.0	20.90	21.20	20.90	20.90
25/01/2016	20:00:59	129.2	20.90	21.20	20.90	20.90
25/01/2016	20:00:59	129.4	20.90	21.10	20.90	20.90
25/01/2016	20:00:59	129.6	20.90	21.10	20.90	20.90
25/01/2016	20:01:00	129.8	20.90	21.10	20.90	20.90
25/01/2016	20:01:00	130.1	20.90	21.10	21.00	20.90
25/01/2016	20:01:00	130.2	20.90	21.10	21.00	20.90
25/01/2016	20:01:00	130.4	20.90	21.20	21.00	20.90
25/01/2016	20:01:00	130.6	20.90	21.20	21.00	20.90
25/01/2016	20:01:01	130.8	20.90	21.20	20.90	21.00
25/01/2016	20:01:01	131.0	20.90	21.20	20.90	21.00
25/01/2016	20:01:01	131.2	20.90	21.10	20.90	21.00
25/01/2016	20:01:01	131.4	20.90	21.10	21.00	21.00
25/01/2016	20:01:01	131.6	20.90	21.10	21.00	21.00
25/01/2016	20:01:02	131.8	20.90	21.10	21.00	20.90
25/01/2016	20:01:02	132.0	20.90	21.10	21.00	20.90
25/01/2016	20:01:02	132.2	20.90	21.10	21.00	20.90
25/01/2016	20:01:02	132.4	20.90	21.10	21.00	20.90
25/01/2016	20:01:02	132.6	20.90	21.10	21.00	20.90
25/01/2016	20:01:02	132.8	20.90	21.10	21.00	20.90
25/01/2016	20:01:03	133.0	20.90	21.10	21.00	20.90
25/01/2016	20:01:03	133.2	20.90	21.10	21.00	20.90
25/01/2016	20:01:03	133.4	20.90	21.10	21.00	20.90
25/01/2016	20:01:03	133.6	20.90	21.10	20.90	20.90
25/01/2016	20:01:04	133.8	20.90	21.10	20.90	20.90
25/01/2016	20:01:04	134.0	20.90	21.10	20.90	20.90
25/01/2016	20:01:04	134.2	20.90	21.10	20.90	21.00
25/01/2016	20:01:04	134.4	20.80	21.10	20.90	21.00
25/01/2016	20:01:04	134.6	20.80	21.20	21.00	21.00
25/01/2016	20:01:05	134.8	20.80	21.20	21.00	20.90
25/01/2016	20:01:05	135.0	20.80	21.20	21.00	20.90
25/01/2016	20:01:05	135.2	20.80	21.20	21.00	20.90
25/01/2016	20:01:05	135.4	20.80	21.10	20.90	21.00
25/01/2016	20:01:05	135.6	20.90	21.10	20.90	21.00
25/01/2016	20:01:06	135.8	20.90	21.10	20.90	21.00
25/01/2016	20:01:06	136.0	20.90	21.10	20.90	21.00
25/01/2016	20:01:06	136.2	20.90	21.10	20.90	20.90
25/01/2016	20:01:06	136.4	20.90	21.10	20.90	20.90
25/01/2016	20:01:06	136.6	20.90	21.10	21.00	20.90
25/01/2016	20:01:07	136.8	20.90	21.10	21.00	21.00
25/01/2016	20:01:07	137.0	20.90	21.10	21.00	21.00
25/01/2016	20:01:07	137.2	20.90	21.20	21.00	21.00
25/01/2016	20:01:07	137.4	20.90	21.20	21.00	21.00
25/01/2016	20:01:07	137.6	20.80	21.20	21.00	20.90
25/01/2016	20:01:07	137.8	20.80	21.20	21.00	20.90
25/01/2016	20:01:08	138.0	20.80	21.10	20.90	20.90
25/01/2016	20:01:08	138.2	20.80	21.10	20.90	20.90
25/01/2016	20:01:08	138.4	20.90	21.10	20.90	20.90
25/01/2016	20:01:08	138.7	20.90	21.10	21.00	20.90
25/01/2016	20:01:09	138.8	20.90	21.10	21.00	20.90
25/01/2016	20:01:09	139.0	20.90	21.10	21.00	20.90
25/01/2016	20:01:09	139.2	20.90	21.10	21.00	20.90
25/01/2016	20:01:09	139.4	20.90	21.10	20.90	20.90
25/01/2016	20:01:09	139.6	20.90	21.10	20.90	20.90
25/01/2016	20:01:10	139.8	20.90	21.10	20.90	20.90
25/01/2016	20:01:10	140.0	20.90	21.10	21.00	20.90
25/01/2016	20:01:10	140.2	20.90	21.10	21.00	20.90
25/01/2016	20:01:10	140.4	20.90	21.10	21.00	20.90
25/01/2016	20:01:10	140.6	20.90	21.10	21.00	20.90
25/01/2016	20:01:11	140.8	20.90	21.10	21.00	20.90
25/01/2016	20:01:11	141.0	20.90	21.10	21.00	20.90
25/01/2016	20:01:11	141.2	20.90	21.20	21.00	20.90
25/01/2016	20:01:11	141.4	20.90	21.20	20.90	20.90
25/01/2016	20:01:11	141.6	20.90	21.20	20.90	20.90
25/01/2016	20:01:12	141.8	20.90	21.10	20.90	20.90
25/01/2016	20:01:12	142.0	20.90	21.10	20.90	20.90
25/01/2016	20:01:12	142.2	20.90	21.10	20.90	20.90
25/01/2016	20:01:12	142.4	20.90	21.10	20.90	20.90
25/01/2016	20:01:12	142.6	20.90	21.10	21.00	20.90
25/01/2016	20:01:13	142.8	20.90	21.10	21.00	21.00
25/01/2016	20:01:13	143.0	20.90	21.10	21.00	21.00
25/01/2016	20:01:13	143.2	20.90	21.20	21.00	21.00
25/01/2016	20:01:13	143.4	20.90	21.20	21.00	21.00
25/01/2016	20:01:13	143.6	20.90	21.20	21.00	21.00
25/01/2016	20:01:13	143.8	20.90	21.20	21.00	21.00
25/01/2016	20:01:14	144.0	20.90	21.20	21.00	21.00
25/01/2016	20:01:14	144.2	20.90	21.20	21.00	21.00
25/01/2016	20:01:14	144.4	20.90	21.10	21.00	21.00
25/01/2016	20:01:14	144.6	20.90	21.10	21.00	21.00
25/01/2016	20:01:14	144.8	20.90	21.10	20.90	20.90
25/01/2016	20:01:15	145.0	20.90	21.10	20.90	20.90
25/01/2016	20:01:15	145.2	20.90	21.10	20.90	20.90
25/01/2016	20:01:15	145.5	20.90	21.10	20.90	20.90
25/01/2016	20:01:15	145.6	20.80	21.10	20.90	20.90
25/01/2016	20:01:16	145.8	20.80	21.10	21.00	20.90
25/01/2016	20:01:16	146.0	20.80	21.10	21.00	20.90
25/01/2016	20:01:16	146.2	20.80	21.10	21.00	20.90
25/01/2016	20:01:16	146.4	20.80	21.10	21.00	20.90
25/01/2016	20:01:16	146.6	20.80	21.10	20.90	20.90
25/01/2016	20:01:16	146.8	20.80	21.10	20.90	21.00
25/01/2016	20:01:17	147.0	20.80	21.10	20.90	21.00
25/01/2016	20:01:17	147.2	20.80	21.20	20.90	21.00
25/01/2016	20:01:17	147.4	20.80	21.20	20.90	21.00
25/01/2016	20:01:17	147.6	20.90	21.20	20.90	21.00
25/01/2016	20:01:17	147.8	20.90	21.10	20.90	21.00
25/01/2016	20:01:18	148.0	20.90	21.10	21.00	20.90
25/01/2016	20:01:18	148.2	20.90	21.10	21.00	20.90
25/01/2016	20:01:18	148.4	20.90	21.10	21.00	20.90
25/01/2016	20:01:18	148.6	20.90	21.10	20.90	20.90
25/01/2016	20:01:18	148.8	20.90	21.10	20.90	20.90
25/01/2016	20:01:19	149.0	20.80	21.10	20.90	20.90
25/01/2016	20:01:19	149.2	20.80	21.10	20.90	20.90
25/01/2016	20:01:19	149.4	20.80	21.10	20.90	20.90
25/01/2016	20:01:19	149.6	20.90	21.10	20.90	20.90
25/01/2016	20:01:19	149.8	20.90	21.10	20.90	20.90
25/01/2016	20:01:20	150.0	20.90	21.10	21.00	20.90
25/01/2016	20:01:20	150.2	20.90	21.10	21.00	20.90
25/01/2016	20:01:20	150.4	20.90	21.10	21.00	20.90
25/01/2016	20:01:20	150.6	20.90	21.10	20.90	20.90
25/01/2016	20:01:21	150.8	20.90	21.10	20.90	21.00
25/01/2016	20:01:21	151.0	20.90	21.10	20.90	21.00
25/01/2016	20:01:21	151.2	20.90	21.10	21.00	21.00
25/01/2016	20:01:21	151.4	20.90	21.10	21.00	20.90
25/01/2016	20:01:21	151.6	20.80	21.10	21.00	20.90
25/01/2016	20:01:21	151.8	20.80	21.10	21.00	20.90
25/01/2016	20:01:22	152.0	20.80	21.10	21.00	20.90
25/01/2016	20:01:22	152.2	20.90	21.10	21.00	20.90
25/01/2016	20:01:22	152.4	20.90	21.10	21.00	20.90
25/01/2016	20:01:22	152.6	20.90	21.20	21.00	21.00
25/01/2016	20:01:22	152.8	20.90	21.20	21.00	21.00
25/01/2016	20:01:23	153.0	20.90	21.10	21.00	21.00
25/01/2016	20:01:23	153.2	20.90	21.10	21.00	21.00
25/01/2016	20:01:23	153.4	20.90	21.10	21.00	20.90
25/01/2016	20:01:23	153.6	21.00	21.10	21.00	20.90
25/01/2016	20:01:24	153.8	21.00	21.20	21.00	20.90
25/01/2016	20:01:24	154.1	21.00	21.20	21.00	20.90
25/01/2016	20:01:24	154.2	20.90	21.20	21.00	20.90
25/01/2016	20:01:24	154.4	20.90	21.20	21.00	20.90
25/01/2016	20:01:24	154.6	20.90	21.20	21.00	20.90
25/01/2016	20:01:25	154.8	20.90	21.20	21.00	20.90
25/01/2016	20:01:25	155.0	20.90	21.20	21.00	20.90
25/01/2016	20:01:25	155.2	20.90	21.10	21.00	20.90
25/01/2016	20:01:25	155.4	20.90	21.10	21.00	20.90
25/01/2016	20:01:25	155.6	20.90	21.10	21.00	20.90
25/01/2016	20:01:26	155.8	20.90	21.20	20.90	20.90
25/01/2016	20:01:26	156.0	20.90	21.20	20.90	20.90
25/01/2016	20:01:26	156.2	21.00	21.20	20.90	20.90
25/01/2016	20:01:26	156.4	21.00	21.20	20.90	20.90
25/01/2016	20:01:26	156.6	21.00	21.20	21.00	20.90
25/01/2016	20:01:27	156.8	20.90	21.20	21.00	21.00
25/01/2016	20:01:27	157.0	20.90	20.90	21.00	21.00
25/01/2016	20:01:27	157.2	20.90	20.90	21.00	21.00
25/01/2016	20:01:27	157.4	20.90	20.90	21.00	21.00
25/01/2016	20:01:27	157.6	20.90	21.20	21.00	21.00
25/01/2016	20:01:28	157.8	20.90	21.20	20.90	21.00
25/01/2016	20:01:28	158.0	20.90	21.20	20.90	20.90
25/01/2016	20:01:28	158.2	20.90	21.20	20.90	20.90
25/01/2016	20:01:28	158.4	20.90	21.20	20.90	20.90
25/01/2016	20:01:28	158.6	20.90	21.20	21.00	20.90
25/01/2016	20:01:29	158.8	20.90	21.20	21.00	21.00
25/01/2016	20:01:29	159.0	20.90	21.20	21.00	21.00
25/01/2016	20:01:29	159.2	20.90	21.20	20.90	21.00
25/01/2016	20:01:29	159.4	20.90	21.20	20.90	21.00
25/01/2016	20:01:29	159.6	20.90	21.20	20.90	21.00
25/01/2016	20:01:30	159.8	20.90	21.10	21.00	21.00
25/01/2016	20:01:30	160.0	20.90	21.10	21.00	21.00
25/01/2016	20:01:30	160.2	20.90	21.10	21.00	20.90
25/01/2016	20:01:30	160.4	20.90	21.20	21.00	20.90
25/01/2016	20:01:30	160.6	20.90	21.20	21.00	21.00
25/01/2016	20:01:31	160.9	20.90	21.20	21.00	21.00
25/01/2016	20:01:31	161.0	20.90	21.10	21.00	21.00
25/01/2016	20:01:31	161.2	20.90	21.10	21.00	20.90
25/01/2016	20:01:31	161.4	20.90	21.10	21.00	20.90
25/01/2016	20:01:31	161.6	20.90	21.00	21.00	20.90
25/01/2016	20:01:31	161.8	20.90	21.00	21.00	20.90
25/01/2016	20:01:32	162.0	20.90	21.00	21.00	20.90
25/01/2016	20:01:32	162.2	20.90	21.00	21.00	20.90
25/01/2016	20:01:32	162.4	20.90	21.00	21.00	20.90
25/01/2016	20:01:32	162.6	20.90	21.10	20.90	20.90
25/01/2016	20:01:33	162.8	20.90	21.10	20.90	20.90
25/01/2016	20:01:33	163.0	20.90	21.20	20.90	20.90
25/01/2016	20:01:33	163.2	20.90	21.20	21.00	20.90
25/01/2016	20:01:33	163.4	20.90	21.20	21.00	20.90
25/01/2016	20:01:33	163.6	20.90	21.20	21.00	20.90
25/01/2016	20:01:34	163.8	20.90	21.20	21.00	20.90
25/01/2016	20:01:34	164.0	20.90	21.20	21.00	20.90
25/01/2016	20:01:34	164.2	20.90	21.20	21.00	20.90
25/01/2016	20:01:34	164.4	20.90	21.30	21.00	20.90
25/01/2016	20:01:34	164.6	20.90	21.30	21.00	21.00
25/01/2016	20:01:35	164.8	20.90	21.30	21.00	21.00
25/01/2016	20:01:35	165.0	20.90	21.20	21.00	21.00
25/01/2016	20:01:35	165.2	20.90	21.20	21.00	21.00
25/01/2016	20:01:35	165.4	20.90	21.20	21.00	21.00
25/01/2016	20:01:35	165.6	20.90	21.20	21.00	21.00
25/01/2016	20:01:36	165.8	20.90	21.20	21.00	21.00
25/01/2016	20:01:36	166.0	20.90	21.20	21.00	21.00
25/01/2016	20:01:36	166.2	20.90	21.20	21.00	20.90
25/01/2016	20:01:36	166.4	20.90	21.20	21.00	20.90
25/01/2016	20:01:36	166.6	20.90	21.20	21.00	21.00
25/01/2016	20:01:36	166.8	20.90	21.20	21.00	21.00
25/01/2016	20:01:37	167.0	20.90	21.20	21.00	21.00
25/01/2016	20:01:37	167.2	20.90	21.20	21.00	21.00
25/01/2016	20:01:37	167.4	20.90	21.20	21.00	21.00
25/01/2016	20:01:37	167.7	20.90	21.20	21.00	21.00
25/01/2016	20:01:38	167.8	20.90	21.20	20.90	21.00
25/01/2016	20:01:38	168.0	21.00	21.20	20.90	20.90
25/01/2016	20:01:38	168.2	21.00	21.20	20.90	20.90
25/01/2016	20:01:38	168.4	21.00	21.20	21.00	20.90
25/01/2016	20:01:38	168.6	21.00	21.20	21.00	20.90
25/01/2016	20:01:39	168.8	20.90	21.20	21.00	21.00
25/01/2016	20:01:39	169.0	20.90	21.30	21.00	21.00
25/01/2016	20:01:39	169.2	20.90	21.30	21.00	21.00
25/01/2016	20:01:39	169.4	20.90	21.30	21.00	21.00
25/01/2016	20:01:39	169.6	20.90	21.20	21.00	21.00
25/01/2016	20:01:40	169.8	20.90	21.20	21.00	21.00
25/01/2016	20:01:40	170.0	20.90	21.20	21.00	21.00
25/01/2016	20:01:40	170.2	20.90	21.30	21.00	21.00
25/01/2016	20:01:40	170.4	20.90	21.30	21.00	21.00
25/01/2016	20:01:40	170.6	20.90	21.30	21.00	21.00
25/01/2016	20:01:41	170.8	21.00	21.30	21.00	21.00
25/01/2016	20:01:41	171.0	21.00	21.30	21.00	21.00
25/01/2016	20:01:41	171.2	21.00	21.20	21.00	20.90
25/01/2016	20:01:41	171.4	20.90	21.20	21.00	20.90
25/01/2016	20:01:41	171.6	20.90	21.20	21.00	20.90
25/01/2016	20:01:42	171.8	20.90	21.20	21.00	20.90
25/01/2016	20:01:42	172.0	20.90	21.20	21.00	21.00
25/01/2016	20:01:42	172.2	20.90	21.20	21.00	21.00
25/01/2016	20:01:42	172.4	20.90	21.20	21.00	21.00
25/01/2016	20:01:42	172.6	20.90	21.20	21.00	21.00
25/01/2016	20:01:42	172.8	20.90	21.20	21.00	21.00
25/01/2016	20:01:43	173.0	21.00	21.20	21.00	21.00
25/01/2016	20:01:43	173.2	21.00	21.20	21.00	21.00
25/01/2016	20:01:43	173.4	21.00	21.20	21.00	21.00
25/01/2016	20:01:43	173.6	21.00	21.20	21.00	21.00
25/01/2016	20:01:43	173.8	21.00	21.30	21.00	21.00
25/01/2016	20:01:44	174.0	21.00	21.30	21.00	21.00
25/01/2016	20:01:44	174.2	20.90	21.30	21.00	21.00
25/01/2016	20:01:44	174.5	20.90	21.30	21.10	21.00
25/01/2016	20:01:44	174.6	20.90	21.30	21.10	21.00
25/01/2016	20:01:45	174.8	20.90	21.20	21.10	21.00
25/01/2016	20:01:45	175.0	20.90	21.20	21.10	21.00
25/01/2016	20:01:45	175.2	20.90	21.20	21.00	20.90
25/01/2016	20:01:45	175.4	20.90	21.20	21.00	20.90
25/01/2016	20:01:45	175.6	20.90	21.30	21.00	20.90
25/01/2016	20:01:45	175.8	20.90	21.30	21.00	20.90
25/01/2016	20:01:46	176.0	20.90	21.30	21.00	20.90
25/01/2016	20:01:46	176.2	21.00	21.20	21.00	21.00
25/01/2016	20:01:46	176.4	21.00	21.20	21.00	21.00
25/01/2016	20:01:46	176.6	20.90	21.20	21.00	21.00
25/01/2016	20:01:46	176.8	20.90	21.20	21.00	21.00
25/01/2016	20:01:47	177.0	20.90	21.30	21.00	21.00
25/01/2016	20:01:47	177.2	20.90	21.30	21.00	21.00
25/01/2016	20:01:47	177.4	21.00	21.30	21.00	21.00
25/01/2016	20:01:47	177.6	21.00	21.30	21.00	21.00
25/01/2016	20:01:47	177.8	21.00	21.30	21.00	21.00
25/01/2016	20:01:48	178.0	21.00	21.30	21.00	21.00
25/01/2016	20:01:48	178.2	21.00	21.30	21.00	21.00
25/01/2016	20:01:48	178.4	21.00	21.30	21.00	21.00
25/01/2016	20:01:48	178.6	21.00	21.30	21.00	21.00
25/01/2016	20:01:48	178.8	21.00	21.30	21.00	21.00
25/01/2016	20:01:49	179.0	21.00	21.20	21.00	21.00
25/01/2016	20:01:49	179.2	21.00	21.20	21.00	21.00
25/01/2016	20:01:49	179.4	20.90	21.20	21.00	21.00
25/01/2016	20:01:49	179.6	20.90	21.20	21.00	21.00
25/01/2016	20:01:50	179.8	20.90	21.10	21.00	21.00
25/01/2016	20:01:50	180.0	20.90	21.10	21.00	21.00
25/01/2016	20:01:50	180.2	20.90	21.30	21.00	21.00
25/01/2016	20:01:50	180.4	20.90	21.30	21.00	21.00
25/01/2016	20:01:50	180.6	20.90	21.30	21.00	21.00
25/01/2016	20:01:50	180.8	20.90	21.30	21.00	21.00
25/01/2016	20:01:51	181.0	20.90	21.20	21.00	21.00
25/01/2016	20:01:51	181.2	20.90	21.20	21.00	21.00
25/01/2016	20:01:51	181.4	20.90	21.20	21.00	21.00
25/01/2016	20:01:51	181.6	21.00	21.30	21.00	21.00
25/01/2016	20:01:51	181.8	21.00	21.30	21.00	21.00
25/01/2016	20:01:52	182.0	20.90	21.30	21.00	21.00
25/01/2016	20:01:52	182.2	20.90	21.30	21.00	21.00
25/01/2016	20:01:52	182.4	20.90	21.20	21.00	21.00
25/01/2016	20:01:52	182.6	20.90	21.20	21.00	21.00
25/01/2016	20:01:53	182.8	20.90	21.00	21.00	21.00
25/01/2016	20:01:53	183.1	20.90	21.00	21.00	21.00
25/01/2016	20:01:53	183.2	20.90	21.00	21.00	21.00
25/01/2016	20:01:53	183.4	20.90	21.30	21.00	21.00
25/01/2016	20:01:53	183.6	20.90	21.30	21.00	21.00
25/01/2016	20:01:54	183.8	20.90	21.30	21.00	21.00
25/01/2016	20:01:54	184.0	20.90	21.30	21.00	21.00
25/01/2016	20:01:54	184.2	21.00	21.30	21.00	21.00
25/01/2016	20:01:54	184.4	21.00	21.30	21.00	21.00
25/01/2016	20:01:54	184.6	21.00	21.30	21.00	21.00
25/01/2016	20:01:55	184.8	21.00	21.30	21.00	21.00
25/01/2016	20:01:55	185.0	21.00	21.30	21.00	21.00
25/01/2016	20:01:55	185.2	21.00	21.30	21.00	21.00
25/01/2016	20:01:55	185.4	21.00	21.30	21.00	21.00
25/01/2016	20:01:55	185.6	21.00	21.20	21.00	21.00
25/01/2016	20:01:56	185.8	21.00	21.20	21.10	21.00
25/01/2016	20:01:56	186.0	21.00	21.20	21.10	21.00
25/01/2016	20:01:56	186.2	21.00	21.20	21.10	21.00
25/01/2016	20:01:56	186.4	21.00	21.20	21.10	21.00
25/01/2016	20:01:56	186.6	21.00	21.20	21.10	21.00
25/01/2016	20:01:57	186.8	21.00	21.30	21.10	21.00
25/01/2016	20:01:57	187.0	21.00	21.30	21.00	21.00
25/01/2016	20:01:57	187.2	21.00	21.30	21.00	21.00
25/01/2016	20:01:57	187.4	21.00	21.30	21.00	21.00
25/01/2016	20:01:57	187.6	21.00	21.30	21.00	21.00
25/01/2016	20:01:58	187.8	21.00	21.30	21.00	21.00
25/01/2016	20:01:58	188.0	21.00	21.30	21.00	21.00
25/01/2016	20:01:58	188.2	21.00	21.20	21.00	21.00
25/01/2016	20:01:58	188.4	21.00	21.20	21.10	21.00
25/01/2016	20:01:58	188.6	21.00	21.20	21.10	21.00
25/01/2016	20:01:59	188.8	21.00	21.30	21.10	21.00
25/01/2016	20:01:59	189.0	21.00	21.30	21.10	21.00
25/01/2016	20:01:59	189.2	21.00	21.30	21.10	21.00
25/01/2016	20:01:59	189.4	21.00	21.30	21.10	21.00
25/01/2016	20:01:59	189.6	21.00	21.20	21.00	21.00
25/01/2016	20:02:00	189.9	21.00	21.20	21.00	21.00
25/01/2016	20:02:00	190.0	21.00	21.20	21.00	21.00
25/01/2016	20:02:00	190.2	21.00	21.20	21.00	21.00
25/01/2016	20:02:00	190.4	21.00	21.20	21.00	21.00
25/01/2016	20:02:00	190.6	21.00	21.20	21.10	21.00
25/01/2016	20:02:00	190.8	21.00	21.20	21.10	21.00
25/01/2016	20:02:01	191.0	21.00	21.30	21.10	21.00
25/01/2016	20:02:01	191.2	21.00	21.30	21.10	21.00
25/01/2016	20:02:01	191.4	21.00	21.30	21.10	21.00
25/01/2016	20:02:01	191.6	21.00	21.30	21.00	21.00
25/01/2016	20:02:02	191.8	21.00	21.30	21.00	20.90
25/01/2016	20:02:02	192.0	21.00	21.30	21.00	20.90
25/01/2016	20:02:02	192.2	21.00	21.20	21.00	20.90
25/01/2016	20:02:02	192.4	21.00	21.20	21.00	20.90
25/01/2016	20:02:02	192.6	21.00	21.20	21.00	21.00
25/01/2016	20:02:03	192.8	21.00	21.30	21.00	21.00
25/01/2016	20:02:03	193.0	21.00	21.30	21.00	21.00
25/01/2016	20:02:03	193.2	21.00	21.30	21.00	21.00
25/01/2016	20:02:03	193.4	21.00	21.30	21.00	21.00
25/01/2016	20:02:03	193.6	21.00	21.30	21.00	21.00
25/01/2016	20:02:04	193.8	21.00	21.30	21.00	21.00
25/01/2016	20:02:04	194.0	21.00	21.30	21.00	21.00
25/01/2016	20:02:04	194.2	21.00	21.30	21.00	21.00
25/01/2016	20:02:04	194.4	21.00	21.30	21.00	21.00
25/01/2016	20:02:04	194.6	20.90	21.30	21.00	21.00
25/01/2016	20:02:05	194.8	20.90	21.30	21.00	21.00
25/01/2016	20:02:05	195.0	20.90	21.30	21.00	21.00
25/01/2016	20:02:05	195.2	20.90	21.30	21.00	21.00
25/01/2016	20:02:05	195.4	21.00	21.30	21.00	21.00
25/01/2016	20:02:05	195.6	21.00	21.30	21.00	21.00
25/01/2016	20:02:05	195.8	21.00	21.30	21.00	21.00
25/01/2016	20:02:06	196.0	21.00	21.30	21.00	21.00
25/01/2016	20:02:06	196.2	21.00	21.30	21.00	21.00
25/01/2016	20:02:06	196.4	21.00	21.30	21.00	21.00
25/01/2016	20:02:06	196.7	21.00	21.30	21.00	21.00
25/01/2016	20:02:07	196.8	21.00	21.30	21.00	21.00
25/01/2016	20:02:07	197.0	21.00	21.30	21.10	21.00
25/01/2016	20:02:07	197.2	21.00	21.30	21.10	21.00
25/01/2016	20:02:07	197.4	21.00	21.30	21.10	21.00
25/01/2016	20:02:07	197.6	21.00	21.30	21.10	21.00
25/01/2016	20:02:08	197.8	21.00	21.30	21.00	21.00
25/01/2016	20:02:08	198.0	21.00	21.30	21.00	21.00
25/01/2016	20:02:08	198.2	21.00	21.20	21.00	21.00
25/01/2016	20:02:08	198.4	21.00	21.20	21.00	21.00
25/01/2016	20:02:08	198.6	21.00	21.20	21.00	21.00
25/01/2016	20:02:09	198.8	21.00	21.20	21.00	21.00
25/01/2016	20:02:09	199.0	21.00	21.20	21.00	21.00
25/01/2016	20:02:09	199.2	21.00	21.20	21.00	21.00
25/01/2016	20:02:09	199.4	21.00	21.20	21.00	21.00
25/01/2016	20:02:09	199.6	21.00	21.30	21.10	21.00
25/01/2016	20:02:10	199.8	21.00	21.30	21.10	21.00
25/01/2016	20:02:10	200.0	21.00	21.30	21.10	21.00
25/01/2016	20:02:10	200.2	21.00	21.20	21.10	21.00
25/01/2016	20:02:10	200.4	21.00	21.20	21.10	21.00
25/01/2016	20:02:10	200.6	21.00	21.20	21.10	21.00
25/01/2016	20:02:11	200.8	21.00	21.30	21.10	21.00
25/01/2016	20:02:11	201.0	21.00	21.30	21.10	21.00
25/01/2016	20:02:11	201.2	21.00	21.30	21.10	21.00
25/01/2016	20:02:11	201.4	21.00	21.40	21.10	21.00
25/01/2016	20:02:11	201.6	21.00	21.40	21.00	21.00
25/01/2016	20:02:11	201.8	21.00	21.40	21.00	21.00
25/01/2016	20:02:12	202.0	21.00	21.40	21.00	21.00
25/01/2016	20:02:12	202.2	21.00	21.30	21.10	21.00
25/01/2016	20:02:12	202.5	21.00	21.30	21.10	21.00
25/01/2016	20:02:12	202.6	21.00	21.30	21.10	21.00
25/01/2016	20:02:13	202.8	21.00	21.30	21.10	21.00
25/01/2016	20:02:13	203.0	21.00	21.30	21.10	21.00
25/01/2016	20:02:13	203.2	21.00	21.30	21.10	21.00
25/01/2016	20:02:13	203.4	21.00	21.30	21.10	21.00
25/01/2016	20:02:13	203.6	21.00	21.30	21.00	21.00
25/01/2016	20:02:13	203.8	21.00	21.30	21.00	21.00
25/01/2016	20:02:14	204.0	21.00	21.30	21.00	21.00
25/01/2016	20:02:14	204.2	21.00	21.30	21.10	21.00
25/01/2016	20:02:14	204.4	21.00	21.30	21.10	21.00
25/01/2016	20:02:14	204.6	21.00	21.30	21.10	21.00
25/01/2016	20:02:14	204.8	21.00	21.30	21.10	21.00
25/01/2016	20:02:15	205.0	21.00	21.30	21.10	21.00
25/01/2016	20:02:15	205.2	21.00	21.30	21.10	21.00
25/01/2016	20:02:15	205.4	21.00	21.30	21.10	21.00
25/01/2016	20:02:15	205.6	21.00	21.30	21.10	21.00
25/01/2016	20:02:15	205.8	21.00	21.30	21.10	21.00
25/01/2016	20:02:16	206.0	21.10	21.30	21.10	21.00
25/01/2016	20:02:16	206.2	21.10	21.30	21.10	21.00
25/01/2016	20:02:16	206.4	21.10	21.30	21.10	21.00
25/01/2016	20:02:16	206.6	21.00	21.30	21.10	21.00
25/01/2016	20:02:16	206.8	21.00	21.40	21.10	21.00
25/01/2016	20:02:17	207.0	21.00	21.40	21.00	21.00
25/01/2016	20:02:17	207.2	21.10	21.40	21.00	21.00
25/01/2016	20:02:17	207.4	21.10	21.30	21.00	21.00
25/01/2016	20:02:17	207.6	21.10	21.30	21.10	21.00
25/01/2016	20:02:18	207.8	21.00	21.30	21.10	21.00
25/01/2016	20:02:18	208.0	21.00	21.30	21.10	21.00
25/01/2016	20:02:18	208.2	21.00	21.30	21.10	21.00
25/01/2016	20:02:18	208.4	21.00	21.30	21.10	21.00
25/01/2016	20:02:18	208.6	21.00	21.20	21.10	21.00
25/01/2016	20:02:18	208.8	21.00	21.20	21.10	21.00
25/01/2016	20:02:19	209.0	21.00	21.20	21.10	21.00
25/01/2016	20:02:19	209.3	21.00	21.20	21.10	21.00
25/01/2016	20:02:19	209.4	21.00	21.30	21.10	21.00
25/01/2016	20:02:19	209.6	21.00	21.30	21.10	21.00
25/01/2016	20:02:19	209.8	21.00	21.30	21.10	21.00
25/01/2016	20:02:20	210.0	21.00	21.40	21.10	21.00
25/01/2016	20:02:20	210.2	21.00	21.40	21.10	21.00
25/01/2016	20:02:20	210.4	21.00	21.40	21.10	21.00
25/01/2016	20:02:20	210.6	21.00	21.40	21.10	21.00
25/01/2016	20:02:21	210.8	21.00	21.10	21.00	21.00
25/01/2016	20:02:21	211.1	21.00	21.10	21.00	21.00
25/01/2016	20:02:21	211.2	21.00	21.10	21.00	21.00
25/01/2016	20:02:21	211.4	21.00	21.30	21.00	21.00
25/01/2016	20:02:21	211.6	21.00	21.30	21.00	21.00
25/01/2016	20:02:22	211.8	21.10	21.30	21.10	21.00
25/01/2016	20:02:22	212.0	21.10	21.30	21.10	21.00
25/01/2016	20:02:22	212.2	21.10	21.30	21.10	21.00
25/01/2016	20:02:22	212.4	21.10	21.30	21.10	21.00
25/01/2016	20:02:22	212.6	21.00	21.30	21.10	21.00
25/01/2016	20:02:23	212.8	21.00	21.30	21.00	21.00
25/01/2016	20:02:23	213.0	21.00	21.30	21.00	21.00
25/01/2016	20:02:23	213.2	21.00	21.30	21.00	21.00
25/01/2016	20:02:23	213.4	21.00	21.30	21.00	21.00
25/01/2016	20:02:23	213.6	21.00	21.30	21.10	21.00
25/01/2016	20:02:23	213.8	21.00	21.30	21.10	21.00
25/01/2016	20:02:24	214.0	21.00	21.30	21.10	21.00
25/01/2016	20:02:24	214.2	21.00	21.30	21.10	21.00
25/01/2016	20:02:24	214.4	21.00	21.30	21.10	21.00
25/01/2016	20:02:24	214.6	21.00	21.30	21.10	21.00
25/01/2016	20:02:25	214.8	21.00	21.30	21.10	21.00
25/01/2016	20:02:25	215.0	21.00	21.30	21.10	21.00
25/01/2016	20:02:25	215.2	21.00	21.30	21.10	21.00
25/01/2016	20:02:25	215.4	21.00	21.40	21.10	21.00
25/01/2016	20:02:25	215.6	21.00	21.40	21.10	21.00
25/01/2016	20:02:26	215.8	21.00	21.40	21.10	21.00
25/01/2016	20:02:26	216.0	21.00	21.30	21.10	21.00
25/01/2016	20:02:26	216.2	21.00	21.30	21.10	21.00
25/01/2016	20:02:26	216.4	21.00	21.30	21.10	21.00
25/01/2016	20:02:26	216.6	21.00	21.30	21.10	21.00
25/01/2016	20:02:27	216.9	21.00	21.30	21.10	21.00
25/01/2016	20:02:27	217.0	21.00	21.30	21.10	21.00
25/01/2016	20:02:27	217.2	21.00	21.30	21.10	21.00
25/01/2016	20:02:27	217.4	21.00	21.30	21.10	21.00
25/01/2016	20:02:27	217.6	21.00	21.30	21.20	21.00
25/01/2016	20:02:27	217.8	21.00	21.30	21.20	21.00
25/01/2016	20:02:28	218.0	21.00	21.40	21.20	21.00
25/01/2016	20:02:28	218.2	21.00	21.40	21.00	21.00
25/01/2016	20:02:28	218.4	21.00	21.40	21.00	21.00
25/01/2016	20:02:28	218.6	21.10	21.30	21.00	21.00
25/01/2016	20:02:28	218.8	21.10	21.30	21.00	21.00
25/01/2016	20:02:29	219.0	21.10	21.30	21.10	21.00
25/01/2016	20:02:29	219.2	21.10	21.30	21.10	21.00
25/01/2016	20:02:29	219.4	21.10	21.40	21.10	21.00
25/01/2016	20:02:29	219.6	21.10	21.40	21.10	21.00
25/01/2016	20:02:30	219.8	21.00	21.40	21.10	21.00
25/01/2016	20:02:30	220.0	21.00	21.40	21.10	21.00
25/01/2016	20:02:30	220.2	21.00	21.40	21.10	21.00
25/01/2016	20:02:30	220.4	21.10	21.40	21.10	21.00
25/01/2016	20:02:30	220.6	21.10	21.40	21.10	21.00
25/01/2016	20:02:31	220.8	21.10	21.40	21.10	21.00
25/01/2016	20:02:31	221.0	21.10	21.40	21.10	21.00
25/01/2016	20:02:31	221.2	21.10	21.40	21.10	21.00
25/01/2016	20:02:31	221.4	21.10	21.30	21.10	21.00
25/01/2016	20:02:31	221.6	21.10	21.30	21.10	21.00
25/01/2016	20:02:32	221.8	21.10	21.30	21.10	21.00
25/01/2016	20:02:32	222.0	21.10	21.30	21.10	21.00
25/01/2016	20:02:32	222.2	21.10	21.30	21.10	21.00
25/01/2016	20:02:32	222.4	21.10	21.30	21.10	21.00
25/01/2016	20:02:32	222.6	21.10	21.30	21.10	21.00
25/01/2016	20:02:32	222.8	21.10	21.30	21.10	21.00
25/01/2016	20:02:33	223.0	21.00	21.30	21.10	21.00
25/01/2016	20:02:33	223.2	21.00	21.30	21.10	21.00
25/01/2016	20:02:33	223.4	21.00	21.40	21.10	21.00
25/01/2016	20:02:33	223.7	21.00	21.40	21.10	21.00
25/01/2016	20:02:34	223.8	21.00	21.40	21.10	21.00
25/01/2016	20:02:34	224.0	21.00	21.40	21.10	21.00
25/01/2016	20:02:34	224.2	21.00	21.40	21.10	21.00
25/01/2016	20:02:34	224.4	21.10	21.40	21.10	21.00
25/01/2016	20:02:34	224.6	21.10	21.40	21.10	21.00
25/01/2016	20:02:35	224.8	21.10	21.30	21.10	21.00
25/01/2016	20:02:35	225.0	21.10	21.30	21.10	21.00
25/01/2016	20:02:35	225.2	21.00	21.30	21.10	21.00
25/01/2016	20:02:35	225.4	21.00	21.40	21.20	21.00
25/01/2016	20:02:35	225.6	21.00	21.40	21.20	21.00
25/01/2016	20:02:36	225.8	21.00	21.40	21.20	21.00
25/01/2016	20:02:36	226.0	21.00	21.30	21.20	21.00
25/01/2016	20:02:36	226.2	21.00	21.30	21.10	21.00
25/01/2016	20:02:36	226.4	21.00	21.30	21.10	21.00
25/01/2016	20:02:36	226.6	21.00	21.30	21.10	21.00
25/01/2016	20:02:37	226.8	21.00	21.30	21.10	21.00
25/01/2016	20:02:37	227.0	21.00	21.30	21.10	21.00
25/01/2016	20:02:37	227.2	21.00	21.30	21.10	21.00
25/01/2016	20:02:37	227.4	21.00	21.40	21.10	21.00
25/01/2016	20:02:37	227.6	21.00	21.40	21.10	21.00
25/01/2016	20:02:37	227.8	21.00	21.40	21.10	21.00
25/01/2016	20:02:38	228.0	21.10	21.30	21.10	21.00
25/01/2016	20:02:38	228.2	21.10	21.30	21.10	21.00
25/01/2016	20:02:38	228.4	21.10	21.30	21.10	21.00
25/01/2016	20:02:38	228.6	21.10	21.30	21.10	21.00
25/01/2016	20:02:39	228.8	21.10	21.30	21.10	21.00
25/01/2016	20:02:39	229.0	21.10	21.30	21.10	21.00
25/01/2016	20:02:39	229.2	21.10	21.30	21.10	21.00
25/01/2016	20:02:39	229.5	21.10	21.30	21.20	21.00
25/01/2016	20:02:39	229.6	21.10	21.30	21.20	21.00
25/01/2016	20:02:40	229.8	21.10	21.30	21.20	21.00
25/01/2016	20:02:40	230.0	21.10	21.30	21.20	21.00
25/01/2016	20:02:40	230.2	21.10	21.30	21.20	21.00
25/01/2016	20:02:40	230.4	21.10	21.30	21.20	21.00
25/01/2016	20:02:40	230.6	21.00	21.30	21.20	21.00
25/01/2016	20:02:41	230.8	21.00	21.30	21.10	21.00
25/01/2016	20:02:41	231.0	21.00	21.30	21.10	21.00
25/01/2016	20:02:41	231.2	21.10	21.40	21.10	21.00
25/01/2016	20:02:41	231.4	21.10	21.40	21.20	21.00
25/01/2016	20:02:41	231.6	21.10	21.40	21.20	21.00
25/01/2016	20:02:41	231.8	21.10	21.40	21.20	21.00
25/01/2016	20:02:42	232.0	21.10	21.40	21.20	21.00
25/01/2016	20:02:42	232.2	21.10	21.40	21.10	21.00
25/01/2016	20:02:42	232.4	21.00	21.40	21.10	21.00
25/01/2016	20:02:42	232.6	21.00	21.30	21.10	21.00
25/01/2016	20:02:42	232.8	21.00	21.30	21.10	21.00
25/01/2016	20:02:43	233.0	21.00	21.30	21.10	21.00
25/01/2016	20:02:43	233.2	21.00	21.30	21.10	21.00
25/01/2016	20:02:43	233.4	21.00	21.30	21.20	21.00
25/01/2016	20:02:43	233.6	21.00	21.30	21.20	21.00
25/01/2016	20:02:43	233.8	21.00	21.30	21.20	21.00
25/01/2016	20:02:44	234.0	21.00	21.40	21.20	21.00
25/01/2016	20:02:44	234.2	21.00	21.40	21.10	21.00
25/01/2016	20:02:44	234.4	21.10	21.40	21.10	21.00
25/01/2016	20:02:44	234.6	21.10	21.40	21.10	21.00
25/01/2016	20:02:45	234.8	21.10	21.40	21.10	21.10
25/01/2016	20:02:45	235.0	21.10	21.40	21.10	21.10
25/01/2016	20:02:45	235.2	21.10	21.40	21.10	21.10
25/01/2016	20:02:45	235.4	21.10	21.40	21.10	21.10
25/01/2016	20:02:45	235.6	21.00	21.40	21.10	21.00
25/01/2016	20:02:45	235.8	21.00	21.40	21.10	21.00
25/01/2016	20:02:46	236.0	21.00	21.30	21.10	21.00
25/01/2016	20:02:46	236.3	21.00	21.30	21.10	21.00
25/01/2016	20:02:46	236.4	21.10	21.30	21.10	21.00
25/01/2016	20:02:46	236.6	21.10	21.40	21.10	21.00
25/01/2016	20:02:46	236.8	21.10	21.40	21.10	21.00
25/01/2016	20:02:47	237.0	21.10	21.40	21.10	21.10
25/01/2016	20:02:47	237.2	21.10	21.40	21.10	21.10
25/01/2016	20:02:47	237.4	21.10	21.30	21.20	21.10
25/01/2016	20:02:47	237.6	21.10	21.30	21.20	21.00
25/01/2016	20:02:47	237.8	21.10	21.30	21.20	21.00
25/01/2016	20:02:48	238.0	21.10	21.40	21.10	21.00
25/01/2016	20:02:48	238.2	21.10	21.40	21.10	21.00
25/01/2016	20:02:48	238.4	21.10	21.40	21.10	21.00
25/01/2016	20:02:48	238.6	21.10	21.40	21.10	21.00
25/01/2016	20:02:49	238.8	21.10	21.40	21.20	21.00
25/01/2016	20:02:49	239.0	21.10	21.40	21.20	21.00
25/01/2016	20:02:49	239.2	21.10	21.30	21.20	21.00
25/01/2016	20:02:49	239.4	21.10	21.30	21.10	21.00
25/01/2016	20:02:49	239.6	21.10	21.30	21.10	21.00
25/01/2016	20:02:49	239.8	21.10	21.30	21.10	21.00
25/01/2016	20:02:50	240.0	21.10	21.30	21.20	21.00
25/01/2016	20:02:50	240.2	21.10	21.30	21.20	21.00
25/01/2016	20:02:50	240.4	21.10	21.30	21.20	21.00
25/01/2016	20:02:50	240.6	21.10	21.30	21.20	21.00
25/01/2016	20:02:51	240.8	21.10	21.30	21.20	21.10
25/01/2016	20:02:51	241.0	21.10	21.30	21.20	21.10
25/01/2016	20:02:51	241.2	21.10	21.30	21.20	21.10
25/01/2016	20:02:51	241.4	21.10	21.40	21.20	21.10
25/01/2016	20:02:51	241.6	21.10	21.40	21.20	21.00
25/01/2016	20:02:52	241.8	21.10	21.30	21.20	21.00
25/01/2016	20:02:52	242.1	21.10	21.30	21.20	21.00
25/01/2016	20:02:52	242.2	21.10	21.30	21.20	21.10
25/01/2016	20:02:52	242.4	21.10	21.40	21.20	21.10
25/01/2016	20:02:52	242.6	21.10	21.40	21.20	21.10
25/01/2016	20:02:53	242.8	21.10	21.40	21.10	21.00
25/01/2016	20:02:53	243.0	21.10	21.40	21.10	21.00
25/01/2016	20:02:53	243.2	21.10	21.30	21.10	21.00
25/01/2016	20:02:53	243.4	21.10	21.30	21.10	21.00
25/01/2016	20:02:53	243.6	21.10	21.30	21.10	21.00
25/01/2016	20:02:54	243.8	21.00	21.40	21.10	21.00
25/01/2016	20:02:54	244.0	21.00	21.40	21.10	21.00
25/01/2016	20:02:54	244.2	21.00	21.40	21.10	21.10
25/01/2016	20:02:54	244.4	21.10	21.40	21.10	21.10
25/01/2016	20:02:54	244.6	21.10	21.40	21.20	21.10
25/01/2016	20:02:54	244.8	21.10	21.40	21.20	21.10
25/01/2016	20:02:55	245.0	21.10	21.40	21.20	21.00
25/01/2016	20:02:55	245.2	21.10	21.40	21.20	21.00
25/01/2016	20:02:55	245.4	21.10	21.40	21.20	21.00
25/01/2016	20:02:55	245.6	21.10	21.40	21.20	21.10
25/01/2016	20:02:56	245.8	21.10	21.30	21.20	21.10
25/01/2016	20:02:56	246.0	21.10	21.30	21.20	21.10
25/01/2016	20:02:56	246.2	21.10	21.30	21.20	21.10
25/01/2016	20:02:56	246.4	21.10	21.40	21.20	21.00
25/01/2016	20:02:56	246.6	21.10	21.40	21.20	21.00
25/01/2016	20:02:57	246.8	21.10	21.40	21.20	21.10
25/01/2016	20:02:57	247.0	21.10	21.40	21.20	21.10
25/01/2016	20:02:57	247.2	21.10	21.50	21.20	21.10
25/01/2016	20:02:57	247.4	21.10	21.50	21.20	21.10
25/01/2016	20:02:57	247.6	21.10	21.50	21.20	21.00
25/01/2016	20:02:58	247.9	21.10	21.30	21.20	21.00
25/01/2016	20:02:58	248.0	21.10	21.30	21.20	21.00
25/01/2016	20:02:58	248.2	21.10	21.30	21.10	21.00
25/01/2016	20:02:58	248.4	21.10	21.30	21.10	21.00
25/01/2016	20:02:58	248.6	21.10	21.40	21.20	21.00
25/01/2016	20:02:58	248.8	21.10	21.40	21.20	21.00
25/01/2016	20:02:59	249.0	21.10	21.40	21.20	21.00
25/01/2016	20:02:59	249.2	21.10	21.30	21.20	21.00
25/01/2016	20:02:59	249.4	21.10	21.30	21.20	21.00
25/01/2016	20:02:59	249.6	21.10	21.30	21.20	21.10
25/01/2016	20:03:00	249.8	21.10	21.40	21.20	21.10
25/01/2016	20:03:00	250.0	21.10	21.40	21.10	21.10
25/01/2016	20:03:00	250.2	21.10	21.40	21.10	21.10
25/01/2016	20:03:00	250.4	21.10	21.40	21.10	21.10
25/01/2016	20:03:00	250.6	21.10	21.30	21.10	21.10
25/01/2016	20:03:01	250.8	21.10	21.30	21.10	21.10
25/01/2016	20:03:01	251.0	21.10	21.30	21.10	21.10
25/01/2016	20:03:01	251.2	21.10	21.30	21.10	21.10
25/01/2016	20:03:01	251.4	21.10	21.40	21.10	21.10
25/01/2016	20:03:01	251.6	21.10	21.40	21.10	21.10
25/01/2016	20:03:02	251.8	21.10	21.40	21.10	21.10
25/01/2016	20:03:02	252.0	21.10	21.40	21.10	21.10
25/01/2016	20:03:02	252.2	21.10	21.40	21.10	21.00
25/01/2016	20:03:02	252.4	21.10	21.40	21.10	21.00
25/01/2016	20:03:02	252.6	21.10	21.40	21.20	21.00
25/01/2016	20:03:03	252.8	21.10	21.40	21.20	21.00
25/01/2016	20:03:03	253.0	21.10	21.40	21.20	21.00
25/01/2016	20:03:03	253.2	21.10	21.40	21.20	21.00
25/01/2016	20:03:03	253.4	21.10	21.40	21.20	21.00
25/01/2016	20:03:03	253.6	21.10	21.40	21.20	21.00
25/01/2016	20:03:03	253.8	21.10	21.40	21.20	21.00
25/01/2016	20:03:04	254.0	21.10	21.40	21.20	21.00
25/01/2016	20:03:04	254.2	21.10	21.40	21.20	21.00
25/01/2016	20:03:04	254.4	21.10	21.40	21.20	21.00
25/01/2016	20:03:04	254.7	21.10	21.40	21.20	21.00
25/01/2016	20:03:05	254.8	21.10	21.40	21.20	21.10
25/01/2016	20:03:05	255.0	21.10	21.40	21.20	21.10
25/01/2016	20:03:05	255.2	21.10	21.40	21.20	21.10
25/01/2016	20:03:05	255.4	21.10	21.40	21.20	21.00
25/01/2016	20:03:05	255.6	21.10	21.40	21.20	21.00
25/01/2016	20:03:06	255.8	21.10	21.40	21.20	21.00
25/01/2016	20:03:06	256.0	21.10	21.40	21.20	21.00
25/01/2016	20:03:06	256.2	21.10	21.40	21.20	21.00
25/01/2016	20:03:06	256.4	21.10	21.40	21.20	21.00
25/01/2016	20:03:06	256.6	21.10	21.40	21.20	21.00
25/01/2016	20:03:07	256.8	21.10	21.40	21.20	21.10
25/01/2016	20:03:07	257.0	21.10	21.40	21.20	21.10
25/01/2016	20:03:07	257.2	21.10	21.40	21.20	21.10
25/01/2016	20:03:07	257.4	21.10	21.40	21.20	21.10
25/01/2016	20:03:07	257.6	21.10	21.40	21.20	21.10
25/01/2016	20:03:08	257.8	21.10	21.40	21.20	21.10
25/01/2016	20:03:08	258.0	21.10	21.40	21.20	21.10
25/01/2016	20:03:08	258.2	21.10	21.40	21.20	21.00
25/01/2016	20:03:08	258.4	21.10	21.40	21.20	21.00
25/01/2016	20:03:08	258.6	21.10	21.40	21.20	21.00
25/01/2016	20:03:09	258.8	21.10	21.40	21.20	21.00
25/01/2016	20:03:09	259.0	21.10	21.40	21.20	21.00
25/01/2016	20:03:09	259.2	21.10	21.40	21.20	21.00
25/01/2016	20:03:09	259.4	21.10	21.40	21.20	21.10
25/01/2016	20:03:09	259.6	21.10	21.40	21.20	21.10
25/01/2016	20:03:09	259.8	21.10	21.40	21.20	21.10
25/01/2016	20:03:10	260.0	21.10	21.40	21.10	21.10
25/01/2016	20:03:10	260.2	21.10	21.40	21.10	21.00
25/01/2016	20:03:10	260.5	21.10	21.50	21.10	21.00
25/01/2016	20:03:10	260.6	21.10	21.50	21.10	21.00
25/01/2016	20:03:11	260.8	21.10	21.50	21.20	21.10
25/01/2016	20:03:11	261.0	21.10	21.50	21.20	21.10
25/01/2016	20:03:11	261.2	21.10	21.40	21.20	21.10
25/01/2016	20:03:11	261.4	21.10	21.40	21.20	21.10
25/01/2016	20:03:11	261.6	21.10	21.40	21.20	21.00
25/01/2016	20:03:11	261.8	21.10	21.30	21.20	21.00
25/01/2016	20:03:12	262.0	21.10	21.30	21.20	21.00
25/01/2016	20:03:12	262.2	21.10	21.30	21.20	21.00
25/01/2016	20:03:12	262.4	21.10	21.30	21.20	21.00
25/01/2016	20:03:12	262.6	21.10	21.40	21.20	21.00
25/01/2016	20:03:12	262.8	21.10	21.40	21.20	21.10
25/01/2016	20:03:13	263.0	21.10	21.40	21.20	21.10
25/01/2016	20:03:13	263.2	21.10	21.40	21.20	21.10
25/01/2016	20:03:13	263.4	21.10	21.40	21.20	21.00
25/01/2016	20:03:13	263.6	21.10	21.40	21.20	21.00
25/01/2016	20:03:13	263.8	21.10	21.40	21.20	21.00
25/01/2016	20:03:14	264.0	21.10	21.40	21.20	21.00
25/01/2016	20:03:14	264.2	21.10	21.40	21.20	21.00
25/01/2016	20:03:14	264.4	21.10	21.40	21.20	21.00
25/01/2016	20:03:14	264.6	21.10	21.40	21.20	21.00
25/01/2016	20:03:14	264.8	21.10	21.40	21.20	21.10
25/01/2016	20:03:15	265.0	21.10	21.40	21.20	21.10
25/01/2016	20:03:15	265.2	21.10	21.40	21.20	21.10
25/01/2016	20:03:15	265.4	21.10	21.40	21.20	21.10
25/01/2016	20:03:15	265.6	21.10	21.40	21.20	21.10
25/01/2016	20:03:16	265.8	21.10	21.40	21.20	21.10
25/01/2016	20:03:16	266.0	21.10	21.40	21.20	21.10
25/01/2016	20:03:16	266.2	21.10	21.40	21.20	21.10
25/01/2016	20:03:16	266.4	21.10	21.40	21.20	21.10
25/01/2016	20:03:16	266.6	21.10	21.30	21.20	21.00
25/01/2016	20:03:16	266.8	21.10	21.30	21.20	21.00
25/01/2016	20:03:17	267.0	21.10	21.40	21.20	21.00
25/01/2016	20:03:17	267.3	21.10	21.40	21.20	21.00
25/01/2016	20:03:17	267.4	21.10	21.40	21.20	21.10
25/01/2016	20:03:17	267.6	21.10	21.40	21.20	21.10
25/01/2016	20:03:17	267.8	21.10	21.40	21.20	21.10
25/01/2016	20:03:18	268.0	21.10	21.30	21.20	21.10
25/01/2016	20:03:18	268.2	21.10	21.30	21.20	21.10
25/01/2016	20:03:18	268.4	21.10	21.40	21.20	21.10
25/01/2016	20:03:18	268.6	21.10	21.40	21.20	21.10
25/01/2016	20:03:19	268.8	21.10	21.40	21.20	21.00
25/01/2016	20:03:19	269.1	21.10	21.50	21.20	21.00
25/01/2016	20:03:19	269.2	21.10	21.50	21.20	21.00
25/01/2016	20:03:19	269.4	21.10	21.50	21.20	21.10
25/01/2016	20:03:19	269.6	21.10	21.50	21.20	21.10
25/01/2016	20:03:20	269.8	21.10	21.50	21.20	21.10
25/01/2016	20:03:20	270.0	21.10	21.50	21.20	21.10
25/01/2016	20:03:20	270.2	21.10	21.50	21.20	21.10
25/01/2016	20:03:20	270.4	21.10	21.50	21.20	21.10
25/01/2016	20:03:20	270.6	21.10	21.50	21.20	21.10
25/01/2016	20:03:21	270.8	21.10	21.50	21.20	21.00
25/01/2016	20:03:21	271.0	21.10	21.40	21.20	21.00
25/01/2016	20:03:21	271.2	21.10	21.40	21.20	21.00
25/01/2016	20:03:21	271.4	21.10	21.40	21.20	21.00
25/01/2016	20:03:21	271.6	21.10	21.40	21.20	21.00
25/01/2016	20:03:22	271.8	21.10	21.40	21.20	21.00
25/01/2016	20:03:22	272.0	21.10	21.40	21.20	21.10
25/01/2016	20:03:22	272.2	21.20	21.40	21.20	21.10
25/01/2016	20:03:22	272.4	21.20	21.40	21.20	21.10
25/01/2016	20:03:22	272.6	21.20	21.40	21.20	21.10
25/01/2016	20:03:23	272.8	21.10	21.40	21.20	21.00
25/01/2016	20:03:23	273.1	21.10	21.40	21.20	21.00
25/01/2016	20:03:23	273.2	21.10	21.40	21.20	21.00
25/01/2016	20:03:23	273.4	21.10	21.40	21.20	21.00
25/01/2016	20:03:23	273.6	21.10	21.40	21.20	21.00
25/01/2016	20:03:24	273.8	21.10	21.50	21.20	21.00
25/01/2016	20:03:24	274.0	21.10	21.50	21.20	21.00
25/01/2016	20:03:24	274.2	21.10	21.50	21.20	21.10
25/01/2016	20:03:24	274.4	21.10	21.40	21.20	21.10
25/01/2016	20:03:24	274.6	21.10	21.40	21.20	21.10
25/01/2016	20:03:25	274.9	21.20	21.40	21.20	21.10
25/01/2016	20:03:25	275.0	21.20	21.50	21.20	21.10
25/01/2016	20:03:25	275.2	21.20	21.50	21.20	21.10
25/01/2016	20:03:25	275.4	21.20	21.50	21.20	21.10
25/01/2016	20:03:25	275.6	21.10	21.40	21.20	21.10
25/01/2016	20:03:25	275.8	21.10	21.40	21.20	21.10
25/01/2016	20:03:26	276.0	21.10	21.40	21.20	21.10
25/01/2016	20:03:26	276.2	21.20	21.40	21.20	21.10
25/01/2016	20:03:26	276.4	21.20	21.50	21.20	21.10
25/01/2016	20:03:26	276.6	21.20	21.50	21.30	21.10
25/01/2016	20:03:27	276.8	21.20	21.50	21.30	21.10
25/01/2016	20:03:27	277.0	21.20	21.50	21.30	21.10
25/01/2016	20:03:27	277.2	21.20	21.50	21.20	21.10
25/01/2016	20:03:27	277.4	21.10	21.50	21.20	21.00
25/01/2016	20:03:27	277.6	21.10	21.50	21.20	21.00
25/01/2016	20:03:28	277.8	21.10	21.50	21.20	21.00
25/01/2016	20:03:28	278.0	21.10	21.50	21.20	21.10
25/01/2016	20:03:28	278.2	21.10	21.50	21.20	21.10
25/01/2016	20:03:28	278.4	21.10	21.50	21.20	21.10
25/01/2016	20:03:28	278.6	21.10	21.50	21.20	21.10
25/01/2016	20:03:29	278.9	21.10	21.50	21.20	21.10
25/01/2016	20:03:29	279.0	21.10	21.50	21.20	21.10
25/01/2016	20:03:29	279.2	21.10	21.40	21.20	21.10
25/01/2016	20:03:29	279.4	21.10	21.40	21.20	21.10
25/01/2016	20:03:29	279.6	21.10	21.50	21.20	21.10
25/01/2016	20:03:29	279.8	21.10	21.50	21.20	21.10
25/01/2016	20:03:30	280.0	21.10	21.50	21.20	21.10
25/01/2016	20:03:30	280.2	21.10	21.50	21.20	21.10
25/01/2016	20:03:30	280.4	21.10	21.50	21.20	21.10
25/01/2016	20:03:30	280.6	21.10	21.40	21.20	21.00
25/01/2016	20:03:31	280.8	21.10	21.40	21.20	21.00
25/01/2016	20:03:31	281.0	21.10	21.50	21.20	21.00
25/01/2016	20:03:31	281.2	21.10	21.50	21.20	21.00
25/01/2016	20:03:31	281.4	21.10	21.50	21.20	21.10
25/01/2016	20:03:31	281.6	21.10	21.50	21.20	21.10
25/01/2016	20:03:32	281.8	21.10	21.40	21.30	21.10
25/01/2016	20:03:32	282.0	21.10	21.40	21.30	21.10
25/01/2016	20:03:32	282.2	21.10	21.40	21.30	21.10
25/01/2016	20:03:32	282.4	21.10	21.50	21.20	21.10
25/01/2016	20:03:32	282.6	21.10	21.50	21.20	21.10
25/01/2016	20:03:33	282.8	21.10	21.50	21.20	21.10
25/01/2016	20:03:33	283.0	21.10	21.40	21.20	21.10
25/01/2016	20:03:33	283.2	21.10	21.40	21.20	21.10
25/01/2016	20:03:33	283.4	21.20	21.40	21.20	21.00
25/01/2016	20:03:33	283.6	21.20	21.50	21.20	21.00
25/01/2016	20:03:34	283.8	21.20	21.50	21.30	21.00
25/01/2016	20:03:34	284.0	21.20	21.50	21.30	21.10
25/01/2016	20:03:34	284.2	21.20	21.50	21.30	21.10
25/01/2016	20:03:34	284.4	21.20	21.50	21.30	21.10
25/01/2016	20:03:34	284.6	21.20	21.50	21.30	21.10
25/01/2016	20:03:34	284.8	21.20	21.50	21.30	21.10
25/01/2016	20:03:35	285.0	21.20	21.50	21.30	21.10
25/01/2016	20:03:35	285.2	21.20	21.50	21.30	21.10
25/01/2016	20:03:35	285.4	21.10	21.50	21.30	21.10
25/01/2016	20:03:35	285.6	21.10	21.40	21.30	21.10
25/01/2016	20:03:36	285.8	21.10	21.40	21.30	21.10
25/01/2016	20:03:36	286.0	21.10	21.40	21.30	21.10
25/01/2016	20:03:36	286.2	21.10	21.40	21.30	21.10
25/01/2016	20:03:36	286.4	21.10	21.50	21.20	21.10
25/01/2016	20:03:36	286.6	21.10	21.50	21.20	21.10
25/01/2016	20:03:37	286.8	21.10	21.50	21.20	21.10
25/01/2016	20:03:37	287.0	21.10	21.50	21.20	21.10
25/01/2016	20:03:37	287.2	21.10	21.50	21.20	21.10
25/01/2016	20:03:37	287.5	21.10	21.50	21.20	21.10
25/01/2016	20:03:37	287.6	21.10	21.40	21.20	21.10
25/01/2016	20:03:38	287.8	21.10	21.40	21.30	21.10
25/01/2016	20:03:38	288.0	21.10	21.40	21.30	21.10
25/01/2016	20:03:38	288.2	21.10	21.50	21.30	21.10
25/01/2016	20:03:38	288.4	21.10	21.50	21.30	21.10
25/01/2016	20:03:38	288.6	21.10	21.50	21.30	21.10
25/01/2016	20:03:39	288.8	21.10	21.50	21.30	21.10
25/01/2016	20:03:39	289.0	21.10	21.40	21.30	21.10
25/01/2016	20:03:39	289.2	21.10	21.40	21.20	21.10
25/01/2016	20:03:39	289.4	21.10	21.40	21.20	21.10
25/01/2016	20:03:39	289.6	21.10	21.40	21.20	21.10
25/01/2016	20:03:39	289.8	21.10	21.40	21.20	21.10
25/01/2016	20:03:40	290.0	21.10	21.40	21.30	21.10
25/01/2016	20:03:40	290.2	21.10	21.50	21.30	21.10
25/01/2016	20:03:40	290.4	21.10	21.50	21.20	21.10
25/01/2016	20:03:40	290.6	21.10	21.50	21.20	21.10
25/01/2016	20:03:40	290.8	21.10	21.50	21.20	21.10
25/01/2016	20:03:41	291.0	21.10	21.50	21.20	21.10
25/01/2016	20:03:41	291.2	21.10	21.50	21.30	21.10
25/01/2016	20:03:41	291.4	21.10	21.50	21.30	21.10
25/01/2016	20:03:41	291.6	21.10	21.50	21.30	21.10
25/01/2016	20:03:42	291.8	21.10	21.50	21.30	21.10
25/01/2016	20:03:42	292.0	21.10	21.50	21.30	21.10
25/01/2016	20:03:42	292.2	21.10	21.50	21.30	21.10
25/01/2016	20:03:42	292.4	21.10	21.50	21.30	21.10
25/01/2016	20:03:42	292.6	21.10	21.50	21.30	21.10
25/01/2016	20:03:42	292.8	21.10	21.50	21.30	21.10
25/01/2016	20:03:43	293.0	21.10	21.50	21.30	21.10
25/01/2016	20:03:43	293.3	21.10	21.50	21.30	21.10
25/01/2016	20:03:43	293.4	21.10	21.50	21.30	21.10
25/01/2016	20:03:43	293.6	21.10	21.50	21.30	21.10
25/01/2016	20:03:43	293.8	21.10	21.50	21.30	21.10
25/01/2016	20:03:44	294.0	21.20	21.50	21.30	21.10
25/01/2016	20:03:44	294.2	21.20	21.50	21.30	21.10
25/01/2016	20:03:44	294.4	21.20	21.50	21.20	21.10
25/01/2016	20:03:44	294.6	21.20	21.50	21.20	21.10
25/01/2016	20:03:44	294.8	21.20	21.50	21.20	21.10
25/01/2016	20:03:45	295.0	21.20	21.50	21.30	21.10
25/01/2016	20:03:45	295.2	21.20	21.50	21.30	21.10
25/01/2016	20:03:45	295.4	21.20	21.50	21.30	21.10
25/01/2016	20:03:45	295.6	21.20	21.50	21.30	21.10
25/01/2016	20:03:46	295.8	21.20	21.50	21.20	21.10
25/01/2016	20:03:46	296.0	21.20	21.50	21.20	21.10
25/01/2016	20:03:46	296.2	21.10	21.50	21.20	21.10
25/01/2016	20:03:46	296.4	21.10	21.50	21.30	21.10
25/01/2016	20:03:46	296.6	21.10	21.50	21.30	21.10
25/01/2016	20:03:46	296.8	21.20	21.50	21.30	21.10
25/01/2016	20:03:47	297.0	21.20	21.50	21.20	21.10
25/01/2016	20:03:47	297.2	21.20	21.50	21.20	21.10
25/01/2016	20:03:47	297.4	21.20	21.50	21.20	21.10
25/01/2016	20:03:47	297.6	21.20	21.50	21.30	21.10
25/01/2016	20:03:47	297.8	21.20	21.50	21.30	21.10
25/01/2016	20:03:48	298.0	21.10	21.50	21.30	21.10
25/01/2016	20:03:48	298.2	21.10	21.50	21.30	21.10
25/01/2016	20:03:48	298.4	21.10	21.50	21.20	21.10
25/01/2016	20:03:48	298.6	21.10	21.50	21.20	21.10
25/01/2016	20:03:49	298.8	21.20	21.60	21.20	21.10
25/01/2016	20:03:49	299.1	21.20	21.60	21.30	21.10
25/01/2016	20:03:49	299.2	21.20	21.60	21.30	21.10
25/01/2016	20:03:49	299.4	21.20	21.40	21.30	21.10
25/01/2016	20:03:49	299.6	21.20	21.40	21.30	21.10
25/01/2016	20:03:50	299.8	21.20	21.40	21.30	21.10
25/01/2016	20:03:50	300.0	21.20	21.40	21.30	21.10
25/01/2016	20:03:50	300.2	21.20	21.50	21.30	21.10
25/01/2016	20:03:50	300.4	21.20	21.50	21.20	21.10
25/01/2016	20:03:50	300.6	21.20	21.50	21.20	21.10
25/01/2016	20:03:51	300.8	21.10	21.50	21.20	21.10
25/01/2016	20:03:51	301.0	21.10	21.50	21.30	21.10
25/01/2016	20:03:51	301.2	21.10	21.50	21.30	21.10
25/01/2016	20:03:51	301.4	21.10	21.50	21.30	21.10
25/01/2016	20:03:51	301.6	21.10	21.50	21.30	21.10
25/01/2016	20:03:52	301.8	21.10	21.50	21.30	21.00
25/01/2016	20:03:52	302.0	21.20	21.50	21.30	21.00
25/01/2016	20:03:52	302.2	21.20	21.40	21.30	21.00
25/01/2016	20:03:52	302.4	21.20	21.40	21.30	21.00
25/01/2016	20:03:52	302.6	21.20	21.40	21.30	21.10
25/01/2016	20:03:53	302.8	21.20	21.50	21.30	21.10
25/01/2016	20:03:53	303.0	21.20	21.50	21.20	21.10
25/01/2016	20:03:53	303.2	21.20	21.50	21.20	21.10
25/01/2016	20:03:53	303.4	21.20	21.50	21.20	21.10
25/01/2016	20:03:53	303.6	21.20	21.50	21.20	21.10
25/01/2016	20:03:54	303.8	21.20	21.50	21.20	21.10
25/01/2016	20:03:54	304.0	21.20	21.50	21.20	21.10
25/01/2016	20:03:54	304.2	21.20	21.50	21.20	21.10
25/01/2016	20:03:54	304.4	21.20	21.50	21.30	21.10
25/01/2016	20:03:54	304.6	21.10	21.50	21.30	21.10
25/01/2016	20:03:55	304.8	21.10	21.50	21.30	21.10
25/01/2016	20:03:55	305.0	21.10	21.50	21.30	21.10
25/01/2016	20:03:55	305.2	21.10	21.50	21.30	21.10
25/01/2016	20:03:55	305.4	21.10	21.50	21.30	21.10
25/01/2016	20:03:55	305.6	21.10	21.60	21.30	21.10
25/01/2016	20:03:56	305.9	21.10	21.60	21.30	21.00
25/01/2016	20:03:56	306.0	21.20	21.60	21.30	21.00
25/01/2016	20:03:56	306.2	21.20	21.40	21.30	21.00
25/01/2016	20:03:56	306.4	21.20	21.40	21.30	21.00
25/01/2016	20:03:56	306.6	21.10	21.40	21.30	21.10
25/01/2016	20:03:57	306.8	21.10	21.50	21.30	21.10
25/01/2016	20:03:57	307.0	21.10	21.50	21.30	21.10
25/01/2016	20:03:57	307.2	21.10	21.50	21.30	21.10
25/01/2016	20:03:57	307.4	21.10	21.50	21.30	21.10
25/01/2016	20:03:57	307.6	21.10	21.50	21.30	21.10
25/01/2016	20:03:58	307.8	21.10	21.50	21.30	21.10
25/01/2016	20:03:58	308.0	21.20	21.50	21.30	21.10
25/01/2016	20:03:58	308.2	21.20	21.50	21.30	21.10
25/01/2016	20:03:58	308.4	21.20	21.50	21.30	21.10
25/01/2016	20:03:58	308.6	21.20	21.50	21.30	21.10
25/01/2016	20:03:59	308.8	21.20	21.50	21.30	21.10
25/01/2016	20:03:59	309.0	21.20	21.50	21.30	21.10
25/01/2016	20:03:59	309.2	21.20	21.50	21.30	21.10
25/01/2016	20:03:59	309.4	21.20	21.50	21.30	21.10
25/01/2016	20:03:59	309.6	21.20	21.50	21.30	21.10
25/01/2016	20:04:00	309.8	21.20	21.50	21.30	21.10
25/01/2016	20:04:00	310.0	21.20	21.50	21.30	21.10
25/01/2016	20:04:00	310.2	21.20	21.50	21.30	21.10
25/01/2016	20:04:00	310.4	21.20	21.50	21.30	21.10
25/01/2016	20:04:00	310.6	21.20	21.50	21.30	21.10
25/01/2016	20:04:00	310.8	21.20	21.50	21.30	21.10
25/01/2016	20:04:01	311.0	21.20	21.60	21.20	21.10
25/01/2016	20:04:01	311.2	21.20	21.60	21.20	21.10
25/01/2016	20:04:01	311.4	21.30	21.50	21.20	21.10
25/01/2016	20:04:01	311.7	21.30	21.50	21.30	21.10
25/01/2016	20:04:02	311.8	21.30	21.50	21.30	21.10
25/01/2016	20:04:02	312.0	21.20	21.50	21.30	21.10
25/01/2016	20:04:02	312.2	21.20	21.50	21.30	21.10
25/01/2016	20:04:02	312.4	21.20	21.50	21.30	21.10
25/01/2016	20:04:02	312.6	21.20	21.50	21.30	21.10
25/01/2016	20:04:03	312.8	21.20	21.60	21.30	21.10
25/01/2016	20:04:03	313.0	21.20	21.60	21.30	21.10
25/01/2016	20:04:03	313.2	21.20	21.60	21.30	21.10
25/01/2016	20:04:03	313.4	21.20	21.50	21.30	21.10
25/01/2016	20:04:03	313.6	21.20	21.50	21.30	21.10
25/01/2016	20:04:04	313.8	21.20	21.50	21.30	21.10
25/01/2016	20:04:04	314.0	21.20	21.50	21.30	21.10
25/01/2016	20:04:04	314.2	21.20	21.50	21.30	21.10
25/01/2016	20:04:04	314.4	21.20	21.50	21.30	21.10
25/01/2016	20:04:04	314.6	21.20	21.50	21.30	21.10
25/01/2016	20:04:05	314.8	21.20	21.50	21.30	21.10
25/01/2016	20:04:05	315.0	21.20	21.50	21.30	21.10
25/01/2016	20:04:05	315.2	21.20	21.50	21.30	21.10
25/01/2016	20:04:05	315.4	21.20	21.50	21.30	21.10
25/01/2016	20:04:05	315.6	21.20	21.50	21.30	21.10
25/01/2016	20:04:05	315.8	21.20	21.50	21.30	21.10
25/01/2016	20:04:06	316.0	21.20	21.60	21.30	21.10
25/01/2016	20:04:06	316.2	21.20	21.60	21.30	21.10
25/01/2016	20:04:06	316.4	21.20	21.60	21.30	21.10
25/01/2016	20:04:06	316.6	21.20	21.60	21.30	21.10
25/01/2016	20:04:07	316.8	21.20	21.60	21.30	21.10
25/01/2016	20:04:07	317.0	21.20	21.60	21.30	21.10
25/01/2016	20:04:07	317.2	21.20	21.60	21.30	21.10
25/01/2016	20:04:07	317.5	21.20	21.50	21.30	21.10
25/01/2016	20:04:07	317.6	21.20	21.50	21.30	21.10
25/01/2016	20:04:08	317.8	21.20	21.50	21.30	21.10
25/01/2016	20:04:08	318.0	21.20	21.50	21.30	21.10
25/01/2016	20:04:08	318.2	21.20	21.50	21.30	21.10
25/01/2016	20:04:08	318.4	21.20	21.50	21.30	21.10
25/01/2016	20:04:08	318.6	21.20	21.50	21.30	21.10
25/01/2016	20:04:09	318.8	21.20	21.50	21.30	21.10
25/01/2016	20:04:09	319.0	21.20	21.50	21.30	21.10
25/01/2016	20:04:09	319.2	21.20	21.50	21.40	21.10
25/01/2016	20:04:09	319.4	21.20	21.50	21.40	21.10
25/01/2016	20:04:09	319.6	21.20	21.50	21.30	21.10
25/01/2016	20:04:10	319.8	21.20	21.50	21.30	21.10
25/01/2016	20:04:10	320.0	21.20	21.50	21.30	21.10
25/01/2016	20:04:10	320.2	21.20	21.50	21.30	21.10
25/01/2016	20:04:10	320.4	21.20	21.50	21.30	21.10
25/01/2016	20:04:10	320.6	21.20	21.50	21.30	21.10
25/01/2016	20:04:10	320.8	21.20	21.50	21.30	21.10
25/01/2016	20:04:11	321.0	21.20	21.50	21.30	21.10
25/01/2016	20:04:11	321.2	21.20	21.50	21.30	21.10
25/01/2016	20:04:11	321.4	21.20	21.50	21.30	21.10
25/01/2016	20:04:11	321.6	21.20	21.50	21.30	21.10
25/01/2016	20:04:12	321.8	21.20	21.50	21.30	21.10
25/01/2016	20:04:12	322.0	21.20	21.50	21.30	21.10
25/01/2016	20:04:12	322.2	21.20	21.50	21.30	21.10
25/01/2016	20:04:12	322.4	21.20	21.50	21.30	21.10
25/01/2016	20:04:12	322.6	21.20	21.50	21.30	21.10
25/01/2016	20:04:12	322.8	21.20	21.50	21.30	21.10
25/01/2016	20:04:13	323.0	21.20	21.50	21.30	21.10
25/01/2016	20:04:13	323.3	21.20	21.50	21.30	21.10
25/01/2016	20:04:13	323.4	21.20	21.50	21.30	21.10
25/01/2016	20:04:13	323.6	21.20	21.50	21.20	21.10
25/01/2016	20:04:13	323.8	21.20	21.50	21.20	21.10
25/01/2016	20:04:14	324.0	21.20	21.50	21.20	21.10
25/01/2016	20:04:14	324.2	21.20	21.50	21.20	21.10
25/01/2016	20:04:14	324.4	21.20	21.50	21.30	21.10
25/01/2016	20:04:14	324.6	21.20	21.50	21.30	21.10
25/01/2016	20:04:14	324.8	21.20	21.50	21.30	21.10
25/01/2016	20:04:15	325.0	21.20	21.50	21.30	21.10
25/01/2016	20:04:15	325.2	21.20	21.50	21.30	21.10
25/01/2016	20:04:15	325.4	21.20	21.50	21.30	21.10
25/01/2016	20:04:15	325.6	21.20	21.50	21.30	21.10
25/01/2016	20:04:15	325.8	21.20	21.50	21.30	21.10
25/01/2016	20:04:16	326.0	21.20	21.60	21.30	21.10
25/01/2016	20:04:16	326.2	21.20	21.60	21.30	21.10
25/01/2016	20:04:16	326.4	21.20	21.60	21.30	21.10
25/01/2016	20:04:16	326.6	21.20	21.60	21.30	21.10
25/01/2016	20:04:17	326.8	21.20	21.50	21.30	21.10
25/01/2016	20:04:17	327.0	21.20	21.50	21.30	21.10
25/01/2016	20:04:17	327.2	21.20	21.50	21.30	21.10
25/01/2016	20:04:17	327.4	21.20	21.50	21.30	21.10
25/01/2016	20:04:17	327.6	21.20	21.50	21.30	21.10
25/01/2016	20:04:17	327.8	21.20	21.50	21.30	21.10
25/01/2016	20:04:18	328.0	21.20	21.50	21.30	21.10
25/01/2016	20:04:18	328.2	21.20	21.50	21.30	21.10
25/01/2016	20:04:18	328.4	21.20	21.50	21.30	21.10
25/01/2016	20:04:18	328.6	21.30	21.50	21.30	21.10
25/01/2016	20:04:19	328.8	21.30	21.50	21.30	21.10
25/01/2016	20:04:19	329.0	21.30	21.50	21.30	21.10
25/01/2016	20:04:19	329.2	21.30	21.50	21.30	21.10
25/01/2016	20:04:19	329.4	21.30	21.60	21.30	21.10
25/01/2016	20:04:19	329.6	21.30	21.60	21.30	21.10
25/01/2016	20:04:20	329.8	21.20	21.60	21.30	21.10
25/01/2016	20:04:20	330.1	21.20	21.50	21.30	21.10
25/01/2016	20:04:20	330.2	21.20	21.50	21.30	21.10
25/01/2016	20:04:20	330.4	21.20	21.50	21.30	21.10
25/01/2016	20:04:20	330.6	21.20	21.50	21.30	21.10
25/01/2016	20:04:21	330.8	21.20	21.60	21.30	21.10
25/01/2016	20:04:21	331.0	21.20	21.60	21.30	21.10
25/01/2016	20:04:21	331.2	21.20	21.60	21.30	21.10
25/01/2016	20:04:21	331.4	21.20	21.60	21.30	21.10
25/01/2016	20:04:21	331.6	21.20	21.60	21.30	21.10
25/01/2016	20:04:22	331.8	21.20	21.60	21.30	21.10
25/01/2016	20:04:22	332.0	21.20	21.60	21.30	21.10
25/01/2016	20:04:22	332.2	21.20	21.60	21.30	21.10
25/01/2016	20:04:22	332.4	21.20	21.60	21.30	21.10
25/01/2016	20:04:22	332.6	21.30	21.50	21.30	21.10
25/01/2016	20:04:23	332.8	21.30	21.50	21.30	21.10
25/01/2016	20:04:23	333.0	21.30	21.50	21.30	21.10
25/01/2016	20:04:23	333.2	21.10	21.50	21.30	21.10
25/01/2016	20:04:23	333.4	21.10	21.50	21.30	21.10
25/01/2016	20:04:23	333.6	21.10	21.50	21.30	21.10
25/01/2016	20:04:24	333.8	21.20	21.50	21.30	21.10
25/01/2016	20:04:24	334.0	21.20	21.50	21.30	21.10
25/01/2016	20:04:24	334.2	21.20	21.50	21.30	21.10
25/01/2016	20:04:24	334.4	21.30	21.50	21.30	21.10
25/01/2016	20:04:24	334.6	21.30	21.60	21.30	21.10
25/01/2016	20:04:25	334.8	21.30	21.60	21.30	21.10
25/01/2016	20:04:25	335.0	21.30	21.60	21.30	21.10
25/01/2016	20:04:25	335.2	21.20	21.50	21.30	21.10
25/01/2016	20:04:25	335.4	21.20	21.50	21.30	21.10
25/01/2016	20:04:25	335.6	21.20	21.50	21.40	21.10
25/01/2016	20:04:26	335.9	21.20	21.50	21.40	21.10
25/01/2016	20:04:26	336.0	21.20	21.60	21.40	21.10
25/01/2016	20:04:26	336.2	21.20	21.60	21.30	21.10
25/01/2016	20:04:26	336.4	21.20	21.60	21.30	21.10
25/01/2016	20:04:26	336.6	21.20	21.50	21.30	21.10
25/01/2016	20:04:26	336.8	21.20	21.50	21.30	21.10
25/01/2016	20:04:27	337.0	21.20	21.50	21.40	21.10
25/01/2016	20:04:27	337.2	21.20	21.50	21.40	21.10
25/01/2016	20:04:27	337.4	21.20	21.50	21.40	21.10
25/01/2016	20:04:27	337.6	21.20	21.50	21.30	21.10
25/01/2016	20:04:28	337.8	21.20	21.50	21.30	21.10
25/01/2016	20:04:28	338.0	21.20	21.50	21.30	21.10
25/01/2016	20:04:28	338.2	21.20	21.50	21.30	21.10
25/01/2016	20:04:28	338.4	21.30	21.50	21.30	21.10
25/01/2016	20:04:28	338.6	21.30	21.60	21.30	21.10
25/01/2016	20:04:29	338.8	21.30	21.60	21.30	21.10
25/01/2016	20:04:29	339.0	21.30	21.60	21.30	21.10
25/01/2016	20:04:29	339.2	21.20	21.60	21.30	21.10
25/01/2016	20:04:29	339.4	21.20	21.60	21.30	21.10
25/01/2016	20:04:29	339.6	21.20	21.60	21.30	21.20
25/01/2016	20:04:30	339.8	21.30	21.60	21.30	21.20
25/01/2016	20:04:30	340.0	21.30	21.60	21.30	21.20
25/01/2016	20:04:30	340.2	21.30	21.60	21.40	21.20
25/01/2016	20:04:30	340.4	21.30	21.60	21.40	21.20
25/01/2016	20:04:30	340.6	21.20	21.60	21.40	21.20
25/01/2016	20:04:30	340.8	21.20	21.60	21.40	21.20
25/01/2016	20:04:31	341.0	21.20	21.60	21.30	21.10
25/01/2016	20:04:31	341.2	21.20	21.60	21.30	21.10
25/01/2016	20:04:31	341.4	21.20	21.60	21.30	21.10
25/01/2016	20:04:31	341.7	21.20	21.60	21.30	21.10
25/01/2016	20:04:32	341.8	21.30	21.60	21.30	21.10
25/01/2016	20:04:32	342.0	21.30	21.60	21.30	21.10
25/01/2016	20:04:32	342.2	21.30	21.60	21.30	21.10
25/01/2016	20:04:32	342.4	21.20	21.60	21.30	21.20
25/01/2016	20:04:32	342.6	21.20	21.60	21.30	21.20
25/01/2016	20:04:33	342.8	21.20	21.60	21.30	21.20
25/01/2016	20:04:33	343.0	21.20	21.60	21.30	21.10
25/01/2016	20:04:33	343.2	21.20	21.60	21.30	21.10
25/01/2016	20:04:33	343.4	21.20	21.60	21.30	21.10
25/01/2016	20:04:33	343.6	21.20	21.60	21.30	21.10
25/01/2016	20:04:34	343.8	21.30	21.60	21.30	21.10
25/01/2016	20:04:34	344.0	21.30	21.50	21.30	21.10
25/01/2016	20:04:34	344.2	21.30	21.50	21.30	21.10
25/01/2016	20:04:34	344.4	21.20	21.50	21.30	21.10
25/01/2016	20:04:34	344.6	21.20	21.60	21.30	21.10
25/01/2016	20:04:35	344.8	21.20	21.60	21.30	21.10
25/01/2016	20:04:35	345.0	21.20	21.60	21.30	21.10
25/01/2016	20:04:35	345.2	21.20	21.60	21.30	21.10
25/01/2016	20:04:35	345.4	21.20	21.60	21.30	21.10
25/01/2016	20:04:35	345.6	21.20	21.60	21.30	21.10
25/01/2016	20:04:35	345.8	21.20	21.60	21.30	21.10
25/01/2016	20:04:36	346.0	21.30	21.50	21.30	21.10
25/01/2016	20:04:36	346.2	21.30	21.50	21.30	21.10
25/01/2016	20:04:36	346.4	21.20	21.50	21.30	21.20
25/01/2016	20:04:36	346.6	21.20	21.60	21.30	21.20
25/01/2016	20:04:37	346.8	21.20	21.60	21.30	21.20
25/01/2016	20:04:37	347.0	21.20	21.60	21.30	21.20
25/01/2016	20:04:37	347.2	21.20	21.60	21.30	21.20
25/01/2016	20:04:37	347.5	21.20	21.60	21.30	21.20
25/01/2016	20:04:37	347.6	21.20	21.60	21.30	21.20
25/01/2016	20:04:38	347.8	21.30	21.50	21.30	21.20
25/01/2016	20:04:38	348.0	21.30	21.50	21.30	21.20
25/01/2016	20:04:38	348.2	21.30	21.50	21.30	21.10
25/01/2016	20:04:38	348.4	21.30	21.50	21.30	21.10
25/01/2016	20:04:38	348.6	21.20	21.50	21.30	21.10
25/01/2016	20:04:39	348.8	21.20	21.50	21.40	21.10
25/01/2016	20:04:39	349.0	21.20	21.50	21.40	21.10
25/01/2016	20:04:39	349.2	21.20	21.60	21.40	21.10
25/01/2016	20:04:39	349.4	21.20	21.60	21.40	21.10
25/01/2016	20:04:39	349.6	21.20	21.60	21.40	21.10
25/01/2016	20:04:40	349.8	21.30	21.60	21.40	21.10
25/01/2016	20:04:40	350.0	21.30	21.60	21.40	21.10
25/01/2016	20:04:40	350.2	21.30	21.60	21.30	21.20
25/01/2016	20:04:40	350.4	21.20	21.60	21.30	21.20
25/01/2016	20:04:40	350.6	21.20	21.50	21.30	21.20
25/01/2016	20:04:40	350.8	21.20	21.50	21.30	21.20
25/01/2016	20:04:41	351.0	21.30	21.50	21.30	21.10
25/01/2016	20:04:41	351.2	21.30	21.50	21.30	21.10
25/01/2016	20:04:41	351.4	21.30	21.50	21.30	21.10
25/01/2016	20:04:41	351.6	21.30	21.50	21.30	21.10
25/01/2016	20:04:42	351.8	21.30	21.60	21.30	21.10
25/01/2016	20:04:42	352.0	21.30	21.60	21.30	21.10
25/01/2016	20:04:42	352.2	21.30	21.60	21.30	21.10
25/01/2016	20:04:42	352.4	21.20	21.60	21.30	21.10
25/01/2016	20:04:42	352.6	21.20	21.60	21.30	21.10
25/01/2016	20:04:43	352.8	21.20	21.60	21.40	21.10
25/01/2016	20:04:43	353.0	21.20	21.60	21.40	21.10
25/01/2016	20:04:43	353.2	21.20	21.50	21.40	21.10
25/01/2016	20:04:43	353.4	21.20	21.50	21.40	21.10
25/01/2016	20:04:43	353.6	21.30	21.50	21.30	21.10
25/01/2016	20:04:43	353.8	21.30	21.50	21.30	21.10
25/01/2016	20:04:44	354.0	21.30	21.60	21.40	21.10
25/01/2016	20:04:44	354.3	21.30	21.60	21.40	21.10
25/01/2016	20:04:44	354.4	21.20	21.60	21.40	21.10
25/01/2016	20:04:44	354.6	21.20	21.50	21.40	21.10
25/01/2016	20:04:44	354.8	21.20	21.50	21.40	21.10
25/01/2016	20:04:45	355.0	21.20	21.50	21.40	21.20
25/01/2016	20:04:45	355.2	21.20	21.60	21.40	21.20
25/01/2016	20:04:45	355.4	21.20	21.60	21.40	21.20
25/01/2016	20:04:45	355.6	21.20	21.60	21.40	21.10
25/01/2016	20:04:45	355.8	21.30	21.60	21.40	21.10
25/01/2016	20:04:46	356.0	21.30	21.60	21.40	21.10
25/01/2016	20:04:46	356.2	21.30	21.60	21.40	21.20
25/01/2016	20:04:46	356.4	21.30	21.60	21.40	21.20
25/01/2016	20:04:46	356.6	21.30	21.60	21.40	21.20
25/01/2016	20:04:47	356.8	21.30	21.60	21.30	21.20
25/01/2016	20:04:47	357.0	21.30	21.60	21.30	21.20
25/01/2016	20:04:47	357.2	21.30	21.60	21.30	21.20
25/01/2016	20:04:47	357.4	21.30	21.60	21.30	21.20
25/01/2016	20:04:47	357.6	21.30	21.60	21.40	21.10
25/01/2016	20:04:47	357.8	21.30	21.60	21.40	21.10
25/01/2016	20:04:48	358.0	21.30	21.60	21.40	21.10
25/01/2016	20:04:48	358.2	21.30	21.60	21.40	21.20
25/01/2016	20:04:48	358.4	21.20	21.60	21.40	21.20
25/01/2016	20:04:48	358.6	21.20	21.60	21.40	21.20
25/01/2016	20:04:49	358.8	21.20	21.60	21.40	21.20
25/01/2016	20:04:49	359.0	21.30	21.60	21.40	21.20
25/01/2016	20:04:49	359.2	21.30	21.60	21.40	21.20
25/01/2016	20:04:49	359.4	21.30	21.60	21.30	21.20
25/01/2016	20:04:49	359.6	21.30	21.60	21.30	21.20
25/01/2016	20:04:50	359.8	21.30	21.60	21.30	21.20
25/01/2016	20:04:50	360.1	21.30	21.60	21.30	21.20
25/01/2016	20:04:50	360.2	21.30	21.60	21.30	21.10
25/01/2016	20:04:50	360.4	21.20	21.60	21.30	21.10
25/01/2016	20:04:50	360.6	21.20	21.60	21.30	21.10
25/01/2016	20:04:51	360.8	21.20	21.60	21.40	21.20
25/01/2016	20:04:51	361.0	21.20	21.60	21.40	21.20
25/01/2016	20:04:51	361.2	21.30	21.60	21.40	21.20
25/01/2016	20:04:51	361.4	21.30	21.60	21.40	21.20
25/01/2016	20:04:51	361.6	21.30	21.60	21.40	21.20
25/01/2016	20:04:52	361.8	21.30	21.60	21.40	21.20
25/01/2016	20:04:52	362.0	21.30	21.60	21.30	21.20
25/01/2016	20:04:52	362.2	21.30	21.60	21.30	21.20
25/01/2016	20:04:52	362.4	21.30	21.60	21.30	21.20
25/01/2016	20:04:52	362.6	21.30	21.60	21.40	21.20
25/01/2016	20:04:53	362.8	21.30	21.60	21.40	21.10
25/01/2016	20:04:53	363.0	21.30	21.60	21.40	21.10
25/01/2016	20:04:53	363.2	21.30	21.60	21.40	21.10
25/01/2016	20:04:53	363.4	21.30	21.60	21.40	21.10
25/01/2016	20:04:53	363.6	21.30	21.60	21.40	21.20
25/01/2016	20:04:54	363.8	21.30	21.60	21.40	21.20
25/01/2016	20:04:54	364.0	21.30	21.60	21.40	21.20
25/01/2016	20:04:54	364.2	21.30	21.60	21.40	21.20
25/01/2016	20:04:54	364.4	21.30	21.60	21.40	21.10
25/01/2016	20:04:54	364.6	21.30	21.60	21.40	21.10
25/01/2016	20:04:55	364.8	21.30	21.60	21.40	21.10
25/01/2016	20:04:55	365.0	21.30	21.60	21.40	21.10
25/01/2016	20:04:55	365.2	21.30	21.60	21.40	21.10
25/01/2016	20:04:55	365.4	21.30	21.60	21.40	21.10
25/01/2016	20:04:55	365.6	21.30	21.60	21.40	21.20
25/01/2016	20:04:56	365.9	21.30	21.50	21.40	21.20
25/01/2016	20:04:56	366.0	21.30	21.50	21.40	21.20
25/01/2016	20:04:56	366.2	21.30	21.50	21.40	21.20
25/01/2016	20:04:56	366.4	21.30	21.50	21.40	21.20
25/01/2016	20:04:56	366.6	21.30	21.50	21.40	21.20
25/01/2016	20:04:56	366.8	21.30	21.50	21.40	21.20
25/01/2016	20:04:57	367.0	21.30	21.50	21.40	21.20
25/01/2016	20:04:57	367.2	21.30	21.60	21.40	21.20
25/01/2016	20:04:57	367.4	21.30	21.60	21.40	21.20
25/01/2016	20:04:57	367.6	21.30	21.60	21.40	21.20
25/01/2016	20:04:58	367.8	21.30	21.60	21.40	21.20
25/01/2016	20:04:58	368.0	21.30	21.60	21.50	21.20
25/01/2016	20:04:58	368.2	21.30	21.60	21.50	21.20
25/01/2016	20:04:58	368.4	21.30	21.60	21.50	21.20
25/01/2016	20:04:58	368.6	21.30	21.60	21.40	21.20
25/01/2016	20:04:59	368.8	21.30	21.60	21.40	21.20
25/01/2016	20:04:59	369.0	21.30	21.60	21.40	21.20
25/01/2016	20:04:59	369.2	21.30	21.50	21.40	21.20
25/01/2016	20:04:59	369.4	21.30	21.50	21.40	21.20
25/01/2016	20:04:59	369.6	21.30	21.50	21.40	21.20
25/01/2016	20:05:00	369.8	21.30	21.70	21.40	21.20
25/01/2016	20:05:00	370.0	21.30	21.70	21.40	21.20
25/01/2016	20:05:00	370.2	21.30	21.70	21.40	21.20
25/01/2016	20:05:00	370.4	21.30	21.50	21.40	21.20
25/01/2016	20:05:00	370.6	21.30	21.50	21.40	21.20
25/01/2016	20:05:01	370.8	21.30	21.50	21.40	21.10
25/01/2016	20:05:01	371.0	21.30	21.50	21.40	21.10
25/01/2016	20:05:01	371.2	21.30	21.60	21.40	21.10
25/01/2016	20:05:01	371.4	21.30	21.60	21.40	21.10
25/01/2016	20:05:01	371.7	21.30	21.60	21.40	21.10
25/01/2016	20:05:02	371.8	21.30	21.60	21.40	21.10
25/01/2016	20:05:02	372.0	21.30	21.60	21.40	21.20
25/01/2016	20:05:02	372.2	21.30	21.60	21.40	21.20
25/01/2016	20:05:02	372.4	21.30	21.60	21.40	21.20
25/01/2016	20:05:02	372.6	21.30	21.60	21.40	21.20
25/01/2016	20:05:03	372.8	21.30	21.60	21.40	21.10
25/01/2016	20:05:03	373.0	21.30	21.60	21.40	21.10
25/01/2016	20:05:03	373.2	21.30	21.60	21.40	21.10
25/01/2016	20:05:03	373.4	21.30	21.60	21.40	21.20
25/01/2016	20:05:03	373.6	21.30	21.60	21.40	21.20
25/01/2016	20:05:04	373.8	21.30	21.70	21.40	21.20
25/01/2016	20:05:04	374.0	21.30	21.70	21.40	21.20
25/01/2016	20:05:04	374.2	21.30	21.70	21.40	21.20
25/01/2016	20:05:04	374.4	21.30	21.60	21.40	21.20
25/01/2016	20:05:04	374.6	21.30	21.60	21.40	21.20
25/01/2016	20:05:05	374.8	21.30	21.60	21.40	21.20
25/01/2016	20:05:05	375.0	21.30	21.60	21.40	21.20
25/01/2016	20:05:05	375.2	21.30	21.60	21.40	21.20
25/01/2016	20:05:05	375.4	21.30	21.60	21.40	21.20
25/01/2016	20:05:05	375.6	21.30	21.60	21.40	21.20
25/01/2016	20:05:05	375.8	21.30	21.60	21.40	21.20
25/01/2016	20:05:06	376.0	21.30	21.60	21.40	21.20
25/01/2016	20:05:06	376.2	21.30	21.60	21.40	21.20
25/01/2016	20:05:06	376.4	21.30	21.60	21.40	21.20
25/01/2016	20:05:06	376.6	21.30	21.60	21.30	21.20
25/01/2016	20:05:07	376.8	21.30	21.60	21.30	21.20
25/01/2016	20:05:07	377.0	21.30	21.60	21.30	21.20
25/01/2016	20:05:07	377.2	21.30	21.60	21.40	21.20
25/01/2016	20:05:07	377.5	21.30	21.60	21.40	21.20
25/01/2016	20:05:07	377.6	21.30	21.60	21.40	21.20
25/01/2016	20:05:08	377.8	21.30	21.60	21.40	21.20
25/01/2016	20:05:08	378.0	21.30	21.60	21.40	21.20
25/01/2016	20:05:08	378.2	21.30	21.60	21.40	21.20
25/01/2016	20:05:08	378.4	21.30	21.60	21.40	21.20
25/01/2016	20:05:08	378.6	21.30	21.70	21.40	21.20
25/01/2016	20:05:09	378.8	21.30	21.70	21.40	21.20
25/01/2016	20:05:09	379.0	21.30	21.70	21.40	21.20
25/01/2016	20:05:09	379.2	21.30	21.70	21.30	21.20
25/01/2016	20:05:09	379.4	21.30	21.70	21.30	21.20
25/01/2016	20:05:09	379.6	21.40	21.70	21.30	21.20
25/01/2016	20:05:10	379.8	21.40	21.70	21.30	21.20
25/01/2016	20:05:10	380.0	21.40	21.70	21.40	21.20
25/01/2016	20:05:10	380.2	21.30	21.70	21.40	21.20
25/01/2016	20:05:10	380.4	21.30	21.70	21.40	21.20
25/01/2016	20:05:10	380.6	21.30	21.70	21.40	21.20
25/01/2016	20:05:10	380.8	21.30	21.70	21.40	21.20
25/01/2016	20:05:11	381.0	21.30	21.60	21.40	21.20
25/01/2016	20:05:11	381.2	21.30	21.60	21.40	21.20
25/01/2016	20:05:11	381.4	21.30	21.60	21.40	21.20
25/01/2016	20:05:11	381.6	21.30	21.60	21.40	21.20
25/01/2016	20:05:11	381.8	21.30	21.60	21.40	21.20
25/01/2016	20:05:12	382.0	21.30	21.60	21.40	21.20
25/01/2016	20:05:12	382.2	21.30	21.60	21.40	21.20
25/01/2016	20:05:12	382.4	21.30	21.60	21.40	21.20
25/01/2016	20:05:12	382.6	21.30	21.60	21.40	21.20
25/01/2016	20:05:13	382.8	21.30	21.60	21.40	21.20
25/01/2016	20:05:13	383.0	21.30	21.60	21.40	21.20
25/01/2016	20:05:13	383.2	21.30	21.60	21.40	21.20
25/01/2016	20:05:13	383.4	21.30	21.60	21.40	21.20
25/01/2016	20:05:13	383.6	21.30	21.70	21.40	21.20
25/01/2016	20:05:13	383.8	21.30	21.70	21.40	21.20
25/01/2016	20:05:14	384.0	21.30	21.70	21.40	21.20
25/01/2016	20:05:14	384.3	21.30	21.70	21.40	21.20
25/01/2016	20:05:14	384.4	21.30	21.60	21.40	21.20
25/01/2016	20:05:14	384.6	21.30	21.60	21.40	21.20
25/01/2016	20:05:14	384.8	21.30	21.60	21.40	21.20
25/01/2016	20:05:15	385.0	21.30	21.60	21.40	21.10
25/01/2016	20:05:15	385.2	21.30	21.60	21.40	21.10
25/01/2016	20:05:15	385.4	21.30	21.60	21.40	21.20
25/01/2016	20:05:15	385.6	21.30	21.60	21.40	21.20
25/01/2016	20:05:15	385.8	21.30	21.60	21.40	21.20
25/01/2016	20:05:16	386.0	21.30	21.60	21.40	21.20
25/01/2016	20:05:16	386.2	21.30	21.60	21.40	21.20
25/01/2016	20:05:16	386.4	21.30	21.70	21.40	21.20
25/01/2016	20:05:16	386.6	21.30	21.70	21.40	21.20
25/01/2016	20:05:17	386.8	21.40	21.70	21.40	21.20
25/01/2016	20:05:17	387.0	21.40	21.60	21.40	21.20
25/01/2016	20:05:17	387.2	21.40	21.60	21.40	21.20
25/01/2016	20:05:17	387.4	21.40	21.60	21.40	21.20
25/01/2016	20:05:17	387.6	21.40	21.60	21.40	21.20
25/01/2016	20:05:17	387.8	21.40	21.60	21.40	21.20
25/01/2016	20:05:18	388.0	21.40	21.60	21.40	21.20
25/01/2016	20:05:18	388.2	21.30	21.60	21.40	21.20
25/01/2016	20:05:18	388.4	21.30	21.60	21.40	21.20
25/01/2016	20:05:18	388.6	21.30	21.60	21.50	21.20
25/01/2016	20:05:19	388.8	21.30	21.60	21.50	21.20
25/01/2016	20:05:19	389.0	21.30	21.70	21.50	21.20
25/01/2016	20:05:19	389.2	21.30	21.70	21.50	21.20
25/01/2016	20:05:19	389.4	21.30	21.70	21.40	21.20
25/01/2016	20:05:19	389.6	21.30	21.70	21.40	21.20
25/01/2016	20:05:20	389.8	21.30	21.60	21.40	21.20
25/01/2016	20:05:20	390.1	21.30	21.60	21.40	21.20
25/01/2016	20:05:20	390.2	21.30	21.60	21.40	21.20
25/01/2016	20:05:20	390.4	21.30	21.70	21.40	21.20
25/01/2016	20:05:20	390.6	21.30	21.70	21.40	21.20
25/01/2016	20:05:21	390.8	21.30	21.70	21.40	21.20
25/01/2016	20:05:21	391.0	21.30	21.70	21.40	21.20
25/01/2016	20:05:21	391.2	21.30	21.60	21.50	21.20
25/01/2016	20:05:21	391.4	21.30	21.60	21.50	21.20
25/01/2016	20:05:21	391.6	21.30	21.60	21.50	21.20
25/01/2016	20:05:22	391.8	21.30	21.70	21.50	21.20
25/01/2016	20:05:22	392.0	21.30	21.70	21.50	21.20
25/01/2016	20:05:22	392.2	21.30	21.70	21.50	21.20
25/01/2016	20:05:22	392.4	21.30	21.70	21.50	21.20
25/01/2016	20:05:22	392.6	21.30	21.70	21.40	21.20
25/01/2016	20:05:23	392.8	21.40	21.70	21.40	21.20
25/01/2016	20:05:23	393.0	21.40	21.60	21.40	21.20
25/01/2016	20:05:23	393.2	21.40	21.60	21.40	21.20
25/01/2016	20:05:23	393.4	21.40	21.60	21.40	21.20
25/01/2016	20:05:23	393.6	21.40	21.60	21.40	21.20
25/01/2016	20:05:24	393.8	21.40	21.70	21.40	21.20
25/01/2016	20:05:24	394.0	21.40	21.70	21.40	21.20
25/01/2016	20:05:24	394.2	21.30	21.70	21.40	21.20
25/01/2016	20:05:24	394.4	21.30	21.70	21.40	21.20
25/01/2016	20:05:24	394.6	21.30	21.70	21.40	21.20
25/01/2016	20:05:25	394.8	21.40	21.70	21.40	21.20
25/01/2016	20:05:25	395.0	21.40	21.70	21.40	21.20
25/01/2016	20:05:25	395.2	21.40	21.60	21.40	21.20
25/01/2016	20:05:25	395.4	21.40	21.60	21.40	21.20
25/01/2016	20:05:25	395.6	21.30	21.60	21.40	21.20
25/01/2016	20:05:26	395.9	21.30	21.60	21.50	21.20
25/01/2016	20:05:26	396.0	21.30	21.60	21.50	21.20
25/01/2016	20:05:26	396.2	21.40	21.60	21.50	21.20
25/01/2016	20:05:26	396.4	21.40	21.60	21.50	21.20
25/01/2016	20:05:26	396.6	21.40	21.60	21.40	21.10
25/01/2016	20:05:26	396.8	21.40	21.60	21.40	21.10
25/01/2016	20:05:27	397.0	21.30	21.60	21.40	21.10
25/01/2016	20:05:27	397.2	21.30	21.60	21.50	21.10
25/01/2016	20:05:27	397.4	21.30	21.60	21.50	21.20
25/01/2016	20:05:27	397.6	21.40	21.70	21.50	21.20
25/01/2016	20:05:28	397.8	21.40	21.70	21.40	21.20
25/01/2016	20:05:28	398.0	21.40	21.70	21.40	21.20
25/01/2016	20:05:28	398.2	21.40	21.70	21.40	21.20
25/01/2016	20:05:28	398.4	21.40	21.60	21.50	21.20
25/01/2016	20:05:28	398.6	21.40	21.60	21.50	21.20
25/01/2016	20:05:29	398.8	21.30	21.60	21.50	21.20
[truncated: 4,302 more rows]
