# Supplementary material for: Safety of intrauterine devices in MRI
Source: PLoS One. 2018 Oct 9;13(10):e0204220. doi: 10.1371/journal.pone.0204220 (PMC6177157; doi:10.1371/journal.pone.0204220)
Supplement: S1 File — (ZIP) [file pone.0204220.s001.zip › rf_heating/fda_left_3t.tem]

Qualitrol Corporation
Instrument(serial):		1(RFX637A)	1(RFX637A)	1(RFX637A)	1(RFX637A)
Channel name:			1:S1	2:S2	3:S3	4:S4
Channel # :			1	2	3	4
dd/mm/yyyy	hh:mm:ss
25/01/2016	18:23:27	0.0	21.00	21.00	21.00	21.00
25/01/2016	18:23:27	0.2	21.00	21.00	20.90	21.00
25/01/2016	18:23:27	0.4	21.00	21.00	20.90	21.00
25/01/2016	18:23:27	0.6	21.00	21.00	20.90	21.00
25/01/2016	18:23:28	0.8	21.00	21.00	21.00	21.00
25/01/2016	18:23:28	1.0	21.00	21.00	21.00	20.90
25/01/2016	18:23:28	1.3	21.00	21.00	21.00	20.90
25/01/2016	18:23:28	1.4	21.00	21.00	21.00	20.90
25/01/2016	18:23:28	1.6	21.00	21.00	21.00	20.90
25/01/2016	18:23:29	1.8	21.00	21.00	21.00	20.90
25/01/2016	18:23:29	2.1	21.00	21.00	21.00	20.90
25/01/2016	18:23:29	2.2	21.00	21.00	21.00	20.90
25/01/2016	18:23:29	2.4	21.00	21.00	21.00	20.90
25/01/2016	18:23:29	2.6	21.00	21.00	21.00	20.90
25/01/2016	18:23:30	2.8	21.00	21.00	21.00	20.90
25/01/2016	18:23:30	3.0	21.00	21.00	21.00	20.90
25/01/2016	18:23:30	3.2	21.00	21.00	21.00	21.00
25/01/2016	18:23:30	3.4	21.00	21.00	21.00	21.00
25/01/2016	18:23:30	3.6	21.00	21.00	21.00	20.90
25/01/2016	18:23:31	3.9	21.00	21.00	21.00	20.90
25/01/2016	18:23:31	4.0	21.00	21.00	21.00	20.90
25/01/2016	18:23:31	4.3	21.00	20.90	20.90	21.00
25/01/2016	18:23:31	4.4	21.00	20.90	20.90	21.00
25/01/2016	18:23:31	4.6	21.00	20.90	20.90	21.00
25/01/2016	18:23:31	4.8	21.00	20.90	20.90	21.00
25/01/2016	18:23:32	5.0	21.00	20.90	21.00	20.90
25/01/2016	18:23:32	5.2	21.00	20.90	21.00	20.90
25/01/2016	18:23:32	5.4	21.00	20.90	21.00	20.90
25/01/2016	18:23:32	5.6	21.00	21.10	21.00	21.00
25/01/2016	18:23:32	5.8	21.00	21.10	21.00	21.00
25/01/2016	18:23:33	6.0	21.00	21.00	21.00	21.00
25/01/2016	18:23:33	6.2	21.00	21.00	21.00	21.00
25/01/2016	18:23:33	6.4	21.00	21.00	21.00	21.00
25/01/2016	18:23:33	6.6	21.00	21.00	21.00	21.00
25/01/2016	18:23:34	6.8	21.00	21.00	21.00	21.00
25/01/2016	18:23:34	7.0	21.00	21.00	21.00	20.90
25/01/2016	18:23:34	7.2	21.00	21.00	21.00	20.90
25/01/2016	18:23:34	7.4	21.00	21.00	21.00	20.90
25/01/2016	18:23:34	7.6	21.00	21.00	21.00	21.00
25/01/2016	18:23:35	7.8	21.00	21.00	21.00	21.00
25/01/2016	18:23:35	8.1	21.00	20.90	21.00	21.00
25/01/2016	18:23:35	8.2	21.00	20.90	21.00	21.00
25/01/2016	18:23:35	8.4	21.00	20.90	21.00	21.00
25/01/2016	18:23:35	8.6	21.00	21.00	21.00	21.00
25/01/2016	18:23:36	8.9	21.00	21.00	21.00	21.00
25/01/2016	18:23:36	9.0	21.00	21.00	21.00	21.00
25/01/2016	18:23:36	9.2	21.00	21.00	21.00	21.00
25/01/2016	18:23:36	9.4	21.00	21.00	21.00	21.00
25/01/2016	18:23:36	9.6	21.00	21.00	21.00	21.00
25/01/2016	18:23:37	9.9	21.00	21.00	21.00	21.00
25/01/2016	18:23:37	10.0	21.00	21.00	21.00	21.00
25/01/2016	18:23:37	10.2	21.00	21.00	21.00	21.00
25/01/2016	18:23:37	10.4	21.00	21.00	21.00	20.90
25/01/2016	18:23:37	10.7	21.00	21.00	21.00	20.90
25/01/2016	18:23:38	10.8	21.00	21.00	21.00	20.90
25/01/2016	18:23:38	11.0	20.90	21.00	21.00	21.00
25/01/2016	18:23:38	11.2	20.90	21.00	21.00	21.00
25/01/2016	18:23:38	11.4	20.90	21.00	20.90	21.00
25/01/2016	18:23:38	11.6	20.90	21.00	20.90	21.00
25/01/2016	18:23:39	11.8	21.00	21.00	20.90	20.90
25/01/2016	18:23:39	12.0	21.00	21.00	20.90	20.90
25/01/2016	18:23:39	12.2	21.00	21.00	20.90	20.90
25/01/2016	18:23:39	12.4	21.00	21.00	21.10	21.00
25/01/2016	18:23:39	12.6	21.00	20.90	21.10	21.00
25/01/2016	18:23:40	12.8	21.00	20.90	21.00	21.00
25/01/2016	18:23:40	13.0	21.00	20.90	21.00	21.00
25/01/2016	18:23:40	13.2	21.00	20.90	21.00	21.00
25/01/2016	18:23:40	13.4	21.00	21.10	21.00	21.00
25/01/2016	18:23:40	13.6	21.00	21.10	21.00	20.90
25/01/2016	18:23:41	13.9	21.00	21.10	21.00	20.90
25/01/2016	18:23:41	14.0	21.00	21.10	21.00	20.90
25/01/2016	18:23:41	14.2	21.00	21.00	21.10	21.00
25/01/2016	18:23:41	14.4	21.00	21.00	21.10	21.00
25/01/2016	18:23:41	14.6	21.00	21.20	21.10	21.00
25/01/2016	18:23:41	14.8	21.00	21.20	21.10	21.00
25/01/2016	18:23:42	15.0	21.00	21.20	21.00	21.00
25/01/2016	18:23:42	15.2	21.00	21.20	21.00	21.00
25/01/2016	18:23:42	15.4	21.00	21.00	21.00	21.00
25/01/2016	18:23:42	15.7	21.00	21.00	21.00	20.90
25/01/2016	18:23:42	15.8	21.00	21.00	21.00	20.90
25/01/2016	18:23:43	16.0	20.90	21.00	21.00	20.90
25/01/2016	18:23:43	16.2	20.90	21.00	21.00	21.00
25/01/2016	18:23:43	16.4	21.00	21.00	21.00	21.00
25/01/2016	18:23:43	16.6	21.00	21.00	21.00	21.00
25/01/2016	18:23:43	16.8	21.00	21.00	21.00	21.00
25/01/2016	18:23:44	17.0	21.00	21.00	21.00	21.00
25/01/2016	18:23:44	17.2	21.00	21.00	21.00	21.00
25/01/2016	18:23:44	17.5	21.00	21.00	21.10	21.00
25/01/2016	18:23:44	17.6	21.00	21.00	21.10	20.90
25/01/2016	18:23:45	17.8	21.00	20.90	21.10	20.90
25/01/2016	18:23:45	18.0	21.00	20.90	21.10	20.90
25/01/2016	18:23:45	18.2	21.00	20.90	21.00	20.90
25/01/2016	18:23:45	18.4	21.00	20.90	21.00	20.90
25/01/2016	18:23:45	18.6	21.00	21.00	21.00	20.90
25/01/2016	18:23:45	18.8	21.00	21.00	21.00	20.90
25/01/2016	18:23:46	19.0	21.00	21.00	21.00	20.90
25/01/2016	18:23:46	19.2	21.00	21.00	21.00	20.90
25/01/2016	18:23:46	19.4	21.00	21.00	21.00	20.90
25/01/2016	18:23:46	19.6	21.00	21.00	21.00	21.00
25/01/2016	18:23:46	19.8	21.00	21.00	21.00	21.00
25/01/2016	18:23:47	20.0	21.00	21.00	21.00	21.00
25/01/2016	18:23:47	20.2	21.00	21.00	21.00	21.00
25/01/2016	18:23:47	20.4	21.00	21.00	21.00	20.90
25/01/2016	18:23:47	20.7	21.00	21.00	21.00	20.90
25/01/2016	18:23:47	20.8	21.00	21.00	21.00	20.90
25/01/2016	18:23:48	21.0	21.00	21.00	21.00	21.00
25/01/2016	18:23:48	21.2	21.00	21.00	21.00	21.00
25/01/2016	18:23:48	21.4	21.00	21.00	21.10	21.00
25/01/2016	18:23:48	21.6	21.00	21.00	21.10	20.90
25/01/2016	18:23:48	21.8	21.00	21.00	21.10	20.90
25/01/2016	18:23:49	22.0	21.00	21.00	21.00	20.90
25/01/2016	18:23:49	22.2	21.00	21.00	21.00	21.00
25/01/2016	18:23:49	22.5	21.00	21.00	21.00	21.00
25/01/2016	18:23:49	22.6	21.00	21.10	21.00	21.00
25/01/2016	18:23:50	22.8	21.00	21.10	21.10	21.00
25/01/2016	18:23:50	23.0	21.00	21.10	21.10	21.00
25/01/2016	18:23:50	23.2	21.00	21.20	21.10	21.00
25/01/2016	18:23:50	23.4	21.00	21.20	21.10	21.00
25/01/2016	18:23:50	23.6	21.00	21.20	21.00	21.00
25/01/2016	18:23:50	23.8	21.00	21.20	21.00	21.00
25/01/2016	18:23:51	24.0	21.00	21.00	21.00	21.00
25/01/2016	18:23:51	24.3	21.00	21.00	21.00	21.00
25/01/2016	18:23:51	24.4	21.00	21.00	21.00	21.00
25/01/2016	18:23:51	24.6	21.00	21.00	21.00	21.00
25/01/2016	18:23:51	24.8	21.00	21.00	21.00	21.00
25/01/2016	18:23:52	25.0	20.90	21.00	21.00	20.90
25/01/2016	18:23:52	25.2	20.90	21.00	21.00	20.90
25/01/2016	18:23:52	25.4	20.90	21.00	21.00	20.90
25/01/2016	18:23:52	25.6	20.90	21.00	21.00	21.00
25/01/2016	18:23:53	25.8	21.00	21.10	21.00	21.00
25/01/2016	18:23:53	26.1	21.00	21.10	21.00	21.00
25/01/2016	18:23:53	26.2	21.00	21.10	21.00	21.00
25/01/2016	18:23:53	26.5	21.00	21.10	21.00	21.00
25/01/2016	18:23:53	26.6	21.00	21.10	21.00	21.00
25/01/2016	18:23:54	26.8	21.00	20.90	21.00	20.90
25/01/2016	18:23:54	27.0	21.00	20.90	21.00	20.90
25/01/2016	18:23:54	27.2	21.10	20.90	21.00	20.90
25/01/2016	18:23:54	27.4	21.10	20.90	21.00	20.90
25/01/2016	18:23:54	27.6	21.10	20.90	21.00	20.90
25/01/2016	18:23:55	27.8	21.00	21.10	21.00	21.00
25/01/2016	18:23:55	28.0	21.00	21.10	21.00	21.00
25/01/2016	18:23:55	28.2	21.00	21.10	21.00	20.90
25/01/2016	18:23:55	28.4	21.00	21.10	21.00	20.90
25/01/2016	18:23:55	28.6	21.00	21.00	21.00	20.90
25/01/2016	18:23:56	28.8	21.00	21.00	21.00	20.90
25/01/2016	18:23:56	29.0	21.00	21.00	21.00	20.90
25/01/2016	18:23:56	29.3	21.00	21.00	21.00	20.90
25/01/2016	18:23:56	29.4	21.00	21.00	21.00	20.90
25/01/2016	18:23:56	29.6	21.00	21.00	21.00	21.00
25/01/2016	18:23:57	29.8	21.00	20.90	21.00	21.00
25/01/2016	18:23:57	30.0	21.00	20.90	21.00	21.00
25/01/2016	18:23:57	30.2	21.00	20.90	21.00	21.00
25/01/2016	18:23:57	30.4	21.00	21.00	21.00	20.90
25/01/2016	18:23:57	30.6	21.00	21.00	21.00	20.90
25/01/2016	18:23:58	30.8	21.00	21.00	21.00	20.90
25/01/2016	18:23:58	31.1	21.00	21.00	21.00	20.90
25/01/2016	18:23:58	31.2	21.00	21.00	21.00	20.90
25/01/2016	18:23:58	31.4	21.00	21.00	21.00	20.90
25/01/2016	18:23:58	31.6	21.00	21.00	21.00	20.90
25/01/2016	18:23:59	31.8	21.00	21.00	21.00	20.90
25/01/2016	18:23:59	32.0	21.00	21.00	21.00	20.90
25/01/2016	18:23:59	32.3	21.00	21.00	21.00	21.00
25/01/2016	18:23:59	32.4	21.00	21.00	21.00	21.00
25/01/2016	18:23:59	32.6	21.00	21.00	21.00	21.00
25/01/2016	18:24:00	32.9	21.00	21.00	21.00	20.90
25/01/2016	18:24:00	33.0	20.90	21.00	21.00	20.90
25/01/2016	18:24:00	33.2	20.90	21.00	21.00	20.90
25/01/2016	18:24:00	33.4	20.90	21.00	21.00	20.90
25/01/2016	18:24:00	33.6	21.00	21.00	21.00	21.00
25/01/2016	18:24:00	33.8	21.00	21.00	21.00	21.00
25/01/2016	18:24:01	34.0	21.00	21.00	21.00	21.00
25/01/2016	18:24:01	34.2	21.00	21.00	21.00	21.00
25/01/2016	18:24:01	34.4	21.00	21.00	21.00	21.00
25/01/2016	18:24:01	34.6	21.00	21.00	21.00	21.00
25/01/2016	18:24:02	34.8	21.00	21.00	21.00	20.90
25/01/2016	18:24:02	35.0	21.10	21.00	21.00	20.90
25/01/2016	18:24:02	35.2	21.10	21.00	21.00	20.90
25/01/2016	18:24:02	35.4	21.10	21.00	21.00	21.00
25/01/2016	18:24:02	35.6	21.00	21.00	21.00	21.00
25/01/2016	18:24:03	35.8	21.00	21.00	21.00	21.00
25/01/2016	18:24:03	36.1	21.00	21.00	21.00	21.00
25/01/2016	18:24:03	36.2	21.00	21.00	21.00	20.90
25/01/2016	18:24:03	36.4	21.00	21.00	21.00	20.90
25/01/2016	18:24:03	36.6	21.00	21.00	21.00	20.90
25/01/2016	18:24:04	36.8	21.00	21.00	21.00	20.90
25/01/2016	18:24:04	37.0	21.00	21.00	21.00	20.90
25/01/2016	18:24:04	37.2	20.90	21.00	21.00	20.90
25/01/2016	18:24:04	37.4	20.90	21.00	21.00	20.90
25/01/2016	18:24:04	37.6	21.00	21.00	21.00	20.90
25/01/2016	18:24:05	37.9	21.00	21.00	21.00	20.90
25/01/2016	18:24:05	38.0	21.00	21.00	21.00	20.90
25/01/2016	18:24:05	38.2	21.00	21.00	21.00	21.00
25/01/2016	18:24:05	38.4	21.10	21.00	21.00	21.00
25/01/2016	18:24:05	38.7	21.10	21.00	21.00	21.00
25/01/2016	18:24:05	38.8	21.10	21.00	21.00	21.00
25/01/2016	18:24:06	39.0	21.00	21.00	21.00	20.90
25/01/2016	18:24:06	39.2	21.00	21.00	21.00	20.90
25/01/2016	18:24:06	39.4	21.00	21.00	21.00	20.90
25/01/2016	18:24:06	39.6	21.00	21.00	21.00	20.90
25/01/2016	18:24:07	39.8	21.00	21.10	21.00	20.90
25/01/2016	18:24:07	40.0	21.00	21.10	21.00	20.90
25/01/2016	18:24:07	40.2	21.00	21.10	21.00	20.90
25/01/2016	18:24:07	40.4	21.00	21.00	21.00	20.90
25/01/2016	18:24:07	40.6	21.00	21.00	21.00	20.90
25/01/2016	18:24:08	40.8	21.00	21.00	20.90	20.90
25/01/2016	18:24:08	41.0	21.00	21.00	20.90	20.90
25/01/2016	18:24:08	41.2	21.00	21.00	20.90	20.90
25/01/2016	18:24:08	41.4	21.00	21.00	21.00	21.00
25/01/2016	18:24:08	41.6	21.00	21.00	21.00	21.00
25/01/2016	18:24:09	41.9	21.00	21.00	21.00	21.00
25/01/2016	18:24:09	42.0	21.00	21.00	21.00	21.00
25/01/2016	18:24:09	42.2	21.00	21.00	21.00	20.90
25/01/2016	18:24:09	42.4	21.00	21.00	21.00	20.90
25/01/2016	18:24:09	42.6	21.00	21.00	20.90	20.90
25/01/2016	18:24:09	42.8	21.00	21.00	20.90	21.00
25/01/2016	18:24:10	43.0	21.00	21.00	20.90	21.00
25/01/2016	18:24:10	43.2	21.00	21.00	20.90	21.00
25/01/2016	18:24:10	43.4	21.00	21.00	21.00	21.00
25/01/2016	18:24:10	43.6	21.00	21.00	21.00	21.00
25/01/2016	18:24:10	43.8	21.00	21.00	21.00	21.00
25/01/2016	18:24:11	44.0	21.00	21.00	21.10	20.90
25/01/2016	18:24:11	44.2	21.00	21.00	21.10	20.90
25/01/2016	18:24:11	44.4	21.00	21.00	21.10	20.90
25/01/2016	18:24:11	44.7	21.00	21.00	21.00	20.90
25/01/2016	18:24:11	44.8	21.00	21.00	21.00	21.00
25/01/2016	18:24:12	45.0	21.00	21.00	21.00	21.00
25/01/2016	18:24:12	45.2	21.00	21.00	21.00	21.00
25/01/2016	18:24:12	45.5	21.00	21.00	21.00	21.00
25/01/2016	18:24:12	45.6	21.00	21.00	21.00	21.00
25/01/2016	18:24:13	45.8	21.00	21.00	21.00	21.00
25/01/2016	18:24:13	46.0	21.00	21.00	21.00	21.00
25/01/2016	18:24:13	46.2	21.00	21.00	21.00	20.90
25/01/2016	18:24:13	46.4	21.00	21.00	21.00	20.90
25/01/2016	18:24:13	46.6	21.00	21.10	21.00	20.90
25/01/2016	18:24:13	46.8	21.00	21.10	21.00	21.00
25/01/2016	18:24:14	47.0	21.00	21.10	21.00	21.00
25/01/2016	18:24:14	47.2	21.00	20.90	21.00	21.00
25/01/2016	18:24:14	47.4	21.00	20.90	21.00	21.00
25/01/2016	18:24:14	47.6	21.00	20.90	21.00	21.00
25/01/2016	18:24:14	47.8	21.00	21.10	21.00	21.00
25/01/2016	18:24:15	48.0	21.00	21.10	21.00	21.00
25/01/2016	18:24:15	48.2	21.00	21.10	21.00	21.00
25/01/2016	18:24:15	48.4	21.00	21.00	21.00	21.00
25/01/2016	18:24:15	48.7	21.00	21.00	21.00	21.00
25/01/2016	18:24:15	48.8	21.00	21.00	21.00	21.00
25/01/2016	18:24:16	49.0	21.00	20.90	21.00	20.90
25/01/2016	18:24:16	49.2	21.00	20.90	21.00	20.90
25/01/2016	18:24:16	49.4	21.00	20.90	21.00	21.00
25/01/2016	18:24:16	49.6	21.00	20.90	21.00	21.00
25/01/2016	18:24:16	49.8	21.00	20.90	21.00	21.00
25/01/2016	18:24:17	50.0	21.00	20.90	21.00	21.00
25/01/2016	18:24:17	50.2	21.00	20.90	21.00	21.00
25/01/2016	18:24:17	50.5	21.00	21.00	21.00	21.00
25/01/2016	18:24:17	50.6	21.00	21.00	21.00	21.00
25/01/2016	18:24:18	50.8	21.00	21.00	21.00	20.90
25/01/2016	18:24:18	51.0	21.00	21.00	21.00	20.90
25/01/2016	18:24:18	51.2	21.00	21.00	21.00	20.90
25/01/2016	18:24:18	51.5	21.00	21.00	21.00	20.90
25/01/2016	18:24:18	51.6	21.00	21.00	21.00	20.90
25/01/2016	18:24:18	51.8	21.00	21.00	21.00	20.90
25/01/2016	18:24:19	52.0	21.00	21.00	21.10	20.90
25/01/2016	18:24:19	52.3	21.00	21.00	21.10	20.90
25/01/2016	18:24:19	52.4	21.00	21.00	21.10	20.90
25/01/2016	18:24:19	52.6	21.00	21.00	21.00	21.00
25/01/2016	18:24:19	52.8	21.00	21.00	21.00	21.00
25/01/2016	18:24:20	53.0	21.00	21.00	21.00	21.00
25/01/2016	18:24:20	53.2	21.00	21.00	21.00	21.00
25/01/2016	18:24:20	53.4	21.00	21.00	21.00	20.90
25/01/2016	18:24:20	53.6	21.00	21.00	21.00	20.90
25/01/2016	18:24:21	53.8	21.00	21.00	21.00	20.90
25/01/2016	18:24:21	54.1	21.00	21.00	21.00	20.90
25/01/2016	18:24:21	54.2	21.00	21.00	21.00	20.90
25/01/2016	18:24:21	54.5	21.00	21.00	21.00	20.90
25/01/2016	18:24:21	54.6	21.00	21.00	21.00	20.90
25/01/2016	18:24:22	54.8	21.00	21.00	21.00	21.00
25/01/2016	18:24:22	55.0	21.00	21.00	21.00	21.00
25/01/2016	18:24:22	55.2	21.00	21.00	21.00	21.00
25/01/2016	18:24:22	55.4	21.00	21.00	21.00	21.00
25/01/2016	18:24:22	55.6	21.00	21.00	21.00	21.00
25/01/2016	18:24:23	55.8	21.00	20.90	21.00	21.00
25/01/2016	18:24:23	56.0	21.00	20.90	21.00	21.00
25/01/2016	18:24:23	56.2	21.00	20.90	21.00	21.00
25/01/2016	18:24:23	56.4	21.00	21.00	21.00	21.00
25/01/2016	18:24:23	56.6	21.00	21.00	21.00	21.00
25/01/2016	18:24:24	56.8	21.00	21.00	21.00	21.00
25/01/2016	18:24:24	57.0	21.00	21.00	21.00	21.00
25/01/2016	18:24:24	57.2	21.00	21.00	20.90	21.00
25/01/2016	18:24:24	57.4	21.00	21.00	20.90	20.90
25/01/2016	18:24:24	57.6	21.00	21.00	20.90	20.90
25/01/2016	18:24:25	57.8	21.00	21.00	21.00	20.90
25/01/2016	18:24:25	58.0	21.00	21.00	21.00	20.90
25/01/2016	18:24:25	58.3	20.90	21.00	21.00	20.90
25/01/2016	18:24:25	58.4	20.90	21.00	21.00	20.90
25/01/2016	18:24:25	58.6	20.90	21.00	21.00	20.90
25/01/2016	18:24:26	58.8	21.00	21.00	21.00	20.90
25/01/2016	18:24:26	59.1	21.00	21.00	21.00	20.90
25/01/2016	18:24:26	59.2	21.00	21.00	21.00	20.90
25/01/2016	18:24:26	59.4	21.10	21.00	21.00	21.00
25/01/2016	18:24:26	59.6	21.10	21.20	21.00	21.00
25/01/2016	18:24:27	59.8	21.10	21.20	21.00	21.00
25/01/2016	18:24:27	60.0	21.10	21.20	21.00	21.00
25/01/2016	18:24:27	60.2	21.00	21.20	21.00	20.90
25/01/2016	18:24:27	60.4	21.00	21.00	21.00	20.90
25/01/2016	18:24:27	60.6	21.00	21.00	21.00	20.90
25/01/2016	18:24:28	60.9	21.00	21.00	21.00	20.90
25/01/2016	18:24:28	61.0	21.00	21.00	21.00	20.90
25/01/2016	18:24:28	61.2	21.00	21.00	21.00	21.00
25/01/2016	18:24:28	61.4	21.00	21.00	21.00	21.00
25/01/2016	18:24:28	61.6	21.00	21.10	21.00	21.00
25/01/2016	18:24:28	61.8	21.00	21.10	21.00	21.00
25/01/2016	18:24:29	62.0	21.00	21.10	21.00	21.00
25/01/2016	18:24:29	62.2	21.00	21.10	21.00	21.00
25/01/2016	18:24:29	62.4	21.00	21.10	21.00	21.00
25/01/2016	18:24:29	62.6	21.00	21.00	21.00	21.00
25/01/2016	18:24:30	62.8	21.10	21.00	21.00	21.00
25/01/2016	18:24:30	63.0	21.10	21.10	21.00	21.00
25/01/2016	18:24:30	63.2	21.10	21.10	21.00	21.00
25/01/2016	18:24:30	63.4	21.10	21.10	21.00	21.00
25/01/2016	18:24:30	63.6	21.00	21.00	21.00	21.00
25/01/2016	18:24:31	63.8	21.00	21.00	21.00	21.00
25/01/2016	18:24:31	64.1	21.00	21.00	21.00	21.00
25/01/2016	18:24:31	64.2	21.00	21.00	21.00	21.00
25/01/2016	18:24:31	64.4	21.00	21.00	21.00	21.00
25/01/2016	18:24:31	64.6	21.00	21.00	21.00	21.00
25/01/2016	18:24:32	64.8	21.00	21.00	21.00	21.00
25/01/2016	18:24:32	65.0	21.00	21.00	21.00	21.00
25/01/2016	18:24:32	65.2	21.00	21.00	21.00	21.00
25/01/2016	18:24:32	65.4	21.00	21.00	21.00	20.90
25/01/2016	18:24:32	65.6	21.00	21.00	21.00	20.90
25/01/2016	18:24:33	65.9	21.00	21.00	21.00	20.90
25/01/2016	18:24:33	66.0	21.00	21.00	21.00	20.90
25/01/2016	18:24:33	66.2	21.00	21.00	21.00	21.00
25/01/2016	18:24:33	66.4	21.00	21.00	21.00	21.00
25/01/2016	18:24:33	66.6	21.00	21.00	21.00	20.90
25/01/2016	18:24:33	66.8	21.00	21.00	21.00	20.90
25/01/2016	18:24:34	67.0	21.00	21.00	21.00	20.90
25/01/2016	18:24:34	67.2	21.00	21.00	21.00	20.90
25/01/2016	18:24:34	67.4	21.00	21.00	21.00	20.90
25/01/2016	18:24:34	67.7	21.00	21.10	21.00	20.90
25/01/2016	18:24:34	67.8	21.00	21.10	21.00	20.90
25/01/2016	18:24:35	68.0	21.00	21.10	21.00	21.00
25/01/2016	18:24:35	68.2	21.00	21.10	21.00	21.00
25/01/2016	18:24:35	68.4	21.00	21.00	21.00	21.00
25/01/2016	18:24:35	68.6	21.00	21.00	21.00	21.00
25/01/2016	18:24:35	68.8	21.00	21.00	21.00	20.90
25/01/2016	18:24:36	69.0	21.00	21.00	21.00	20.90
25/01/2016	18:24:36	69.2	21.00	21.00	21.00	20.90
25/01/2016	18:24:36	69.4	21.00	21.00	21.00	21.00
25/01/2016	18:24:36	69.6	21.00	21.00	21.00	21.00
25/01/2016	18:24:37	69.8	21.00	21.00	21.00	21.00
25/01/2016	18:24:37	70.0	21.00	21.00	21.00	21.00
25/01/2016	18:24:37	70.2	20.90	21.00	21.00	21.00
25/01/2016	18:24:37	70.4	20.90	21.00	21.00	21.00
25/01/2016	18:24:37	70.6	20.90	21.00	21.00	21.00
25/01/2016	18:24:37	70.9	21.00	21.00	21.00	21.00
25/01/2016	18:24:38	71.0	21.00	21.00	21.00	21.00
25/01/2016	18:24:38	71.2	21.00	20.90	21.00	21.00
25/01/2016	18:24:38	71.4	21.00	20.90	21.00	21.00
25/01/2016	18:24:38	71.6	21.00	21.00	21.00	21.00
25/01/2016	18:24:38	71.8	21.00	21.00	21.00	21.00
25/01/2016	18:24:39	72.0	21.00	21.00	21.00	20.90
25/01/2016	18:24:39	72.2	21.00	21.00	21.00	20.90
25/01/2016	18:24:39	72.4	21.00	21.00	20.90	20.90
25/01/2016	18:24:39	72.7	21.00	21.00	20.90	21.00
25/01/2016	18:24:39	72.8	21.00	21.00	20.90	21.00
25/01/2016	18:24:40	73.0	21.00	21.00	21.00	21.00
25/01/2016	18:24:40	73.2	21.00	21.00	21.00	21.00
25/01/2016	18:24:40	73.4	21.10	21.00	21.00	21.00
25/01/2016	18:24:40	73.6	21.10	21.00	21.00	21.00
25/01/2016	18:24:40	73.8	21.10	21.00	21.00	21.00
25/01/2016	18:24:41	74.0	21.10	21.00	21.00	21.00
25/01/2016	18:24:41	74.2	20.90	21.00	21.00	21.00
25/01/2016	18:24:41	74.5	20.90	21.00	21.00	21.00
25/01/2016	18:24:41	74.6	20.90	21.00	21.00	21.00
25/01/2016	18:24:42	74.8	21.00	21.00	21.00	21.00
25/01/2016	18:24:42	75.0	21.00	21.00	21.00	21.00
25/01/2016	18:24:42	75.2	21.00	21.00	20.90	21.00
25/01/2016	18:24:42	75.4	21.00	21.00	20.90	21.00
25/01/2016	18:24:42	75.6	21.00	21.10	20.90	21.00
25/01/2016	18:24:42	75.8	21.00	21.10	21.00	21.00
25/01/2016	18:24:43	76.0	21.00	21.10	21.00	20.90
25/01/2016	18:24:43	76.3	21.00	20.90	21.00	20.90
25/01/2016	18:24:43	76.4	21.00	20.90	21.00	20.90
25/01/2016	18:24:43	76.7	21.00	20.90	21.10	21.00
25/01/2016	18:24:43	76.8	21.00	20.90	21.10	21.00
25/01/2016	18:24:44	77.0	21.00	21.00	21.00	21.00
25/01/2016	18:24:44	77.2	21.00	21.00	21.00	21.00
25/01/2016	18:24:44	77.4	21.00	21.00	21.00	20.90
25/01/2016	18:24:44	77.6	21.00	21.00	21.00	20.90
25/01/2016	18:24:44	77.8	21.00	21.00	21.00	20.90
25/01/2016	18:24:45	78.0	21.00	21.00	20.90	20.90
25/01/2016	18:24:45	78.2	21.00	21.00	20.90	20.90
25/01/2016	18:24:45	78.4	21.00	21.00	21.00	20.90
25/01/2016	18:24:45	78.6	21.00	21.00	21.00	21.00
25/01/2016	18:24:45	78.8	20.90	21.00	21.00	21.00
25/01/2016	18:24:46	79.0	20.90	21.10	21.00	21.00
25/01/2016	18:24:46	79.2	20.90	21.10	21.00	20.90
25/01/2016	18:24:46	79.4	21.00	21.10	21.00	20.90
25/01/2016	18:24:46	79.6	21.00	21.00	21.00	20.90
25/01/2016	18:24:47	79.8	21.00	21.00	21.00	20.90
25/01/2016	18:24:47	80.0	21.10	21.00	21.00	20.90
25/01/2016	18:24:47	80.2	21.10	21.10	21.00	20.90
25/01/2016	18:24:47	80.4	21.10	21.10	21.00	20.90
25/01/2016	18:24:47	80.6	21.10	21.10	21.00	20.90
25/01/2016	18:24:47	80.8	21.00	21.10	21.00	20.90
25/01/2016	18:24:48	81.0	21.00	20.90	21.00	20.90
25/01/2016	18:24:48	81.3	21.00	20.90	21.00	20.90
25/01/2016	18:24:48	81.4	21.00	20.90	21.00	20.90
25/01/2016	18:24:48	81.6	21.00	21.00	21.00	20.90
25/01/2016	18:24:49	81.8	21.00	21.00	21.00	21.00
25/01/2016	18:24:49	82.0	21.00	21.00	21.00	21.00
25/01/2016	18:24:49	82.2	21.00	21.00	21.00	21.00
25/01/2016	18:24:49	82.5	21.00	21.00	21.10	21.00
25/01/2016	18:24:49	82.6	21.00	21.00	21.10	21.00
25/01/2016	18:24:50	82.8	21.00	21.00	21.10	21.00
25/01/2016	18:24:50	83.1	21.00	21.00	20.90	21.00
25/01/2016	18:24:50	83.2	21.00	21.00	20.90	21.00
25/01/2016	18:24:50	83.4	21.00	21.00	20.90	21.00
25/01/2016	18:24:50	83.6	21.00	21.00	20.90	21.00
25/01/2016	18:24:51	83.8	21.00	21.00	21.00	20.90
25/01/2016	18:24:51	84.0	21.00	21.00	21.00	20.90
25/01/2016	18:24:51	84.2	21.00	21.00	21.00	20.90
25/01/2016	18:24:51	84.4	21.00	21.00	21.00	20.90
25/01/2016	18:24:51	84.6	21.00	21.00	21.00	20.90
25/01/2016	18:24:52	84.8	20.90	20.90	21.00	20.90
25/01/2016	18:24:52	85.0	20.90	20.90	21.00	20.90
25/01/2016	18:24:52	85.2	20.90	20.90	21.00	20.90
25/01/2016	18:24:52	85.4	20.90	20.90	21.00	20.90
25/01/2016	18:24:52	85.6	20.90	21.10	21.00	20.90
25/01/2016	18:24:53	85.8	20.90	21.10	21.10	21.00
25/01/2016	18:24:53	86.0	21.00	21.10	21.10	21.00
25/01/2016	18:24:53	86.3	21.00	21.00	21.10	21.00
25/01/2016	18:24:53	86.4	21.00	21.00	21.00	21.00
25/01/2016	18:24:53	86.6	20.90	21.00	21.00	20.90
25/01/2016	18:24:54	86.8	20.90	20.90	21.00	20.90
25/01/2016	18:24:54	87.0	20.90	20.90	21.00	20.90
25/01/2016	18:24:54	87.2	20.90	20.90	21.00	20.90
25/01/2016	18:24:54	87.4	21.00	21.00	21.00	21.00
25/01/2016	18:24:54	87.6	21.00	21.00	21.00	21.00
25/01/2016	18:24:55	87.8	21.00	21.00	21.00	20.90
25/01/2016	18:24:55	88.1	21.00	21.00	21.00	20.90
25/01/2016	18:24:55	88.2	21.00	21.00	21.00	20.90
25/01/2016	18:24:55	88.4	21.00	21.00	21.00	21.00
25/01/2016	18:24:55	88.6	21.00	21.00	21.00	21.00
25/01/2016	18:24:56	88.8	21.00	21.00	21.00	21.00
25/01/2016	18:24:56	89.0	21.00	21.00	21.00	21.00
25/01/2016	18:24:56	89.2	21.00	21.00	21.00	21.00
25/01/2016	18:24:56	89.4	21.00	21.00	21.00	21.00
25/01/2016	18:24:56	89.6	21.00	21.00	21.00	21.00
25/01/2016	18:24:57	89.9	21.00	21.00	21.00	21.00
25/01/2016	18:24:57	90.0	21.00	21.00	21.00	21.00
25/01/2016	18:24:57	90.2	21.00	21.20	21.00	21.00
25/01/2016	18:24:57	90.4	21.00	21.20	21.00	21.00
25/01/2016	18:24:57	90.6	21.00	21.20	21.00	20.90
25/01/2016	18:24:57	90.8	21.00	21.20	21.00	20.90
25/01/2016	18:24:58	91.0	21.00	21.00	21.00	20.90
25/01/2016	18:24:58	91.2	21.00	21.00	21.00	21.00
25/01/2016	18:24:58	91.4	21.00	21.00	21.00	21.00
25/01/2016	18:24:58	91.6	21.00	21.00	21.00	21.00
25/01/2016	18:24:59	91.8	21.00	21.00	21.00	20.90
25/01/2016	18:24:59	92.1	21.00	21.00	21.00	20.90
25/01/2016	18:24:59	92.2	21.00	21.00	21.00	20.90
25/01/2016	18:24:59	92.4	21.00	20.90	21.00	21.00
25/01/2016	18:24:59	92.6	21.00	20.90	21.00	21.00
25/01/2016	18:25:00	92.8	21.10	21.00	21.00	21.00
25/01/2016	18:25:00	93.0	21.10	21.00	21.00	21.00
25/01/2016	18:25:00	93.2	21.10	21.00	21.00	20.90
25/01/2016	18:25:00	93.4	21.00	21.00	21.00	20.90
25/01/2016	18:25:00	93.6	21.00	21.00	21.00	20.90
25/01/2016	18:25:01	93.8	21.00	21.00	21.00	21.00
25/01/2016	18:25:01	94.0	21.00	21.00	21.00	21.00
25/01/2016	18:25:01	94.2	21.00	21.00	21.00	21.00
25/01/2016	18:25:01	94.4	21.00	21.00	21.00	21.00
25/01/2016	18:25:01	94.6	21.00	21.00	21.00	21.00
25/01/2016	18:25:02	94.9	21.00	21.00	21.00	21.00
25/01/2016	18:25:02	95.0	21.00	21.00	21.00	21.00
25/01/2016	18:25:02	95.2	21.00	21.00	21.00	20.90
25/01/2016	18:25:02	95.4	21.00	21.00	21.00	20.90
25/01/2016	18:25:02	95.6	21.00	21.00	21.00	20.90
25/01/2016	18:25:02	95.8	21.00	21.00	21.00	20.90
25/01/2016	18:25:03	96.0	21.00	21.00	21.00	20.90
25/01/2016	18:25:03	96.2	21.00	21.00	21.00	20.90
25/01/2016	18:25:03	96.4	21.00	21.00	21.00	20.90
25/01/2016	18:25:03	96.7	21.00	21.00	21.00	20.90
25/01/2016	18:25:03	96.8	21.00	21.00	21.00	20.90
25/01/2016	18:25:04	97.0	21.00	21.00	21.10	20.90
25/01/2016	18:25:04	97.2	21.00	21.00	21.10	20.90
25/01/2016	18:25:04	97.4	21.00	21.00	21.10	21.00
25/01/2016	18:25:04	97.6	21.00	21.00	21.10	21.00
25/01/2016	18:25:05	97.9	21.00	21.00	21.00	20.90
25/01/2016	18:25:05	98.0	21.00	21.00	21.00	20.90
25/01/2016	18:25:05	98.2	21.00	21.00	21.00	20.90
25/01/2016	18:25:05	98.5	21.00	21.00	21.00	20.90
25/01/2016	18:25:05	98.6	21.00	21.00	21.00	20.90
25/01/2016	18:25:05	98.8	21.00	20.90	21.00	20.90
25/01/2016	18:25:06	99.0	21.00	20.90	21.00	20.90
25/01/2016	18:25:06	99.2	21.00	20.90	21.00	20.90
25/01/2016	18:25:06	99.4	21.00	20.90	21.00	20.90
25/01/2016	18:25:06	99.6	21.00	21.00	21.00	20.90
25/01/2016	18:25:06	99.8	21.00	21.00	21.00	20.90
25/01/2016	18:25:07	100.0	21.10	21.00	21.00	20.90
25/01/2016	18:25:07	100.2	21.10	21.10	21.10	20.90
25/01/2016	18:25:07	100.4	21.10	21.10	21.10	21.00
25/01/2016	18:25:07	100.6	21.00	21.10	21.10	21.00
25/01/2016	18:25:07	100.8	21.00	21.00	21.10	21.00
25/01/2016	18:25:08	101.0	21.00	21.00	21.00	20.90
25/01/2016	18:25:08	101.2	21.00	21.00	21.00	20.90
25/01/2016	18:25:08	101.4	21.00	21.10	21.00	20.90
25/01/2016	18:25:08	101.7	21.00	21.10	21.00	20.90
25/01/2016	18:25:08	101.8	21.00	21.10	21.00	20.90
25/01/2016	18:25:09	102.0	21.00	21.10	21.00	20.90
25/01/2016	18:25:09	102.2	21.00	21.10	21.00	20.90
25/01/2016	18:25:09	102.4	21.00	21.10	21.00	20.90
25/01/2016	18:25:09	102.6	21.00	21.10	21.00	20.90
25/01/2016	18:25:10	102.8	21.00	21.00	21.00	20.90
25/01/2016	18:25:10	103.0	21.00	21.00	21.00	20.90
25/01/2016	18:25:10	103.2	21.00	21.00	21.00	21.00
25/01/2016	18:25:10	103.5	21.00	21.00	21.00	21.00
25/01/2016	18:25:10	103.6	21.00	21.00	21.00	21.00
25/01/2016	18:25:10	103.8	21.00	21.00	21.00	20.90
25/01/2016	18:25:11	104.0	21.00	21.00	21.00	20.90
25/01/2016	18:25:11	104.2	21.00	21.00	21.00	20.90
25/01/2016	18:25:11	104.4	21.00	21.00	21.00	20.90
25/01/2016	18:25:11	104.7	21.00	21.00	21.00	20.90
25/01/2016	18:25:11	104.8	21.00	21.00	21.00	20.90
25/01/2016	18:25:12	105.0	21.00	21.00	21.10	21.00
25/01/2016	18:25:12	105.3	21.10	21.00	21.10	21.00
25/01/2016	18:25:12	105.4	21.10	21.10	21.10	21.00
25/01/2016	18:25:12	105.6	21.10	21.10	21.10	21.00
25/01/2016	18:25:12	105.8	21.10	21.10	21.10	21.00
25/01/2016	18:25:13	106.0	21.10	21.00	21.10	20.90
25/01/2016	18:25:13	106.2	21.10	21.00	21.10	20.90
25/01/2016	18:25:13	106.4	21.10	21.00	21.10	21.00
25/01/2016	18:25:13	106.6	21.10	21.00	21.10	21.00
25/01/2016	18:25:13	106.8	21.10	21.00	21.10	21.00
25/01/2016	18:25:14	107.0	21.10	21.00	21.10	20.90
25/01/2016	18:25:14	107.2	21.10	21.00	21.10	20.90
25/01/2016	18:25:14	107.4	21.10	21.00	21.10	20.90
25/01/2016	18:25:14	107.6	21.10	21.00	21.20	20.90
25/01/2016	18:25:15	107.8	21.10	21.00	21.20	21.00
25/01/2016	18:25:15	108.0	21.10	21.00	21.20	21.00
25/01/2016	18:25:15	108.2	21.10	21.00	21.10	21.00
25/01/2016	18:25:15	108.5	21.10	21.00	21.10	21.00
25/01/2016	18:25:15	108.6	21.30	21.00	21.10	21.00
25/01/2016	18:25:15	108.8	21.30	21.10	21.10	21.00
25/01/2016	18:25:16	109.0	21.30	21.10	21.50	21.00
25/01/2016	18:25:16	109.3	22.00	21.10	21.50	21.00
25/01/2016	18:25:16	109.4	22.00	21.10	21.50	21.00
25/01/2016	18:25:16	109.6	22.00	21.00	22.10	21.00
25/01/2016	18:25:17	109.8	22.50	21.00	22.10	21.00
25/01/2016	18:25:17	110.0	22.50	21.10	22.10	21.00
25/01/2016	18:25:17	110.2	22.50	21.10	22.10	21.00
25/01/2016	18:25:17	110.4	22.50	21.10	22.50	21.00
25/01/2016	18:25:17	110.6	22.40	21.10	22.50	21.00
25/01/2016	18:25:18	110.8	22.40	21.00	22.30	21.00
25/01/2016	18:25:18	111.1	22.40	21.00	22.30	20.90
25/01/2016	18:25:18	111.2	22.60	21.00	22.30	20.90
25/01/2016	18:25:18	111.4	22.60	21.00	22.80	20.90
25/01/2016	18:25:18	111.6	22.60	21.00	22.80	20.90
25/01/2016	18:25:19	111.8	23.30	21.00	22.80	21.00
25/01/2016	18:25:19	112.0	23.30	21.00	22.80	21.00
25/01/2016	18:25:19	112.2	23.30	21.10	23.50	21.00
25/01/2016	18:25:19	112.4	23.30	21.10	23.50	21.00
25/01/2016	18:25:19	112.6	23.30	21.10	23.50	21.00
25/01/2016	18:25:20	112.8	23.70	21.00	23.60	21.00
25/01/2016	18:25:20	113.0	23.70	21.00	23.60	21.00
25/01/2016	18:25:20	113.2	23.60	21.00	23.60	21.00
25/01/2016	18:25:20	113.4	23.60	21.20	23.60	21.00
25/01/2016	18:25:20	113.6	23.60	21.20	23.60	21.00
25/01/2016	18:25:21	113.8	23.60	21.20	23.60	21.00
25/01/2016	18:25:21	114.0	23.60	21.00	23.60	21.00
25/01/2016	18:25:21	114.3	23.60	21.00	23.70	21.00
25/01/2016	18:25:21	114.4	23.60	21.00	23.70	20.90
25/01/2016	18:25:21	114.6	24.20	21.10	23.70	20.90
25/01/2016	18:25:22	114.8	24.20	21.10	24.20	20.90
25/01/2016	18:25:22	115.0	24.20	21.10	24.20	21.00
25/01/2016	18:25:22	115.2	24.20	21.10	24.20	21.00
25/01/2016	18:25:22	115.4	24.50	21.00	24.40	21.00
25/01/2016	18:25:22	115.6	24.50	21.00	24.40	21.00
25/01/2016	18:25:23	115.8	24.30	21.00	24.40	21.00
25/01/2016	18:25:23	116.1	24.30	21.10	24.40	21.00
25/01/2016	18:25:23	116.2	24.30	21.10	24.20	21.00
25/01/2016	18:25:23	116.4	24.30	21.10	24.20	21.00
25/01/2016	18:25:23	116.6	24.50	21.20	24.20	21.00
25/01/2016	18:25:24	116.8	24.50	21.20	24.60	21.00
25/01/2016	18:25:24	117.0	24.50	21.20	24.60	21.00
25/01/2016	18:25:24	117.2	25.00	21.10	24.60	21.00
25/01/2016	18:25:24	117.4	25.00	21.10	24.60	21.00
25/01/2016	18:25:24	117.6	25.00	21.10	25.00	21.00
25/01/2016	18:25:25	117.9	25.10	21.10	25.00	21.00
25/01/2016	18:25:25	118.0	25.10	21.10	25.00	21.00
25/01/2016	18:25:25	118.2	25.10	21.10	25.00	21.00
25/01/2016	18:25:25	118.4	25.10	21.10	25.00	21.00
25/01/2016	18:25:25	118.6	25.00	21.10	25.00	21.00
25/01/2016	18:25:25	118.8	25.00	21.10	25.00	21.00
25/01/2016	18:25:26	119.0	25.00	21.10	24.80	21.00
25/01/2016	18:25:26	119.2	25.20	21.10	24.80	21.00
25/01/2016	18:25:26	119.4	25.20	21.10	24.80	21.00
25/01/2016	18:25:26	119.6	25.20	21.10	25.10	21.00
25/01/2016	18:25:27	119.8	25.70	21.10	25.10	21.00
25/01/2016	18:25:27	120.1	25.70	21.10	25.10	21.00
25/01/2016	18:25:27	120.2	25.70	21.10	25.10	21.00
25/01/2016	18:25:27	120.4	25.90	21.10	25.60	21.00
25/01/2016	18:25:27	120.6	25.90	21.10	25.60	21.00
25/01/2016	18:25:28	120.8	25.90	21.10	25.60	21.00
25/01/2016	18:25:28	121.0	25.90	21.10	25.60	21.00
25/01/2016	18:25:28	121.2	25.50	21.10	25.60	21.00
25/01/2016	18:25:28	121.4	25.50	21.20	25.60	21.00
25/01/2016	18:25:28	121.6	25.50	21.20	25.50	21.00
25/01/2016	18:25:29	121.9	25.90	21.20	25.50	21.00
25/01/2016	18:25:29	122.0	25.90	21.20	25.50	21.00
25/01/2016	18:25:29	122.2	25.90	21.10	26.00	21.00
25/01/2016	18:25:29	122.4	26.40	21.10	26.00	21.00
25/01/2016	18:25:29	122.6	26.40	21.10	26.00	21.00
25/01/2016	18:25:29	122.8	26.40	21.10	26.00	21.00
25/01/2016	18:25:30	123.0	26.40	21.10	26.40	21.00
25/01/2016	18:25:30	123.2	26.50	21.10	26.40	21.00
25/01/2016	18:25:30	123.4	26.50	21.10	26.40	21.00
25/01/2016	18:25:30	123.7	26.50	21.10	26.40	21.00
25/01/2016	18:25:31	123.8	26.20	21.10	26.40	21.00
25/01/2016	18:25:31	124.0	26.20	21.10	26.20	21.00
25/01/2016	18:25:31	124.2	26.20	21.10	26.20	21.00
25/01/2016	18:25:31	124.4	26.50	21.10	26.20	21.00
25/01/2016	18:25:31	124.6	26.50	21.10	26.20	21.00
25/01/2016	18:25:32	124.8	26.50	21.10	26.60	21.00
25/01/2016	18:25:32	125.0	26.50	21.10	26.60	21.00
25/01/2016	18:25:32	125.2	26.50	21.10	26.60	21.00
25/01/2016	18:25:32	125.4	27.00	21.10	26.80	21.00
25/01/2016	18:25:32	125.6	27.00	21.10	26.80	21.00
25/01/2016	18:25:33	125.8	26.90	21.10	26.80	21.00
25/01/2016	18:25:33	126.0	26.90	21.30	26.80	21.00
25/01/2016	18:25:33	126.2	26.90	21.30	26.80	21.00
25/01/2016	18:25:33	126.4	26.90	21.30	26.80	21.00
25/01/2016	18:25:33	126.6	26.70	21.10	26.80	21.00
25/01/2016	18:25:33	126.9	26.70	21.10	26.70	21.00
25/01/2016	18:25:34	127.0	26.70	21.10	26.70	21.00
25/01/2016	18:25:34	127.2	27.00	21.20	26.70	21.00
25/01/2016	18:25:34	127.4	27.00	21.20	27.00	21.00
25/01/2016	18:25:34	127.6	27.00	21.20	27.00	21.00
25/01/2016	18:25:34	127.8	27.40	21.20	27.00	21.00
25/01/2016	18:25:35	128.0	27.40	21.10	27.30	21.00
25/01/2016	18:25:35	128.2	27.40	21.10	27.30	21.00
25/01/2016	18:25:35	128.4	27.30	21.10	27.30	21.00
25/01/2016	18:25:35	128.7	27.30	21.10	27.30	21.00
25/01/2016	18:25:35	128.8	27.30	21.10	27.10	21.00
25/01/2016	18:25:36	129.0	27.30	21.10	27.10	21.00
25/01/2016	18:25:36	129.2	27.10	21.10	27.10	21.00
25/01/2016	18:25:36	129.4	27.10	21.10	27.10	21.00
25/01/2016	18:25:36	129.6	27.10	21.10	27.10	21.00
25/01/2016	18:25:37	129.8	27.50	21.10	27.10	21.00
25/01/2016	18:25:37	130.0	27.50	21.10	27.10	21.00
25/01/2016	18:25:37	130.2	27.50	21.10	27.50	21.00
25/01/2016	18:25:37	130.5	27.80	21.10	27.50	21.00
25/01/2016	18:25:37	130.6	27.80	21.10	27.50	21.00
25/01/2016	18:25:37	130.8	27.80	21.10	27.60	21.00
25/01/2016	18:25:38	131.0	27.80	21.10	27.60	21.00
25/01/2016	18:25:38	131.2	27.60	21.10	27.60	21.00
25/01/2016	18:25:38	131.4	27.60	21.10	27.50	21.00
25/01/2016	18:25:38	131.6	27.60	21.10	27.50	21.00
25/01/2016	18:25:38	131.8	27.50	21.10	27.50	21.00
25/01/2016	18:25:39	132.0	27.50	21.10	27.50	21.00
25/01/2016	18:25:39	132.2	27.50	21.10	27.50	21.00
25/01/2016	18:25:39	132.4	27.80	21.10	27.50	21.00
25/01/2016	18:25:39	132.7	27.80	21.20	27.50	21.00
25/01/2016	18:25:39	132.8	27.80	21.20	27.50	21.00
25/01/2016	18:25:40	133.0	28.20	21.20	27.90	21.00
25/01/2016	18:25:40	133.2	28.20	21.10	27.90	21.00
25/01/2016	18:25:40	133.4	28.20	21.10	28.00	21.00
25/01/2016	18:25:40	133.6	28.20	21.10	28.00	21.00
25/01/2016	18:25:40	133.8	28.00	21.10	28.00	21.00
25/01/2016	18:25:41	134.0	28.00	21.10	27.80	21.00
25/01/2016	18:25:41	134.2	28.00	21.10	27.80	21.00
25/01/2016	18:25:41	134.5	27.80	21.10	27.80	21.00
25/01/2016	18:25:41	134.6	27.80	21.10	27.80	21.00
25/01/2016	18:25:42	134.8	27.80	21.10	27.90	21.00
25/01/2016	18:25:42	135.0	28.30	21.10	27.90	21.00
25/01/2016	18:25:42	135.2	28.30	21.10	27.90	21.00
25/01/2016	18:25:42	135.4	28.30	21.10	27.90	21.00
25/01/2016	18:25:42	135.6	28.50	21.10	28.30	21.00
25/01/2016	18:25:42	135.8	28.50	21.10	28.30	21.00
25/01/2016	18:25:43	136.0	28.50	21.10	28.30	21.00
25/01/2016	18:25:43	136.3	28.50	21.10	28.30	21.00
25/01/2016	18:25:43	136.4	28.30	21.10	28.30	21.00
25/01/2016	18:25:43	136.6	28.30	21.10	28.30	21.00
25/01/2016	18:25:43	136.8	28.30	21.10	28.30	21.00
25/01/2016	18:25:44	137.0	28.20	21.10	28.10	21.00
25/01/2016	18:25:44	137.2	28.20	21.10	28.10	21.00
25/01/2016	18:25:44	137.4	28.20	21.10	28.30	21.00
25/01/2016	18:25:44	137.6	28.20	21.10	28.30	21.00
25/01/2016	18:25:45	137.8	28.80	21.10	28.30	21.00
25/01/2016	18:25:45	138.0	28.80	21.10	28.30	21.00
25/01/2016	18:25:45	138.2	28.80	21.10	28.70	21.00
25/01/2016	18:25:45	138.5	29.00	21.10	28.70	21.00
25/01/2016	18:25:45	138.6	29.00	21.10	28.70	21.00
25/01/2016	18:25:46	138.8	29.00	21.10	28.90	21.00
25/01/2016	18:25:46	139.0	29.00	21.10	28.90	21.00
25/01/2016	18:25:46	139.2	28.60	21.10	28.90	21.00
25/01/2016	18:25:46	139.4	28.60	21.10	28.60	21.00
25/01/2016	18:25:46	139.6	28.60	21.10	28.60	21.00
25/01/2016	18:25:47	139.8	28.50	21.20	28.60	21.00
25/01/2016	18:25:47	140.0	28.50	21.20	28.80	21.00
25/01/2016	18:25:47	140.2	28.50	21.20	28.80	21.00
25/01/2016	18:25:47	140.4	28.90	21.20	28.80	21.00
25/01/2016	18:25:47	140.6	28.90	21.10	29.10	21.00
25/01/2016	18:25:48	140.8	28.90	21.10	29.10	21.00
25/01/2016	18:25:48	141.0	29.30	21.10	29.10	21.00
25/01/2016	18:25:48	141.2	29.30	21.10	29.10	21.00
25/01/2016	18:25:48	141.4	29.30	21.10	29.10	21.00
25/01/2016	18:25:48	141.6	29.30	21.10	29.10	21.00
25/01/2016	18:25:49	141.8	28.80	21.10	29.10	21.00
25/01/2016	18:25:49	142.1	28.80	21.10	28.90	21.00
25/01/2016	18:25:49	142.2	28.80	21.10	28.90	21.00
25/01/2016	18:25:49	142.4	28.80	21.10	28.90	21.00
25/01/2016	18:25:49	142.6	28.80	21.10	28.90	21.00
25/01/2016	18:25:50	142.8	28.80	21.10	29.10	21.00
25/01/2016	18:25:50	143.0	28.80	21.10	29.10	21.00
25/01/2016	18:25:50	143.2	29.40	21.10	29.10	21.00
25/01/2016	18:25:50	143.4	29.40	21.10	29.40	21.00
25/01/2016	18:25:50	143.6	29.40	21.10	29.40	21.00
25/01/2016	18:25:51	143.8	29.50	21.20	29.40	21.00
25/01/2016	18:25:51	144.0	29.50	21.20	29.40	21.00
25/01/2016	18:25:51	144.3	29.10	21.20	29.40	21.00
25/01/2016	18:25:51	144.4	29.10	21.20	29.40	21.00
25/01/2016	18:25:51	144.6	29.10	21.10	29.20	21.00
25/01/2016	18:25:51	144.8	29.10	21.10	29.20	21.00
25/01/2016	18:25:52	145.0	29.30	21.10	29.20	21.00
25/01/2016	18:25:52	145.2	29.30	21.10	29.20	21.00
25/01/2016	18:25:52	145.4	29.30	21.10	29.20	21.00
25/01/2016	18:25:52	145.6	29.70	21.10	29.40	21.00
25/01/2016	18:25:53	145.8	29.70	21.40	29.40	21.00
25/01/2016	18:25:53	146.0	29.70	21.40	29.70	21.00
25/01/2016	18:25:53	146.2	29.70	21.40	29.70	21.00
25/01/2016	18:25:53	146.4	29.70	21.40	29.70	21.00
25/01/2016	18:25:53	146.6	29.70	21.20	29.60	21.00
25/01/2016	18:25:54	146.8	29.70	21.20	29.60	21.10
25/01/2016	18:25:54	147.1	29.50	21.20	29.60	21.10
25/01/2016	18:25:54	147.2	29.50	21.20	29.60	21.10
25/01/2016	18:25:54	147.4	29.50	21.20	29.50	21.10
25/01/2016	18:25:54	147.6	29.60	21.20	29.50	21.00
25/01/2016	18:25:55	147.8	29.60	21.10	29.50	21.00
25/01/2016	18:25:55	148.0	29.60	21.10	29.50	21.00
25/01/2016	18:25:55	148.2	30.00	21.10	29.60	21.00
25/01/2016	18:25:55	148.4	30.00	21.10	29.60	21.00
25/01/2016	18:25:55	148.6	30.00	21.20	30.00	21.00
25/01/2016	18:25:56	148.9	30.00	21.20	30.00	21.10
25/01/2016	18:25:56	149.0	30.00	21.20	30.00	21.10
25/01/2016	18:25:56	149.2	30.00	21.20	30.00	21.10
25/01/2016	18:25:56	149.4	30.00	21.20	30.00	21.10
25/01/2016	18:25:56	149.6	29.60	21.20	29.80	21.00
25/01/2016	18:25:56	149.8	29.60	21.20	29.80	21.00
25/01/2016	18:25:57	150.1	29.60	21.20	29.70	21.00
25/01/2016	18:25:57	150.2	29.60	21.20	29.70	21.00
25/01/2016	18:25:57	150.4	29.90	21.20	29.70	21.00
25/01/2016	18:25:57	150.7	29.90	21.20	30.00	21.00
25/01/2016	18:25:58	150.8	29.90	21.20	30.00	21.10
25/01/2016	18:25:58	151.0	30.30	21.20	30.00	21.10
25/01/2016	18:25:58	151.2	30.30	21.20	30.00	21.10
25/01/2016	18:25:58	151.4	30.30	21.20	30.20	21.00
25/01/2016	18:25:58	151.6	30.30	21.20	30.20	21.00
25/01/2016	18:25:59	151.8	30.20	21.10	30.20	21.00
25/01/2016	18:25:59	152.0	30.20	21.10	30.10	21.00
25/01/2016	18:25:59	152.2	30.20	21.10	30.10	21.00
25/01/2016	18:25:59	152.4	29.90	21.20	30.10	21.00
25/01/2016	18:25:59	152.6	29.90	21.20	30.00	21.00
25/01/2016	18:26:00	152.8	29.90	21.20	30.00	21.00
25/01/2016	18:26:00	153.0	30.10	21.20	30.00	21.00
25/01/2016	18:26:00	153.2	30.10	21.20	30.20	21.00
25/01/2016	18:26:00	153.4	30.10	21.20	30.20	21.00
25/01/2016	18:26:00	153.6	30.50	21.20	30.20	21.00
25/01/2016	18:26:01	153.9	30.50	21.20	30.20	21.00
25/01/2016	18:26:01	154.0	30.50	21.20	30.40	21.00
25/01/2016	18:26:01	154.2	30.50	21.20	30.40	21.10
25/01/2016	18:26:01	154.4	30.40	21.20	30.40	21.10
25/01/2016	18:26:01	154.7	30.40	21.20	30.30	21.10
25/01/2016	18:26:01	154.8	30.40	21.20	30.30	21.10
25/01/2016	18:26:02	155.0	30.20	21.20	30.30	21.10
25/01/2016	18:26:02	155.2	30.20	21.20	30.30	21.10
25/01/2016	18:26:02	155.4	30.20	21.20	30.20	21.00
25/01/2016	18:26:02	155.7	30.40	21.20	30.20	21.00
25/01/2016	18:26:02	155.8	30.40	21.20	30.20	21.00
25/01/2016	18:26:03	156.0	30.40	21.20	30.50	21.00
25/01/2016	18:26:03	156.2	30.80	21.20	30.50	21.10
25/01/2016	18:26:03	156.5	30.80	21.20	30.50	21.10
25/01/2016	18:26:03	156.6	30.80	21.20	30.70	21.10
25/01/2016	18:26:04	156.8	30.50	21.20	30.70	21.00
25/01/2016	18:26:04	157.0	30.50	21.20	30.70	21.00
25/01/2016	18:26:04	157.2	30.50	21.20	30.50	21.00
25/01/2016	18:26:04	157.4	30.50	21.20	30.50	21.00
25/01/2016	18:26:04	157.6	30.30	21.20	30.50	21.10
25/01/2016	18:26:04	157.8	30.30	21.20	30.50	21.10
25/01/2016	18:26:05	158.0	30.30	21.20	30.50	21.10
25/01/2016	18:26:05	158.2	30.60	21.20	30.40	21.00
25/01/2016	18:26:05	158.4	30.60	21.20	30.40	21.00
25/01/2016	18:26:05	158.6	30.60	21.20	30.80	21.00
25/01/2016	18:26:05	158.8	30.60	21.20	30.80	21.10
25/01/2016	18:26:06	159.0	30.90	21.20	30.80	21.10
25/01/2016	18:26:06	159.2	30.90	21.20	30.80	21.10
25/01/2016	18:26:06	159.4	30.90	21.20	30.80	21.00
25/01/2016	18:26:06	159.7	30.70	21.20	30.80	21.00
25/01/2016	18:26:06	159.8	30.70	21.20	30.80	21.00
25/01/2016	18:26:07	160.0	30.70	21.20	30.60	21.10
25/01/2016	18:26:07	160.2	30.50	21.20	30.60	21.10
25/01/2016	18:26:07	160.4	30.50	21.20	30.60	21.10
25/01/2016	18:26:07	160.7	30.50	21.20	30.60	21.10
25/01/2016	18:26:07	160.8	30.50	21.20	30.60	21.10
25/01/2016	18:26:08	161.0	30.90	21.20	30.60	21.10
25/01/2016	18:26:08	161.2	30.90	21.30	31.00	21.10
25/01/2016	18:26:08	161.5	30.90	21.30	31.00	21.00
25/01/2016	18:26:08	161.6	30.90	21.30	31.00	21.00
25/01/2016	18:26:09	161.8	31.10	21.20	31.00	21.00
25/01/2016	18:26:09	162.0	31.10	21.20	31.00	21.10
25/01/2016	18:26:09	162.2	30.90	21.20	31.00	21.10
25/01/2016	18:26:09	162.4	30.90	21.20	31.00	21.10
25/01/2016	18:26:09	162.6	30.90	21.20	30.80	21.10
25/01/2016	18:26:09	162.8	30.90	21.20	30.80	21.10
25/01/2016	18:26:10	163.0	30.70	21.20	30.80	21.10
25/01/2016	18:26:10	163.3	30.70	21.20	30.80	21.10
25/01/2016	18:26:10	163.4	30.70	21.20	30.80	21.10
25/01/2016	18:26:10	163.6	31.10	21.30	30.80	21.10
25/01/2016	18:26:10	163.8	31.10	21.30	30.80	21.10
25/01/2016	18:26:11	164.0	31.10	21.30	31.10	21.00
25/01/2016	18:26:11	164.2	31.10	21.30	31.10	21.00
25/01/2016	18:26:11	164.4	31.30	21.40	31.10	21.00
25/01/2016	18:26:11	164.6	31.30	21.40	31.40	21.00
25/01/2016	18:26:11	164.8	31.30	21.40	31.40	21.00
25/01/2016	18:26:12	165.0	31.00	21.40	31.40	21.00
25/01/2016	18:26:12	165.2	31.00	21.40	31.00	21.00
25/01/2016	18:26:12	165.4	31.00	21.40	31.00	21.10
25/01/2016	18:26:12	165.6	30.90	21.40	31.00	21.10
25/01/2016	18:26:13	165.8	30.90	21.20	31.00	21.10
25/01/2016	18:26:13	166.0	30.90	21.20	31.00	21.10
25/01/2016	18:26:13	166.2	31.30	21.20	31.00	21.10
25/01/2016	18:26:13	166.5	31.30	21.20	31.00	21.10
25/01/2016	18:26:13	166.6	31.30	21.20	31.40	21.10
25/01/2016	18:26:13	166.8	31.30	21.20	31.40	21.00
25/01/2016	18:26:14	167.0	31.40	21.20	31.40	21.00
25/01/2016	18:26:14	167.2	31.40	21.20	31.30	21.00
25/01/2016	18:26:14	167.4	31.40	21.20	31.30	21.00
25/01/2016	18:26:14	167.6	31.20	21.20	31.30	21.10
25/01/2016	18:26:15	167.8	31.20	21.20	31.20	21.10
25/01/2016	18:26:15	168.0	31.20	21.20	31.20	21.10
25/01/2016	18:26:15	168.3	31.10	21.20	31.20	21.10
25/01/2016	18:26:15	168.4	31.10	21.20	31.20	21.10
25/01/2016	18:26:15	168.6	31.10	21.20	31.30	21.10
25/01/2016	18:26:16	168.8	31.50	21.20	31.30	21.10
25/01/2016	18:26:16	169.1	31.50	21.20	31.30	21.10
25/01/2016	18:26:16	169.2	31.50	21.20	31.30	21.10
25/01/2016	18:26:16	169.4	31.60	21.20	31.80	21.10
25/01/2016	18:26:16	169.6	31.60	21.20	31.80	21.10
25/01/2016	18:26:17	169.8	31.60	21.30	31.70	21.10
25/01/2016	18:26:17	170.0	31.60	21.30	31.70	21.10
25/01/2016	18:26:17	170.2	31.30	21.30	31.70	21.10
25/01/2016	18:26:17	170.4	31.30	21.20	31.70	21.10
25/01/2016	18:26:17	170.6	31.30	21.20	31.70	21.10
25/01/2016	18:26:18	170.8	31.30	21.20	31.30	21.10
25/01/2016	18:26:18	171.0	31.30	21.20	31.30	21.10
25/01/2016	18:26:18	171.2	31.30	21.20	31.60	21.10
25/01/2016	18:26:18	171.4	31.30	21.20	31.60	21.00
25/01/2016	18:26:18	171.6	31.90	21.20	31.60	21.00
25/01/2016	18:26:19	171.8	31.90	21.40	32.00	21.00
25/01/2016	18:26:19	172.0	31.90	21.40	32.00	21.10
25/01/2016	18:26:19	172.3	32.00	21.40	32.00	21.10
25/01/2016	18:26:19	172.4	32.00	21.30	32.00	21.10
25/01/2016	18:26:19	172.6	32.00	21.30	31.90	21.00
25/01/2016	18:26:20	172.8	31.50	21.30	31.90	21.00
25/01/2016	18:26:20	173.0	31.50	21.30	31.90	21.00
25/01/2016	18:26:20	173.2	31.50	21.30	31.90	21.00
25/01/2016	18:26:20	173.4	31.50	21.30	31.60	21.10
25/01/2016	18:26:20	173.6	31.50	21.30	31.60	21.10
25/01/2016	18:26:21	173.8	31.50	21.30	31.80	21.10
25/01/2016	18:26:21	174.1	31.50	21.30	31.80	21.00
25/01/2016	18:26:21	174.2	32.00	21.30	31.80	21.00
25/01/2016	18:26:21	174.4	32.00	21.40	31.80	21.00
25/01/2016	18:26:21	174.6	32.00	21.40	32.20	21.10
25/01/2016	18:26:22	174.8	32.00	21.40	32.20	21.10
25/01/2016	18:26:22	175.0	32.00	21.40	32.20	21.10
25/01/2016	18:26:22	175.2	32.00	21.50	32.10	21.00
25/01/2016	18:26:22	175.4	32.00	21.50	32.10	21.00
25/01/2016	18:26:22	175.6	31.50	21.30	32.10	21.00
25/01/2016	18:26:22	175.8	31.50	21.30	32.10	21.00
25/01/2016	18:26:23	176.0	31.50	21.30	31.80	21.10
25/01/2016	18:26:23	176.2	31.80	21.30	31.80	21.10
25/01/2016	18:26:23	176.4	31.80	21.30	31.80	21.10
25/01/2016	18:26:23	176.6	31.80	21.20	32.10	21.00
25/01/2016	18:26:23	176.8	31.80	21.20	32.10	21.00
25/01/2016	18:26:24	177.0	32.30	21.50	32.10	21.00
25/01/2016	18:26:24	177.2	32.30	21.50	32.30	21.00
25/01/2016	18:26:24	177.4	32.30	21.50	32.30	21.10
25/01/2016	18:26:24	177.6	32.20	21.50	32.30	21.10
25/01/2016	18:26:25	177.8	32.20	21.50	32.10	21.10
25/01/2016	18:26:25	178.1	32.20	21.50	32.10	21.10
25/01/2016	18:26:25	178.2	32.20	21.50	32.10	21.10
25/01/2016	18:26:25	178.4	31.90	21.30	31.90	21.10
25/01/2016	18:26:25	178.6	31.90	21.30	31.90	21.10
25/01/2016	18:26:26	178.8	32.00	21.30	31.90	21.10
25/01/2016	18:26:26	179.0	32.00	21.30	31.90	21.10
25/01/2016	18:26:26	179.2	32.00	21.30	32.20	21.10
25/01/2016	18:26:26	179.4	32.50	21.30	32.20	21.10
25/01/2016	18:26:26	179.6	32.50	21.40	32.20	21.10
25/01/2016	18:26:27	179.9	32.50	21.40	32.50	21.10
25/01/2016	18:26:27	180.0	32.50	21.40	32.50	21.10
25/01/2016	18:26:27	180.2	32.30	21.40	32.50	21.10
25/01/2016	18:26:27	180.4	32.30	21.40	32.20	21.10
25/01/2016	18:26:27	180.6	32.30	21.40	32.20	21.10
25/01/2016	18:26:27	180.8	32.30	21.40	32.20	21.10
25/01/2016	18:26:28	181.0	31.80	21.20	32.10	21.10
25/01/2016	18:26:28	181.2	31.80	21.20	32.10	21.10
25/01/2016	18:26:28	181.4	32.10	21.20	32.10	21.10
25/01/2016	18:26:28	181.7	32.10	21.20	32.10	21.10
25/01/2016	18:26:29	181.8	32.10	21.20	32.40	21.10
25/01/2016	18:26:29	182.0	32.10	21.20	32.40	21.10
25/01/2016	18:26:29	182.2	32.10	21.20	32.40	21.10
25/01/2016	18:26:29	182.4	32.60	21.30	32.60	21.10
25/01/2016	18:26:29	182.6	32.60	21.30	32.60	21.10
25/01/2016	18:26:30	182.8	32.40	21.30	32.60	21.10
25/01/2016	18:26:30	183.0	32.40	21.30	32.60	21.10
25/01/2016	18:26:30	183.2	32.40	21.30	32.40	21.10
25/01/2016	18:26:30	183.4	32.10	21.30	32.40	21.10
25/01/2016	18:26:30	183.6	32.10	21.30	32.40	21.10
25/01/2016	18:26:31	183.9	32.10	21.30	32.20	21.10
25/01/2016	18:26:31	184.0	32.10	21.30	32.20	21.10
25/01/2016	18:26:31	184.2	32.40	21.20	32.20	21.10
25/01/2016	18:26:31	184.4	32.40	21.20	32.60	21.10
25/01/2016	18:26:31	184.6	32.40	21.20	32.60	21.10
25/01/2016	18:26:32	184.8	32.70	21.20	32.60	21.10
25/01/2016	18:26:32	185.0	32.70	21.20	32.60	21.10
25/01/2016	18:26:32	185.2	32.70	21.20	32.70	21.10
25/01/2016	18:26:32	185.4	32.50	21.20	32.70	21.10
25/01/2016	18:26:32	185.7	32.50	21.30	32.70	21.10
25/01/2016	18:26:32	185.8	32.50	21.30	32.40	21.10
25/01/2016	18:26:33	186.0	32.20	21.30	32.40	21.10
25/01/2016	18:26:33	186.2	32.20	21.30	32.40	21.10
25/01/2016	18:26:33	186.4	32.20	21.30	32.50	21.10
25/01/2016	18:26:33	186.6	32.20	21.30	32.50	21.10
25/01/2016	18:26:34	186.8	32.60	21.20	32.50	21.10
25/01/2016	18:26:34	187.0	32.60	21.20	32.50	21.10
25/01/2016	18:26:34	187.2	32.60	21.20	32.80	21.10
25/01/2016	18:26:34	187.5	32.90	21.20	32.80	21.10
25/01/2016	18:26:34	187.6	32.90	21.30	32.80	21.10
25/01/2016	18:26:35	187.8	32.90	21.30	32.90	21.10
25/01/2016	18:26:35	188.0	32.90	21.30	32.90	21.10
25/01/2016	18:26:35	188.2	32.60	21.30	32.90	21.10
25/01/2016	18:26:35	188.4	32.60	21.30	32.90	21.10
25/01/2016	18:26:35	188.6	32.60	21.30	32.60	21.10
25/01/2016	18:26:35	188.8	32.40	21.30	32.60	21.10
25/01/2016	18:26:36	189.0	32.40	21.30	32.60	21.10
25/01/2016	18:26:36	189.2	32.40	21.30	32.60	21.10
25/01/2016	18:26:36	189.4	32.80	21.30	32.60	21.10
25/01/2016	18:26:36	189.6	32.80	21.30	32.60	21.10
25/01/2016	18:26:36	189.8	32.80	21.30	32.90	21.10
25/01/2016	18:26:37	190.0	32.90	21.30	32.90	21.10
25/01/2016	18:26:37	190.2	32.90	21.30	32.90	21.10
25/01/2016	18:26:37	190.4	32.90	21.30	33.00	21.10
25/01/2016	18:26:37	190.6	32.90	21.30	33.00	21.10
25/01/2016	18:26:37	190.8	32.70	21.30	33.00	21.10
25/01/2016	18:26:38	191.0	32.70	21.30	33.00	21.10
25/01/2016	18:26:38	191.2	32.70	21.30	32.70	21.10
25/01/2016	18:26:38	191.5	32.50	21.30	32.70	21.10
25/01/2016	18:26:38	191.6	32.50	21.30	32.70	21.10
25/01/2016	18:26:39	191.8	32.50	21.30	32.80	21.10
25/01/2016	18:26:39	192.0	32.90	21.30	32.80	21.10
25/01/2016	18:26:39	192.2	32.90	21.40	32.80	21.10
25/01/2016	18:26:39	192.4	32.90	21.40	32.80	21.10
25/01/2016	18:26:39	192.6	32.90	21.40	33.10	21.10
25/01/2016	18:26:39	192.8	33.10	21.40	33.10	21.10
25/01/2016	18:26:40	193.0	33.10	21.30	33.10	21.10
25/01/2016	18:26:40	193.3	33.10	21.30	33.10	21.10
25/01/2016	18:26:40	193.4	32.80	21.30	33.10	21.10
25/01/2016	18:26:40	193.6	32.80	21.40	33.10	21.10
25/01/2016	18:26:40	193.8	32.80	21.40	33.10	21.10
25/01/2016	18:26:41	194.0	32.70	21.40	32.80	21.10
25/01/2016	18:26:41	194.2	32.70	21.40	32.80	21.10
25/01/2016	18:26:41	194.4	32.70	21.20	32.90	21.10
25/01/2016	18:26:41	194.6	32.70	21.20	32.90	21.10
25/01/2016	18:26:41	194.8	33.00	21.20	32.90	21.10
25/01/2016	18:26:42	195.0	33.00	21.30	33.30	21.10
25/01/2016	18:26:42	195.2	33.00	21.30	33.30	21.10
25/01/2016	18:26:42	195.4	33.20	21.30	33.30	21.10
25/01/2016	18:26:42	195.6	33.20	21.30	33.30	21.10
25/01/2016	18:26:43	195.8	33.20	21.30	33.20	21.10
25/01/2016	18:26:43	196.0	33.20	21.30	33.20	21.10
25/01/2016	18:26:43	196.2	32.90	21.40	33.20	21.10
25/01/2016	18:26:43	196.5	32.90	21.40	32.90	21.10
25/01/2016	18:26:43	196.6	32.90	21.40	32.90	21.10
25/01/2016	18:26:43	196.8	32.80	21.40	32.90	21.10
25/01/2016	18:26:44	197.0	32.80	21.20	33.10	21.10
25/01/2016	18:26:44	197.2	32.80	21.20	33.10	21.10
25/01/2016	18:26:44	197.4	33.20	21.20	33.10	21.10
25/01/2016	18:26:44	197.6	33.20	21.30	33.40	21.10
25/01/2016	18:26:45	197.8	33.20	21.30	33.40	21.10
25/01/2016	18:26:45	198.0	33.30	21.30	33.40	21.10
25/01/2016	18:26:45	198.2	33.30	21.30	33.40	21.10
25/01/2016	18:26:45	198.4	33.30	21.30	33.20	21.10
25/01/2016	18:26:45	198.6	33.30	21.30	33.20	21.10
25/01/2016	18:26:46	198.8	32.90	21.40	33.20	21.10
25/01/2016	18:26:46	199.1	32.90	21.40	33.00	21.10
25/01/2016	18:26:46	199.2	32.90	21.40	33.00	21.10
25/01/2016	18:26:46	199.4	33.10	21.30	33.00	21.10
25/01/2016	18:26:46	199.6	33.10	21.30	33.00	21.10
25/01/2016	18:26:47	199.8	33.10	21.30	33.20	21.10
25/01/2016	18:26:47	200.0	33.10	21.30	33.20	21.10
25/01/2016	18:26:47	200.2	33.40	21.60	33.20	21.10
25/01/2016	18:26:47	200.4	33.40	21.60	33.50	21.10
25/01/2016	18:26:47	200.6	33.40	21.60	33.50	21.10
25/01/2016	18:26:48	200.8	33.40	21.30	33.50	21.10
25/01/2016	18:26:48	201.0	33.40	21.30	33.40	21.10
25/01/2016	18:26:48	201.2	33.40	21.30	33.40	21.10
25/01/2016	18:26:48	201.4	33.00	21.30	33.40	21.10
25/01/2016	18:26:48	201.6	33.00	21.40	33.20	21.10
25/01/2016	18:26:49	201.8	33.00	21.40	33.20	21.10
25/01/2016	18:26:49	202.0	33.10	21.40	33.20	21.10
25/01/2016	18:26:49	202.3	33.10	21.30	33.20	21.10
25/01/2016	18:26:49	202.4	33.10	21.30	33.30	21.10
25/01/2016	18:26:49	202.6	33.10	21.30	33.30	21.10
25/01/2016	18:26:50	202.8	33.60	21.30	33.30	21.10
25/01/2016	18:26:50	203.1	33.60	21.30	33.60	21.10
25/01/2016	18:26:50	203.2	33.60	21.30	33.60	21.10
25/01/2016	18:26:50	203.4	33.40	21.30	33.60	21.10
25/01/2016	18:26:50	203.6	33.40	21.30	33.40	21.10
25/01/2016	18:26:51	203.8	33.40	21.30	33.40	21.10
25/01/2016	18:26:51	204.0	33.40	21.30	33.40	21.10
25/01/2016	18:26:51	204.2	33.10	21.50	33.40	21.10
25/01/2016	18:26:51	204.4	33.10	21.50	33.30	21.10
25/01/2016	18:26:51	204.6	33.30	21.50	33.30	21.10
25/01/2016	18:26:52	204.9	33.30	21.40	33.30	21.10
25/01/2016	18:26:52	205.0	33.30	21.40	33.50	21.10
25/01/2016	18:26:52	205.2	33.30	21.40	33.50	21.10
25/01/2016	18:26:52	205.4	33.30	21.40	33.50	21.10
25/01/2016	18:26:52	205.6	33.60	21.30	33.70	21.10
25/01/2016	18:26:52	205.8	33.60	21.30	33.70	21.10
25/01/2016	18:26:53	206.0	33.60	21.30	33.70	21.10
25/01/2016	18:26:53	206.2	33.60	21.40	33.70	21.10
25/01/2016	18:26:53	206.4	33.60	21.40	33.60	21.10
25/01/2016	18:26:53	206.6	33.20	21.40	33.60	21.10
25/01/2016	18:26:54	206.8	33.20	21.40	33.60	21.10
25/01/2016	18:26:54	207.0	33.20	21.40	33.40	21.10
25/01/2016	18:26:54	207.2	33.20	21.40	33.40	21.10
25/01/2016	18:26:54	207.4	33.40	21.50	33.40	21.10
25/01/2016	18:26:54	207.6	33.40	21.50	33.70	21.10
25/01/2016	18:26:55	207.8	33.40	21.50	33.70	21.10
25/01/2016	18:26:55	208.1	33.80	21.50	33.70	21.10
25/01/2016	18:26:55	208.2	33.80	21.40	33.70	21.10
25/01/2016	18:26:55	208.4	33.80	21.40	33.80	21.10
25/01/2016	18:26:55	208.6	33.60	21.40	33.80	21.10
25/01/2016	18:26:56	208.9	33.60	21.30	33.80	21.10
25/01/2016	18:26:56	209.0	33.60	21.30	33.80	21.10
25/01/2016	18:26:56	209.2	33.30	21.30	33.60	21.10
25/01/2016	18:26:56	209.4	33.30	21.60	33.60	21.10
25/01/2016	18:26:56	209.6	33.30	21.60	33.50	21.10
25/01/2016	18:26:56	209.8	33.30	21.60	33.50	21.10
25/01/2016	18:26:57	210.0	33.60	21.60	33.50	21.10
25/01/2016	18:26:57	210.2	33.60	21.40	33.50	21.10
25/01/2016	18:26:57	210.4	33.60	21.40	33.70	21.10
25/01/2016	18:26:57	210.7	33.90	21.40	33.70	21.10
25/01/2016	18:26:58	210.8	33.90	21.60	33.70	21.10
25/01/2016	18:26:58	211.0	33.90	21.60	33.90	21.10
25/01/2016	18:26:58	211.2	33.90	21.60	33.90	21.10
25/01/2016	18:26:58	211.4	33.70	21.30	33.90	21.10
25/01/2016	18:26:58	211.6	33.70	21.30	33.90	21.10
25/01/2016	18:26:59	211.8	33.70	21.30	33.70	21.10
25/01/2016	18:26:59	212.0	33.40	21.30	33.70	21.10
25/01/2016	18:26:59	212.2	33.40	21.30	33.70	21.10
25/01/2016	18:26:59	212.4	33.40	21.30	33.70	21.10
25/01/2016	18:26:59	212.6	33.70	21.30	33.70	21.10
25/01/2016	18:27:00	212.8	33.70	21.30	33.70	21.10
25/01/2016	18:27:00	213.0	33.70	21.30	34.00	21.10
25/01/2016	18:27:00	213.2	34.00	21.30	34.00	21.10
25/01/2016	18:27:00	213.4	34.00	21.30	34.00	21.10
25/01/2016	18:27:00	213.6	34.00	21.30	34.20	21.10
25/01/2016	18:27:01	213.9	34.00	21.30	34.20	21.10
25/01/2016	18:27:01	214.0	33.70	21.30	34.20	21.10
25/01/2016	18:27:01	214.2	33.70	21.60	34.20	21.10
25/01/2016	18:27:01	214.4	33.70	21.60	33.70	21.10
25/01/2016	18:27:01	214.6	33.50	21.60	33.70	21.10
25/01/2016	18:27:01	214.8	33.50	21.60	33.70	21.10
25/01/2016	18:27:02	215.0	33.50	21.30	33.70	21.10
25/01/2016	18:27:02	215.2	33.80	21.30	33.70	21.10
25/01/2016	18:27:02	215.4	33.80	21.30	33.70	21.10
25/01/2016	18:27:02	215.7	33.80	21.30	34.00	21.10
25/01/2016	18:27:02	215.8	33.80	21.30	34.00	21.10
25/01/2016	18:27:03	216.0	34.00	21.30	34.00	21.10
25/01/2016	18:27:03	216.2	34.00	21.30	34.30	21.10
25/01/2016	18:27:03	216.5	34.00	21.30	34.30	21.10
25/01/2016	18:27:03	216.6	33.70	21.30	34.30	21.10
25/01/2016	18:27:04	216.8	33.70	21.30	33.80	21.10
25/01/2016	18:27:04	217.0	33.70	21.30	33.80	21.10
25/01/2016	18:27:04	217.2	33.60	21.30	33.80	21.10
25/01/2016	18:27:04	217.4	33.60	21.30	33.80	21.10
25/01/2016	18:27:04	217.6	33.60	21.60	33.90	21.10
25/01/2016	18:27:04	217.8	33.60	21.60	33.90	21.10
25/01/2016	18:27:05	218.0	33.60	21.60	33.90	21.10
25/01/2016	18:27:05	218.2	34.00	21.30	34.20	21.10
25/01/2016	18:27:05	218.4	34.00	21.30	34.20	21.10
25/01/2016	18:27:05	218.6	34.20	21.30	34.20	21.10
25/01/2016	18:27:05	218.8	34.20	21.30	34.20	21.10
25/01/2016	18:27:06	219.0	34.20	21.30	34.10	21.10
25/01/2016	18:27:06	219.2	33.80	21.30	34.10	21.10
25/01/2016	18:27:06	219.4	33.80	21.40	34.10	21.10
25/01/2016	18:27:06	219.7	33.80	21.40	33.90	21.10
25/01/2016	18:27:06	219.8	33.80	21.40	33.90	21.10
25/01/2016	18:27:07	220.0	33.70	21.40	33.90	21.10
25/01/2016	18:27:07	220.2	33.70	21.50	34.00	21.10
25/01/2016	18:27:07	220.4	33.70	21.50	34.00	21.10
25/01/2016	18:27:07	220.6	33.70	21.50	34.00	21.10
25/01/2016	18:27:08	220.8	34.00	21.50	34.50	21.10
25/01/2016	18:27:08	221.0	34.00	21.50	34.50	21.10
25/01/2016	18:27:08	221.2	34.20	21.50	34.50	21.10
25/01/2016	18:27:08	221.5	34.20	21.60	34.50	21.10
25/01/2016	18:27:08	221.6	34.20	21.60	34.30	21.10
25/01/2016	18:27:08	221.8	34.20	21.60	34.30	21.10
25/01/2016	18:27:09	222.0	33.90	21.60	34.30	21.10
25/01/2016	18:27:09	222.3	33.90	21.60	34.10	21.10
25/01/2016	18:27:09	222.4	33.90	21.60	34.10	21.10
25/01/2016	18:27:09	222.6	33.80	21.40	34.10	21.10
25/01/2016	18:27:09	222.8	33.80	21.40	34.10	21.10
25/01/2016	18:27:10	223.0	33.80	21.40	34.20	21.20
25/01/2016	18:27:10	223.2	33.80	21.40	34.20	21.20
25/01/2016	18:27:10	223.4	34.20	21.40	34.20	21.20
25/01/2016	18:27:10	223.6	34.20	21.40	34.60	21.20
25/01/2016	18:27:10	223.8	34.20	21.40	34.60	21.20
25/01/2016	18:27:11	224.0	34.20	21.30	34.60	21.10
25/01/2016	18:27:11	224.2	34.20	21.30	34.30	21.10
25/01/2016	18:27:11	224.4	34.20	21.30	34.30	21.10
25/01/2016	18:27:11	224.6	33.90	21.30	34.30	21.10
25/01/2016	18:27:11	224.8	33.90	21.60	34.30	21.10
25/01/2016	18:27:12	225.0	33.90	21.60	34.00	21.10
25/01/2016	18:27:12	225.2	33.90	21.60	34.00	21.10
25/01/2016	18:27:12	225.5	33.90	21.40	34.00	21.10
25/01/2016	18:27:12	225.6	33.90	21.40	34.40	21.10
25/01/2016	18:27:12	225.8	33.90	21.40	34.40	21.10
25/01/2016	18:27:13	226.0	34.30	21.40	34.40	21.10
25/01/2016	18:27:13	226.2	34.30	21.40	34.70	21.10
25/01/2016	18:27:13	226.4	34.30	21.40	34.70	21.10
25/01/2016	18:27:13	226.6	34.30	21.40	34.70	21.10
25/01/2016	18:27:13	226.8	34.30	21.40	34.70	21.10
25/01/2016	18:27:14	227.0	34.30	21.40	34.50	21.10
25/01/2016	18:27:14	227.3	34.00	21.40	34.50	21.10
25/01/2016	18:27:14	227.4	34.00	21.40	34.50	21.10
25/01/2016	18:27:14	227.6	34.00	21.40	34.30	21.10
25/01/2016	18:27:15	227.8	34.10	21.40	34.30	21.10
25/01/2016	18:27:15	228.1	34.10	21.70	34.30	21.10
25/01/2016	18:27:15	228.2	34.10	21.70	34.30	21.10
25/01/2016	18:27:15	228.4	34.40	21.70	34.30	21.10
25/01/2016	18:27:15	228.6	34.40	21.70	34.30	21.10
25/01/2016	18:27:16	228.8	34.40	21.50	34.80	21.10
25/01/2016	18:27:16	229.0	34.40	21.50	34.80	21.10
25/01/2016	18:27:16	229.2	34.30	21.50	34.80	21.10
25/01/2016	18:27:16	229.4	34.30	21.40	34.80	21.10
25/01/2016	18:27:16	229.6	34.30	21.40	34.80	21.10
25/01/2016	18:27:17	229.8	34.00	21.40	34.40	21.10
25/01/2016	18:27:17	230.0	34.00	21.40	34.40	21.10
25/01/2016	18:27:17	230.2	34.00	21.40	34.40	21.10
25/01/2016	18:27:17	230.4	34.00	21.40	34.40	21.10
25/01/2016	18:27:17	230.6	34.20	21.40	34.40	21.10
25/01/2016	18:27:18	230.8	34.20	21.40	34.50	21.10
25/01/2016	18:27:18	231.0	34.20	21.40	34.50	21.10
25/01/2016	18:27:18	231.3	34.50	21.40	34.50	21.10
25/01/2016	18:27:18	231.4	34.50	21.50	34.50	21.10
25/01/2016	18:27:18	231.6	34.50	21.50	34.80	21.10
25/01/2016	18:27:19	231.8	34.40	21.50	34.80	21.10
25/01/2016	18:27:19	232.0	34.40	21.50	34.80	21.10
25/01/2016	18:27:19	232.2	34.40	21.50	34.80	21.10
25/01/2016	18:27:19	232.4	34.10	21.50	34.60	21.10
25/01/2016	18:27:19	232.6	34.10	21.50	34.60	21.10
25/01/2016	18:27:20	232.8	34.10	21.30	34.50	21.10
25/01/2016	18:27:20	233.1	34.10	21.30	34.50	21.10
25/01/2016	18:27:20	233.2	34.30	21.30	34.50	21.10
25/01/2016	18:27:20	233.4	34.30	21.60	34.50	21.10
25/01/2016	18:27:20	233.6	34.30	21.60	34.70	21.10
25/01/2016	18:27:21	233.9	34.70	21.60	34.70	21.10
25/01/2016	18:27:21	234.0	34.70	21.40	34.70	21.10
25/01/2016	18:27:21	234.2	34.70	21.40	34.90	21.10
25/01/2016	18:27:21	234.4	34.70	21.40	34.90	21.10
25/01/2016	18:27:21	234.6	34.50	21.30	34.90	21.10
25/01/2016	18:27:21	234.8	34.50	21.30	34.90	21.10
25/01/2016	18:27:22	235.0	34.50	21.30	34.70	21.10
25/01/2016	18:27:22	235.2	34.20	21.30	34.70	21.10
25/01/2016	18:27:22	235.4	34.20	21.30	34.70	21.10
25/01/2016	18:27:22	235.6	34.20	21.50	34.70	21.10
25/01/2016	18:27:23	235.8	34.40	21.50	34.70	21.10
25/01/2016	18:27:23	236.0	34.40	21.60	34.70	21.10
25/01/2016	18:27:23	236.2	34.40	21.60	34.80	21.10
25/01/2016	18:27:23	236.4	34.40	21.60	34.80	21.10
25/01/2016	18:27:23	236.6	34.90	21.50	34.80	21.10
25/01/2016	18:27:24	236.8	34.90	21.50	35.00	21.10
25/01/2016	18:27:24	237.1	34.90	21.50	35.00	21.10
25/01/2016	18:27:24	237.2	34.50	21.50	35.00	21.10
25/01/2016	18:27:24	237.4	34.50	21.60	34.80	21.10
25/01/2016	18:27:24	237.6	34.50	21.60	34.80	21.20
25/01/2016	18:27:25	237.8	34.20	21.60	34.80	21.20
25/01/2016	18:27:25	238.0	34.20	21.60	34.80	21.20
25/01/2016	18:27:25	238.2	34.20	21.40	34.40	21.10
25/01/2016	18:27:25	238.4	34.20	21.40	34.40	21.10
25/01/2016	18:27:25	238.6	33.80	21.60	34.40	21.10
25/01/2016	18:27:26	238.9	33.80	21.60	34.00	21.10
25/01/2016	18:27:26	239.0	33.80	21.60	34.00	21.10
25/01/2016	18:27:26	239.2	33.60	21.60	34.00	21.10
25/01/2016	18:27:26	239.4	33.60	21.60	33.70	21.10
25/01/2016	18:27:26	239.7	33.60	21.60	33.70	21.10
25/01/2016	18:27:26	239.8	33.60	21.60	33.70	21.10
25/01/2016	18:27:27	240.0	33.30	21.40	33.50	21.10
25/01/2016	18:27:27	240.2	33.30	21.40	33.50	21.10
25/01/2016	18:27:27	240.4	33.10	21.40	33.50	21.10
25/01/2016	18:27:27	240.6	33.10	21.40	33.50	21.10
25/01/2016	18:27:28	240.8	33.10	21.50	33.20	21.10
25/01/2016	18:27:28	241.0	33.10	21.50	33.20	21.10
25/01/2016	18:27:28	241.2	33.10	21.50	33.20	21.10
25/01/2016	18:27:28	241.4	32.80	21.50	33.10	21.10
25/01/2016	18:27:28	241.6	32.80	21.50	33.10	21.10
25/01/2016	18:27:29	241.8	32.60	21.50	33.10	21.10
25/01/2016	18:27:29	242.0	32.60	21.50	33.10	21.10
25/01/2016	18:27:29	242.2	32.60	21.50	32.80	21.10
25/01/2016	18:27:29	242.4	32.40	21.50	32.80	21.10
25/01/2016	18:27:29	242.6	32.40	21.60	32.80	21.10
25/01/2016	18:27:30	242.9	32.40	21.60	32.60	21.10
25/01/2016	18:27:30	243.0	32.40	21.60	32.60	21.10
25/01/2016	18:27:30	243.2	32.20	21.60	32.60	21.10
25/01/2016	18:27:30	243.4	32.20	21.60	32.40	21.10
25/01/2016	18:27:30	243.6	32.20	21.60	32.40	21.10
25/01/2016	18:27:30	243.8	32.20	21.60	32.40	21.10
25/01/2016	18:27:31	244.0	32.10	21.40	32.20	21.10
25/01/2016	18:27:31	244.2	32.10	21.40	32.20	21.10
25/01/2016	18:27:31	244.4	31.90	21.40	32.20	21.10
25/01/2016	18:27:31	244.7	31.90	21.40	32.20	21.10
25/01/2016	18:27:31	244.8	31.90	21.40	32.00	21.10
25/01/2016	18:27:32	245.0	31.90	21.40	32.00	21.10
25/01/2016	18:27:32	245.2	31.50	21.30	32.00	21.10
25/01/2016	18:27:32	245.5	31.50	21.30	31.80	21.10
25/01/2016	18:27:32	245.6	31.50	21.30	31.80	21.10
25/01/2016	18:27:33	245.8	31.30	21.30	31.80	21.10
25/01/2016	18:27:33	246.0	31.30	21.30	31.80	21.10
25/01/2016	18:27:33	246.2	31.30	21.30	31.70	21.10
25/01/2016	18:27:33	246.4	31.30	21.30	31.70	21.10
25/01/2016	18:27:33	246.6	31.20	21.30	31.70	21.10
25/01/2016	18:27:33	246.8	31.20	21.30	31.50	21.10
25/01/2016	18:27:34	247.0	31.20	21.30	31.50	21.10
25/01/2016	18:27:34	247.2	31.10	21.30	31.50	21.10
25/01/2016	18:27:34	247.4	31.10	21.30	31.10	21.10
25/01/2016	18:27:34	247.6	31.10	21.30	31.10	21.10
25/01/2016	18:27:34	247.8	30.90	21.30	31.10	21.10
25/01/2016	18:27:35	248.0	30.90	21.30	31.10	21.10
25/01/2016	18:27:35	248.2	30.90	21.30	31.10	21.10
25/01/2016	18:27:35	248.4	30.80	21.30	31.10	21.10
25/01/2016	18:27:35	248.7	30.80	21.30	31.10	21.10
25/01/2016	18:27:35	248.8	30.80	21.30	31.10	21.10
25/01/2016	18:27:36	249.0	30.70	21.30	31.00	21.10
25/01/2016	18:27:36	249.2	30.70	21.30	31.00	21.10
25/01/2016	18:27:36	249.4	30.70	21.30	30.80	21.10
25/01/2016	18:27:36	249.6	30.70	21.30	30.80	21.10
25/01/2016	18:27:36	249.8	30.60	21.30	30.80	21.10
25/01/2016	18:27:37	250.0	30.60	21.30	30.80	21.10
25/01/2016	18:27:37	250.2	30.60	21.30	30.70	21.10
25/01/2016	18:27:37	250.5	30.40	21.30	30.70	21.10
25/01/2016	18:27:37	250.6	30.40	21.40	30.70	21.10
25/01/2016	18:27:38	250.8	30.40	21.40	30.50	21.10
25/01/2016	18:27:38	251.0	30.30	21.40	30.50	21.10
25/01/2016	18:27:38	251.2	30.30	21.30	30.50	21.10
25/01/2016	18:27:38	251.4	30.30	21.30	30.50	21.10
25/01/2016	18:27:38	251.6	30.30	21.30	30.50	21.10
25/01/2016	18:27:38	251.8	30.20	21.30	30.50	21.10
25/01/2016	18:27:39	252.0	30.20	21.60	30.40	21.10
25/01/2016	18:27:39	252.3	30.20	21.60	30.40	21.10
25/01/2016	18:27:39	252.4	30.10	21.60	30.40	21.10
25/01/2016	18:27:39	252.6	30.10	21.50	30.40	21.10
25/01/2016	18:27:39	252.8	30.10	21.50	30.40	21.10
25/01/2016	18:27:40	253.0	30.00	21.50	30.20	21.10
25/01/2016	18:27:40	253.2	30.00	21.50	30.20	21.10
25/01/2016	18:27:40	253.4	30.00	21.30	30.20	21.10
25/01/2016	18:27:40	253.6	30.00	21.30	30.20	21.10
25/01/2016	18:27:40	253.8	30.00	21.30	30.20	21.10
25/01/2016	18:27:41	254.0	29.90	21.30	30.00	21.10
25/01/2016	18:27:41	254.2	29.90	21.30	30.00	21.20
25/01/2016	18:27:41	254.4	29.80	21.30	30.00	21.20
25/01/2016	18:27:41	254.6	29.80	21.30	30.00	21.20
25/01/2016	18:27:42	254.8	29.80	21.30	29.90	21.20
25/01/2016	18:27:42	255.0	29.80	21.30	29.90	21.20
25/01/2016	18:27:42	255.2	29.70	21.40	29.90	21.20
25/01/2016	18:27:42	255.5	29.70	21.40	29.80	21.20
25/01/2016	18:27:42	255.6	29.70	21.40	29.80	21.20
25/01/2016	18:27:43	255.8	29.60	21.30	29.80	21.20
25/01/2016	18:27:43	256.0	29.60	21.30	29.70	21.20
25/01/2016	18:27:43	256.2	29.60	21.30	29.70	21.10
25/01/2016	18:27:43	256.4	29.60	21.30	29.70	21.10
25/01/2016	18:27:43	256.6	29.50	21.30	29.70	21.10
25/01/2016	18:27:43	256.8	29.50	21.30	29.70	21.10
25/01/2016	18:27:44	257.0	29.40	21.30	29.70	21.10
25/01/2016	18:27:44	257.3	29.40	21.50	29.70	21.10
25/01/2016	18:27:44	257.4	29.40	21.50	29.60	21.10
25/01/2016	18:27:44	257.6	29.40	21.50	29.60	21.10
25/01/2016	18:27:45	257.8	29.30	21.30	29.60	21.10
25/01/2016	18:27:45	258.0	29.30	21.30	29.50	21.10
25/01/2016	18:27:45	258.2	29.30	21.30	29.50	21.10
25/01/2016	18:27:45	258.4	29.20	21.30	29.50	21.20
25/01/2016	18:27:45	258.6	29.20	21.30	29.50	21.20
25/01/2016	18:27:46	258.8	29.20	21.30	29.40	21.10
25/01/2016	18:27:46	259.1	29.10	21.30	29.40	21.10
25/01/2016	18:27:46	259.2	29.10	21.30	29.40	21.10
25/01/2016	18:27:46	259.4	29.10	21.30	29.30	21.10
25/01/2016	18:27:46	259.6	29.10	21.30	29.30	21.10
25/01/2016	18:27:47	259.8	29.00	21.40	29.30	21.10
25/01/2016	18:27:47	260.0	29.00	21.40	29.30	21.10
25/01/2016	18:27:47	260.2	29.00	21.40	29.20	21.10
25/01/2016	18:27:47	260.4	28.80	21.40	29.20	21.10
25/01/2016	18:27:47	260.6	28.80	21.40	29.20	21.10
25/01/2016	18:27:48	260.8	28.80	21.40	29.10	21.20
25/01/2016	18:27:48	261.0	28.70	21.40	29.10	21.20
25/01/2016	18:27:48	261.3	28.70	21.50	29.10	21.20
25/01/2016	18:27:48	261.4	28.70	21.50	29.10	21.20
25/01/2016	18:27:48	261.6	28.60	21.50	29.10	21.20
25/01/2016	18:27:49	261.8	28.60	21.30	29.10	21.20
25/01/2016	18:27:49	262.0	28.60	21.30	28.90	21.20
25/01/2016	18:27:49	262.2	28.60	21.30	28.90	21.10
25/01/2016	18:27:49	262.4	28.70	21.30	28.90	21.10
25/01/2016	18:27:49	262.6	28.70	21.30	28.90	21.10
25/01/2016	18:27:50	262.8	28.70	21.30	28.90	21.20
25/01/2016	18:27:50	263.1	28.70	21.30	28.90	21.20
25/01/2016	18:27:50	263.2	28.70	21.30	28.90	21.20
25/01/2016	18:27:50	263.4	28.70	21.30	28.80	21.10
25/01/2016	18:27:50	263.6	28.40	21.30	28.80	21.10
25/01/2016	18:27:51	263.8	28.40	21.30	28.80	21.10
25/01/2016	18:27:51	264.0	28.40	21.30	28.80	21.10
25/01/2016	18:27:51	264.2	28.40	21.30	28.50	21.10
25/01/2016	18:27:51	264.4	28.40	21.30	28.50	21.10
25/01/2016	18:27:51	264.6	28.40	21.40	28.70	21.10
25/01/2016	18:27:52	264.9	28.40	21.40	28.70	21.10
25/01/2016	18:27:52	265.0	28.30	21.40	28.70	21.10
25/01/2016	18:27:52	265.2	28.30	21.30	28.70	21.10
25/01/2016	18:27:52	265.4	28.30	21.30	28.70	21.10
25/01/2016	18:27:52	265.6	28.20	21.30	28.60	21.10
25/01/2016	18:27:52	265.8	28.20	21.30	28.60	21.10
25/01/2016	18:27:53	266.0	28.20	21.40	28.60	21.10
25/01/2016	18:27:53	266.2	28.20	21.40	28.60	21.10
25/01/2016	18:27:53	266.4	28.20	21.40	28.60	21.10
25/01/2016	18:27:53	266.6	28.20	21.30	28.30	21.10
25/01/2016	18:27:54	266.8	28.20	21.30	28.30	21.20
25/01/2016	18:27:54	267.1	28.10	21.30	28.30	21.20
25/01/2016	18:27:54	267.2	28.10	21.30	28.30	21.20
25/01/2016	18:27:54	267.4	28.10	21.30	28.30	21.20
25/01/2016	18:27:54	267.6	28.00	21.30	28.30	21.20
25/01/2016	18:27:55	267.8	28.00	21.30	28.30	21.20
25/01/2016	18:27:55	268.0	28.00	21.30	28.10	21.20
25/01/2016	18:27:55	268.2	28.00	21.30	28.10	21.10
25/01/2016	18:27:55	268.4	28.00	21.30	28.10	21.10
25/01/2016	18:27:55	268.6	28.00	21.30	28.10	21.10
25/01/2016	18:27:56	268.9	28.00	21.30	28.10	21.10
25/01/2016	18:27:56	269.0	27.90	21.30	28.10	21.10
25/01/2016	18:27:56	269.2	27.90	21.40	28.00	21.10
25/01/2016	18:27:56	269.4	27.90	21.40	28.00	21.10
25/01/2016	18:27:56	269.6	27.80	21.40	28.00	21.10
25/01/2016	18:27:56	269.8	27.80	21.40	28.00	21.10
25/01/2016	18:27:57	270.0	27.80	21.50	28.00	21.10
25/01/2016	18:27:57	270.2	27.80	21.50	28.00	21.10
25/01/2016	18:27:57	270.4	27.80	21.50	28.00	21.10
25/01/2016	18:27:57	270.7	27.80	21.50	27.90	21.10
25/01/2016	18:27:58	270.8	27.80	21.50	27.90	21.10
25/01/2016	18:27:58	271.0	27.80	21.50	27.90	21.10
25/01/2016	18:27:58	271.2	27.80	21.50	27.90	21.10
25/01/2016	18:27:58	271.4	27.80	21.30	27.90	21.10
25/01/2016	18:27:58	271.6	27.80	21.30	27.90	21.10
25/01/2016	18:27:59	271.8	27.70	21.30	27.90	21.10
25/01/2016	18:27:59	272.0	27.70	21.30	27.80	21.10
25/01/2016	18:27:59	272.2	27.70	21.30	27.80	21.10
25/01/2016	18:27:59	272.4	27.60	21.30	27.80	21.10
25/01/2016	18:27:59	272.6	27.60	21.30	27.80	21.10
25/01/2016	18:28:00	272.9	27.60	21.30	27.80	21.20
25/01/2016	18:28:00	273.0	27.60	21.30	27.80	21.20
25/01/2016	18:28:00	273.2	27.60	21.20	27.80	21.20
25/01/2016	18:28:00	273.4	27.60	21.20	27.80	21.10
25/01/2016	18:28:00	273.6	27.60	21.20	27.80	21.10
25/01/2016	18:28:01	273.8	27.60	21.40	27.80	21.10
25/01/2016	18:28:01	274.0	27.60	21.40	27.70	21.10
25/01/2016	18:28:01	274.2	27.60	21.40	27.70	21.20
25/01/2016	18:28:01	274.4	27.50	21.30	27.70	21.20
25/01/2016	18:28:01	274.7	27.50	21.30	27.70	21.20
25/01/2016	18:28:01	274.8	27.50	21.30	27.70	21.20
25/01/2016	18:28:02	275.0	27.50	21.40	27.70	21.10
25/01/2016	18:28:02	275.2	27.50	21.40	27.60	21.10
25/01/2016	18:28:02	275.4	27.50	21.40	27.60	21.10
25/01/2016	18:28:02	275.6	27.50	21.40	27.60	21.10
25/01/2016	18:28:02	275.8	27.50	21.30	27.60	21.10
25/01/2016	18:28:03	276.0	27.50	21.30	27.60	21.10
25/01/2016	18:28:03	276.2	27.40	21.30	27.60	21.20
25/01/2016	18:28:03	276.5	27.40	21.30	27.60	21.20
25/01/2016	18:28:03	276.6	27.40	21.30	27.50	21.20
25/01/2016	18:28:04	276.8	27.30	21.30	27.50	21.20
25/01/2016	18:28:04	277.0	27.30	21.30	27.50	21.20
25/01/2016	18:28:04	277.2	27.30	21.30	27.40	21.20
25/01/2016	18:28:04	277.4	27.30	21.30	27.40	21.20
25/01/2016	18:28:04	277.6	27.30	21.30	27.40	21.10
25/01/2016	18:28:04	277.8	27.30	21.30	27.40	21.10
25/01/2016	18:28:05	278.0	27.30	21.30	27.40	21.10
25/01/2016	18:28:05	278.2	27.20	21.30	27.40	21.20
25/01/2016	18:28:05	278.4	27.20	21.30	27.40	21.20
25/01/2016	18:28:05	278.6	27.20	21.30	27.30	21.20
25/01/2016	18:28:05	278.8	27.20	21.30	27.30	21.10
25/01/2016	18:28:06	279.0	27.20	21.30	27.30	21.10
25/01/2016	18:28:06	279.2	27.20	21.30	27.30	21.10
25/01/2016	18:28:06	279.4	27.20	21.30	27.40	21.20
25/01/2016	18:28:06	279.7	27.10	21.30	27.40	21.20
25/01/2016	18:28:06	279.8	27.10	21.20	27.40	21.20
25/01/2016	18:28:07	280.0	27.10	21.20	27.30	21.20
25/01/2016	18:28:07	280.2	27.10	21.20	27.30	21.10
25/01/2016	18:28:07	280.4	27.10	21.30	27.30	21.10
25/01/2016	18:28:07	280.6	27.10	21.30	27.20	21.10
25/01/2016	18:28:08	280.8	27.00	21.30	27.20	21.10
25/01/2016	18:28:08	281.0	27.00	21.20	27.20	21.10
25/01/2016	18:28:08	281.2	27.00	21.20	27.20	21.10
25/01/2016	18:28:08	281.5	27.00	21.20	27.20	21.10
25/01/2016	18:28:08	281.6	27.00	21.20	27.20	21.10
25/01/2016	18:28:08	281.8	27.00	21.30	27.20	21.10
25/01/2016	18:28:09	282.0	27.00	21.30	27.20	21.10
25/01/2016	18:28:09	282.3	26.90	21.30	27.20	21.10
25/01/2016	18:28:09	282.4	26.90	21.30	27.20	21.10
25/01/2016	18:28:09	282.6	26.90	21.30	27.10	21.10
25/01/2016	18:28:09	282.8	26.90	21.30	27.10	21.10
25/01/2016	18:28:10	283.0	26.90	21.20	27.10	21.10
25/01/2016	18:28:10	283.2	26.90	21.20	27.10	21.10
25/01/2016	18:28:10	283.4	26.90	21.20	27.00	21.10
25/01/2016	18:28:10	283.6	26.80	21.20	27.00	21.10
25/01/2016	18:28:10	283.8	26.80	21.20	27.00	21.10
25/01/2016	18:28:11	284.0	26.80	21.30	27.00	21.10
25/01/2016	18:28:11	284.2	26.90	21.30	27.00	21.10
25/01/2016	18:28:11	284.4	26.90	21.50	27.00	21.10
25/01/2016	18:28:11	284.6	26.90	21.50	27.00	21.10
25/01/2016	18:28:12	284.8	26.80	21.50	27.00	21.20
25/01/2016	18:28:12	285.0	26.80	21.50	27.00	21.20
25/01/2016	18:28:12	285.2	26.80	21.30	26.90	21.20
25/01/2016	18:28:12	285.5	26.80	21.30	26.90	21.20
25/01/2016	18:28:12	285.6	26.80	21.30	26.90	21.20
25/01/2016	18:28:13	285.8	26.80	21.30	26.80	21.20
25/01/2016	18:28:13	286.0	26.80	21.30	26.80	21.10
25/01/2016	18:28:13	286.2	26.80	21.30	26.80	21.10
25/01/2016	18:28:13	286.4	26.80	21.30	26.80	21.10
25/01/2016	18:28:13	286.6	26.80	21.30	26.80	21.10
25/01/2016	18:28:14	286.8	26.70	21.30	26.80	21.10
25/01/2016	18:28:14	287.0	26.70	21.40	26.80	21.10
25/01/2016	18:28:14	287.3	26.70	21.40	26.80	21.10
25/01/2016	18:28:14	287.4	26.70	21.40	26.80	21.10
25/01/2016	18:28:14	287.6	26.70	21.40	26.80	21.10
25/01/2016	18:28:15	287.8	26.70	21.30	26.70	21.10
25/01/2016	18:28:15	288.1	26.70	21.30	26.70	21.20
25/01/2016	18:28:15	288.2	26.60	21.30	26.70	21.20
25/01/2016	18:28:15	288.4	26.60	21.20	26.70	21.20
25/01/2016	18:28:15	288.6	26.60	21.20	26.70	21.20
25/01/2016	18:28:16	288.8	26.60	21.20	26.70	21.10
25/01/2016	18:28:16	289.0	26.60	21.20	26.70	21.10
25/01/2016	18:28:16	289.2	26.60	21.50	26.70	21.10
25/01/2016	18:28:16	289.4	26.60	21.50	26.70	21.10
25/01/2016	18:28:16	289.6	26.60	21.50	26.70	21.10
25/01/2016	18:28:17	289.8	26.50	21.50	26.70	21.10
25/01/2016	18:28:17	290.0	26.50	21.50	26.70	21.10
25/01/2016	18:28:17	290.2	26.50	21.50	26.70	21.10
25/01/2016	18:28:17	290.4	26.50	21.30	26.70	21.10
25/01/2016	18:28:17	290.6	26.50	21.30	26.60	21.20
25/01/2016	18:28:17	290.8	26.50	21.30	26.60	21.20
25/01/2016	18:28:18	291.0	26.20	21.20	26.60	21.20
25/01/2016	18:28:18	291.3	26.20	21.20	26.60	21.20
25/01/2016	18:28:18	291.4	26.20	21.20	26.60	21.20
25/01/2016	18:28:18	291.6	26.40	21.30	26.60	21.20
25/01/2016	18:28:19	291.8	26.40	21.30	26.60	21.20
25/01/2016	18:28:19	292.0	26.40	21.30	26.60	21.10
25/01/2016	18:28:19	292.2	26.40	21.30	26.60	21.10
25/01/2016	18:28:19	292.4	26.40	21.30	26.50	21.10
25/01/2016	18:28:19	292.6	26.40	21.30	26.50	21.20
25/01/2016	18:28:20	292.8	26.40	21.30	26.50	21.20
25/01/2016	18:28:20	293.1	26.40	21.30	26.50	21.20
25/01/2016	18:28:20	293.2	26.40	21.30	26.50	21.20
25/01/2016	18:28:20	293.4	26.40	21.30	26.50	21.20
25/01/2016	18:28:20	293.6	26.30	21.20	26.50	21.20
25/01/2016	18:28:21	293.9	26.30	21.20	26.40	21.20
25/01/2016	18:28:21	294.0	26.30	21.20	26.40	21.10
25/01/2016	18:28:21	294.2	26.30	21.50	26.40	21.10
25/01/2016	18:28:21	294.4	26.30	21.50	26.40	21.10
25/01/2016	18:28:21	294.6	26.30	21.50	26.50	21.10
25/01/2016	18:28:21	294.8	26.30	21.50	26.50	21.10
25/01/2016	18:28:22	295.0	26.30	21.30	26.50	21.10
25/01/2016	18:28:22	295.2	26.30	21.30	26.40	21.10
25/01/2016	18:28:22	295.4	26.30	21.30	26.40	21.10
25/01/2016	18:28:22	295.6	26.20	21.20	26.40	21.10
25/01/2016	18:28:23	295.8	26.20	21.20	26.40	21.10
25/01/2016	18:28:23	296.0	26.20	21.20	26.40	21.10
25/01/2016	18:28:23	296.2	26.20	21.20	26.40	21.10
25/01/2016	18:28:23	296.4	26.20	21.30	26.30	21.10
25/01/2016	18:28:23	296.6	26.20	21.30	26.30	21.10
25/01/2016	18:28:24	296.8	26.00	21.30	26.30	21.10
25/01/2016	18:28:24	297.1	26.00	21.40	26.30	21.10
25/01/2016	18:28:24	297.2	26.00	21.40	26.30	21.10
25/01/2016	18:28:24	297.4	26.00	21.40	26.30	21.10
25/01/2016	18:28:24	297.6	26.00	21.30	26.30	21.10
25/01/2016	18:28:25	297.8	26.00	21.30	26.40	21.10
25/01/2016	18:28:25	298.0	26.00	21.30	26.40	21.10
25/01/2016	18:28:25	298.2	25.90	21.30	26.40	21.10
25/01/2016	18:28:25	298.4	25.90	21.30	26.40	21.10
25/01/2016	18:28:25	298.6	25.90	21.30	26.30	21.10
25/01/2016	18:28:26	298.9	25.80	21.30	26.30	21.10
25/01/2016	18:28:26	299.0	25.80	21.50	26.30	21.10
25/01/2016	18:28:26	299.2	25.80	21.50	26.20	21.10
25/01/2016	18:28:26	299.4	25.80	21.50	26.20	21.10
25/01/2016	18:28:26	299.6	25.80	21.30	26.20	21.10
25/01/2016	18:28:26	299.8	25.80	21.30	26.20	21.10
25/01/2016	18:28:27	300.0	25.80	21.30	26.00	21.20
25/01/2016	18:28:27	300.2	25.80	21.30	26.00	21.20
25/01/2016	18:28:27	300.4	25.80	21.20	25.90	21.20
25/01/2016	18:28:27	300.7	25.80	21.20	25.90	21.10
25/01/2016	18:28:28	300.8	26.00	21.20	25.90	21.10
25/01/2016	18:28:28	301.0	26.00	21.50	25.90	21.10
25/01/2016	18:28:28	301.2	26.00	21.50	25.90	21.10
25/01/2016	18:28:28	301.4	25.70	21.50	26.20	21.20
25/01/2016	18:28:28	301.6	25.70	21.50	26.20	21.20
25/01/2016	18:28:29	301.8	25.70	21.50	26.10	21.20
25/01/2016	18:28:29	302.0	25.70	21.50	26.10	21.20
25/01/2016	18:28:29	302.2	25.70	21.40	26.10	21.20
25/01/2016	18:28:29	302.4	25.70	21.40	26.10	21.20
25/01/2016	18:28:29	302.6	25.70	21.40	26.10	21.10
25/01/2016	18:28:30	302.9	25.90	21.40	26.10	21.10
25/01/2016	18:28:30	303.0	25.90	21.40	26.10	21.10
25/01/2016	18:28:30	303.2	25.90	21.30	26.10	21.20
25/01/2016	18:28:30	303.4	25.70	21.30	26.10	21.20
25/01/2016	18:28:30	303.6	25.70	21.50	26.10	21.20
25/01/2016	18:28:31	303.8	25.70	21.50	25.90	21.20
25/01/2016	18:28:31	304.0	25.70	21.50	25.90	21.10
25/01/2016	18:28:31	304.2	25.70	21.30	25.90	21.10
25/01/2016	18:28:31	304.4	25.70	21.30	26.00	21.10
25/01/2016	18:28:31	304.7	25.70	21.30	26.00	21.10
25/01/2016	18:28:31	304.8	25.70	21.30	26.00	21.10
25/01/2016	18:28:32	305.0	25.80	21.30	25.90	21.10
25/01/2016	18:28:32	305.2	25.80	21.30	25.90	21.10
25/01/2016	18:28:32	305.4	25.60	21.30	25.90	21.10
25/01/2016	18:28:32	305.6	25.60	21.30	25.90	21.10
25/01/2016	18:28:32	305.8	25.60	21.20	25.90	21.10
25/01/2016	18:28:33	306.0	25.60	21.20	25.90	21.10
25/01/2016	18:28:33	306.2	25.60	21.30	25.90	21.10
25/01/2016	18:28:33	306.5	25.60	21.30	25.70	21.10
25/01/2016	18:28:33	306.6	25.60	21.30	25.70	21.10
25/01/2016	18:28:34	306.8	25.50	21.30	25.70	21.10
25/01/2016	18:28:34	307.0	25.50	21.30	25.70	21.10
25/01/2016	18:28:34	307.2	25.50	21.30	25.90	21.20
25/01/2016	18:28:34	307.4	25.50	21.30	25.90	21.20
25/01/2016	18:28:34	307.6	25.50	21.20	25.90	21.20
25/01/2016	18:28:34	307.8	25.50	21.20	25.70	21.20
25/01/2016	18:28:35	308.0	25.50	21.20	25.70	21.10
25/01/2016	18:28:35	308.2	25.50	21.30	25.70	21.10
25/01/2016	18:28:35	308.4	25.50	21.30	25.60	21.10
25/01/2016	18:28:35	308.7	25.50	21.30	25.60	21.10
25/01/2016	18:28:35	308.8	25.50	21.30	25.60	21.10
25/01/2016	18:28:36	309.0	25.50	21.30	25.80	21.10
25/01/2016	18:28:36	309.2	25.50	21.30	25.80	21.10
25/01/2016	18:28:36	309.4	25.40	21.30	25.80	21.20
25/01/2016	18:28:36	309.6	25.40	21.20	25.80	21.20
25/01/2016	18:28:36	309.8	25.40	21.20	25.80	21.20
25/01/2016	18:28:37	310.0	25.40	21.20	25.80	21.10
25/01/2016	18:28:37	310.2	25.40	21.30	25.80	21.10
25/01/2016	18:28:37	310.4	25.40	21.30	25.50	21.10
25/01/2016	18:28:37	310.6	25.40	21.30	25.50	21.10
25/01/2016	18:28:38	310.8	25.40	21.30	25.50	21.10
25/01/2016	18:28:38	311.0	25.40	21.30	25.50	21.10
25/01/2016	18:28:38	311.2	25.40	21.30	25.50	21.10
25/01/2016	18:28:38	311.5	25.40	21.30	25.50	21.10
