# Supplementary material for: Safety of intrauterine devices in MRI
Source: PLoS One. 2018 Oct 9;13(10):e0204220. doi: 10.1371/journal.pone.0204220 (PMC6177157; doi:10.1371/journal.pone.0204220)
Supplement: S1 File — (ZIP) [file pone.0204220.s001.zip › rf_heating/fda_right_3t.tem]

Qualitrol Corporation
Instrument(serial):		1(RFX637A)	1(RFX637A)	1(RFX637A)	1(RFX637A)
Channel name:			1:S1	2:S2	3:S3	4:S4
Channel # :			1	2	3	4
dd/mm/yyyy	hh:mm:ss
25/01/2016	18:14:18	0.0	21.10	21.10	21.00	20.90
25/01/2016	18:14:18	0.2	21.10	21.10	21.00	20.90
25/01/2016	18:14:18	0.4	21.10	21.10	21.00	20.90
25/01/2016	18:14:19	0.6	21.10	21.00	21.10	20.90
25/01/2016	18:14:19	0.8	21.10	21.00	21.10	20.90
25/01/2016	18:14:19	1.1	21.10	21.00	21.10	20.90
25/01/2016	18:14:19	1.2	21.10	21.00	21.10	20.90
25/01/2016	18:14:20	1.4	21.10	20.90	21.10	20.90
25/01/2016	18:14:20	1.6	21.10	20.90	21.10	20.90
25/01/2016	18:14:20	1.8	21.00	21.00	21.10	20.90
25/01/2016	18:14:20	2.1	21.00	21.00	21.10	20.90
25/01/2016	18:14:20	2.2	21.00	21.00	21.10	20.90
25/01/2016	18:14:20	2.4	21.10	21.00	21.10	20.90
25/01/2016	18:14:21	2.6	21.10	21.00	21.00	20.90
25/01/2016	18:14:21	2.8	21.10	21.00	21.00	21.00
25/01/2016	18:14:21	3.0	21.00	21.00	21.00	21.00
25/01/2016	18:14:21	3.2	21.00	21.20	21.10	21.00
25/01/2016	18:14:22	3.4	21.00	21.20	21.10	20.90
25/01/2016	18:14:22	3.6	21.00	21.20	21.10	20.90
25/01/2016	18:14:22	3.9	21.00	21.00	21.10	20.90
25/01/2016	18:14:22	4.0	21.00	21.00	21.10	20.90
25/01/2016	18:14:22	4.2	21.00	21.00	21.10	20.90
25/01/2016	18:14:23	4.4	21.10	20.90	21.10	20.90
25/01/2016	18:14:23	4.6	21.10	20.90	21.10	20.90
25/01/2016	18:14:23	4.8	21.10	20.90	21.10	20.90
25/01/2016	18:14:23	5.0	21.00	21.00	21.10	20.90
25/01/2016	18:14:23	5.2	21.00	21.00	21.10	20.90
25/01/2016	18:14:24	5.4	21.00	21.00	21.00	20.90
25/01/2016	18:14:24	5.7	21.00	21.00	21.00	20.90
25/01/2016	18:14:24	5.8	21.00	21.20	21.00	20.90
25/01/2016	18:14:24	6.0	21.00	21.20	21.10	20.90
25/01/2016	18:14:24	6.2	21.00	21.20	21.10	20.90
25/01/2016	18:14:25	6.4	21.00	21.00	21.10	20.90
25/01/2016	18:14:25	6.6	21.00	21.00	21.10	20.90
25/01/2016	18:14:25	6.8	21.00	21.00	21.10	20.90
25/01/2016	18:14:25	7.0	21.00	21.00	21.10	20.90
25/01/2016	18:14:25	7.2	21.00	21.00	21.00	20.90
25/01/2016	18:14:25	7.5	21.00	21.00	21.00	20.90
25/01/2016	18:14:26	7.6	21.10	21.00	21.00	20.90
25/01/2016	18:14:26	7.9	21.10	21.20	21.00	20.90
25/01/2016	18:14:26	8.0	21.10	21.20	21.00	20.90
25/01/2016	18:14:26	8.2	21.10	21.20	21.10	21.00
25/01/2016	18:14:26	8.4	21.10	21.30	21.10	21.00
25/01/2016	18:14:27	8.6	21.10	21.30	21.00	21.00
25/01/2016	18:14:27	8.8	21.10	21.30	21.00	21.00
25/01/2016	18:14:27	9.0	21.00	21.30	21.00	21.00
25/01/2016	18:14:27	9.2	21.00	21.00	21.20	21.00
25/01/2016	18:14:27	9.4	21.00	21.00	21.20	20.90
25/01/2016	18:14:28	9.7	21.00	21.00	21.20	20.90
25/01/2016	18:14:28	9.8	21.00	21.00	21.20	20.90
25/01/2016	18:14:28	10.0	21.00	20.90	21.10	20.90
25/01/2016	18:14:28	10.2	21.10	20.90	21.10	20.90
25/01/2016	18:14:28	10.4	21.10	20.90	21.10	20.90
25/01/2016	18:14:29	10.6	21.10	20.90	21.10	20.90
25/01/2016	18:14:29	10.8	21.10	20.90	21.10	20.90
25/01/2016	18:14:29	11.0	21.00	20.90	21.10	20.90
25/01/2016	18:14:29	11.2	21.00	21.20	21.10	20.90
25/01/2016	18:14:29	11.5	21.00	21.20	21.10	20.90
25/01/2016	18:14:30	11.6	21.00	21.20	21.10	20.90
25/01/2016	18:14:30	11.8	21.10	21.10	21.00	20.90
25/01/2016	18:14:30	12.0	21.10	21.10	21.00	20.90
25/01/2016	18:14:30	12.2	21.00	21.10	21.00	20.90
25/01/2016	18:14:30	12.4	21.00	21.10	21.00	20.90
25/01/2016	18:14:31	12.6	21.00	20.90	21.10	20.90
25/01/2016	18:14:31	12.8	21.00	20.90	21.10	21.00
25/01/2016	18:14:31	13.0	21.00	21.00	21.10	21.00
25/01/2016	18:14:31	13.3	21.00	21.00	21.10	21.00
25/01/2016	18:14:31	13.4	21.00	21.00	21.10	21.00
25/01/2016	18:14:32	13.7	21.10	21.00	21.10	20.90
25/01/2016	18:14:32	13.8	21.10	21.00	21.10	20.90
25/01/2016	18:14:32	14.0	21.10	21.00	21.00	20.90
25/01/2016	18:14:32	14.2	21.10	21.00	21.00	20.90
25/01/2016	18:14:32	14.4	21.00	21.00	21.00	20.90
25/01/2016	18:14:33	14.6	21.00	21.00	21.00	20.90
25/01/2016	18:14:33	14.8	21.00	21.00	21.00	20.90
25/01/2016	18:14:33	15.0	21.10	21.00	21.00	20.90
25/01/2016	18:14:33	15.2	21.10	21.00	21.00	20.90
25/01/2016	18:14:33	15.4	21.10	21.00	21.00	20.90
25/01/2016	18:14:34	15.6	21.00	21.00	21.00	20.90
25/01/2016	18:14:34	15.8	21.00	21.20	21.00	20.90
25/01/2016	18:14:34	16.0	21.00	21.20	21.00	20.90
25/01/2016	18:14:34	16.2	21.00	21.20	21.00	20.90
25/01/2016	18:14:34	16.4	21.00	20.90	21.00	20.90
25/01/2016	18:14:35	16.6	21.00	20.90	21.10	20.90
25/01/2016	18:14:35	16.8	21.00	20.90	21.10	20.90
25/01/2016	18:14:35	17.0	21.00	21.10	21.10	20.90
25/01/2016	18:14:35	17.2	21.00	21.10	21.10	20.90
25/01/2016	18:14:35	17.5	21.00	21.10	21.10	21.00
25/01/2016	18:14:36	17.6	21.00	21.10	21.10	21.00
25/01/2016	18:14:36	17.8	21.00	21.00	21.10	21.00
25/01/2016	18:14:36	18.0	21.00	21.00	21.00	21.00
25/01/2016	18:14:36	18.3	21.00	21.00	21.00	21.00
25/01/2016	18:14:36	18.4	21.00	21.00	21.00	21.00
25/01/2016	18:14:37	18.6	21.00	21.00	21.00	20.90
25/01/2016	18:14:37	18.8	21.10	21.00	21.00	20.90
25/01/2016	18:14:37	19.0	21.10	21.00	21.00	20.90
25/01/2016	18:14:37	19.2	21.10	21.00	21.00	20.90
25/01/2016	18:14:37	19.4	21.10	21.00	21.00	20.90
25/01/2016	18:14:38	19.6	21.10	21.00	21.00	20.90
25/01/2016	18:14:38	19.8	21.10	21.20	21.10	20.90
25/01/2016	18:14:38	20.1	21.10	21.20	21.10	20.90
25/01/2016	18:14:38	20.2	21.00	21.20	21.10	20.90
25/01/2016	18:14:39	20.4	21.00	21.20	21.10	20.90
25/01/2016	18:14:39	20.6	21.00	21.20	21.10	20.90
25/01/2016	18:14:39	20.8	21.10	21.20	21.10	20.90
25/01/2016	18:14:39	21.0	21.10	21.20	21.10	20.90
25/01/2016	18:14:39	21.2	21.10	21.20	21.10	20.90
25/01/2016	18:14:39	21.4	21.10	21.20	21.10	20.90
25/01/2016	18:14:40	21.6	21.10	21.20	21.10	20.90
25/01/2016	18:14:40	21.8	21.10	21.00	21.10	20.90
25/01/2016	18:14:40	22.0	21.10	21.00	21.10	21.00
25/01/2016	18:14:40	22.2	21.00	21.00	21.10	21.00
25/01/2016	18:14:40	22.4	21.00	21.00	21.10	21.00
25/01/2016	18:14:41	22.6	21.00	21.00	21.10	21.00
25/01/2016	18:14:41	22.8	21.00	21.00	21.10	20.90
25/01/2016	18:14:41	23.0	21.00	21.10	21.10	20.90
25/01/2016	18:14:41	23.3	21.00	21.10	21.10	20.90
25/01/2016	18:14:41	23.4	21.00	21.10	21.10	21.00
25/01/2016	18:14:42	23.6	21.00	21.00	21.10	21.00
25/01/2016	18:14:42	23.8	21.00	21.00	21.10	21.00
25/01/2016	18:14:42	24.0	21.00	21.00	21.10	20.90
25/01/2016	18:14:42	24.2	21.00	21.00	21.10	20.90
25/01/2016	18:14:43	24.4	21.00	21.00	21.00	20.90
25/01/2016	18:14:43	24.6	21.00	21.00	21.00	20.90
25/01/2016	18:14:43	24.8	21.10	21.00	21.00	20.90
25/01/2016	18:14:43	25.1	21.10	21.20	21.00	20.90
25/01/2016	18:14:43	25.2	21.10	21.20	21.00	20.90
25/01/2016	18:14:44	25.4	21.10	21.20	21.00	20.90
25/01/2016	18:14:44	25.6	21.10	20.90	21.00	20.90
25/01/2016	18:14:44	25.8	21.10	20.90	21.10	20.90
25/01/2016	18:14:44	26.0	21.10	20.90	21.10	20.90
25/01/2016	18:14:44	26.2	21.00	21.00	21.10	20.90
25/01/2016	18:14:44	26.4	21.00	21.00	21.10	20.90
25/01/2016	18:14:45	26.6	21.00	21.00	21.10	20.90
25/01/2016	18:14:45	26.9	21.00	21.00	21.10	20.90
25/01/2016	18:14:45	27.0	21.00	21.00	21.10	20.90
25/01/2016	18:14:45	27.2	21.00	21.00	21.00	20.90
25/01/2016	18:14:45	27.4	21.00	21.00	21.00	20.90
25/01/2016	18:14:46	27.6	21.00	21.20	21.00	21.00
25/01/2016	18:14:46	27.8	21.00	21.20	21.00	21.00
25/01/2016	18:14:46	28.0	21.00	21.20	21.10	20.90
25/01/2016	18:14:46	28.2	21.00	21.20	21.10	20.90
25/01/2016	18:14:46	28.4	21.00	20.90	21.10	20.90
25/01/2016	18:14:47	28.6	21.00	20.90	21.00	20.90
25/01/2016	18:14:47	28.8	21.10	20.90	21.00	20.90
25/01/2016	18:14:47	29.1	21.10	20.90	21.00	20.90
25/01/2016	18:14:47	29.2	21.10	20.90	21.00	20.90
25/01/2016	18:14:48	29.4	21.00	20.90	21.10	20.90
25/01/2016	18:14:48	29.6	21.00	20.90	21.10	20.90
25/01/2016	18:14:48	29.8	21.00	21.20	21.10	20.90
25/01/2016	18:14:48	30.0	21.00	21.20	21.10	20.90
25/01/2016	18:14:48	30.2	21.00	21.20	21.10	20.90
25/01/2016	18:14:49	30.4	21.00	21.00	21.10	20.90
25/01/2016	18:14:49	30.6	21.00	21.00	21.10	20.90
25/01/2016	18:14:49	30.8	21.00	21.00	21.10	20.90
25/01/2016	18:14:49	31.0	21.00	20.90	21.10	20.90
25/01/2016	18:14:49	31.2	21.00	20.90	21.10	21.00
25/01/2016	18:14:49	31.4	21.00	20.90	21.10	21.00
25/01/2016	18:14:50	31.6	21.00	21.00	21.10	21.00
25/01/2016	18:14:50	31.9	21.00	21.00	21.10	21.00
25/01/2016	18:14:50	32.0	21.00	21.00	21.10	20.90
25/01/2016	18:14:50	32.2	21.00	21.00	21.10	20.90
25/01/2016	18:14:51	32.4	21.00	21.00	21.10	20.90
25/01/2016	18:14:51	32.6	21.00	21.00	21.10	20.90
25/01/2016	18:14:51	32.8	21.00	21.00	21.10	20.90
25/01/2016	18:14:51	33.0	21.00	21.00	21.10	20.90
25/01/2016	18:14:51	33.2	21.00	21.00	21.10	20.90
25/01/2016	18:14:52	33.4	21.10	21.00	21.10	20.90
25/01/2016	18:14:52	33.7	21.10	21.10	21.10	20.90
25/01/2016	18:14:52	33.8	21.10	21.10	21.00	20.90
25/01/2016	18:14:52	34.0	21.10	21.10	21.00	21.00
25/01/2016	18:14:52	34.2	21.10	21.10	21.00	21.00
25/01/2016	18:14:53	34.4	21.00	21.00	21.10	21.00
25/01/2016	18:14:53	34.6	21.00	21.00	21.10	21.00
25/01/2016	18:14:53	34.8	21.00	21.00	21.10	20.90
25/01/2016	18:14:53	35.0	21.00	21.00	21.10	20.90
25/01/2016	18:14:53	35.2	21.00	21.00	21.10	20.90
25/01/2016	18:14:54	35.5	21.00	21.00	21.10	20.90
25/01/2016	18:14:54	35.6	21.00	21.00	21.10	20.90
25/01/2016	18:14:54	35.9	21.00	21.00	21.00	20.90
25/01/2016	18:14:54	36.0	21.00	21.00	21.00	20.90
25/01/2016	18:14:54	36.2	21.00	21.00	21.00	20.90
25/01/2016	18:14:54	36.4	21.00	21.00	21.00	20.90
25/01/2016	18:14:55	36.6	21.00	21.00	21.00	21.00
25/01/2016	18:14:55	36.8	21.00	21.00	21.00	21.00
25/01/2016	18:14:55	37.0	21.00	21.00	21.00	21.00
25/01/2016	18:14:55	37.2	21.00	21.00	21.10	20.90
25/01/2016	18:14:55	37.4	21.00	21.00	21.10	20.90
25/01/2016	18:14:56	37.6	21.00	21.00	21.10	20.90
25/01/2016	18:14:56	37.8	21.00	21.00	21.10	20.90
25/01/2016	18:14:56	38.0	21.10	21.00	21.10	20.90
25/01/2016	18:14:56	38.2	21.10	21.00	21.10	20.90
25/01/2016	18:14:56	38.4	21.10	21.00	21.00	20.90
25/01/2016	18:14:57	38.7	21.10	21.00	21.00	20.90
25/01/2016	18:14:57	38.8	21.00	21.00	21.00	20.90
25/01/2016	18:14:57	39.0	21.00	20.90	21.00	20.90
25/01/2016	18:14:57	39.2	21.00	20.90	21.10	20.90
25/01/2016	18:14:57	39.5	21.00	20.90	21.10	20.90
25/01/2016	18:14:58	39.6	21.00	20.90	21.10	20.90
25/01/2016	18:14:58	39.8	21.00	21.00	21.00	21.00
25/01/2016	18:14:58	40.0	21.00	21.00	21.00	21.00
25/01/2016	18:14:58	40.2	21.00	20.90	21.00	21.00
25/01/2016	18:14:58	40.4	21.00	20.90	21.00	21.00
25/01/2016	18:14:59	40.6	21.00	20.90	21.10	20.90
25/01/2016	18:14:59	40.8	21.00	20.90	21.10	20.90
25/01/2016	18:14:59	41.0	21.00	21.00	21.10	20.90
25/01/2016	18:14:59	41.3	21.00	21.00	21.10	20.90
25/01/2016	18:14:59	41.4	21.00	21.00	21.10	20.90
25/01/2016	18:15:00	41.7	21.10	21.00	21.10	20.90
25/01/2016	18:15:00	41.8	21.10	21.00	21.10	20.90
25/01/2016	18:15:00	42.0	21.00	21.00	21.10	20.90
25/01/2016	18:15:00	42.2	21.00	21.00	21.10	20.90
25/01/2016	18:15:00	42.4	21.00	21.20	21.10	20.90
25/01/2016	18:15:01	42.6	21.00	21.20	21.10	20.90
25/01/2016	18:15:01	42.8	21.00	21.20	21.10	20.90
25/01/2016	18:15:01	43.0	21.00	21.00	21.00	20.90
25/01/2016	18:15:01	43.2	21.00	21.00	21.00	20.90
25/01/2016	18:15:01	43.4	21.00	21.00	21.00	20.90
25/01/2016	18:15:02	43.6	21.00	21.00	21.00	20.90
25/01/2016	18:15:02	43.8	21.00	21.00	21.00	20.90
25/01/2016	18:15:02	44.0	21.00	21.00	21.00	20.90
25/01/2016	18:15:02	44.2	21.00	21.00	21.00	20.90
25/01/2016	18:15:02	44.4	21.00	21.00	21.20	20.90
25/01/2016	18:15:03	44.6	21.00	21.00	21.20	20.90
25/01/2016	18:15:03	44.8	21.10	21.20	21.20	20.90
25/01/2016	18:15:03	45.0	21.10	21.20	21.10	20.90
25/01/2016	18:15:03	45.2	21.10	21.20	21.10	20.90
25/01/2016	18:15:03	45.5	21.00	21.20	21.10	20.90
25/01/2016	18:15:04	45.6	21.00	21.00	21.10	20.90
25/01/2016	18:15:04	45.8	21.00	21.00	21.00	20.90
25/01/2016	18:15:04	46.0	21.00	21.00	21.00	20.90
25/01/2016	18:15:04	46.3	21.00	21.00	21.00	20.90
25/01/2016	18:15:04	46.4	21.00	21.00	21.00	20.90
25/01/2016	18:15:05	46.6	21.10	21.00	21.00	20.90
25/01/2016	18:15:05	46.8	21.10	21.10	21.00	20.90
25/01/2016	18:15:05	47.0	21.10	21.10	21.00	20.90
25/01/2016	18:15:05	47.3	21.10	21.10	21.00	20.90
25/01/2016	18:15:05	47.4	21.00	21.10	21.00	20.90
25/01/2016	18:15:06	47.6	21.00	20.90	21.00	20.90
25/01/2016	18:15:06	47.8	21.00	20.90	21.10	21.00
25/01/2016	18:15:06	48.1	21.00	20.90	21.10	21.00
25/01/2016	18:15:06	48.2	21.00	21.00	21.10	21.00
25/01/2016	18:15:07	48.4	21.00	21.00	21.00	20.90
25/01/2016	18:15:07	48.6	21.00	21.00	21.00	20.90
25/01/2016	18:15:07	48.8	21.10	21.00	21.00	20.90
25/01/2016	18:15:07	49.0	21.10	21.00	21.00	20.90
25/01/2016	18:15:07	49.2	21.10	21.00	21.00	20.90
25/01/2016	18:15:07	49.4	21.00	21.00	21.00	20.90
25/01/2016	18:15:08	49.6	21.00	21.00	21.00	20.90
25/01/2016	18:15:08	49.8	21.00	21.00	21.00	20.90
25/01/2016	18:15:08	50.0	21.00	21.00	21.00	20.90
25/01/2016	18:15:08	50.2	21.00	21.20	21.00	20.90
25/01/2016	18:15:08	50.4	21.00	21.20	21.00	20.90
25/01/2016	18:15:09	50.6	21.00	21.20	21.00	20.90
25/01/2016	18:15:09	50.8	21.00	21.00	21.00	20.90
25/01/2016	18:15:09	51.0	21.00	21.00	21.00	20.90
25/01/2016	18:15:09	51.3	21.00	21.00	21.00	21.00
25/01/2016	18:15:09	51.4	21.10	21.00	21.00	21.00
25/01/2016	18:15:10	51.6	21.10	21.00	21.10	21.00
25/01/2016	18:15:10	51.8	21.10	21.00	21.10	20.90
25/01/2016	18:15:10	52.0	21.00	21.00	21.10	20.90
25/01/2016	18:15:10	52.2	21.00	21.00	21.10	20.90
25/01/2016	18:15:11	52.4	21.00	21.00	21.00	20.90
25/01/2016	18:15:11	52.6	21.00	21.00	21.00	20.90
25/01/2016	18:15:11	52.8	21.10	21.20	21.00	20.90
25/01/2016	18:15:11	53.1	21.10	21.20	21.00	20.90
25/01/2016	18:15:11	53.2	21.10	21.20	21.00	21.00
25/01/2016	18:15:11	53.4	21.00	21.20	21.00	21.00
25/01/2016	18:15:12	53.6	21.00	21.10	21.00	21.00
25/01/2016	18:15:12	53.8	21.00	21.10	21.00	20.90
25/01/2016	18:15:12	54.0	21.00	21.10	21.00	20.90
25/01/2016	18:15:12	54.2	21.00	21.10	21.10	20.90
25/01/2016	18:15:12	54.4	21.00	21.10	21.10	20.90
25/01/2016	18:15:13	54.6	21.00	21.10	21.10	20.90
25/01/2016	18:15:13	54.9	21.00	21.00	21.10	20.90
25/01/2016	18:15:13	55.0	21.00	21.00	21.00	20.90
25/01/2016	18:15:13	55.2	21.00	21.00	21.00	20.90
25/01/2016	18:15:13	55.4	21.00	21.00	21.00	20.90
25/01/2016	18:15:14	55.6	21.00	21.20	21.10	20.90
25/01/2016	18:15:14	55.8	21.00	21.20	21.10	20.90
25/01/2016	18:15:14	56.0	21.10	21.20	21.10	20.90
25/01/2016	18:15:14	56.2	21.10	21.00	21.10	20.90
25/01/2016	18:15:14	56.4	21.10	21.00	21.10	20.90
25/01/2016	18:15:15	56.6	21.10	21.00	21.10	20.90
25/01/2016	18:15:15	56.8	21.10	21.20	21.10	20.90
25/01/2016	18:15:15	57.1	21.10	21.20	21.00	20.90
25/01/2016	18:15:15	57.2	21.10	21.20	21.00	20.90
25/01/2016	18:15:16	57.4	21.10	21.20	21.00	20.90
25/01/2016	18:15:16	57.6	21.10	21.20	21.00	20.90
25/01/2016	18:15:16	57.8	21.10	21.20	21.10	20.90
25/01/2016	18:15:16	58.0	21.10	21.20	21.10	20.90
25/01/2016	18:15:16	58.2	21.10	21.00	21.10	20.90
25/01/2016	18:15:16	58.4	21.10	21.00	21.00	20.90
25/01/2016	18:15:17	58.6	21.00	21.00	21.00	20.90
25/01/2016	18:15:17	58.8	21.00	21.00	21.00	20.90
25/01/2016	18:15:17	59.0	21.00	21.00	21.10	20.90
25/01/2016	18:15:17	59.2	21.00	21.00	21.10	20.90
25/01/2016	18:15:18	59.4	21.00	21.20	21.10	20.90
25/01/2016	18:15:18	59.6	21.00	21.20	21.10	20.90
25/01/2016	18:15:18	59.9	21.00	21.20	21.10	21.00
25/01/2016	18:15:18	60.0	21.10	21.20	21.10	21.00
25/01/2016	18:15:18	60.2	21.10	20.90	21.10	21.00
25/01/2016	18:15:19	60.4	21.10	20.90	21.10	20.90
25/01/2016	18:15:19	60.6	21.10	20.90	21.10	20.90
25/01/2016	18:15:19	60.8	21.10	20.90	21.10	20.90
25/01/2016	18:15:19	61.0	21.10	21.00	21.10	21.00
25/01/2016	18:15:19	61.2	21.10	21.00	21.10	21.00
25/01/2016	18:15:20	61.4	21.00	21.20	21.10	21.00
25/01/2016	18:15:20	61.6	21.00	21.20	21.10	21.00
25/01/2016	18:15:20	61.8	21.00	21.20	21.10	20.90
25/01/2016	18:15:20	62.0	21.10	21.20	21.10	20.90
25/01/2016	18:15:20	62.2	21.10	21.20	21.10	20.90
25/01/2016	18:15:21	62.4	21.10	21.00	21.10	20.90
25/01/2016	18:15:21	62.6	21.00	21.00	21.10	20.90
25/01/2016	18:15:21	62.8	21.00	21.20	21.10	20.90
25/01/2016	18:15:21	63.0	21.00	21.20	21.00	20.90
25/01/2016	18:15:21	63.2	21.00	21.20	21.00	20.90
25/01/2016	18:15:21	63.4	21.00	21.20	21.00	20.90
25/01/2016	18:15:22	63.6	21.00	21.00	21.00	20.90
25/01/2016	18:15:22	63.8	21.00	21.00	21.00	20.90
25/01/2016	18:15:22	64.0	21.00	21.00	21.00	20.90
25/01/2016	18:15:22	64.2	21.00	21.20	21.10	20.90
25/01/2016	18:15:22	64.4	21.00	21.20	21.10	20.90
25/01/2016	18:15:23	64.6	21.10	21.20	21.10	20.90
25/01/2016	18:15:23	64.8	21.10	21.10	21.10	20.90
25/01/2016	18:15:23	65.0	21.10	21.10	21.10	20.90
25/01/2016	18:15:23	65.2	21.10	21.10	21.10	20.90
25/01/2016	18:15:24	65.4	21.10	21.20	21.10	20.90
25/01/2016	18:15:24	65.7	21.10	21.20	21.10	20.90
25/01/2016	18:15:24	65.8	21.10	21.20	21.10	20.90
25/01/2016	18:15:24	66.0	21.00	21.00	21.10	20.90
25/01/2016	18:15:24	66.2	21.00	21.00	21.10	20.90
25/01/2016	18:15:24	66.4	21.00	21.00	21.10	21.00
25/01/2016	18:15:25	66.6	21.00	21.00	21.10	21.00
25/01/2016	18:15:25	66.8	21.00	21.00	21.10	21.00
25/01/2016	18:15:25	67.0	21.00	21.00	21.10	21.00
25/01/2016	18:15:25	67.2	21.00	21.00	21.10	20.90
25/01/2016	18:15:25	67.5	21.00	21.00	21.10	20.90
25/01/2016	18:15:26	67.6	21.00	21.00	21.00	20.90
25/01/2016	18:15:26	67.8	21.10	21.00	21.00	20.90
25/01/2016	18:15:26	68.0	21.10	21.00	21.00	20.90
25/01/2016	18:15:26	68.2	21.10	21.20	21.10	20.90
25/01/2016	18:15:26	68.4	21.10	21.20	21.10	20.90
25/01/2016	18:15:27	68.6	21.00	21.20	21.10	20.90
25/01/2016	18:15:27	68.8	21.00	21.20	21.10	20.90
25/01/2016	18:15:27	69.0	21.00	21.20	21.10	20.90
25/01/2016	18:15:27	69.3	21.00	21.20	21.10	20.90
25/01/2016	18:15:27	69.4	21.00	21.20	21.10	20.90
25/01/2016	18:15:28	69.7	21.00	21.20	21.10	20.90
25/01/2016	18:15:28	69.8	21.00	21.20	21.10	20.90
25/01/2016	18:15:28	70.0	21.00	21.00	21.10	20.90
25/01/2016	18:15:28	70.2	21.00	21.00	21.10	20.90
25/01/2016	18:15:28	70.4	21.00	21.00	21.10	20.90
25/01/2016	18:15:29	70.6	21.30	21.00	21.10	20.90
25/01/2016	18:15:29	70.8	21.30	21.20	21.10	20.90
25/01/2016	18:15:29	71.0	21.30	21.20	21.40	21.00
25/01/2016	18:15:29	71.2	21.40	21.20	21.40	21.00
25/01/2016	18:15:29	71.4	21.40	21.00	21.40	21.00
25/01/2016	18:15:30	71.6	21.40	21.00	21.30	21.00
25/01/2016	18:15:30	71.8	21.40	21.00	21.30	20.90
25/01/2016	18:15:30	72.0	21.40	21.00	21.30	20.90
25/01/2016	18:15:30	72.2	21.40	21.10	21.20	20.90
25/01/2016	18:15:30	72.5	21.40	21.10	21.20	20.90
25/01/2016	18:15:31	72.6	21.30	21.10	21.20	20.90
25/01/2016	18:15:31	72.8	21.30	20.90	21.20	20.90
25/01/2016	18:15:31	73.0	21.30	20.90	21.20	21.00
25/01/2016	18:15:31	73.2	21.30	20.90	21.20	21.00
25/01/2016	18:15:31	73.4	21.30	20.90	21.20	21.00
25/01/2016	18:15:32	73.6	21.30	21.00	21.20	20.90
25/01/2016	18:15:32	73.8	21.30	21.00	21.20	20.90
25/01/2016	18:15:32	74.0	21.50	21.00	21.20	20.90
25/01/2016	18:15:32	74.3	21.50	21.00	21.40	20.90
25/01/2016	18:15:32	74.4	21.50	21.00	21.40	21.00
25/01/2016	18:15:33	74.6	22.80	21.00	21.40	21.00
25/01/2016	18:15:33	74.8	22.80	21.00	22.40	21.00
25/01/2016	18:15:33	75.1	22.80	21.00	22.40	20.90
25/01/2016	18:15:33	75.2	22.80	21.00	22.40	20.90
25/01/2016	18:15:34	75.5	24.70	21.10	23.30	20.90
25/01/2016	18:15:34	75.6	24.70	21.10	23.30	20.90
25/01/2016	18:15:34	75.8	25.40	21.10	23.30	20.90
25/01/2016	18:15:34	76.1	25.40	21.30	23.30	20.90
25/01/2016	18:15:34	76.2	25.40	21.30	23.60	20.90
25/01/2016	18:15:34	76.4	25.40	21.30	23.60	21.00
25/01/2016	18:15:35	76.6	25.40	21.30	23.60	21.00
25/01/2016	18:15:35	76.8	24.70	21.20	23.60	21.00
25/01/2016	18:15:35	77.0	24.70	21.20	23.60	20.90
25/01/2016	18:15:35	77.2	25.70	21.20	23.60	20.90
25/01/2016	18:15:35	77.4	25.70	21.10	23.60	20.90
25/01/2016	18:15:36	77.6	25.70	21.10	24.30	20.90
25/01/2016	18:15:36	77.8	27.30	21.10	24.30	21.00
25/01/2016	18:15:36	78.0	27.30	21.10	24.30	21.00
25/01/2016	18:15:36	78.3	27.30	21.10	25.40	21.00
25/01/2016	18:15:36	78.4	27.30	21.10	25.40	21.00
25/01/2016	18:15:37	78.6	27.50	21.10	25.40	21.00
25/01/2016	18:15:37	78.8	27.50	21.10	25.40	21.00
25/01/2016	18:15:37	79.0	27.50	21.10	25.40	20.90
25/01/2016	18:15:37	79.3	26.90	21.10	25.40	20.90
25/01/2016	18:15:37	79.4	26.90	21.00	25.40	20.90
25/01/2016	18:15:38	79.6	26.90	21.00	25.40	20.90
25/01/2016	18:15:38	79.8	27.70	21.00	25.40	20.90
25/01/2016	18:15:38	80.1	27.70	21.20	25.40	20.90
25/01/2016	18:15:38	80.2	27.70	21.20	26.10	20.90
25/01/2016	18:15:39	80.4	29.40	21.20	26.10	20.90
25/01/2016	18:15:39	80.6	29.40	21.10	26.10	20.90
25/01/2016	18:15:39	80.8	29.40	21.10	26.80	20.90
25/01/2016	18:15:39	81.0	29.40	21.10	26.80	20.90
25/01/2016	18:15:39	81.3	29.20	21.10	26.80	21.00
25/01/2016	18:15:39	81.4	29.20	21.10	26.80	21.00
25/01/2016	18:15:40	81.6	29.20	21.10	26.80	21.00
25/01/2016	18:15:40	81.9	28.50	21.10	26.80	21.00
25/01/2016	18:15:40	82.0	28.50	21.40	26.80	21.00
25/01/2016	18:15:40	82.2	28.50	21.40	26.70	21.00
25/01/2016	18:15:40	82.4	28.50	21.40	26.70	21.00
25/01/2016	18:15:41	82.6	29.50	21.40	26.70	20.90
25/01/2016	18:15:41	82.8	29.50	21.40	26.70	20.90
25/01/2016	18:15:41	83.0	29.50	21.40	27.40	20.90
25/01/2016	18:15:41	83.2	31.10	21.40	27.40	20.90
25/01/2016	18:15:41	83.4	31.10	21.20	27.40	20.90
25/01/2016	18:15:42	83.6	31.10	21.20	28.00	21.00
25/01/2016	18:15:42	83.8	30.50	21.20	28.00	21.00
25/01/2016	18:15:42	84.0	30.50	21.40	28.00	21.00
25/01/2016	18:15:42	84.2	30.50	21.40	28.10	21.00
25/01/2016	18:15:43	84.4	29.80	21.40	28.10	21.00
25/01/2016	18:15:43	84.6	29.80	21.40	28.10	21.00
25/01/2016	18:15:43	84.8	29.80	21.30	28.00	21.00
25/01/2016	18:15:43	85.1	29.80	21.30	28.00	20.90
25/01/2016	18:15:43	85.2	30.90	21.30	28.00	20.90
25/01/2016	18:15:43	85.4	30.90	21.40	28.00	20.90
25/01/2016	18:15:44	85.6	30.90	21.40	28.70	21.00
25/01/2016	18:15:44	85.8	32.40	21.40	28.70	21.00
25/01/2016	18:15:44	86.0	32.40	21.40	28.70	21.00
25/01/2016	18:15:44	86.2	32.40	21.30	29.20	21.00
25/01/2016	18:15:44	86.4	32.40	21.30	29.20	21.00
25/01/2016	18:15:45	86.6	31.80	21.20	29.20	21.00
25/01/2016	18:15:45	86.9	31.80	21.20	29.10	21.00
25/01/2016	18:15:45	87.0	31.80	21.20	29.10	21.00
25/01/2016	18:15:45	87.2	31.00	21.20	29.10	21.00
25/01/2016	18:15:46	87.4	31.00	21.20	29.10	21.00
25/01/2016	18:15:46	87.7	31.00	21.20	29.10	21.00
25/01/2016	18:15:46	87.8	31.00	21.20	29.10	21.00
25/01/2016	18:15:46	88.0	32.30	21.10	29.70	21.00
25/01/2016	18:15:46	88.2	32.30	21.10	29.70	21.00
25/01/2016	18:15:47	88.4	33.40	21.10	29.70	21.00
25/01/2016	18:15:47	88.6	33.40	21.10	29.70	21.00
25/01/2016	18:15:47	88.8	33.40	21.40	30.10	21.00
25/01/2016	18:15:47	89.0	33.40	21.40	30.10	21.00
25/01/2016	18:15:47	89.2	33.40	21.40	30.10	21.00
25/01/2016	18:15:48	89.4	32.60	21.20	29.90	21.00
25/01/2016	18:15:48	89.6	32.60	21.20	29.90	20.90
25/01/2016	18:15:48	89.8	32.00	21.20	29.90	20.90
25/01/2016	18:15:48	90.0	32.00	21.40	29.90	20.90
25/01/2016	18:15:48	90.2	32.00	21.40	30.00	20.90
25/01/2016	18:15:49	90.4	33.40	21.40	30.00	21.00
25/01/2016	18:15:49	90.6	33.40	21.20	30.00	21.00
25/01/2016	18:15:49	90.9	33.40	21.20	30.60	21.00
25/01/2016	18:15:49	91.0	33.40	21.20	30.60	21.00
25/01/2016	18:15:49	91.2	34.50	21.40	30.60	20.90
25/01/2016	18:15:50	91.4	34.50	21.40	31.20	20.90
25/01/2016	18:15:50	91.6	34.50	21.40	31.20	21.00
25/01/2016	18:15:50	91.8	34.50	21.40	31.20	21.00
25/01/2016	18:15:50	92.0	33.60	21.20	31.20	21.00
25/01/2016	18:15:50	92.2	33.60	21.20	30.90	21.00
25/01/2016	18:15:51	92.4	33.00	21.20	30.90	21.00
25/01/2016	18:15:51	92.7	33.00	21.40	30.90	21.00
25/01/2016	18:15:51	92.8	33.00	21.40	30.80	21.00
25/01/2016	18:15:51	93.0	34.50	21.40	30.80	20.90
25/01/2016	18:15:51	93.2	34.50	21.20	30.80	20.90
25/01/2016	18:15:52	93.4	34.50	21.20	31.70	20.90
25/01/2016	18:15:52	93.6	34.50	21.20	31.70	20.90
25/01/2016	18:15:52	93.8	35.20	21.50	31.70	21.00
25/01/2016	18:15:52	94.0	35.20	21.50	31.70	21.00
25/01/2016	18:15:52	94.2	35.20	21.50	31.90	21.00
25/01/2016	18:15:52	94.5	34.30	21.50	31.90	21.00
25/01/2016	18:15:53	94.6	34.30	21.40	31.90	21.00
25/01/2016	18:15:53	94.8	34.30	21.40	31.60	21.00
25/01/2016	18:15:53	95.0	34.30	21.40	31.60	21.00
25/01/2016	18:15:53	95.2	34.10	21.20	31.60	21.00
25/01/2016	18:15:53	95.4	34.10	21.20	31.60	21.00
25/01/2016	18:15:54	95.6	34.10	21.20	31.80	21.00
25/01/2016	18:15:54	95.8	35.30	21.20	31.80	21.00
25/01/2016	18:15:54	96.0	35.30	21.20	31.80	21.00
25/01/2016	18:15:54	96.2	35.30	21.20	32.40	21.00
25/01/2016	18:15:54	96.4	35.90	21.20	32.40	21.00
25/01/2016	18:15:55	96.6	35.90	21.30	32.40	21.00
25/01/2016	18:15:55	96.8	35.90	21.30	32.60	21.00
25/01/2016	18:15:55	97.0	35.00	21.30	32.60	21.00
25/01/2016	18:15:55	97.2	35.00	21.30	32.60	21.00
25/01/2016	18:15:55	97.4	35.00	21.50	32.20	21.00
25/01/2016	18:15:56	97.7	35.00	21.50	32.20	21.00
25/01/2016	18:15:56	97.8	34.90	21.50	32.20	21.00
25/01/2016	18:15:56	98.0	34.90	21.50	32.20	21.00
25/01/2016	18:15:56	98.2	34.90	21.50	32.50	21.00
25/01/2016	18:15:56	98.4	36.20	21.50	32.50	21.00
25/01/2016	18:15:57	98.6	36.20	21.50	32.50	21.00
25/01/2016	18:15:57	98.8	36.20	21.50	33.10	21.00
25/01/2016	18:15:57	99.0	36.50	21.50	33.10	21.00
25/01/2016	18:15:57	99.2	36.50	21.40	33.10	21.00
25/01/2016	18:15:57	99.5	36.50	21.40	33.10	21.00
25/01/2016	18:15:58	99.6	36.50	21.40	33.10	21.00
25/01/2016	18:15:58	99.8	35.50	21.40	33.10	21.00
25/01/2016	18:15:58	100.0	35.50	21.50	32.80	21.00
25/01/2016	18:15:58	100.3	35.50	21.50	32.80	21.00
25/01/2016	18:15:58	100.4	35.60	21.50	32.80	21.00
25/01/2016	18:15:59	100.6	35.60	21.20	33.10	21.00
25/01/2016	18:15:59	100.8	35.60	21.20	33.10	21.00
25/01/2016	18:15:59	101.0	37.10	21.20	33.10	20.90
25/01/2016	18:15:59	101.2	37.10	21.20	33.10	20.90
25/01/2016	18:15:59	101.4	37.10	21.50	33.70	20.90
25/01/2016	18:16:00	101.6	37.10	21.50	33.70	20.90
25/01/2016	18:16:00	101.8	37.10	21.50	33.70	20.90
25/01/2016	18:16:00	102.0	37.00	21.30	33.70	20.90
25/01/2016	18:16:00	102.2	37.00	21.30	33.70	21.00
25/01/2016	18:16:00	102.4	36.10	21.30	33.70	21.00
25/01/2016	18:16:01	102.6	36.10	21.50	33.70	21.00
25/01/2016	18:16:01	102.8	36.10	21.50	33.40	21.00
25/01/2016	18:16:01	103.0	36.10	21.50	33.40	21.00
25/01/2016	18:16:01	103.2	36.30	21.30	33.40	21.00
25/01/2016	18:16:01	103.5	36.30	21.30	33.90	21.00
25/01/2016	18:16:02	103.6	36.30	21.30	33.90	21.00
25/01/2016	18:16:02	103.8	37.90	21.50	33.90	21.00
25/01/2016	18:16:02	104.0	37.90	21.50	34.40	21.00
25/01/2016	18:16:02	104.2	37.90	21.50	34.40	21.00
25/01/2016	18:16:02	104.4	37.70	21.50	34.40	21.00
25/01/2016	18:16:03	104.6	37.70	21.20	34.40	21.00
25/01/2016	18:16:03	104.8	37.70	21.20	34.40	21.00
25/01/2016	18:16:03	105.0	36.50	21.20	34.40	21.00
25/01/2016	18:16:03	105.3	36.50	21.20	34.40	21.00
25/01/2016	18:16:03	105.4	36.50	21.20	34.00	21.00
25/01/2016	18:16:04	105.6	36.50	21.20	34.00	21.00
25/01/2016	18:16:04	105.8	37.30	21.50	34.00	21.00
25/01/2016	18:16:04	106.0	37.30	21.50	34.40	21.00
25/01/2016	18:16:04	106.2	37.30	21.50	34.40	21.00
25/01/2016	18:16:05	106.4	38.50	21.60	34.40	20.90
25/01/2016	18:16:05	106.6	38.50	21.60	34.40	20.90
25/01/2016	18:16:05	106.8	38.50	21.60	35.00	21.00
25/01/2016	18:16:05	107.1	38.20	21.60	35.00	21.00
25/01/2016	18:16:05	107.2	38.20	21.50	35.00	21.00
25/01/2016	18:16:05	107.4	38.20	21.50	34.80	21.00
25/01/2016	18:16:06	107.6	38.20	21.50	34.80	21.00
25/01/2016	18:16:06	107.8	37.20	21.50	34.80	20.90
25/01/2016	18:16:06	108.0	37.20	21.50	34.80	20.90
25/01/2016	18:16:06	108.2	37.20	21.50	34.50	21.00
25/01/2016	18:16:06	108.4	37.90	21.50	34.50	21.00
25/01/2016	18:16:07	108.6	37.90	21.50	35.00	21.00
25/01/2016	18:16:07	108.8	37.90	21.50	35.00	21.00
25/01/2016	18:16:07	109.0	39.10	21.50	35.00	21.00
25/01/2016	18:16:07	109.3	39.10	21.50	35.00	21.00
25/01/2016	18:16:07	109.4	39.10	21.50	35.00	21.00
25/01/2016	18:16:08	109.6	38.50	21.50	35.50	21.00
25/01/2016	18:16:08	109.8	38.50	21.50	35.50	21.00
25/01/2016	18:16:08	110.0	38.50	21.50	35.30	21.00
25/01/2016	18:16:08	110.2	38.50	21.50	35.30	21.00
25/01/2016	18:16:08	110.4	37.60	21.50	35.30	21.00
25/01/2016	18:16:09	110.6	37.60	21.50	35.00	21.00
25/01/2016	18:16:09	110.8	37.60	21.50	35.00	20.90
25/01/2016	18:16:09	111.1	38.50	21.50	35.00	20.90
25/01/2016	18:16:09	111.2	38.50	21.50	35.00	20.90
25/01/2016	18:16:10	111.4	38.50	21.30	35.50	21.00
25/01/2016	18:16:10	111.6	39.70	21.30	35.50	21.00
25/01/2016	18:16:10	111.8	39.70	21.50	35.50	21.00
25/01/2016	18:16:10	112.0	39.70	21.50	35.50	21.00
25/01/2016	18:16:10	112.2	39.70	21.50	35.90	21.00
25/01/2016	18:16:10	112.4	38.90	21.50	35.90	21.00
25/01/2016	18:16:11	112.6	38.90	21.50	35.60	21.00
25/01/2016	18:16:11	112.9	38.90	21.50	35.60	21.00
25/01/2016	18:16:11	113.0	38.00	21.50	35.60	21.00
25/01/2016	18:16:11	113.2	38.00	21.60	35.40	21.00
25/01/2016	18:16:11	113.4	38.00	21.60	35.40	21.00
25/01/2016	18:16:12	113.6	39.10	21.60	35.40	21.00
25/01/2016	18:16:12	113.8	39.10	21.60	35.40	21.00
25/01/2016	18:16:12	114.0	39.10	21.30	36.00	21.00
25/01/2016	18:16:12	114.2	39.10	21.30	36.00	21.10
25/01/2016	18:16:13	114.4	40.30	21.30	36.00	21.10
25/01/2016	18:16:13	114.6	40.30	21.30	36.00	21.10
25/01/2016	18:16:13	114.8	40.30	21.30	36.30	21.00
25/01/2016	18:16:13	115.1	39.30	21.30	36.30	21.00
25/01/2016	18:16:13	115.2	39.30	21.30	36.30	21.00
25/01/2016	18:16:14	115.4	39.30	21.50	36.00	21.00
25/01/2016	18:16:14	115.6	38.50	21.50	36.00	21.00
25/01/2016	18:16:14	115.8	38.50	21.40	36.00	21.00
25/01/2016	18:16:14	116.0	38.50	21.40	36.00	21.00
25/01/2016	18:16:14	116.2	39.80	21.40	35.90	20.90
25/01/2016	18:16:15	116.4	39.80	21.60	35.90	20.90
25/01/2016	18:16:15	116.6	39.80	21.60	36.40	20.90
25/01/2016	18:16:15	116.8	39.80	21.60	36.40	20.90
25/01/2016	18:16:15	117.1	40.70	21.30	36.40	21.00
25/01/2016	18:16:15	117.2	40.70	21.30	36.40	21.00
25/01/2016	18:16:16	117.4	40.70	21.30	36.80	20.90
25/01/2016	18:16:16	117.7	39.60	21.30	36.80	20.90
25/01/2016	18:16:16	117.8	39.60	21.40	36.80	20.90
25/01/2016	18:16:16	118.0	39.60	21.40	36.40	20.90
25/01/2016	18:16:16	118.2	39.60	21.40	36.40	20.90
25/01/2016	18:16:17	118.4	39.00	21.50	36.40	21.00
25/01/2016	18:16:17	118.6	39.00	21.50	36.30	21.00
25/01/2016	18:16:17	118.8	39.00	21.50	36.30	21.00
25/01/2016	18:16:17	119.0	40.30	21.50	36.30	21.00
25/01/2016	18:16:17	119.2	40.30	21.60	37.10	21.00
25/01/2016	18:16:18	119.4	40.30	21.60	37.10	21.00
25/01/2016	18:16:18	119.6	41.00	21.60	37.10	21.00
25/01/2016	18:16:18	119.8	41.00	21.60	37.10	21.00
25/01/2016	18:16:18	120.0	41.00	21.60	37.20	21.00
25/01/2016	18:16:18	120.2	41.00	21.60	37.20	21.00
25/01/2016	18:16:19	120.4	40.10	21.50	37.20	21.00
25/01/2016	18:16:19	120.6	40.10	21.50	37.20	21.00
25/01/2016	18:16:19	120.8	40.10	21.50	36.70	20.90
25/01/2016	18:16:19	121.0	39.40	21.50	36.70	20.90
25/01/2016	18:16:19	121.2	39.40	21.30	36.70	20.90
25/01/2016	18:16:20	121.4	39.40	21.30	36.90	21.00
25/01/2016	18:16:20	121.6	40.80	21.30	36.90	21.00
25/01/2016	18:16:20	121.9	40.80	21.60	36.90	21.00
25/01/2016	18:16:20	122.0	40.80	21.60	37.60	21.00
25/01/2016	18:16:20	122.2	40.80	21.60	37.60	20.90
25/01/2016	18:16:21	122.4	41.30	21.50	37.60	20.90
25/01/2016	18:16:21	122.7	41.30	21.50	37.60	20.90
25/01/2016	18:16:21	122.8	41.30	21.50	37.60	20.90
25/01/2016	18:16:21	123.0	40.30	21.50	37.60	20.90
25/01/2016	18:16:21	123.2	40.30	21.50	37.60	20.90
25/01/2016	18:16:22	123.4	40.30	21.50	37.20	21.00
25/01/2016	18:16:22	123.6	40.10	21.50	37.20	21.00
25/01/2016	18:16:22	123.8	40.10	21.50	37.20	21.00
25/01/2016	18:16:22	124.0	40.10	21.50	37.30	21.00
25/01/2016	18:16:22	124.2	41.30	21.50	37.30	21.00
25/01/2016	18:16:23	124.4	41.30	21.30	37.30	21.00
25/01/2016	18:16:23	124.6	41.30	21.30	37.90	21.00
25/01/2016	18:16:23	124.8	41.30	21.30	37.90	21.00
25/01/2016	18:16:23	125.0	41.60	21.60	37.90	21.00
25/01/2016	18:16:23	125.2	41.60	21.60	37.90	21.00
25/01/2016	18:16:24	125.4	41.60	21.60	37.90	21.00
25/01/2016	18:16:24	125.6	40.50	21.60	37.90	21.00
25/01/2016	18:16:24	125.9	40.50	21.50	37.50	21.00
25/01/2016	18:16:24	126.0	40.50	21.50	37.50	21.00
25/01/2016	18:16:24	126.2	40.60	21.50	37.50	21.00
25/01/2016	18:16:25	126.4	40.60	21.50	37.50	21.00
25/01/2016	18:16:25	126.6	40.60	21.50	37.70	21.00
25/01/2016	18:16:25	126.8	40.60	21.50	37.70	21.00
25/01/2016	18:16:25	127.0	41.80	21.60	37.70	21.00
25/01/2016	18:16:25	127.2	41.80	21.60	37.70	21.00
25/01/2016	18:16:26	127.4	41.80	21.60	38.30	21.00
25/01/2016	18:16:26	127.6	41.80	21.60	38.30	21.00
25/01/2016	18:16:26	127.9	41.80	21.60	38.20	21.00
25/01/2016	18:16:26	128.0	41.80	21.60	38.20	21.00
25/01/2016	18:16:26	128.2	40.80	21.60	38.20	21.00
25/01/2016	18:16:26	128.4	40.80	21.60	38.20	21.00
25/01/2016	18:16:27	128.6	40.80	21.50	37.80	21.00
25/01/2016	18:16:27	128.8	40.80	21.50	37.80	21.00
25/01/2016	18:16:27	129.0	41.00	21.50	37.80	21.00
25/01/2016	18:16:27	129.2	41.00	21.30	38.10	21.00
25/01/2016	18:16:28	129.4	41.00	21.30	38.10	21.00
25/01/2016	18:16:28	129.6	41.00	21.30	38.10	21.00
25/01/2016	18:16:28	129.8	42.20	21.50	38.10	21.00
25/01/2016	18:16:28	130.0	42.20	21.50	38.60	21.00
25/01/2016	18:16:28	130.2	41.90	21.50	38.60	20.90
25/01/2016	18:16:28	130.4	41.90	21.50	38.60	20.90
25/01/2016	18:16:29	130.6	41.90	21.60	38.40	20.90
25/01/2016	18:16:29	130.8	41.90	21.60	38.40	21.00
25/01/2016	18:16:29	131.0	41.00	21.60	38.40	21.00
25/01/2016	18:16:29	131.2	41.00	21.30	38.10	21.00
25/01/2016	18:16:30	131.4	41.00	21.30	38.10	21.00
25/01/2016	18:16:30	131.7	41.50	21.30	38.10	21.00
25/01/2016	18:16:30	131.8	41.50	21.60	38.10	21.00
25/01/2016	18:16:30	132.0	41.50	21.60	38.50	21.00
25/01/2016	18:16:30	132.2	42.60	21.60	38.50	21.00
25/01/2016	18:16:31	132.5	42.60	21.40	38.50	21.00
25/01/2016	18:16:31	132.6	42.60	21.40	38.90	21.00
25/01/2016	18:16:31	132.8	42.60	21.40	38.90	21.00
25/01/2016	18:16:31	133.0	42.60	21.40	38.90	21.00
25/01/2016	18:16:31	133.2	42.20	21.50	38.70	21.00
25/01/2016	18:16:32	133.4	42.20	21.50	38.70	21.00
25/01/2016	18:16:32	133.7	41.20	21.50	38.70	21.00
25/01/2016	18:16:32	133.8	41.20	21.50	38.70	21.00
25/01/2016	18:16:32	134.0	41.20	21.50	38.40	20.90
25/01/2016	18:16:32	134.2	41.90	21.50	38.40	20.90
25/01/2016	18:16:33	134.4	41.90	21.60	38.40	20.90
25/01/2016	18:16:33	134.6	41.90	21.60	38.40	20.90
25/01/2016	18:16:33	134.8	43.30	21.60	38.90	21.00
25/01/2016	18:16:33	135.0	43.30	21.60	38.90	21.00
25/01/2016	18:16:33	135.2	43.30	21.50	39.10	21.00
25/01/2016	18:16:33	135.4	43.30	21.50	39.10	21.00
25/01/2016	18:16:34	135.6	42.40	21.50	39.10	21.00
25/01/2016	18:16:34	135.8	42.40	21.60	39.10	21.00
25/01/2016	18:16:34	136.0	42.40	21.60	38.80	21.00
25/01/2016	18:16:34	136.2	41.40	21.60	38.80	21.00
25/01/2016	18:16:35	136.4	41.40	21.60	38.80	21.00
25/01/2016	18:16:35	136.7	41.40	21.60	38.60	21.00
25/01/2016	18:16:35	136.8	41.40	21.60	38.60	21.00
25/01/2016	18:16:35	137.0	42.30	21.60	38.60	21.00
25/01/2016	18:16:35	137.2	42.30	21.50	39.10	21.00
25/01/2016	18:16:35	137.5	42.30	21.50	39.10	21.00
25/01/2016	18:16:36	137.6	43.60	21.50	39.10	21.00
25/01/2016	18:16:36	137.8	43.60	21.60	39.10	21.00
25/01/2016	18:16:36	138.0	43.60	21.60	39.10	21.00
25/01/2016	18:16:36	138.2	42.50	21.60	39.50	21.00
25/01/2016	18:16:36	138.4	42.50	21.60	39.50	21.00
25/01/2016	18:16:37	138.7	42.50	21.60	39.10	21.00
25/01/2016	18:16:37	138.8	42.50	21.60	39.10	21.00
25/01/2016	18:16:37	139.0	41.70	21.50	39.10	21.00
25/01/2016	18:16:37	139.2	41.70	21.50	39.00	21.00
25/01/2016	18:16:37	139.4	41.70	21.50	39.00	21.00
25/01/2016	18:16:38	139.6	41.70	21.50	39.00	21.00
25/01/2016	18:16:38	139.8	42.70	21.60	39.60	21.00
25/01/2016	18:16:38	140.0	42.70	21.60	39.60	21.00
25/01/2016	18:16:38	140.2	43.80	21.60	39.60	21.00
25/01/2016	18:16:38	140.4	43.80	21.60	39.60	21.00
25/01/2016	18:16:39	140.6	43.80	21.40	39.90	21.00
25/01/2016	18:16:39	140.8	43.80	21.40	39.90	21.00
25/01/2016	18:16:39	141.0	42.70	21.60	39.90	21.00
25/01/2016	18:16:39	141.2	42.70	21.60	39.90	21.00
25/01/2016	18:16:39	141.4	42.70	21.60	39.40	21.00
25/01/2016	18:16:40	141.6	42.00	21.60	39.40	21.00
25/01/2016	18:16:40	141.8	42.00	21.60	39.40	21.00
25/01/2016	18:16:40	142.0	42.00	21.60	39.30	21.00
25/01/2016	18:16:40	142.2	43.40	21.60	39.30	21.00
25/01/2016	18:16:40	142.4	43.40	21.40	39.30	21.00
25/01/2016	18:16:41	142.6	43.40	21.40	40.00	21.00
25/01/2016	18:16:41	142.8	44.00	21.40	40.00	20.90
25/01/2016	18:16:41	143.0	44.00	21.50	40.00	20.90
25/01/2016	18:16:41	143.2	44.00	21.50	40.20	20.90
25/01/2016	18:16:41	143.5	44.00	21.50	40.20	21.00
25/01/2016	18:16:42	143.6	42.80	21.60	40.20	21.00
25/01/2016	18:16:42	143.8	42.80	21.60	40.20	21.00
25/01/2016	18:16:42	144.0	42.80	21.60	39.50	21.00
25/01/2016	18:16:42	144.2	42.80	21.60	39.50	21.00
25/01/2016	18:16:42	144.4	42.40	21.30	39.50	21.00
25/01/2016	18:16:43	144.6	42.40	21.30	39.80	21.00
25/01/2016	18:16:43	144.8	42.40	21.30	39.80	20.90
25/01/2016	18:16:43	145.0	43.70	21.40	39.80	20.90
25/01/2016	18:16:43	145.2	43.70	21.40	40.30	20.90
25/01/2016	18:16:43	145.4	43.70	21.40	40.30	21.00
25/01/2016	18:16:44	145.6	44.20	21.40	40.30	21.00
25/01/2016	18:16:44	145.8	44.20	21.60	40.30	21.00
25/01/2016	18:16:44	146.0	44.20	21.60	40.30	21.00
25/01/2016	18:16:44	146.2	43.20	21.60	40.30	21.00
25/01/2016	18:16:44	146.5	43.20	21.60	40.30	21.00
25/01/2016	18:16:45	146.6	43.20	21.60	39.90	21.00
25/01/2016	18:16:45	146.8	43.20	21.60	39.90	21.00
25/01/2016	18:16:45	147.0	42.70	21.30	39.90	21.00
25/01/2016	18:16:45	147.3	42.70	21.30	39.80	21.00
25/01/2016	18:16:45	147.4	42.70	21.30	39.80	21.00
25/01/2016	18:16:46	147.6	44.10	21.30	39.80	21.00
25/01/2016	18:16:46	147.8	44.10	21.60	40.60	21.00
25/01/2016	18:16:46	148.0	44.10	21.60	40.60	21.00
25/01/2016	18:16:46	148.2	44.10	21.60	40.60	21.00
25/01/2016	18:16:47	148.5	44.40	21.40	40.50	21.00
25/01/2016	18:16:47	148.6	44.40	21.40	40.50	21.00
25/01/2016	18:16:47	148.8	43.30	21.40	40.50	21.00
25/01/2016	18:16:47	149.1	43.30	21.60	40.50	21.00
25/01/2016	18:16:47	149.2	43.30	21.60	39.90	21.00
25/01/2016	18:16:47	149.4	43.30	21.60	39.90	21.00
25/01/2016	18:16:48	149.6	43.30	21.60	39.90	21.00
25/01/2016	18:16:48	149.8	43.20	21.40	40.30	21.00
25/01/2016	18:16:48	150.0	43.20	21.40	40.30	21.00
25/01/2016	18:16:48	150.2	44.40	21.40	40.30	21.00
25/01/2016	18:16:48	150.4	44.40	21.60	40.30	21.00
25/01/2016	18:16:49	150.6	44.40	21.60	40.80	21.00
25/01/2016	18:16:49	150.8	44.40	21.60	40.80	21.00
25/01/2016	18:16:49	151.0	44.40	21.60	40.80	21.00
25/01/2016	18:16:49	151.2	44.40	21.60	40.70	21.00
25/01/2016	18:16:49	151.4	44.40	21.60	40.70	21.00
25/01/2016	18:16:50	151.6	43.50	21.60	40.70	21.00
25/01/2016	18:16:50	151.8	43.50	21.60	40.30	21.00
25/01/2016	18:16:50	152.0	43.50	21.60	40.30	21.00
25/01/2016	18:16:50	152.3	43.60	21.60	40.30	21.00
25/01/2016	18:16:50	152.4	43.60	21.50	40.30	21.00
25/01/2016	18:16:51	152.6	43.60	21.50	40.50	21.00
25/01/2016	18:16:51	152.8	44.70	21.50	40.50	21.00
25/01/2016	18:16:51	153.1	44.70	21.60	40.50	21.00
25/01/2016	18:16:51	153.2	44.70	21.60	40.50	21.00
25/01/2016	18:16:52	153.4	44.70	21.60	41.20	21.00
25/01/2016	18:16:52	153.6	44.70	21.60	41.20	21.00
25/01/2016	18:16:52	153.8	44.70	21.60	41.00	21.00
25/01/2016	18:16:52	154.0	44.70	21.60	41.00	21.00
25/01/2016	18:16:52	154.2	43.60	21.60	41.00	21.00
25/01/2016	18:16:52	154.4	43.60	21.30	41.00	21.00
25/01/2016	18:16:53	154.6	43.60	21.30	40.50	21.00
25/01/2016	18:16:53	154.9	43.90	21.30	40.50	21.00
25/01/2016	18:16:53	155.0	43.90	21.60	40.50	21.00
25/01/2016	18:16:53	155.2	43.90	21.60	40.90	21.00
25/01/2016	18:16:53	155.4	43.90	21.60	40.90	21.00
25/01/2016	18:16:54	155.6	45.10	21.60	40.90	21.00
25/01/2016	18:16:54	155.8	45.10	21.60	40.90	21.00
25/01/2016	18:16:54	156.0	45.10	21.60	41.30	21.00
25/01/2016	18:16:54	156.2	44.80	21.60	41.30	21.00
25/01/2016	18:16:54	156.4	44.80	21.60	41.30	21.00
25/01/2016	18:16:55	156.6	44.80	21.60	41.10	21.00
25/01/2016	18:16:55	156.8	43.70	21.60	41.10	21.00
25/01/2016	18:16:55	157.0	43.70	21.60	41.10	21.00
25/01/2016	18:16:55	157.2	43.70	21.60	40.70	21.00
25/01/2016	18:16:55	157.4	43.70	21.60	40.70	21.00
25/01/2016	18:16:56	157.6	44.30	21.60	40.70	21.00
25/01/2016	18:16:56	157.8	44.30	21.60	41.00	21.00
25/01/2016	18:16:56	158.1	44.30	21.60	41.00	20.90
25/01/2016	18:16:56	158.2	45.40	21.60	41.00	20.90
25/01/2016	18:16:56	158.4	45.40	21.60	41.00	20.90
25/01/2016	18:16:57	158.6	45.40	21.60	41.50	21.00
25/01/2016	18:16:57	158.8	44.90	21.60	41.50	21.00
25/01/2016	18:16:57	159.0	44.90	21.60	41.50	21.00
25/01/2016	18:16:57	159.2	44.90	21.40	41.20	21.00
25/01/2016	18:16:57	159.4	44.90	21.40	41.20	21.00
25/01/2016	18:16:58	159.6	43.80	21.60	41.20	21.00
25/01/2016	18:16:58	159.9	43.80	21.60	40.90	21.00
25/01/2016	18:16:58	160.0	43.80	21.60	40.90	21.00
25/01/2016	18:16:58	160.2	44.60	21.60	40.90	21.00
25/01/2016	18:16:59	160.4	44.60	21.60	41.40	21.00
25/01/2016	18:16:59	160.7	44.60	21.60	41.40	21.00
25/01/2016	18:16:59	160.8	44.60	21.60	41.40	21.00
25/01/2016	18:16:59	161.0	45.80	21.70	41.70	21.00
25/01/2016	18:16:59	161.2	45.80	21.70	41.70	21.00
25/01/2016	18:17:00	161.4	44.90	21.70	41.70	21.00
25/01/2016	18:17:00	161.6	44.90	21.70	41.70	21.00
25/01/2016	18:17:00	161.8	44.90	21.60	41.40	21.00
25/01/2016	18:17:00	162.0	44.90	21.60	41.40	21.00
25/01/2016	18:17:00	162.2	44.90	21.60	41.40	21.00
25/01/2016	18:17:01	162.4	44.00	21.40	41.10	21.00
25/01/2016	18:17:01	162.6	44.00	21.40	41.10	21.00
25/01/2016	18:17:01	162.8	44.80	21.40	41.10	21.00
25/01/2016	18:17:01	163.0	44.80	21.60	41.10	21.00
25/01/2016	18:17:01	163.2	44.80	21.60	41.50	21.00
25/01/2016	18:17:02	163.4	46.10	21.60	41.50	21.00
25/01/2016	18:17:02	163.6	46.10	21.60	41.50	21.00
25/01/2016	18:17:02	163.9	46.10	21.60	41.90	21.00
25/01/2016	18:17:02	164.0	46.10	21.60	41.90	21.00
25/01/2016	18:17:02	164.2	45.00	21.40	41.90	21.00
25/01/2016	18:17:03	164.4	45.00	21.40	41.50	21.00
25/01/2016	18:17:03	164.6	45.00	21.40	41.50	21.00
25/01/2016	18:17:03	164.8	45.00	21.40	41.50	21.00
25/01/2016	18:17:03	165.0	44.10	21.60	41.50	21.00
25/01/2016	18:17:03	165.2	44.10	21.60	41.40	21.00
25/01/2016	18:17:04	165.4	45.20	21.60	41.40	21.00
25/01/2016	18:17:04	165.7	45.20	21.60	41.40	21.00
25/01/2016	18:17:04	165.8	45.20	21.60	41.80	21.00
25/01/2016	18:17:04	166.0	46.30	21.60	41.80	21.00
25/01/2016	18:17:04	166.2	46.30	21.30	41.80	21.00
25/01/2016	18:17:05	166.4	46.30	21.30	42.00	21.00
25/01/2016	18:17:05	166.6	46.30	21.30	42.00	21.00
25/01/2016	18:17:05	166.8	45.20	21.60	42.00	21.00
25/01/2016	18:17:05	167.0	45.20	21.60	42.00	21.00
25/01/2016	18:17:05	167.2	45.20	21.60	41.70	21.00
25/01/2016	18:17:06	167.5	44.40	21.60	41.70	21.00
25/01/2016	18:17:06	167.6	44.40	21.60	41.70	21.00
25/01/2016	18:17:06	167.8	44.40	21.60	41.60	21.00
25/01/2016	18:17:06	168.0	44.40	21.60	41.60	21.00
25/01/2016	18:17:06	168.2	45.40	21.50	41.60	21.00
25/01/2016	18:17:06	168.4	45.40	21.50	41.60	21.00
25/01/2016	18:17:07	168.6	45.40	21.50	42.10	21.00
25/01/2016	18:17:07	168.8	46.40	21.50	42.10	21.00
25/01/2016	18:17:07	169.0	46.40	21.40	42.10	21.00
25/01/2016	18:17:07	169.2	46.40	21.40	42.20	21.00
25/01/2016	18:17:07	169.4	45.20	21.40	42.20	21.00
25/01/2016	18:17:08	169.6	45.20	21.60	42.20	21.00
25/01/2016	18:17:08	169.8	45.20	21.60	41.80	21.00
25/01/2016	18:17:08	170.0	44.80	21.60	41.80	21.00
25/01/2016	18:17:08	170.2	44.80	21.60	41.80	21.00
25/01/2016	18:17:08	170.4	44.80	21.60	41.80	21.00
25/01/2016	18:17:09	170.7	44.80	21.60	41.80	21.00
25/01/2016	18:17:09	170.8	46.00	21.60	41.80	21.00
25/01/2016	18:17:09	171.0	46.00	21.70	41.80	21.00
25/01/2016	18:17:09	171.2	46.00	21.70	42.40	21.00
25/01/2016	18:17:09	171.5	46.50	21.70	42.40	21.00
25/01/2016	18:17:10	171.7	46.50	21.60	42.60	21.00
25/01/2016	18:17:10	171.8	46.50	21.60	42.60	21.00
25/01/2016	18:17:10	172.0	45.30	21.60	42.60	21.00
25/01/2016	18:17:10	172.3	45.30	21.60	42.60	21.00
25/01/2016	18:17:10	172.4	45.30	21.60	41.90	21.00
25/01/2016	18:17:11	172.6	45.30	21.60	41.90	20.90
25/01/2016	18:17:11	172.8	45.30	21.60	41.90	20.90
25/01/2016	18:17:11	173.0	44.90	21.60	42.00	20.90
25/01/2016	18:17:11	173.2	44.90	21.60	42.00	20.90
25/01/2016	18:17:11	173.4	46.30	21.60	42.00	21.00
25/01/2016	18:17:12	173.6	46.30	21.60	42.00	21.00
25/01/2016	18:17:12	173.8	46.30	21.60	42.80	21.00
25/01/2016	18:17:12	174.0	46.30	21.60	42.80	21.00
25/01/2016	18:17:12	174.2	46.60	21.60	42.80	21.00
25/01/2016	18:17:12	174.4	46.60	21.60	42.80	21.00
25/01/2016	18:17:13	174.6	46.60	21.60	42.80	21.00
25/01/2016	18:17:13	174.8	45.40	21.60	42.80	21.00
25/01/2016	18:17:13	175.0	45.40	21.60	42.10	21.00
25/01/2016	18:17:13	175.3	45.40	21.60	42.10	21.00
25/01/2016	18:17:13	175.4	45.20	21.60	42.10	21.00
25/01/2016	18:17:14	175.6	45.20	21.40	42.10	21.00
25/01/2016	18:17:14	175.8	45.20	21.40	42.10	21.00
25/01/2016	18:17:14	176.0	46.60	21.40	42.20	21.00
25/01/2016	18:17:14	176.2	46.60	21.40	42.20	21.00
25/01/2016	18:17:14	176.4	46.60	21.60	43.00	21.00
25/01/2016	18:17:15	176.6	46.60	21.60	43.00	21.00
25/01/2016	18:17:15	176.8	46.70	21.60	43.00	21.00
25/01/2016	18:17:15	177.0	46.70	21.60	42.90	21.00
25/01/2016	18:17:15	177.2	46.70	21.60	42.90	21.00
25/01/2016	18:17:15	177.5	45.40	21.60	42.90	21.00
25/01/2016	18:17:16	177.6	45.40	21.60	42.90	21.00
25/01/2016	18:17:16	177.8	45.40	21.60	42.20	21.00
25/01/2016	18:17:16	178.0	45.50	21.60	42.20	21.00
25/01/2016	18:17:16	178.3	45.50	21.70	42.20	21.00
25/01/2016	18:17:16	178.4	45.50	21.70	42.60	21.00
25/01/2016	18:17:17	178.6	45.50	21.70	42.60	21.00
25/01/2016	18:17:17	178.8	45.50	21.70	42.60	21.00
25/01/2016	18:17:17	179.0	46.80	21.40	43.10	21.00
25/01/2016	18:17:17	179.2	46.80	21.40	43.10	21.00
25/01/2016	18:17:17	179.5	46.70	21.40	43.10	21.00
25/01/2016	18:17:18	179.6	46.70	21.40	43.10	21.00
25/01/2016	18:17:18	179.8	46.70	21.50	42.90	21.00
25/01/2016	18:17:18	180.0	45.50	21.50	42.90	21.00
25/01/2016	18:17:18	180.2	45.50	21.60	42.90	21.00
25/01/2016	18:17:18	180.4	45.50	21.60	42.60	21.00
25/01/2016	18:17:19	180.6	45.80	21.60	42.60	21.00
25/01/2016	18:17:19	180.8	45.80	21.60	42.60	21.00
25/01/2016	18:17:19	181.0	45.80	21.60	42.90	21.00
25/01/2016	18:17:19	181.2	45.80	21.60	42.90	21.10
25/01/2016	18:17:20	181.5	47.20	21.70	42.90	21.10
25/01/2016	18:17:20	181.6	47.20	21.70	42.90	21.10
25/01/2016	18:17:20	181.8	47.20	21.70	43.30	21.00
25/01/2016	18:17:20	182.0	46.80	21.70	43.30	21.00
25/01/2016	18:17:20	182.2	46.80	21.40	43.30	21.00
25/01/2016	18:17:20	182.4	46.80	21.40	43.30	21.00
25/01/2016	18:17:21	182.6	45.60	21.40	43.10	21.00
25/01/2016	18:17:21	182.8	45.60	21.50	43.10	21.00
25/01/2016	18:17:21	183.0	45.60	21.50	42.70	21.00
25/01/2016	18:17:21	183.2	45.60	21.50	42.70	21.00
25/01/2016	18:17:22	183.5	46.20	21.60	42.70	21.00
25/01/2016	18:17:22	183.6	46.20	21.60	42.70	21.00
25/01/2016	18:17:22	183.8	46.20	21.60	43.10	21.00
25/01/2016	18:17:22	184.0	46.20	21.60	43.10	21.00
25/01/2016	18:17:22	184.2	47.40	21.60	43.10	21.00
25/01/2016	18:17:22	184.4	47.40	21.60	43.10	21.00
25/01/2016	18:17:23	184.6	47.40	21.60	43.50	21.00
25/01/2016	18:17:23	184.8	46.70	21.70	43.50	21.00
25/01/2016	18:17:23	185.0	46.70	21.70	43.10	21.00
25/01/2016	18:17:23	185.2	46.70	21.70	43.10	21.00
25/01/2016	18:17:23	185.4	45.60	21.70	43.10	21.00
25/01/2016	18:17:24	185.6	45.60	21.40	43.10	21.00
25/01/2016	18:17:24	185.8	45.60	21.40	42.90	21.10
25/01/2016	18:17:24	186.0	45.60	21.40	42.90	21.10
25/01/2016	18:17:24	186.2	46.50	21.60	42.90	21.10
25/01/2016	18:17:24	186.4	46.50	21.60	43.30	21.10
25/01/2016	18:17:25	186.6	46.50	21.60	43.30	21.00
25/01/2016	18:17:25	186.8	47.60	21.60	43.30	21.00
25/01/2016	18:17:25	187.0	47.60	21.60	43.60	21.00
25/01/2016	18:17:25	187.3	47.60	21.60	43.60	21.00
25/01/2016	18:17:25	187.4	46.80	21.60	43.60	21.00
25/01/2016	18:17:26	187.6	46.80	21.60	43.60	21.00
25/01/2016	18:17:26	187.8	46.80	21.60	43.20	21.00
25/01/2016	18:17:26	188.1	45.70	21.60	43.20	21.00
25/01/2016	18:17:26	188.2	45.70	21.60	43.20	21.00
25/01/2016	18:17:26	188.4	45.70	21.60	43.10	21.00
25/01/2016	18:17:27	188.6	45.70	21.60	43.10	21.00
25/01/2016	18:17:27	188.8	46.80	21.50	43.10	21.00
25/01/2016	18:17:27	189.0	46.80	21.50	43.50	21.00
25/01/2016	18:17:27	189.3	46.80	21.50	43.50	21.00
25/01/2016	18:17:27	189.4	46.80	21.50	43.50	21.00
25/01/2016	18:17:28	189.6	47.80	21.60	43.50	21.00
25/01/2016	18:17:28	189.8	47.80	21.60	43.70	21.00
25/01/2016	18:17:28	190.0	46.90	21.60	43.70	21.00
25/01/2016	18:17:28	190.2	46.90	21.60	43.70	21.00
25/01/2016	18:17:28	190.4	46.90	21.70	43.40	21.00
25/01/2016	18:17:29	190.6	46.90	21.70	43.40	21.00
25/01/2016	18:17:29	190.8	45.90	21.60	43.40	21.00
25/01/2016	18:17:29	191.0	45.90	21.60	43.30	21.00
25/01/2016	18:17:29	191.2	45.90	21.60	43.30	21.00
25/01/2016	18:17:29	191.4	47.10	21.60	43.30	21.00
25/01/2016	18:17:30	191.6	47.10	21.60	43.70	21.00
25/01/2016	18:17:30	191.8	47.10	21.60	43.70	21.00
25/01/2016	18:17:30	192.0	47.90	21.60	43.70	21.00
25/01/2016	18:17:30	192.2	47.90	21.60	43.70	21.00
25/01/2016	18:17:31	192.4	47.90	21.60	43.90	21.00
25/01/2016	18:17:31	192.6	47.90	21.60	43.90	21.00
25/01/2016	18:17:31	192.8	46.90	21.60	43.90	21.00
25/01/2016	18:17:31	193.0	46.90	21.60	43.90	21.00
25/01/2016	18:17:31	193.2	46.90	21.60	43.40	21.00
25/01/2016	18:17:31	193.4	46.30	21.60	43.40	21.00
25/01/2016	18:17:32	193.6	46.30	21.40	43.40	21.00
25/01/2016	18:17:32	193.8	46.30	21.40	43.40	21.00
25/01/2016	18:17:32	194.0	47.40	21.40	43.40	21.00
25/01/2016	18:17:32	194.3	47.40	21.70	43.40	21.00
25/01/2016	18:17:33	194.4	47.40	21.70	43.90	21.00
25/01/2016	18:17:33	194.6	47.40	21.70	43.90	21.00
25/01/2016	18:17:33	194.8	48.00	21.50	43.90	21.00
25/01/2016	18:17:33	195.0	48.00	21.50	43.90	21.00
25/01/2016	18:17:33	195.2	48.00	21.50	44.00	21.00
25/01/2016	18:17:33	195.4	46.90	21.50	44.00	21.00
25/01/2016	18:17:34	195.6	46.90	21.40	43.60	21.00
25/01/2016	18:17:34	195.8	46.90	21.40	43.60	21.00
25/01/2016	18:17:34	196.0	46.50	21.40	43.60	21.00
25/01/2016	18:17:34	196.3	46.50	21.60	43.60	21.00
25/01/2016	18:17:34	196.4	46.50	21.60	43.60	21.00
25/01/2016	18:17:35	196.6	46.50	21.60	43.60	21.00
25/01/2016	18:17:35	196.8	47.60	21.60	43.60	21.00
25/01/2016	18:17:35	197.1	47.60	21.60	44.20	21.00
25/01/2016	18:17:35	197.2	47.60	21.60	44.20	21.00
25/01/2016	18:17:35	197.4	48.00	21.60	44.20	21.00
25/01/2016	18:17:36	197.6	48.00	21.60	44.10	21.00
25/01/2016	18:17:36	197.9	48.00	21.60	44.10	21.00
25/01/2016	18:17:36	198.0	46.90	21.60	44.10	21.00
25/01/2016	18:17:36	198.3	46.90	21.60	44.10	21.00
25/01/2016	18:17:36	198.4	46.90	21.60	44.10	21.00
25/01/2016	18:17:37	198.6	46.70	21.60	43.60	21.00
25/01/2016	18:17:37	198.8	46.70	21.30	43.60	21.00
25/01/2016	18:17:37	199.1	46.70	21.30	43.80	21.00
25/01/2016	18:17:37	199.2	46.70	21.30	43.80	21.00
25/01/2016	18:17:38	199.4	47.90	21.40	43.80	21.00
25/01/2016	18:17:38	199.6	47.90	21.40	44.30	21.00
25/01/2016	18:17:38	199.9	47.90	21.40	44.30	21.00
25/01/2016	18:17:38	200.0	47.90	21.40	44.30	21.00
25/01/2016	18:17:38	200.2	48.00	21.60	44.30	21.00
25/01/2016	18:17:38	200.4	48.00	21.60	44.30	21.00
25/01/2016	18:17:39	200.6	47.00	21.60	44.20	21.10
25/01/2016	18:17:39	200.8	47.00	21.60	44.20	21.10
25/01/2016	18:17:39	201.0	47.00	21.60	43.70	21.10
25/01/2016	18:17:39	201.2	47.00	21.60	43.70	21.00
25/01/2016	18:17:39	201.4	47.10	21.60	43.70	21.00
25/01/2016	18:17:40	201.6	47.10	21.60	43.90	21.00
25/01/2016	18:17:40	201.8	47.10	21.60	43.90	21.00
25/01/2016	18:17:40	202.0	47.10	21.60	43.90	21.00
25/01/2016	18:17:40	202.2	48.20	21.60	44.40	21.00
25/01/2016	18:17:40	202.4	48.20	21.60	44.40	21.00
25/01/2016	18:17:41	202.6	48.00	21.60	44.40	21.00
25/01/2016	18:17:41	202.8	48.00	21.60	44.40	21.00
25/01/2016	18:17:41	203.0	48.00	21.60	44.30	21.00
25/01/2016	18:17:41	203.2	48.00	21.60	44.30	21.00
25/01/2016	18:17:41	203.4	47.00	21.60	44.30	21.00
25/01/2016	18:17:42	203.6	47.00	21.60	43.80	21.00
25/01/2016	18:17:42	203.8	47.00	21.60	43.80	21.00
25/01/2016	18:17:42	204.1	45.90	21.60	43.80	21.00
25/01/2016	18:17:42	204.2	45.90	21.60	43.20	21.00
25/01/2016	18:17:42	204.4	45.90	21.60	43.20	21.00
25/01/2016	18:17:43	204.6	45.20	21.60	43.20	21.00
25/01/2016	18:17:43	204.9	45.20	21.60	43.20	21.00
25/01/2016	18:17:43	205.0	45.20	21.60	42.80	21.00
25/01/2016	18:17:43	205.2	45.20	21.60	42.80	21.20
25/01/2016	18:17:43	205.4	45.20	21.60	42.80	21.20
25/01/2016	18:17:44	205.6	44.50	21.60	42.30	21.20
25/01/2016	18:17:44	205.8	44.50	21.60	42.30	21.00
25/01/2016	18:17:44	206.1	43.90	21.60	42.30	21.00
25/01/2016	18:17:44	206.2	43.90	21.60	42.30	21.00
25/01/2016	18:17:45	206.4	43.90	21.40	41.70	21.10
25/01/2016	18:17:45	206.6	43.40	21.40	41.70	21.10
25/01/2016	18:17:45	206.8	43.40	21.60	41.70	21.10
25/01/2016	18:17:45	207.0	43.40	21.60	41.70	21.10
25/01/2016	18:17:45	207.2	42.70	21.60	41.40	21.00
25/01/2016	18:17:45	207.4	42.70	21.60	41.40	21.00
25/01/2016	18:17:46	207.6	42.70	21.60	41.00	21.00
25/01/2016	18:17:46	207.8	42.70	21.60	41.00	21.00
25/01/2016	18:17:46	208.0	42.30	21.60	41.00	21.00
25/01/2016	18:17:46	208.2	42.30	21.60	41.00	21.00
25/01/2016	18:17:46	208.4	42.30	21.60	40.60	21.00
25/01/2016	18:17:47	208.6	41.90	21.60	40.60	21.00
25/01/2016	18:17:47	208.8	41.90	21.60	40.60	21.00
25/01/2016	18:17:47	209.1	41.90	21.60	40.20	21.00
25/01/2016	18:17:47	209.2	41.50	21.60	40.20	21.00
25/01/2016	18:17:47	209.4	41.50	21.60	40.20	21.00
25/01/2016	18:17:48	209.6	41.50	21.50	39.90	21.00
25/01/2016	18:17:48	209.9	41.50	21.50	39.90	21.00
25/01/2016	18:17:48	210.0	41.00	21.50	39.90	21.00
25/01/2016	18:17:48	210.2	41.00	21.60	39.90	21.00
25/01/2016	18:17:49	210.4	41.00	21.60	39.70	21.00
25/01/2016	18:17:49	210.6	41.00	21.60	39.70	21.00
25/01/2016	18:17:49	210.8	40.70	21.60	39.70	21.00
25/01/2016	18:17:49	211.1	40.70	21.60	39.10	21.00
25/01/2016	18:17:49	211.2	40.70	21.60	39.10	21.00
25/01/2016	18:17:49	211.4	40.40	21.60	39.10	21.10
25/01/2016	18:17:50	211.6	40.40	21.60	38.90	21.10
25/01/2016	18:17:50	211.8	40.40	21.60	38.90	21.00
25/01/2016	18:17:50	212.0	40.10	21.60	38.90	21.00
25/01/2016	18:17:50	212.2	40.10	21.60	38.90	21.00
25/01/2016	18:17:51	212.4	40.10	21.60	38.70	21.00
25/01/2016	18:17:51	212.6	39.70	21.60	38.70	21.00
25/01/2016	18:17:51	212.8	39.70	21.60	38.70	21.00
25/01/2016	18:17:51	213.1	39.70	21.60	38.30	21.00
25/01/2016	18:17:51	213.2	39.70	21.60	38.30	21.00
25/01/2016	18:17:52	213.4	39.30	21.60	38.30	21.00
25/01/2016	18:17:52	213.7	39.30	21.60	38.20	21.00
25/01/2016	18:17:52	213.8	39.30	21.60	38.20	21.10
25/01/2016	18:17:52	214.0	39.10	21.60	38.20	21.10
25/01/2016	18:17:52	214.2	39.10	21.60	38.20	21.10
25/01/2016	18:17:53	214.4	39.10	21.30	37.90	21.00
25/01/2016	18:17:53	214.6	39.10	21.30	37.90	21.00
25/01/2016	18:17:53	214.8	38.80	21.50	37.90	21.00
25/01/2016	18:17:53	215.0	38.80	21.50	37.70	21.00
25/01/2016	18:17:53	215.2	38.80	21.50	37.70	21.00
25/01/2016	18:17:54	215.4	38.60	21.60	37.70	21.00
25/01/2016	18:17:54	215.6	38.60	21.60	37.50	21.00
25/01/2016	18:17:54	215.8	38.60	21.60	37.50	21.00
25/01/2016	18:17:54	216.0	38.30	21.60	37.50	21.00
25/01/2016	18:17:54	216.2	38.30	21.60	37.20	21.00
25/01/2016	18:17:55	216.4	38.30	21.60	37.20	21.00
25/01/2016	18:17:55	216.6	38.10	21.60	37.20	21.00
25/01/2016	18:17:55	216.8	38.10	21.60	37.20	21.00
25/01/2016	18:17:55	217.0	38.10	21.60	37.10	21.00
25/01/2016	18:17:55	217.2	38.10	21.60	37.10	21.10
25/01/2016	18:17:56	217.4	37.90	21.50	37.10	21.10
25/01/2016	18:17:56	217.7	37.90	21.50	36.90	21.10
25/01/2016	18:17:56	217.8	37.90	21.50	36.90	21.00
25/01/2016	18:17:56	218.0	37.60	21.60	36.90	21.00
25/01/2016	18:17:56	218.2	37.60	21.60	36.50	21.00
25/01/2016	18:17:57	218.4	37.60	21.60	36.50	21.00
25/01/2016	18:17:57	218.6	37.60	21.60	36.50	21.00
25/01/2016	18:17:57	218.9	37.50	21.50	36.30	21.00
25/01/2016	18:17:57	219.0	37.50	21.50	36.30	21.00
25/01/2016	18:17:57	219.2	37.30	21.50	36.30	21.00
25/01/2016	18:17:58	219.5	37.30	21.30	36.30	21.00
25/01/2016	18:17:58	219.6	37.30	21.30	36.10	21.00
25/01/2016	18:17:58	219.8	37.30	21.30	36.10	21.00
25/01/2016	18:17:58	220.0	37.30	21.30	36.10	21.00
25/01/2016	18:17:58	220.2	37.10	21.30	36.00	21.00
25/01/2016	18:17:58	220.4	37.10	21.30	36.00	21.00
25/01/2016	18:17:59	220.6	36.70	21.30	36.00	21.10
25/01/2016	18:17:59	220.8	36.70	21.40	36.00	21.10
25/01/2016	18:17:59	221.0	36.70	21.40	35.80	21.10
25/01/2016	18:17:59	221.2	36.70	21.40	35.80	21.00
25/01/2016	18:18:00	221.4	36.70	21.60	35.80	21.00
25/01/2016	18:18:00	221.6	36.70	21.60	35.60	21.00
25/01/2016	18:18:00	221.8	36.70	21.60	35.60	21.10
25/01/2016	18:18:00	222.0	36.30	21.20	35.60	21.10
25/01/2016	18:18:00	222.2	36.30	21.20	35.50	21.10
25/01/2016	18:18:01	222.4	36.30	21.20	35.50	21.10
25/01/2016	18:18:01	222.7	36.20	21.20	35.50	21.10
25/01/2016	18:18:01	222.8	36.20	21.40	35.50	21.10
25/01/2016	18:18:01	223.0	36.20	21.40	35.30	21.10
25/01/2016	18:18:01	223.2	36.00	21.40	35.30	21.10
25/01/2016	18:18:01	223.5	36.00	21.50	35.30	21.10
25/01/2016	18:18:02	223.6	36.00	21.50	35.30	21.10
25/01/2016	18:18:02	223.8	35.80	21.50	35.30	21.10
25/01/2016	18:18:02	224.0	35.80	21.50	35.30	21.10
25/01/2016	18:18:02	224.2	35.80	21.50	35.10	21.10
25/01/2016	18:18:02	224.4	35.80	21.50	35.10	21.10
25/01/2016	18:18:03	224.7	35.70	21.30	35.10	21.10
25/01/2016	18:18:03	224.8	35.70	21.30	35.10	21.10
25/01/2016	18:18:03	225.0	35.70	21.30	34.90	21.10
25/01/2016	18:18:03	225.3	35.60	21.30	34.90	21.10
25/01/2016	18:18:03	225.4	35.60	21.50	34.90	21.10
25/01/2016	18:18:04	225.6	35.60	21.50	34.80	21.10
25/01/2016	18:18:04	225.8	35.60	21.50	34.80	21.10
25/01/2016	18:18:04	226.0	35.40	21.50	34.80	21.10
25/01/2016	18:18:04	226.2	35.40	21.50	34.80	21.10
25/01/2016	18:18:04	226.4	35.40	21.50	34.70	21.10
25/01/2016	18:18:05	226.6	35.30	21.50	34.70	21.10
25/01/2016	18:18:05	226.8	35.30	21.30	34.70	21.10
25/01/2016	18:18:05	227.0	35.30	21.30	34.50	21.10
25/01/2016	18:18:05	227.2	35.20	21.30	34.50	21.10
25/01/2016	18:18:05	227.4	35.20	21.50	34.50	21.10
25/01/2016	18:18:06	227.6	35.20	21.50	34.30	21.10
25/01/2016	18:18:06	227.8	35.10	21.50	34.30	21.10
25/01/2016	18:18:06	228.0	35.10	21.30	34.30	21.10
25/01/2016	18:18:06	228.2	35.10	21.30	34.30	21.10
25/01/2016	18:18:06	228.5	35.10	21.30	34.30	21.10
25/01/2016	18:18:07	228.6	34.90	21.30	34.30	21.10
25/01/2016	18:18:07	228.8	34.90	21.50	34.30	21.10
25/01/2016	18:18:07	229.0	34.90	21.50	34.10	21.10
25/01/2016	18:18:07	229.3	34.80	21.50	34.10	21.10
25/01/2016	18:18:07	229.4	34.80	21.20	34.10	21.10
25/01/2016	18:18:08	229.6	34.80	21.20	34.00	21.10
25/01/2016	18:18:08	229.8	34.60	21.20	34.00	21.10
25/01/2016	18:18:08	230.0	34.60	21.20	34.00	21.10
25/01/2016	18:18:08	230.2	34.60	21.20	34.00	21.10
25/01/2016	18:18:09	230.5	34.50	21.20	34.00	21.10
25/01/2016	18:18:09	230.6	34.50	21.20	34.00	21.10
25/01/2016	18:18:09	230.8	34.50	21.40	33.60	21.10
25/01/2016	18:18:09	231.1	34.50	21.40	33.60	21.10
25/01/2016	18:18:09	231.2	34.40	21.40	33.60	21.10
25/01/2016	18:18:09	231.4	34.40	21.50	33.60	21.10
25/01/2016	18:18:10	231.6	34.40	21.50	33.60	21.10
25/01/2016	18:18:10	231.8	34.30	21.50	33.50	21.10
25/01/2016	18:18:10	232.0	34.30	21.50	33.50	21.10
25/01/2016	18:18:10	232.2	34.30	21.50	33.50	21.10
25/01/2016	18:18:10	232.4	34.30	21.50	33.50	21.10
25/01/2016	18:18:11	232.6	34.00	21.50	33.50	21.10
25/01/2016	18:18:11	232.8	34.00	21.50	33.20	21.10
25/01/2016	18:18:11	233.0	34.00	21.50	33.20	21.10
25/01/2016	18:18:11	233.2	34.00	21.50	33.20	21.10
25/01/2016	18:18:11	233.4	34.00	21.50	33.20	21.10
25/01/2016	18:18:12	233.6	34.00	21.50	33.20	21.00
25/01/2016	18:18:12	233.8	33.90	21.50	33.20	21.00
25/01/2016	18:18:12	234.0	33.90	21.30	33.20	21.00
25/01/2016	18:18:12	234.2	33.90	21.30	33.20	21.00
25/01/2016	18:18:12	234.4	33.90	21.30	33.10	21.10
25/01/2016	18:18:13	234.6	33.60	21.30	33.10	21.10
25/01/2016	18:18:13	234.8	33.60	21.50	33.00	21.10
25/01/2016	18:18:13	235.1	33.60	21.50	33.00	21.00
25/01/2016	18:18:13	235.2	33.40	21.50	33.00	21.00
25/01/2016	18:18:14	235.4	33.40	21.50	32.90	21.00
25/01/2016	18:18:14	235.6	33.40	21.50	32.90	21.00
25/01/2016	18:18:14	235.8	33.40	21.50	32.90	21.00
25/01/2016	18:18:14	236.0	33.40	21.50	32.90	21.00
25/01/2016	18:18:14	236.3	33.40	21.40	32.70	21.00
25/01/2016	18:18:14	236.4	33.40	21.40	32.70	21.00
25/01/2016	18:18:15	236.6	33.30	21.60	32.70	21.00
25/01/2016	18:18:15	236.9	33.30	21.60	32.70	21.00
25/01/2016	18:18:15	237.0	33.30	21.60	32.70	21.00
25/01/2016	18:18:15	237.2	33.20	21.60	32.70	21.00
25/01/2016	18:18:15	237.4	33.20	21.60	32.70	21.00
25/01/2016	18:18:16	237.6	33.20	21.50	32.70	21.00
25/01/2016	18:18:16	237.8	33.20	21.50	32.70	21.00
25/01/2016	18:18:16	238.0	33.10	21.20	32.70	21.00
25/01/2016	18:18:16	238.2	33.10	21.20	32.50	21.00
25/01/2016	18:18:16	238.4	33.10	21.20	32.50	21.10
25/01/2016	18:18:17	238.6	33.00	21.50	32.50	21.10
25/01/2016	18:18:17	238.8	33.00	21.50	32.40	21.10
25/01/2016	18:18:17	239.0	33.00	21.50	32.40	21.00
25/01/2016	18:18:17	239.2	32.90	21.50	32.40	21.00
25/01/2016	18:18:18	239.4	32.90	21.20	32.40	21.00
25/01/2016	18:18:18	239.6	32.90	21.20	32.40	21.10
25/01/2016	18:18:18	239.8	32.80	21.20	32.40	21.10
25/01/2016	18:18:18	240.1	32.80	21.50	32.40	21.10
25/01/2016	18:18:18	240.2	32.80	21.50	32.30	21.10
25/01/2016	18:18:18	240.4	32.80	21.50	32.30	21.00
25/01/2016	18:18:19	240.6	32.70	21.20	32.30	21.00
25/01/2016	18:18:19	240.9	32.70	21.20	32.20	21.00
25/01/2016	18:18:19	241.0	32.70	21.20	32.20	21.00
25/01/2016	18:18:19	241.2	32.60	21.40	32.20	21.10
25/01/2016	18:18:19	241.4	32.60	21.40	32.20	21.10
25/01/2016	18:18:20	241.6	32.60	21.40	32.10	21.20
25/01/2016	18:18:20	241.8	32.60	21.40	32.10	21.20
25/01/2016	18:18:20	242.0	32.60	21.20	32.10	21.20
25/01/2016	18:18:20	242.2	32.60	21.20	32.00	21.20
25/01/2016	18:18:21	242.4	32.50	21.20	32.00	21.00
25/01/2016	18:18:21	242.7	32.50	21.50	32.00	21.00
25/01/2016	18:18:21	242.8	32.50	21.50	32.00	21.00
25/01/2016	18:18:21	243.0	32.30	21.50	32.00	21.10
25/01/2016	18:18:21	243.2	32.30	21.50	32.00	21.10
25/01/2016	18:18:22	243.4	32.30	21.50	31.90	21.10
25/01/2016	18:18:22	243.6	32.30	21.50	31.90	21.10
25/01/2016	18:18:22	243.8	32.30	21.50	31.90	21.10
25/01/2016	18:18:22	244.0	32.30	21.50	31.90	21.10
25/01/2016	18:18:22	244.2	32.30	21.50	31.80	21.10
25/01/2016	18:18:23	244.4	32.30	21.50	31.80	21.10
25/01/2016	18:18:23	244.6	32.30	21.40	31.80	21.10
25/01/2016	18:18:23	244.8	32.30	21.40	31.70	21.10
25/01/2016	18:18:23	245.0	32.30	21.40	31.70	21.10
25/01/2016	18:18:23	245.2	32.10	21.50	31.70	21.10
25/01/2016	18:18:24	245.4	32.10	21.50	31.60	21.10
25/01/2016	18:18:24	245.6	32.10	21.50	31.60	21.10
25/01/2016	18:18:24	245.9	32.10	21.50	31.60	21.10
25/01/2016	18:18:24	246.0	32.10	21.40	31.60	21.10
25/01/2016	18:18:24	246.2	32.10	21.40	31.60	21.10
25/01/2016	18:18:25	246.4	32.00	21.40	31.60	21.10
25/01/2016	18:18:25	246.7	32.00	21.50	31.60	21.10
25/01/2016	18:18:25	246.8	32.00	21.50	31.60	21.10
25/01/2016	18:18:25	247.0	31.90	21.50	31.50	21.10
25/01/2016	18:18:25	247.2	31.90	21.50	31.50	21.10
25/01/2016	18:18:26	247.4	31.90	21.40	31.50	21.10
25/01/2016	18:18:26	247.6	31.90	21.40	31.50	21.10
25/01/2016	18:18:26	247.8	31.80	21.40	31.50	21.00
25/01/2016	18:18:26	248.0	31.80	21.40	31.50	21.00
25/01/2016	18:18:26	248.2	31.80	21.40	31.40	21.00
25/01/2016	18:18:27	248.5	31.70	21.40	31.40	21.00
25/01/2016	18:18:27	248.6	31.70	21.50	31.40	21.00
25/01/2016	18:18:27	248.8	31.70	21.50	31.30	21.00
25/01/2016	18:18:27	249.0	31.70	21.50	31.30	21.00
25/01/2016	18:18:27	249.2	31.70	21.40	31.30	21.00
25/01/2016	18:18:27	249.4	31.70	21.40	31.30	21.00
25/01/2016	18:18:28	249.6	31.70	21.40	31.20	21.00
25/01/2016	18:18:28	249.8	31.60	21.40	31.20	21.00
25/01/2016	18:18:28	250.0	31.60	21.50	31.20	21.00
25/01/2016	18:18:28	250.2	31.60	21.50	31.20	21.00
25/01/2016	18:18:29	250.4	31.50	21.50	31.20	21.00
25/01/2016	18:18:29	250.6	31.50	21.30	31.20	21.00
25/01/2016	18:18:29	250.8	31.50	21.30	31.10	21.00
25/01/2016	18:18:29	251.0	31.50	21.30	31.10	21.10
25/01/2016	18:18:29	251.2	31.50	21.30	31.10	21.10
25/01/2016	18:18:30	251.4	31.50	21.40	31.00	21.10
25/01/2016	18:18:30	251.7	31.50	21.40	31.00	21.00
25/01/2016	18:18:30	251.8	31.40	21.40	31.00	21.00
25/01/2016	18:18:30	252.0	31.40	21.20	31.00	21.00
25/01/2016	18:18:30	252.2	31.40	21.20	30.90	21.00
25/01/2016	18:18:31	252.4	31.30	21.20	30.90	21.00
25/01/2016	18:18:31	252.6	31.30	21.20	30.90	21.00
25/01/2016	18:18:31	252.8	31.30	21.40	30.90	21.10
25/01/2016	18:18:31	253.0	31.30	21.40	30.90	21.10
25/01/2016	18:18:31	253.2	31.20	21.40	30.90	21.10
25/01/2016	18:18:31	253.5	31.20	21.40	30.90	21.10
25/01/2016	18:18:32	253.6	31.20	21.40	30.90	21.00
25/01/2016	18:18:32	253.8	31.20	21.40	30.90	21.00
25/01/2016	18:18:32	254.0	31.20	21.50	30.80	21.00
25/01/2016	18:18:32	254.3	31.20	21.50	30.80	21.00
25/01/2016	18:18:32	254.4	31.20	21.50	30.80	21.00
25/01/2016	18:18:33	254.6	31.10	21.40	30.70	21.00
25/01/2016	18:18:33	254.8	31.10	21.40	30.70	21.00
25/01/2016	18:18:33	255.0	31.00	21.40	30.70	21.00
25/01/2016	18:18:33	255.2	31.00	21.40	30.70	21.00
25/01/2016	18:18:33	255.4	31.00	21.20	30.70	21.00
25/01/2016	18:18:34	255.6	31.00	21.20	30.70	21.10
25/01/2016	18:18:34	255.8	31.00	21.20	30.70	21.10
25/01/2016	18:18:34	256.0	31.00	21.40	30.40	21.10
25/01/2016	18:18:34	256.2	31.00	21.40	30.40	21.10
25/01/2016	18:18:34	256.4	30.70	21.40	30.40	21.10
25/01/2016	18:18:35	256.6	30.70	21.40	30.40	21.10
25/01/2016	18:18:35	256.8	30.70	21.40	30.50	21.10
25/01/2016	18:18:35	257.0	30.60	21.40	30.50	21.10
25/01/2016	18:18:35	257.2	30.60	21.30	30.50	21.10
25/01/2016	18:18:35	257.5	30.60	21.30	30.40	21.10
25/01/2016	18:18:36	257.6	30.60	21.30	30.40	21.10
25/01/2016	18:18:36	257.8	30.80	21.40	30.40	21.00
25/01/2016	18:18:36	258.0	30.80	21.40	30.20	21.00
25/01/2016	18:18:36	258.2	30.80	21.40	30.20	21.10
25/01/2016	18:18:36	258.4	30.80	21.40	30.20	21.10
25/01/2016	18:18:37	258.6	30.60	21.20	30.20	21.10
25/01/2016	18:18:37	258.8	30.60	21.20	30.20	21.10
25/01/2016	18:18:37	259.0	30.50	21.20	30.20	21.10
25/01/2016	18:18:37	259.3	30.50	21.40	30.20	21.10
25/01/2016	18:18:37	259.4	30.50	21.40	30.20	21.10
25/01/2016	18:18:38	259.6	30.50	21.40	30.10	21.10
25/01/2016	18:18:38	259.8	30.50	21.20	30.10	21.10
25/01/2016	18:18:38	260.0	30.50	21.20	30.10	21.10
25/01/2016	18:18:38	260.2	30.50	21.20	30.10	21.10
25/01/2016	18:18:38	260.4	30.40	21.20	30.10	21.20
25/01/2016	18:18:39	260.6	30.40	21.20	30.10	21.20
25/01/2016	18:18:39	260.8	30.40	21.20	30.10	21.10
25/01/2016	18:18:39	261.1	30.30	21.20	30.10	21.10
25/01/2016	18:18:39	261.2	30.30	21.30	30.10	21.10
25/01/2016	18:18:40	261.4	30.30	21.30	30.00	21.00
25/01/2016	18:18:40	261.6	30.30	21.30	30.00	21.00
25/01/2016	18:18:40	261.8	30.20	21.20	30.00	21.00
25/01/2016	18:18:40	262.0	30.20	21.20	30.00	21.00
25/01/2016	18:18:40	262.2	30.20	21.20	30.00	21.00
25/01/2016	18:18:40	262.4	30.20	21.20	30.00	21.00
25/01/2016	18:18:41	262.6	30.20	21.20	30.00	21.00
25/01/2016	18:18:41	262.8	30.20	21.50	29.90	21.10
25/01/2016	18:18:41	263.0	30.20	21.50	29.90	21.10
25/01/2016	18:18:41	263.2	30.20	21.30	29.90	21.10
25/01/2016	18:18:41	263.4	30.20	21.30	29.90	21.10
25/01/2016	18:18:42	263.6	30.10	21.30	29.90	21.10
25/01/2016	18:18:42	263.8	30.10	21.30	29.90	21.10
25/01/2016	18:18:42	264.0	30.10	21.20	29.80	21.10
25/01/2016	18:18:42	264.3	30.10	21.20	29.80	21.10
25/01/2016	18:18:42	264.4	30.10	21.20	29.80	21.10
25/01/2016	18:18:43	264.6	30.00	21.40	29.70	21.10
25/01/2016	18:18:43	264.8	30.00	21.40	29.70	21.10
25/01/2016	18:18:43	265.0	29.90	21.40	29.70	21.10
25/01/2016	18:18:43	265.2	29.90	21.40	29.70	21.10
25/01/2016	18:18:43	265.4	29.90	21.40	29.80	21.10
25/01/2016	18:18:44	265.6	29.90	21.40	29.80	21.10
25/01/2016	18:18:44	265.8	29.90	21.40	29.80	21.10
25/01/2016	18:18:44	266.1	29.90	21.40	29.60	21.10
25/01/2016	18:18:44	266.2	29.90	21.40	29.60	21.00
25/01/2016	18:18:44	266.4	29.80	21.40	29.60	21.00
25/01/2016	18:18:45	266.6	29.80	21.40	29.50	21.00
25/01/2016	18:18:45	266.8	29.80	21.40	29.50	21.00
25/01/2016	18:18:45	267.0	29.80	21.40	29.50	21.00
25/01/2016	18:18:45	267.2	29.90	21.20	29.60	21.00
25/01/2016	18:18:45	267.4	29.90	21.20	29.60	21.00
25/01/2016	18:18:46	267.6	29.80	21.20	29.60	21.10
25/01/2016	18:18:46	267.9	29.80	21.40	29.60	21.10
25/01/2016	18:18:46	268.0	29.80	21.40	29.60	21.10
25/01/2016	18:18:46	268.2	29.80	21.40	29.60	21.10
25/01/2016	18:18:46	268.4	29.80	21.40	29.60	21.10
25/01/2016	18:18:47	268.6	29.80	21.40	29.40	21.10
25/01/2016	18:18:47	268.8	29.80	21.40	29.40	21.10
25/01/2016	18:18:47	269.0	29.70	21.40	29.40	21.20
25/01/2016	18:18:47	269.2	29.70	21.40	29.40	21.20
25/01/2016	18:18:48	269.4	29.70	21.40	29.40	21.10
25/01/2016	18:18:48	269.7	29.70	21.40	29.40	21.10
25/01/2016	18:18:48	269.8	29.70	21.20	29.40	21.10
25/01/2016	18:18:48	270.1	29.70	21.20	29.40	21.10
25/01/2016	18:18:48	270.2	29.70	21.20	29.40	21.10
25/01/2016	18:18:49	270.4	29.50	21.30	29.40	21.20
25/01/2016	18:18:49	270.6	29.50	21.30	29.30	21.20
25/01/2016	18:18:49	270.8	29.50	21.30	29.30	21.10
25/01/2016	18:18:49	271.0	29.50	21.30	29.30	21.10
25/01/2016	18:18:49	271.2	29.50	21.20	29.30	21.10
25/01/2016	18:18:50	271.4	29.50	21.20	29.30	21.10
25/01/2016	18:18:50	271.6	29.50	21.20	29.30	21.10
25/01/2016	18:18:50	271.9	29.50	21.40	29.30	21.10
25/01/2016	18:18:50	272.0	29.50	21.40	29.30	21.10
25/01/2016	18:18:50	272.2	29.50	21.40	29.30	21.10
25/01/2016	18:18:51	272.4	29.50	21.30	29.30	21.10
25/01/2016	18:18:51	272.6	29.50	21.30	29.20	21.10
25/01/2016	18:18:51	272.8	29.50	21.30	29.20	21.10
25/01/2016	18:18:51	273.0	29.40	21.40	29.20	21.00
25/01/2016	18:18:51	273.2	29.40	21.40	29.20	21.00
25/01/2016	18:18:52	273.4	29.40	21.40	29.20	21.10
25/01/2016	18:18:52	273.7	29.40	21.40	29.20	21.10
25/01/2016	18:18:52	273.8	29.40	21.30	29.20	21.10
25/01/2016	18:18:52	274.0	29.40	21.30	29.20	21.10
25/01/2016	18:18:52	274.2	29.40	21.30	29.20	21.10
25/01/2016	18:18:53	274.4	29.30	21.20	29.20	21.10
25/01/2016	18:18:53	274.6	29.30	21.20	29.20	21.10
25/01/2016	18:18:53	274.8	29.30	21.20	29.10	21.10
25/01/2016	18:18:53	275.0	29.30	21.20	29.10	21.10
25/01/2016	18:18:53	275.2	29.30	21.20	29.10	21.10
25/01/2016	18:18:54	275.4	29.30	21.20	29.00	21.00
25/01/2016	18:18:54	275.6	29.30	21.20	29.00	21.00
25/01/2016	18:18:54	275.9	29.30	21.30	29.00	21.00
25/01/2016	18:18:54	276.0	29.30	21.30	29.00	21.00
25/01/2016	18:18:54	276.2	29.20	21.30	29.00	21.10
25/01/2016	18:18:54	276.4	29.20	21.30	29.00	21.10
25/01/2016	18:18:55	276.6	29.20	21.10	29.00	21.10
25/01/2016	18:18:55	276.8	29.20	21.10	29.00	21.10
25/01/2016	18:18:55	277.0	29.20	21.10	29.00	21.10
25/01/2016	18:18:55	277.2	29.20	21.40	28.90	21.10
25/01/2016	18:18:56	277.4	29.20	21.40	28.90	21.10
25/01/2016	18:18:56	277.6	29.10	21.40	28.90	21.10
25/01/2016	18:18:56	277.8	29.10	21.20	28.90	21.10
25/01/2016	18:18:56	278.0	29.10	21.20	28.90	21.10
25/01/2016	18:18:56	278.2	29.10	21.20	28.90	21.10
25/01/2016	18:18:57	278.4	29.10	21.20	28.90	21.10
25/01/2016	18:18:57	278.6	29.10	21.20	28.90	21.10
25/01/2016	18:18:57	278.8	29.10	21.20	28.80	21.10
25/01/2016	18:18:57	279.0	29.10	21.20	28.80	21.10
25/01/2016	18:18:57	279.2	29.10	21.20	28.70	21.10
25/01/2016	18:18:58	279.5	29.10	21.20	28.70	21.00
25/01/2016	18:18:58	279.6	29.00	21.20	28.70	21.00
25/01/2016	18:18:58	279.8	29.00	21.30	28.80	21.00
25/01/2016	18:18:58	280.0	29.00	21.30	28.80	21.00
25/01/2016	18:18:58	280.2	28.90	21.30	28.80	21.10
25/01/2016	18:18:58	280.4	28.90	21.30	28.80	21.10
25/01/2016	18:18:59	280.6	28.90	21.30	28.80	21.10
25/01/2016	18:18:59	280.8	28.90	21.30	28.80	21.10
25/01/2016	18:18:59	281.0	28.90	21.30	28.80	21.10
25/01/2016	18:18:59	281.2	28.90	21.40	28.70	21.10
25/01/2016	18:19:00	281.4	28.90	21.40	28.70	21.10
25/01/2016	18:19:00	281.7	28.90	21.40	28.70	21.10
25/01/2016	18:19:00	281.8	28.90	21.40	28.70	21.10
25/01/2016	18:19:00	282.0	28.90	21.20	28.70	21.10
25/01/2016	18:19:00	282.2	28.90	21.20	28.70	21.10
25/01/2016	18:19:01	282.4	28.80	21.20	28.70	21.10
25/01/2016	18:19:01	282.6	28.80	21.20	28.60	21.10
25/01/2016	18:19:01	282.8	28.80	21.20	28.60	21.00
25/01/2016	18:19:01	283.0	28.80	21.20	28.60	21.00
25/01/2016	18:19:01	283.2	28.80	21.20	28.60	21.00
25/01/2016	18:19:02	283.4	28.80	21.20	28.60	21.10
25/01/2016	18:19:02	283.6	28.70	21.20	28.60	21.10
25/01/2016	18:19:02	283.8	28.70	21.30	28.60	21.10
25/01/2016	18:19:02	284.0	28.70	21.30	28.60	21.00
25/01/2016	18:19:02	284.2	28.70	21.30	28.60	21.00
25/01/2016	18:19:02	284.5	28.70	21.30	28.60	21.00
25/01/2016	18:19:03	284.6	28.70	21.30	28.50	21.00
25/01/2016	18:19:03	284.8	28.70	21.30	28.50	21.00
25/01/2016	18:19:03	285.0	28.70	21.20	28.50	21.00
25/01/2016	18:19:03	285.2	28.70	21.20	28.50	21.00
25/01/2016	18:19:03	285.4	28.70	21.20	28.50	21.00
25/01/2016	18:19:04	285.6	28.60	21.40	28.50	21.10
25/01/2016	18:19:04	285.8	28.60	21.40	28.50	21.10
25/01/2016	18:19:04	286.0	28.60	21.40	28.50	21.10
25/01/2016	18:19:04	286.3	28.60	21.40	28.50	21.10
25/01/2016	18:19:04	286.4	28.60	21.20	28.50	21.10
25/01/2016	18:19:05	286.6	28.60	21.20	28.40	21.10
25/01/2016	18:19:05	286.8	28.60	21.20	28.40	21.10
25/01/2016	18:19:05	287.0	28.60	21.30	28.40	21.00
25/01/2016	18:19:05	287.2	28.60	21.30	28.40	21.00
25/01/2016	18:19:06	287.5	28.50	21.30	28.40	21.10
25/01/2016	18:19:06	287.6	28.50	21.30	28.40	21.10
25/01/2016	18:19:06	287.8	28.50	21.40	28.40	21.10
25/01/2016	18:19:06	288.0	28.50	21.40	28.40	21.10
25/01/2016	18:19:06	288.2	28.50	21.40	28.40	21.00
25/01/2016	18:19:06	288.4	28.50	21.20	28.40	21.00
25/01/2016	18:19:07	288.6	28.50	21.20	28.40	21.00
25/01/2016	18:19:07	288.8	28.40	21.20	28.10	21.00
25/01/2016	18:19:07	289.0	28.40	21.40	28.10	21.00
25/01/2016	18:19:07	289.2	28.40	21.40	28.20	21.00
25/01/2016	18:19:07	289.4	28.40	21.40	28.20	21.10
25/01/2016	18:19:08	289.6	28.40	21.40	28.20	21.10
25/01/2016	18:19:08	289.8	28.40	21.40	28.20	21.10
25/01/2016	18:19:08	290.0	28.40	21.40	28.20	21.10
25/01/2016	18:19:08	290.3	28.40	21.40	28.20	21.10
25/01/2016	18:19:08	290.4	28.40	21.20	28.20	21.10
25/01/2016	18:19:09	290.6	28.40	21.20	28.00	21.10
25/01/2016	18:19:09	290.8	28.40	21.20	28.00	21.10
25/01/2016	18:19:09	291.0	28.40	21.20	28.00	21.10
25/01/2016	18:19:09	291.2	28.40	21.20	28.00	21.10
25/01/2016	18:19:10	291.4	28.30	21.20	28.20	21.10
25/01/2016	18:19:10	291.6	28.30	21.20	28.20	21.10
25/01/2016	18:19:10	291.8	28.30	21.30	28.20	21.10
25/01/2016	18:19:10	292.1	28.30	21.30	28.20	21.00
25/01/2016	18:19:10	292.2	28.30	21.30	28.20	21.00
25/01/2016	18:19:10	292.4	28.30	21.20	28.20	21.00
25/01/2016	18:19:11	292.6	28.30	21.20	28.20	21.00
25/01/2016	18:19:11	292.8	28.20	21.20	27.90	21.10
25/01/2016	18:19:11	293.0	28.20	21.20	27.90	21.10
25/01/2016	18:19:11	293.3	28.20	21.20	28.10	21.10
25/01/2016	18:19:11	293.4	28.20	21.20	28.10	21.10
25/01/2016	18:19:12	293.6	28.20	21.30	28.10	21.10
25/01/2016	18:19:12	293.8	28.20	21.30	28.10	21.10
25/01/2016	18:19:12	294.0	28.20	21.30	28.10	21.00
25/01/2016	18:19:12	294.2	28.20	21.30	28.10	21.00
25/01/2016	18:19:12	294.4	28.20	21.30	28.10	21.00
25/01/2016	18:19:13	294.6	28.20	21.40	27.80	21.00
25/01/2016	18:19:13	294.8	28.20	21.40	27.80	21.00
25/01/2016	18:19:13	295.0	28.20	21.30	27.80	21.00
25/01/2016	18:19:13	295.2	28.20	21.30	27.80	21.00
25/01/2016	18:19:13	295.4	28.20	21.30	27.80	21.10
25/01/2016	18:19:14	295.6	28.00	21.10	27.80	21.10
25/01/2016	18:19:14	295.8	28.00	21.10	28.00	21.10
25/01/2016	18:19:14	296.1	28.00	21.10	28.00	21.00
25/01/2016	18:19:14	296.2	27.90	21.10	28.00	21.00
25/01/2016	18:19:15	296.4	27.90	21.10	27.80	21.00
25/01/2016	18:19:15	296.6	27.90	21.10	27.80	21.10
25/01/2016	18:19:15	296.8	27.90	21.10	27.80	21.10
25/01/2016	18:19:15	297.0	27.90	21.10	27.80	21.10
25/01/2016	18:19:15	297.2	27.90	21.10	27.90	21.00
25/01/2016	18:19:15	297.4	27.90	21.10	27.90	21.00
25/01/2016	18:19:16	297.6	28.00	21.20	27.90	21.00
25/01/2016	18:19:16	297.9	28.00	21.20	27.80	21.00
25/01/2016	18:19:16	298.0	28.00	21.20	27.80	21.10
25/01/2016	18:19:16	298.2	27.80	21.20	27.80	21.10
25/01/2016	18:19:16	298.4	27.80	21.20	27.80	21.10
25/01/2016	18:19:17	298.6	27.80	21.20	27.70	21.00
25/01/2016	18:19:17	298.8	27.80	21.20	27.70	21.00
25/01/2016	18:19:17	299.1	27.80	21.40	27.60	21.00
25/01/2016	18:19:17	299.2	27.80	21.40	27.60	21.00
25/01/2016	18:19:18	299.4	27.80	21.40	27.60	21.10
25/01/2016	18:19:18	299.7	27.80	21.40	27.60	21.10
25/01/2016	18:19:18	299.8	27.80	21.40	27.60	21.10
25/01/2016	18:19:18	300.1	27.80	21.40	27.60	21.10
25/01/2016	18:19:18	300.2	27.80	21.40	27.60	21.10
25/01/2016	18:19:19	300.4	27.70	21.30	27.60	21.10
25/01/2016	18:19:19	300.6	27.70	21.30	27.60	21.10
25/01/2016	18:19:19	300.8	27.90	21.30	27.60	21.10
25/01/2016	18:19:19	301.0	27.90	21.30	27.60	21.10
25/01/2016	18:19:19	301.2	27.90	21.30	27.50	21.10
25/01/2016	18:19:20	301.4	27.80	21.30	27.50	21.00
25/01/2016	18:19:20	301.6	27.80	21.20	27.50	21.00
25/01/2016	18:19:20	301.8	27.80	21.20	27.50	21.00
25/01/2016	18:19:20	302.0	27.80	21.20	27.50	21.10
25/01/2016	18:19:20	302.2	27.60	21.40	27.50	21.10
25/01/2016	18:19:21	302.4	27.60	21.40	27.60	21.10
25/01/2016	18:19:21	302.6	27.60	21.40	27.60	21.00
25/01/2016	18:19:21	302.8	27.60	21.40	27.60	21.00
25/01/2016	18:19:21	303.0	27.60	21.30	27.60	21.00
25/01/2016	18:19:21	303.2	27.60	21.30	27.50	21.00
25/01/2016	18:19:22	303.4	27.60	21.30	27.50	21.10
25/01/2016	18:19:22	303.7	27.60	21.30	27.50	21.10
25/01/2016	18:19:22	303.8	27.60	21.30	27.50	21.10
25/01/2016	18:19:22	304.0	27.50	21.30	27.50	21.10
25/01/2016	18:19:22	304.2	27.50	21.30	27.50	21.10
25/01/2016	18:19:23	304.4	27.50	21.20	27.40	21.10
25/01/2016	18:19:23	304.6	27.50	21.20	27.40	21.10
25/01/2016	18:19:23	304.8	27.50	21.20	27.40	21.10
25/01/2016	18:19:23	305.0	27.50	21.10	27.40	21.10
25/01/2016	18:19:23	305.2	27.50	21.10	27.40	21.00
25/01/2016	18:19:24	305.5	27.50	21.10	27.40	21.00
25/01/2016	18:19:24	305.6	27.50	21.40	27.40	21.00
25/01/2016	18:19:24	305.9	27.50	21.40	27.40	21.00
25/01/2016	18:19:24	306.0	27.50	21.40	27.40	21.00
25/01/2016	18:19:24	306.2	27.50	21.20	27.40	21.10
25/01/2016	18:19:24	306.4	27.50	21.20	27.40	21.10
25/01/2016	18:19:25	306.6	27.50	21.20	27.30	21.00
25/01/2016	18:19:25	306.8	27.40	21.20	27.30	21.00
25/01/2016	18:19:25	307.0	27.40	21.10	27.30	21.00
25/01/2016	18:19:25	307.2	27.40	21.10	27.40	21.10
25/01/2016	18:19:26	307.4	27.40	21.10	27.40	21.10
25/01/2016	18:19:26	307.6	27.40	21.40	27.40	21.10
25/01/2016	18:19:26	307.8	27.40	21.40	27.30	21.10
25/01/2016	18:19:26	308.0	27.40	21.40	27.30	21.00
25/01/2016	18:19:26	308.2	27.40	21.30	27.30	21.00
25/01/2016	18:19:27	308.4	27.40	21.30	27.30	21.00
25/01/2016	18:19:27	308.7	27.40	21.30	27.30	21.10
25/01/2016	18:19:27	308.8	27.30	21.30	27.30	21.10
25/01/2016	18:19:27	309.0	27.30	21.30	27.30	21.10
25/01/2016	18:19:27	309.2	27.30	21.30	27.20	21.20
25/01/2016	18:19:28	309.5	27.30	21.30	27.20	21.20
25/01/2016	18:19:28	309.6	27.30	21.30	27.20	21.20
25/01/2016	18:19:28	309.8	27.30	21.40	27.20	21.10
25/01/2016	18:19:28	310.0	27.30	21.40	27.20	21.10
25/01/2016	18:19:28	310.2	27.30	21.20	27.20	21.10
25/01/2016	18:19:28	310.4	27.30	21.20	27.20	21.10
25/01/2016	18:19:29	310.6	27.30	21.20	27.20	21.00
25/01/2016	18:19:29	310.8	27.30	21.20	27.20	21.00
25/01/2016	18:19:29	311.0	27.30	21.30	27.10	21.00
25/01/2016	18:19:29	311.3	27.30	21.30	27.10	21.00
25/01/2016	18:19:29	311.4	27.30	21.30	27.10	21.00
25/01/2016	18:19:30	311.7	27.30	21.40	27.20	21.00
25/01/2016	18:19:30	311.8	27.30	21.40	27.20	21.00
25/01/2016	18:19:30	312.0	27.20	21.40	27.20	21.10
25/01/2016	18:19:30	312.2	27.20	21.40	27.20	21.10
25/01/2016	18:19:31	312.4	27.20	21.30	27.10	21.10
25/01/2016	18:19:31	312.6	27.20	21.30	27.10	21.10
25/01/2016	18:19:31	312.8	27.20	21.30	27.10	21.10
25/01/2016	18:19:31	313.0	27.20	21.30	27.10	21.10
25/01/2016	18:19:31	313.2	27.20	21.30	27.10	21.00
25/01/2016	18:19:31	313.4	27.20	21.30	27.10	21.00
25/01/2016	18:19:32	313.6	27.20	21.20	27.10	21.00
25/01/2016	18:19:32	313.8	27.20	21.20	27.10	21.10
25/01/2016	18:19:32	314.0	27.20	21.20	27.10	21.10
25/01/2016	18:19:32	314.2	27.20	21.30	27.10	21.10
25/01/2016	18:19:32	314.5	27.20	21.30	27.10	21.10
25/01/2016	18:19:33	314.6	27.20	21.30	27.10	21.00
25/01/2016	18:19:33	314.8	27.10	21.30	27.10	21.00
25/01/2016	18:19:33	315.0	27.10	21.20	27.00	21.00
25/01/2016	18:19:33	315.2	27.10	21.20	27.00	21.00
25/01/2016	18:19:33	315.4	27.10	21.20	27.00	21.00
25/01/2016	18:19:34	315.6	27.20	21.30	27.00	21.00
25/01/2016	18:19:34	315.8	27.20	21.30	27.00	21.00
25/01/2016	18:19:34	316.0	27.10	21.30	27.00	21.00
25/01/2016	18:19:34	316.3	27.10	21.30	27.00	21.00
25/01/2016	18:19:34	316.4	27.10	21.30	27.00	21.00
25/01/2016	18:19:35	316.6	27.10	21.30	27.00	21.00
25/01/2016	18:19:35	316.8	27.10	21.20	27.00	21.00
25/01/2016	18:19:35	317.1	27.10	21.20	27.00	21.00
25/01/2016	18:19:35	317.2	27.10	21.20	27.00	21.00
25/01/2016	18:19:36	317.5	27.00	21.40	27.00	21.00
25/01/2016	18:19:36	317.6	27.00	21.40	27.00	21.00
25/01/2016	18:19:36	317.8	27.00	21.40	27.00	21.10
25/01/2016	18:19:36	318.0	27.00	21.40	27.00	21.10
25/01/2016	18:19:36	318.2	27.00	21.20	27.00	21.10
25/01/2016	18:19:36	318.4	27.00	21.20	26.90	21.10
25/01/2016	18:19:37	318.6	27.00	21.20	26.90	21.10
25/01/2016	18:19:37	318.8	27.00	21.30	26.90	21.00
25/01/2016	18:19:37	319.0	27.00	21.30	26.90	21.00
25/01/2016	18:19:37	319.2	27.00	21.30	26.90	21.10
25/01/2016	18:19:37	319.4	27.00	21.30	26.90	21.10
25/01/2016	18:19:38	319.6	27.00	21.10	26.90	21.10
25/01/2016	18:19:38	319.8	27.00	21.10	26.80	21.00
25/01/2016	18:19:38	320.0	27.00	21.10	26.80	21.00
25/01/2016	18:19:38	320.3	27.00	21.10	26.80	21.00
25/01/2016	18:19:38	320.4	27.00	21.10	26.80	21.00
25/01/2016	18:19:39	320.6	26.90	21.10	26.80	21.10
25/01/2016	18:19:39	320.8	26.90	21.30	26.80	21.10
25/01/2016	18:19:39	321.0	26.90	21.30	26.80	21.10
25/01/2016	18:19:39	321.2	26.90	21.30	26.80	21.10
25/01/2016	18:19:40	321.4	27.00	21.10	26.80	21.00
25/01/2016	18:19:40	321.6	27.00	21.10	26.80	21.00
25/01/2016	18:19:40	321.8	27.00	21.10	26.80	21.10
25/01/2016	18:19:40	322.1	26.90	21.10	26.80	21.10
25/01/2016	18:19:40	322.2	26.90	21.10	26.80	21.10
25/01/2016	18:19:40	322.4	26.90	21.10	26.80	21.10
25/01/2016	18:19:41	322.6	26.90	21.10	26.80	21.10
25/01/2016	18:19:41	322.8	26.90	21.30	26.80	21.10
25/01/2016	18:19:41	323.0	26.90	21.30	26.80	21.10
25/01/2016	18:19:41	323.3	26.80	21.30	26.70	21.00
25/01/2016	18:19:41	323.4	26.80	21.30	26.70	21.00
25/01/2016	18:19:42	323.6	26.80	21.20	26.80	21.00
25/01/2016	18:19:42	323.8	26.80	21.20	26.80	21.00
25/01/2016	18:19:42	324.0	26.80	21.20	26.80	21.10
25/01/2016	18:19:42	324.2	26.80	21.30	26.80	21.10
25/01/2016	18:19:42	324.4	26.80	21.30	26.80	21.10
25/01/2016	18:19:43	324.6	26.80	21.30	26.70	21.00
25/01/2016	18:19:43	324.8	26.80	21.30	26.70	21.00
25/01/2016	18:19:43	325.0	26.80	21.10	26.70	21.00
25/01/2016	18:19:43	325.2	26.80	21.10	26.70	21.00
25/01/2016	18:19:43	325.4	26.70	21.10	26.70	21.00
25/01/2016	18:19:44	325.6	26.70	21.20	26.70	21.00
25/01/2016	18:19:44	325.8	26.70	21.20	26.70	21.00
25/01/2016	18:19:44	326.0	26.80	21.20	26.70	21.00
25/01/2016	18:19:44	326.2	26.80	21.20	26.70	21.00
25/01/2016	18:19:45	326.4	26.80	21.20	26.70	21.10
25/01/2016	18:19:45	326.6	26.80	21.20	26.70	21.10
25/01/2016	18:19:45	326.8	26.80	21.10	26.70	21.10
25/01/2016	18:19:45	327.0	26.80	21.10	26.70	21.10
25/01/2016	18:19:45	327.2	26.80	21.10	26.60	21.00
25/01/2016	18:19:45	327.4	26.70	21.10	26.60	21.00
25/01/2016	18:19:46	327.6	26.70	21.40	26.70	21.00
25/01/2016	18:19:46	327.9	26.70	21.40	26.70	21.10
25/01/2016	18:19:46	328.0	26.70	21.40	26.70	21.10
25/01/2016	18:19:46	328.2	26.70	21.20	26.60	21.10
25/01/2016	18:19:46	328.4	26.70	21.20	26.60	21.10
25/01/2016	18:19:47	328.6	26.70	21.20	26.60	21.00
25/01/2016	18:19:47	328.8	26.70	21.20	26.60	21.00
25/01/2016	18:19:47	329.1	26.70	21.10	26.50	21.20
25/01/2016	18:19:47	329.2	26.70	21.10	26.50	21.20
25/01/2016	18:19:48	329.4	26.70	21.30	26.50	21.20
25/01/2016	18:19:48	329.7	26.70	21.30	26.60	21.20
25/01/2016	18:19:48	329.8	26.70	21.30	26.60	21.00
25/01/2016	18:19:48	330.0	26.60	21.30	26.60	21.00
25/01/2016	18:19:48	330.2	26.60	21.30	26.60	21.00
25/01/2016	18:19:49	330.4	26.60	21.20	26.50	21.10
25/01/2016	18:19:49	330.6	26.60	21.20	26.50	21.10
25/01/2016	18:19:49	330.8	26.60	21.30	26.50	21.10
25/01/2016	18:19:49	331.0	26.60	21.30	26.50	21.10
25/01/2016	18:19:49	331.2	26.60	21.30	26.50	21.10
25/01/2016	18:19:50	331.4	26.60	21.20	26.50	21.10
25/01/2016	18:19:50	331.6	26.60	21.20	26.50	21.10
25/01/2016	18:19:50	331.8	26.60	21.20	26.50	21.10
25/01/2016	18:19:50	332.0	26.60	21.20	26.50	21.10
25/01/2016	18:19:50	332.2	26.60	21.40	26.50	21.10
25/01/2016	18:19:51	332.4	26.60	21.40	26.50	21.00
25/01/2016	18:19:51	332.6	26.50	21.40	26.50	21.00
25/01/2016	18:19:51	332.9	26.50	21.20	26.50	21.00
25/01/2016	18:19:51	333.0	26.50	21.20	26.50	21.00
25/01/2016	18:19:51	333.2	26.50	21.20	26.50	21.10
25/01/2016	18:19:52	333.4	26.50	21.30	26.50	21.10
25/01/2016	18:19:52	333.7	26.50	21.30	26.50	21.10
25/01/2016	18:19:52	333.8	26.50	21.30	26.50	21.10
25/01/2016	18:19:52	334.0	26.50	21.10	26.50	21.00
25/01/2016	18:19:52	334.2	26.50	21.10	26.50	21.00
25/01/2016	18:19:53	334.4	26.50	21.10	26.50	21.20
25/01/2016	18:19:53	334.6	26.50	21.10	26.50	21.20
25/01/2016	18:19:53	334.8	26.50	21.30	26.50	21.20
25/01/2016	18:19:53	335.0	26.50	21.30	26.40	21.20
25/01/2016	18:19:53	335.2	26.40	21.30	26.40	21.00
25/01/2016	18:19:54	335.5	26.40	21.30	26.40	21.00
25/01/2016	18:19:54	335.6	26.40	21.30	26.40	21.00
25/01/2016	18:19:54	335.8	26.40	21.30	26.40	21.00
25/01/2016	18:19:54	336.0	26.40	21.30	26.40	21.00
25/01/2016	18:19:54	336.2	26.40	21.40	26.40	21.00
25/01/2016	18:19:54	336.4	26.40	21.40	26.40	21.00
25/01/2016	18:19:55	336.6	26.40	21.40	26.40	21.00
25/01/2016	18:19:55	336.8	26.40	21.10	26.40	21.00
25/01/2016	18:19:55	337.0	26.40	21.10	26.40	21.00
25/01/2016	18:19:55	337.2	26.40	21.10	26.40	21.10
25/01/2016	18:19:56	337.4	26.40	21.30	26.40	21.10
25/01/2016	18:19:56	337.6	26.40	21.30	26.40	21.10
25/01/2016	18:19:56	337.8	26.40	21.30	26.40	21.10
25/01/2016	18:19:56	338.0	26.40	21.30	26.40	21.10
25/01/2016	18:19:56	338.2	26.40	21.30	26.40	21.10
25/01/2016	18:19:57	338.4	26.40	21.30	26.30	21.10
25/01/2016	18:19:57	338.7	26.40	21.30	26.30	21.10
25/01/2016	18:19:57	338.8	26.40	21.30	26.30	21.10
25/01/2016	18:19:57	339.0	26.40	21.30	26.30	21.10
25/01/2016	18:19:57	339.2	26.40	21.30	26.30	21.00
25/01/2016	18:19:58	339.4	26.40	21.40	26.30	21.00
25/01/2016	18:19:58	339.6	26.40	21.40	26.30	21.00
25/01/2016	18:19:58	339.8	26.30	21.40	26.30	21.10
25/01/2016	18:19:58	340.0	26.30	21.40	26.30	21.10
25/01/2016	18:19:58	340.2	26.30	21.10	26.20	21.10
25/01/2016	18:19:59	340.5	26.30	21.10	26.20	21.10
25/01/2016	18:19:59	340.6	26.30	21.10	26.20	21.10
25/01/2016	18:19:59	340.8	26.30	21.30	26.20	21.10
25/01/2016	18:19:59	341.0	26.30	21.30	26.20	21.10
25/01/2016	18:19:59	341.3	26.30	21.30	26.20	21.10
25/01/2016	18:19:59	341.4	26.30	21.10	26.20	21.10
25/01/2016	18:20:00	341.6	26.30	21.10	26.30	21.10
25/01/2016	18:20:00	341.8	26.30	21.10	26.30	21.10
25/01/2016	18:20:00	342.0	26.30	21.10	26.30	21.10
25/01/2016	18:20:00	342.2	26.30	21.10	26.30	21.10
25/01/2016	18:20:01	342.4	26.30	21.10	26.20	21.00
25/01/2016	18:20:01	342.6	26.20	21.10	26.20	21.00
25/01/2016	18:20:01	342.8	26.20	21.10	26.20	21.00
25/01/2016	18:20:01	343.0	26.20	21.40	26.20	21.00
25/01/2016	18:20:01	343.2	26.20	21.40	26.20	21.00
25/01/2016	18:20:01	343.4	26.20	21.30	26.20	21.00
25/01/2016	18:20:02	343.6	26.20	21.30	26.20	21.00
25/01/2016	18:20:02	343.8	26.20	21.30	26.20	21.10
25/01/2016	18:20:02	344.0	26.20	21.30	26.20	21.10
25/01/2016	18:20:02	344.2	26.20	21.30	26.20	21.10
25/01/2016	18:20:02	344.5	26.20	21.30	26.20	21.10
25/01/2016	18:20:03	344.6	26.10	21.30	26.20	21.10
25/01/2016	18:20:03	344.8	26.10	21.20	26.20	21.10
25/01/2016	18:20:03	345.0	26.10	21.20	26.20	21.00
25/01/2016	18:20:03	345.2	26.10	21.20	26.20	21.00
25/01/2016	18:20:03	345.4	26.10	21.20	26.20	21.00
25/01/2016	18:20:04	345.6	26.10	21.40	26.10	21.10
25/01/2016	18:20:04	345.8	26.10	21.40	26.10	21.10
25/01/2016	18:20:04	346.0	26.10	21.30	26.10	21.10
25/01/2016	18:20:04	346.3	26.10	21.30	26.10	21.10
25/01/2016	18:20:04	346.4	26.10	21.30	26.10	21.10
25/01/2016	18:20:05	346.6	26.10	21.30	26.10	21.10
25/01/2016	18:20:05	346.8	26.10	21.10	26.20	21.10
25/01/2016	18:20:05	347.1	26.10	21.10	26.20	21.10
25/01/2016	18:20:05	347.2	26.10	21.10	26.20	21.10
25/01/2016	18:20:06	347.4	26.10	21.30	26.10	21.10
25/01/2016	18:20:06	347.6	26.10	21.30	26.10	21.10
25/01/2016	18:20:06	347.8	26.10	21.30	26.10	21.00
25/01/2016	18:20:06	348.0	26.10	21.30	26.10	21.00
25/01/2016	18:20:06	348.2	26.10	21.30	26.10	21.00
25/01/2016	18:20:06	348.4	26.10	21.30	26.10	21.20
25/01/2016	18:20:07	348.6	26.10	21.30	26.10	21.20
25/01/2016	18:20:07	348.8	26.10	21.40	26.10	21.20
25/01/2016	18:20:07	349.0	26.10	21.40	26.10	21.10
25/01/2016	18:20:07	349.2	26.10	21.40	26.10	21.10
25/01/2016	18:20:07	349.4	26.10	21.10	26.10	21.10
25/01/2016	18:20:08	349.6	26.10	21.10	26.00	21.10
25/01/2016	18:20:08	349.8	26.10	21.10	26.00	21.00
25/01/2016	18:20:08	350.0	26.10	21.30	26.00	21.00
25/01/2016	18:20:08	350.3	26.10	21.30	26.00	21.00
25/01/2016	18:20:08	350.4	26.10	21.30	26.00	21.00
25/01/2016	18:20:09	350.6	26.10	21.10	26.00	21.00
25/01/2016	18:20:09	350.8	26.10	21.10	26.00	21.00
25/01/2016	18:20:09	351.0	26.10	21.10	26.00	21.10
25/01/2016	18:20:09	351.2	26.10	21.10	26.00	21.10
25/01/2016	18:20:10	351.4	26.10	21.40	26.00	21.10
25/01/2016	18:20:10	351.6	26.10	21.40	26.00	21.10
25/01/2016	18:20:10	351.8	26.00	21.40	26.00	21.10
25/01/2016	18:20:10	352.1	26.00	21.40	26.00	21.10
25/01/2016	18:20:10	352.2	26.00	21.40	26.00	21.10
25/01/2016	18:20:10	352.4	26.00	21.40	26.00	21.10
25/01/2016	18:20:11	352.6	26.00	21.20	26.00	21.10
25/01/2016	18:20:11	352.8	26.00	21.20	25.90	21.10
25/01/2016	18:20:11	353.0	26.00	21.20	25.90	21.10
25/01/2016	18:20:11	353.2	26.00	21.40	25.90	21.10
25/01/2016	18:20:11	353.4	26.00	21.40	25.90	21.10
25/01/2016	18:20:12	353.6	26.00	21.40	25.90	21.10
25/01/2016	18:20:12	353.9	26.00	21.40	25.90	21.10
25/01/2016	18:20:12	354.0	26.00	21.20	25.90	21.10
25/01/2016	18:20:12	354.2	26.00	21.20	25.90	21.10
25/01/2016	18:20:12	354.4	26.00	21.20	25.90	21.10
25/01/2016	18:20:13	354.6	25.90	21.10	25.90	21.00
25/01/2016	18:20:13	354.8	25.90	21.10	25.90	21.00
25/01/2016	18:20:13	355.0	25.90	21.10	25.90	21.00
25/01/2016	18:20:13	355.2	25.90	21.10	25.90	21.00
25/01/2016	18:20:13	355.4	25.90	21.30	25.90	21.00
25/01/2016	18:20:14	355.6	25.90	21.30	25.90	21.10
25/01/2016	18:20:14	355.8	25.90	21.30	25.90	21.10
25/01/2016	18:20:14	356.1	25.90	21.30	25.90	21.10
25/01/2016	18:20:14	356.2	25.90	21.30	25.90	21.10
25/01/2016	18:20:15	356.4	25.90	21.30	25.90	21.00
25/01/2016	18:20:15	356.6	25.90	21.30	25.90	21.00
25/01/2016	18:20:15	356.8	25.90	21.30	25.90	21.00
25/01/2016	18:20:15	357.1	25.90	21.30	25.90	21.10
25/01/2016	18:20:15	357.2	25.90	21.30	25.90	21.10
25/01/2016	18:20:15	357.4	25.90	21.30	25.90	21.10
25/01/2016	18:20:16	357.6	25.90	21.30	25.90	21.10
25/01/2016	18:20:16	357.9	25.90	21.30	25.90	21.10
25/01/2016	18:20:16	358.0	25.90	21.40	25.90	21.10
25/01/2016	18:20:16	358.2	25.90	21.40	25.90	21.10
25/01/2016	18:20:17	358.4	25.90	21.40	25.90	21.10
25/01/2016	18:20:17	358.6	25.90	21.20	25.90	21.10
25/01/2016	18:20:17	358.8	25.90	21.20	25.90	21.10
25/01/2016	18:20:17	359.1	25.80	21.20	25.90	21.00
25/01/2016	18:20:17	359.2	25.80	21.20	25.90	21.00
25/01/2016	18:20:18	359.4	25.80	21.40	25.80	21.00
25/01/2016	18:20:18	359.7	25.80	21.40	25.80	21.00
25/01/2016	18:20:18	359.8	25.80	21.40	25.80	21.00
25/01/2016	18:20:18	360.0	25.80	21.30	25.80	21.00
25/01/2016	18:20:18	360.2	25.80	21.30	25.80	21.00
25/01/2016	18:20:19	360.4	25.80	21.30	25.80	21.00
25/01/2016	18:20:19	360.6	25.80	21.30	25.80	21.00
25/01/2016	18:20:19	360.8	25.80	21.30	25.80	21.00
25/01/2016	18:20:19	361.0	25.80	21.30	25.80	21.00
25/01/2016	18:20:19	361.2	25.80	21.30	25.80	21.00
25/01/2016	18:20:20	361.4	25.80	21.30	25.80	21.00
25/01/2016	18:20:20	361.6	25.80	21.30	25.80	21.20
25/01/2016	18:20:20	361.8	25.80	21.30	25.80	21.20
25/01/2016	18:20:20	362.0	25.80	21.10	25.80	21.20
25/01/2016	18:20:20	362.2	25.80	21.10	25.80	21.10
25/01/2016	18:20:21	362.4	25.80	21.10	25.80	21.10
25/01/2016	18:20:21	362.6	25.80	21.20	25.80	21.10
25/01/2016	18:20:21	362.9	25.80	21.20	25.70	21.10
25/01/2016	18:20:21	363.0	25.80	21.20	25.70	21.10
25/01/2016	18:20:21	363.2	25.70	21.20	25.70	21.10
25/01/2016	18:20:22	363.4	25.70	21.30	25.70	21.10
25/01/2016	18:20:22	363.7	25.70	21.30	25.70	21.00
25/01/2016	18:20:22	363.8	25.70	21.30	25.70	21.00
25/01/2016	18:20:22	364.0	25.80	21.20	25.70	21.00
25/01/2016	18:20:22	364.2	25.80	21.20	25.70	21.10
25/01/2016	18:20:23	364.4	25.70	21.20	25.70	21.10
25/01/2016	18:20:23	364.6	25.70	21.20	25.70	21.10
25/01/2016	18:20:23	364.8	25.70	21.30	25.70	21.10
25/01/2016	18:20:23	365.0	25.70	21.30	25.70	21.10
25/01/2016	18:20:23	365.2	25.70	21.20	25.70	21.10
25/01/2016	18:20:24	365.5	25.70	21.20	25.70	21.10
25/01/2016	18:20:24	365.6	25.70	21.20	25.70	21.00
25/01/2016	18:20:24	365.8	25.70	21.20	25.70	21.00
25/01/2016	18:20:24	366.0	25.70	21.20	25.70	21.00
25/01/2016	18:20:24	366.2	25.70	21.30	25.70	21.00
25/01/2016	18:20:24	366.4	25.70	21.30	25.70	21.00
25/01/2016	18:20:25	366.6	25.60	21.30	25.70	21.00
25/01/2016	18:20:25	366.8	25.60	21.30	25.70	21.00
25/01/2016	18:20:25	367.0	25.60	21.30	25.70	21.10
25/01/2016	18:20:25	367.2	25.60	21.30	25.70	21.10
25/01/2016	18:20:26	367.4	25.60	21.30	25.70	21.10
25/01/2016	18:20:26	367.6	25.60	21.30	25.70	21.10
25/01/2016	18:20:26	367.8	25.60	21.30	25.70	21.10
25/01/2016	18:20:26	368.0	25.60	21.10	25.60	21.10
25/01/2016	18:20:26	368.2	25.60	21.10	25.60	21.10
25/01/2016	18:20:27	368.4	25.70	21.10	25.60	21.00
25/01/2016	18:20:27	368.7	25.70	21.40	25.60	21.00
25/01/2016	18:20:27	368.8	25.70	21.40	25.60	21.00
25/01/2016	18:20:27	369.0	25.70	21.40	25.60	21.00
25/01/2016	18:20:27	369.2	25.60	21.30	25.60	21.00
25/01/2016	18:20:28	369.4	25.60	21.30	25.60	21.00
25/01/2016	18:20:28	369.6	25.60	21.30	25.60	21.00
25/01/2016	18:20:28	369.8	25.60	21.30	25.60	21.10
25/01/2016	18:20:28	370.0	25.60	21.30	25.60	21.10
25/01/2016	18:20:28	370.2	25.60	21.30	25.60	21.00
25/01/2016	18:20:29	370.5	25.50	21.30	25.60	21.00
25/01/2016	18:20:29	370.6	25.50	21.30	25.60	21.00
25/01/2016	18:20:29	370.8	25.50	21.30	25.60	21.00
25/01/2016	18:20:29	371.0	25.50	21.30	25.60	21.00
25/01/2016	18:20:29	371.3	25.50	21.10	25.60	21.00
25/01/2016	18:20:29	371.4	25.50	21.10	25.50	21.00
25/01/2016	18:20:30	371.6	25.60	21.10	25.50	21.00
25/01/2016	18:20:30	371.8	25.60	21.10	25.50	21.00
25/01/2016	18:20:30	372.0	25.60	21.20	25.50	21.00
25/01/2016	18:20:30	372.2	25.60	21.20	25.50	21.00
25/01/2016	18:20:30	372.4	25.60	21.20	25.50	21.00
25/01/2016	18:20:31	372.6	25.60	21.10	25.50	21.00
25/01/2016	18:20:31	372.8	25.60	21.10	25.50	21.00
25/01/2016	18:20:31	373.0	25.60	21.10	25.50	21.00
25/01/2016	18:20:31	373.2	25.60	21.30	25.50	21.00
25/01/2016	18:20:31	373.4	25.60	21.30	25.50	21.00
25/01/2016	18:20:32	373.6	25.60	21.30	25.50	21.00
25/01/2016	18:20:32	373.8	25.50	21.30	25.50	21.00
25/01/2016	18:20:32	374.0	25.50	21.10	25.50	21.00
25/01/2016	18:20:32	374.2	25.50	21.10	25.50	21.00
25/01/2016	18:20:32	374.5	25.50	21.10	25.50	21.00
25/01/2016	18:20:33	374.6	25.50	21.10	25.50	21.00
25/01/2016	18:20:33	374.8	25.50	21.10	25.50	21.00
25/01/2016	18:20:33	375.0	25.50	21.10	25.50	21.00
25/01/2016	18:20:33	375.2	25.50	21.20	25.50	21.00
25/01/2016	18:20:33	375.4	25.50	21.20	25.50	21.00
25/01/2016	18:20:34	375.6	25.50	21.20	25.50	21.00
25/01/2016	18:20:34	375.8	25.50	21.20	25.50	21.00
25/01/2016	18:20:34	376.0	25.50	21.10	25.20	21.00
25/01/2016	18:20:34	376.3	25.50	21.10	25.20	21.00
25/01/2016	18:20:34	376.4	25.50	21.10	25.20	21.00
25/01/2016	18:20:35	376.6	25.50	21.30	25.20	21.00
25/01/2016	18:20:35	376.8	25.50	21.30	25.20	21.10
25/01/2016	18:20:35	377.0	25.50	21.30	25.20	21.10
25/01/2016	18:20:35	377.2	25.50	21.30	25.20	21.10
25/01/2016	18:20:36	377.4	25.50	21.40	25.40	21.20
25/01/2016	18:20:36	377.6	25.50	21.40	25.40	21.20
25/01/2016	18:20:36	377.8	25.40	21.10	25.40	21.20
25/01/2016	18:20:36	378.1	25.40	21.10	25.10	21.20
25/01/2016	18:20:36	378.2	25.40	21.10	25.10	21.00
25/01/2016	18:20:36	378.4	25.40	21.10	25.10	21.00
25/01/2016	18:20:37	378.6	25.40	21.10	25.10	21.00
25/01/2016	18:20:37	378.8	25.40	21.30	25.40	21.10
25/01/2016	18:20:37	379.0	25.40	21.30	25.40	21.10
25/01/2016	18:20:37	379.2	25.50	21.20	25.40	21.10
25/01/2016	18:20:37	379.4	25.50	21.20	25.40	21.10
25/01/2016	18:20:38	379.6	25.50	21.20	25.40	21.10
25/01/2016	18:20:38	379.8	25.50	21.40	25.40	21.10
25/01/2016	18:20:38	380.0	25.50	21.40	25.40	21.10
25/01/2016	18:20:38	380.3	25.50	21.40	25.40	21.10
25/01/2016	18:20:38	380.4	25.50	21.40	25.40	21.10
25/01/2016	18:20:39	380.6	25.30	21.20	25.40	21.10
25/01/2016	18:20:39	380.8	25.30	21.20	25.40	21.10
25/01/2016	18:20:39	381.0	25.40	21.20	25.40	21.10
25/01/2016	18:20:39	381.2	25.40	21.30	25.40	21.10
25/01/2016	18:20:39	381.4	25.40	21.30	25.20	21.10
25/01/2016	18:20:40	381.6	25.40	21.30	25.20	21.00
25/01/2016	18:20:40	381.8	25.40	21.30	25.20	21.00
25/01/2016	18:20:40	382.1	25.40	21.30	25.40	21.00
25/01/2016	18:20:40	382.2	25.40	21.30	25.40	21.00
25/01/2016	18:20:41	382.4	25.40	21.40	25.40	21.00
25/01/2016	18:20:41	382.6	25.40	21.40	25.10	21.00
25/01/2016	18:20:41	382.8	25.40	21.40	25.10	21.00
25/01/2016	18:20:41	383.0	25.40	21.40	25.10	21.00
25/01/2016	18:20:41	383.2	25.30	21.30	25.40	21.00
25/01/2016	18:20:41	383.4	25.30	21.30	25.40	21.00
25/01/2016	18:20:42	383.6	25.10	21.30	25.40	21.10
25/01/2016	18:20:42	383.9	25.10	21.10	25.40	21.10
25/01/2016	18:20:42	384.0	25.10	21.10	25.10	21.10
25/01/2016	18:20:42	384.2	25.10	21.10	25.10	21.10
25/01/2016	18:20:42	384.4	25.10	21.10	25.10	21.10
25/01/2016	18:20:43	384.6	25.20	21.10	25.10	21.10
25/01/2016	18:20:43	384.8	25.20	21.10	25.10	21.10
25/01/2016	18:20:43	385.0	25.30	21.10	25.10	21.00
25/01/2016	18:20:43	385.2	25.30	21.30	25.10	21.00
25/01/2016	18:20:43	385.4	25.30	21.30	25.40	21.00
25/01/2016	18:20:44	385.6	25.10	21.30	25.40	21.00
25/01/2016	18:20:44	385.8	25.10	21.30	25.40	21.00
25/01/2016	18:20:44	386.1	25.10	21.30	25.10	21.00
25/01/2016	18:20:44	386.2	25.10	21.30	25.10	21.00
25/01/2016	18:20:45	386.4	25.20	21.30	25.10	21.10
25/01/2016	18:20:45	386.6	25.20	21.30	25.10	21.10
25/01/2016	18:20:45	386.8	25.20	21.30	25.30	21.00
25/01/2016	18:20:45	387.1	25.30	21.30	25.30	21.00
25/01/2016	18:20:45	387.2	25.30	21.20	25.30	21.00
25/01/2016	18:20:45	387.4	25.30	21.20	25.00	21.00
25/01/2016	18:20:46	387.6	25.30	21.20	25.00	21.00
25/01/2016	18:20:46	387.8	25.30	21.10	25.00	21.00
25/01/2016	18:20:46	388.0	25.30	21.10	25.30	21.00
25/01/2016	18:20:46	388.2	25.20	21.10	25.30	21.00
25/01/2016	18:20:47	388.4	25.20	21.30	25.30	21.00
25/01/2016	18:20:47	388.6	25.20	21.30	25.30	21.00
25/01/2016	18:20:47	388.9	25.20	21.30	25.30	21.10
25/01/2016	18:20:47	389.0	25.00	21.30	25.30	21.10
25/01/2016	18:20:47	389.2	25.00	21.10	25.30	21.10
25/01/2016	18:20:48	389.4	25.00	21.10	25.20	21.00
25/01/2016	18:20:48	389.7	25.00	21.10	25.20	21.00
25/01/2016	18:20:48	389.8	25.00	21.10	25.20	21.00
25/01/2016	18:20:48	390.0	25.00	21.10	25.20	21.00
25/01/2016	18:20:48	390.2	25.00	21.10	25.20	21.00
25/01/2016	18:20:49	390.4	25.20	21.30	25.20	21.00
25/01/2016	18:20:49	390.6	25.20	21.30	25.20	21.00
25/01/2016	18:20:49	390.8	25.20	21.30	25.00	21.00
25/01/2016	18:20:49	391.0	25.20	21.30	25.00	21.00
25/01/2016	18:20:49	391.2	25.20	21.30	25.00	21.00
25/01/2016	18:20:50	391.4	25.20	21.20	25.00	21.20
25/01/2016	18:20:50	391.6	25.00	21.20	25.00	21.20
25/01/2016	18:20:50	391.8	25.00	21.20	25.00	21.20
25/01/2016	18:20:50	392.0	25.00	21.20	25.20	21.20
25/01/2016	18:20:50	392.2	25.00	21.20	25.20	21.10
25/01/2016	18:20:50	392.4	25.00	21.20	25.20	21.10
25/01/2016	18:20:51	392.6	25.00	21.30	24.90	21.10
25/01/2016	18:20:51	392.9	25.00	21.30	24.90	21.10
25/01/2016	18:20:51	393.0	25.00	21.30	24.90	21.10
25/01/2016	18:20:51	393.2	25.10	21.10	25.10	21.10
25/01/2016	18:20:52	393.4	25.10	21.10	25.10	21.00
25/01/2016	18:20:52	393.6	25.10	21.10	25.10	21.00
25/01/2016	18:20:52	393.8	25.10	21.30	25.10	21.00
25/01/2016	18:20:52	394.0	25.10	21.30	25.20	21.00
25/01/2016	18:20:52	394.2	25.10	21.30	25.20	21.10
25/01/2016	18:20:53	394.4	25.10	21.20	25.20	21.10
25/01/2016	18:20:53	394.7	25.10	21.20	25.00	21.10
25/01/2016	18:20:53	394.8	25.10	21.20	25.00	21.00
25/01/2016	18:20:53	395.0	25.10	21.30	25.00	21.00
25/01/2016	18:20:53	395.2	25.10	21.30	24.90	21.00
25/01/2016	18:20:54	395.4	25.10	21.30	24.90	21.00
25/01/2016	18:20:54	395.6	25.10	21.30	24.90	21.00
25/01/2016	18:20:54	395.8	25.10	21.10	24.90	21.00
25/01/2016	18:20:54	396.0	25.10	21.10	24.90	21.00
25/01/2016	18:20:54	396.2	25.10	21.10	24.90	21.10
25/01/2016	18:20:55	396.5	25.10	21.10	24.90	21.10
25/01/2016	18:20:55	396.6	25.10	21.10	24.90	21.10
25/01/2016	18:20:55	396.8	25.10	21.10	24.90	21.00
25/01/2016	18:20:55	397.0	25.10	21.10	24.90	21.00
25/01/2016	18:20:55	397.2	24.90	21.20	24.90	21.00
25/01/2016	18:20:55	397.4	24.90	21.20	24.90	21.00
25/01/2016	18:20:56	397.6	25.10	21.20	24.90	21.00
25/01/2016	18:20:56	397.8	25.10	21.10	24.90	21.00
25/01/2016	18:20:56	398.0	25.10	21.10	24.90	21.10
25/01/2016	18:20:56	398.2	25.10	21.10	24.90	21.10
25/01/2016	18:20:57	398.4	25.10	21.10	24.90	21.10
25/01/2016	18:20:57	398.7	25.10	21.10	24.90	21.10
25/01/2016	18:20:57	398.8	25.10	21.10	24.90	21.10
[truncated: 287 more rows]
