# Supplementary material for: Safety of intrauterine devices in MRI
Source: PLoS One. 2018 Oct 9;13(10):e0204220. doi: 10.1371/journal.pone.0204220 (PMC6177157; doi:10.1371/journal.pone.0204220)
Supplement: S1 File — (ZIP) [file pone.0204220.s001.zip › rf_heating/gold_3T_right.tem]

Qualitrol Corporation
Instrument(serial):		1(RFX637A)	1(RFX637A)	1(RFX637A)	1(RFX637A)
Channel name:			1:S1	2:S2	3:S3	4:S4
Channel # :			1	2	3	4
dd/mm/yyyy	hh:mm:ss
25/01/2016	19:06:10	0.0	20.90	21.00	21.10	21.00
25/01/2016	19:06:10	0.2	20.90	21.00	21.10	21.00
25/01/2016	19:06:10	0.4	20.90	21.00	21.10	21.00
25/01/2016	19:06:10	0.6	20.90	20.90	21.10	21.00
25/01/2016	19:06:11	0.8	20.90	20.90	21.00	21.00
25/01/2016	19:06:11	1.0	20.90	20.90	21.00	21.00
25/01/2016	19:06:11	1.2	20.90	21.00	21.00	21.00
25/01/2016	19:06:11	1.4	20.90	21.00	21.00	21.00
25/01/2016	19:06:11	1.6	20.90	21.00	21.00	21.00
25/01/2016	19:06:12	1.8	20.90	21.00	21.00	21.00
25/01/2016	19:06:12	2.0	20.90	21.00	21.00	21.00
25/01/2016	19:06:12	2.2	20.90	21.00	21.10	21.00
25/01/2016	19:06:12	2.4	20.90	21.00	21.10	21.00
25/01/2016	19:06:12	2.7	20.90	21.00	21.10	21.00
25/01/2016	19:06:13	2.8	20.90	21.00	21.00	21.00
25/01/2016	19:06:13	3.0	20.90	21.00	21.00	21.00
25/01/2016	19:06:13	3.2	20.90	20.90	21.00	21.00
25/01/2016	19:06:13	3.4	20.90	20.90	21.00	21.00
25/01/2016	19:06:13	3.6	20.90	20.90	21.00	21.00
25/01/2016	19:06:14	3.8	21.00	21.00	21.00	21.00
25/01/2016	19:06:14	4.0	21.00	21.00	21.00	21.00
25/01/2016	19:06:14	4.2	21.00	21.00	21.10	21.00
25/01/2016	19:06:14	4.5	20.90	21.00	21.10	21.00
25/01/2016	19:06:14	4.6	20.90	21.00	21.10	21.00
25/01/2016	19:06:15	4.8	20.90	21.00	21.10	21.00
25/01/2016	19:06:15	5.0	20.90	21.00	21.10	21.00
25/01/2016	19:06:15	5.2	20.90	21.00	21.10	21.00
25/01/2016	19:06:15	5.4	20.90	21.00	21.10	21.00
25/01/2016	19:06:15	5.6	20.90	21.00	21.00	21.00
25/01/2016	19:06:16	5.8	21.00	21.00	21.00	21.00
25/01/2016	19:06:16	6.0	21.00	21.00	21.00	21.00
25/01/2016	19:06:16	6.2	21.00	21.10	21.10	21.00
25/01/2016	19:06:16	6.4	21.00	21.10	21.10	21.00
25/01/2016	19:06:16	6.6	21.00	21.00	21.10	21.00
25/01/2016	19:06:17	6.8	21.00	21.00	21.00	21.00
25/01/2016	19:06:17	7.0	21.00	21.00	21.00	21.00
25/01/2016	19:06:17	7.2	20.90	21.00	21.00	21.00
25/01/2016	19:06:17	7.4	20.90	21.00	21.10	21.00
25/01/2016	19:06:17	7.6	20.90	21.00	21.10	21.00
25/01/2016	19:06:18	7.8	20.90	21.00	21.10	21.00
25/01/2016	19:06:18	8.0	20.90	21.10	21.00	21.00
25/01/2016	19:06:18	8.2	20.90	21.10	21.00	20.90
25/01/2016	19:06:18	8.4	20.90	21.10	21.00	20.90
25/01/2016	19:06:18	8.6	20.90	21.10	21.00	20.90
25/01/2016	19:06:19	8.8	20.90	21.10	21.10	20.90
25/01/2016	19:06:19	9.0	20.90	21.10	21.10	20.90
25/01/2016	19:06:19	9.2	21.00	21.00	21.10	20.90
25/01/2016	19:06:19	9.4	21.00	21.00	21.10	20.90
25/01/2016	19:06:19	9.6	21.00	21.00	21.10	21.00
25/01/2016	19:06:20	9.8	20.90	21.10	21.10	21.00
25/01/2016	19:06:20	10.0	20.90	21.10	21.00	21.00
25/01/2016	19:06:20	10.2	20.90	21.10	21.00	21.00
25/01/2016	19:06:20	10.4	20.90	21.10	21.00	21.00
25/01/2016	19:06:21	10.6	20.90	21.10	21.10	21.00
25/01/2016	19:06:21	10.8	20.90	21.10	21.10	21.00
25/01/2016	19:06:21	11.0	20.90	21.10	21.10	21.00
25/01/2016	19:06:21	11.3	20.90	21.00	21.10	21.00
25/01/2016	19:06:21	11.4	20.90	21.00	21.00	21.00
25/01/2016	19:06:21	11.6	20.90	21.00	21.00	21.00
25/01/2016	19:06:22	11.8	20.90	21.00	21.00	21.00
25/01/2016	19:06:22	12.0	20.90	21.00	21.00	21.00
25/01/2016	19:06:22	12.2	20.90	21.00	21.00	21.00
25/01/2016	19:06:22	12.4	21.00	21.00	21.00	20.90
25/01/2016	19:06:22	12.6	21.00	21.00	21.00	20.90
25/01/2016	19:06:23	12.8	21.00	21.00	21.00	20.90
25/01/2016	19:06:23	13.0	21.00	21.00	21.00	21.00
25/01/2016	19:06:23	13.2	21.00	21.10	21.00	21.00
25/01/2016	19:06:23	13.4	21.00	21.10	21.00	21.00
25/01/2016	19:06:23	13.6	21.00	21.10	21.00	21.00
25/01/2016	19:06:24	13.8	20.90	21.00	21.00	21.00
25/01/2016	19:06:24	14.0	20.90	21.00	21.00	21.00
25/01/2016	19:06:24	14.2	20.90	21.00	21.10	21.00
25/01/2016	19:06:24	14.4	20.90	21.00	21.10	21.00
25/01/2016	19:06:24	14.6	20.90	21.00	21.10	21.00
25/01/2016	19:06:25	14.8	20.90	21.00	21.00	21.00
25/01/2016	19:06:25	15.0	20.90	21.00	21.00	21.00
25/01/2016	19:06:25	15.2	20.90	21.10	21.00	21.00
25/01/2016	19:06:25	15.4	20.90	21.10	21.00	21.00
25/01/2016	19:06:26	15.6	20.90	21.10	21.00	21.00
25/01/2016	19:06:26	15.8	20.90	21.10	21.00	21.00
25/01/2016	19:06:26	16.0	20.90	20.90	21.00	21.00
25/01/2016	19:06:26	16.2	20.90	20.90	21.00	21.00
25/01/2016	19:06:26	16.4	20.90	20.90	21.00	21.00
25/01/2016	19:06:27	16.6	20.90	21.00	21.00	21.00
25/01/2016	19:06:27	16.8	20.90	21.00	21.00	21.00
25/01/2016	19:06:27	17.0	20.90	21.00	21.00	21.00
25/01/2016	19:06:27	17.2	20.90	21.00	21.00	21.00
25/01/2016	19:06:27	17.4	20.90	20.90	21.00	21.00
25/01/2016	19:06:27	17.6	20.90	20.90	21.00	21.00
25/01/2016	19:06:28	17.8	20.90	21.10	21.00	21.00
25/01/2016	19:06:28	18.1	20.90	21.10	21.00	21.00
25/01/2016	19:06:28	18.2	20.90	21.10	21.00	21.00
25/01/2016	19:06:28	18.4	21.00	21.10	21.00	21.00
25/01/2016	19:06:28	18.6	21.00	21.10	21.00	21.00
25/01/2016	19:06:29	18.8	21.00	21.10	21.00	21.00
25/01/2016	19:06:29	19.0	21.00	21.10	21.00	21.00
25/01/2016	19:06:29	19.2	21.00	21.00	21.10	21.00
25/01/2016	19:06:29	19.4	21.00	21.00	21.10	21.00
25/01/2016	19:06:30	19.6	20.90	21.00	21.10	21.00
25/01/2016	19:06:30	19.9	20.90	21.00	21.10	21.00
25/01/2016	19:06:30	20.0	20.90	21.00	21.10	21.00
25/01/2016	19:06:30	20.2	20.90	21.00	21.10	21.00
25/01/2016	19:06:30	20.4	20.90	21.00	21.10	21.00
25/01/2016	19:06:31	20.6	20.90	21.00	21.00	21.00
25/01/2016	19:06:31	20.8	20.90	21.00	21.00	21.00
25/01/2016	19:06:31	21.0	20.90	21.00	21.00	21.00
25/01/2016	19:06:31	21.2	20.90	21.00	21.00	21.00
25/01/2016	19:06:31	21.4	20.90	21.00	21.00	21.00
25/01/2016	19:06:32	21.6	20.90	21.00	21.10	21.00
25/01/2016	19:06:32	21.8	20.90	20.90	21.10	21.00
25/01/2016	19:06:32	22.0	20.90	20.90	21.00	21.00
25/01/2016	19:06:32	22.2	20.90	20.90	21.00	21.00
25/01/2016	19:06:32	22.4	20.90	20.90	21.00	21.00
25/01/2016	19:06:33	22.6	20.90	21.00	21.00	21.00
25/01/2016	19:06:33	22.8	20.90	21.00	21.00	21.00
25/01/2016	19:06:33	23.0	20.90	21.00	21.00	21.00
25/01/2016	19:06:33	23.2	20.90	21.00	21.00	21.00
25/01/2016	19:06:33	23.4	20.90	21.00	21.00	21.00
25/01/2016	19:06:33	23.6	20.90	21.00	21.00	21.00
25/01/2016	19:06:34	23.8	20.90	21.00	21.00	21.00
25/01/2016	19:06:34	24.0	20.90	21.00	21.00	21.00
25/01/2016	19:06:34	24.2	20.90	21.00	21.10	20.90
25/01/2016	19:06:34	24.4	20.90	21.00	21.10	20.90
25/01/2016	19:06:34	24.6	20.90	20.90	21.10	20.90
25/01/2016	19:06:35	24.9	20.90	20.90	21.10	21.00
25/01/2016	19:06:35	25.0	20.90	20.90	21.10	21.00
25/01/2016	19:06:35	25.2	20.90	21.00	21.00	21.00
25/01/2016	19:06:35	25.4	20.90	21.00	21.00	20.90
25/01/2016	19:06:35	25.6	21.00	21.00	21.00	20.90
25/01/2016	19:06:36	25.8	21.00	21.00	21.00	20.90
25/01/2016	19:06:36	26.0	21.00	21.00	21.00	20.90
25/01/2016	19:06:36	26.2	21.00	21.00	21.00	20.90
25/01/2016	19:06:36	26.4	21.00	21.00	21.00	20.90
25/01/2016	19:06:36	26.7	21.00	21.00	21.10	20.90
25/01/2016	19:06:37	26.8	21.00	21.00	21.10	20.90
25/01/2016	19:06:37	27.0	20.90	21.00	21.10	20.90
25/01/2016	19:06:37	27.2	20.90	21.00	21.10	20.90
25/01/2016	19:06:37	27.4	20.90	21.00	21.10	21.00
25/01/2016	19:06:37	27.6	20.90	21.00	21.10	21.00
25/01/2016	19:06:38	27.8	20.90	21.00	21.10	21.00
25/01/2016	19:06:38	28.0	20.90	21.00	21.10	21.00
25/01/2016	19:06:38	28.2	20.90	21.00	21.10	21.00
25/01/2016	19:06:38	28.4	20.90	21.00	21.10	21.00
25/01/2016	19:06:38	28.6	20.90	21.00	21.10	21.00
25/01/2016	19:06:39	28.8	20.90	21.00	21.10	21.00
25/01/2016	19:06:39	29.0	20.90	21.00	21.10	21.00
25/01/2016	19:06:39	29.2	20.90	21.00	21.10	21.00
25/01/2016	19:06:39	29.4	20.90	21.00	21.00	21.00
25/01/2016	19:06:39	29.6	20.90	21.00	21.00	21.00
25/01/2016	19:06:40	29.8	20.90	21.00	21.00	21.00
25/01/2016	19:06:40	30.0	20.90	21.00	21.00	21.00
25/01/2016	19:06:40	30.2	20.90	21.00	21.00	21.00
25/01/2016	19:06:40	30.4	20.90	21.00	21.00	21.00
25/01/2016	19:06:40	30.6	20.90	21.00	21.00	21.00
25/01/2016	19:06:41	30.8	20.90	21.00	21.00	21.00
25/01/2016	19:06:41	31.0	20.90	21.00	21.00	21.00
25/01/2016	19:06:41	31.2	20.90	21.10	21.10	21.00
25/01/2016	19:06:41	31.4	20.90	21.10	21.10	21.00
25/01/2016	19:06:41	31.6	20.90	21.10	21.10	21.00
25/01/2016	19:06:42	31.8	20.90	21.00	21.10	21.00
25/01/2016	19:06:42	32.0	20.90	21.00	21.10	21.00
25/01/2016	19:06:42	32.2	20.90	21.00	21.10	21.00
25/01/2016	19:06:42	32.4	20.90	21.00	21.10	21.00
25/01/2016	19:06:42	32.6	20.90	21.00	21.10	21.00
25/01/2016	19:06:43	32.8	20.90	21.00	21.10	21.00
25/01/2016	19:06:43	33.0	20.90	21.00	21.10	21.00
25/01/2016	19:06:43	33.2	20.90	21.00	21.10	21.00
25/01/2016	19:06:43	33.5	20.90	21.00	21.10	21.00
25/01/2016	19:06:43	33.6	20.90	21.00	21.10	21.00
25/01/2016	19:06:44	33.8	20.90	21.00	21.10	21.00
25/01/2016	19:06:44	34.0	20.90	21.00	21.10	21.00
25/01/2016	19:06:44	34.2	20.90	21.00	21.10	21.00
25/01/2016	19:06:44	34.4	20.90	21.00	21.10	21.00
25/01/2016	19:06:44	34.6	20.90	21.10	21.00	21.00
25/01/2016	19:06:45	34.8	20.90	21.10	21.00	21.00
25/01/2016	19:06:45	35.0	20.90	21.10	21.00	21.00
25/01/2016	19:06:45	35.2	20.90	21.00	21.10	21.00
25/01/2016	19:06:45	35.4	20.90	21.00	21.10	21.00
25/01/2016	19:06:46	35.6	20.90	21.10	21.10	21.00
25/01/2016	19:06:46	35.8	20.90	21.10	21.10	21.00
25/01/2016	19:06:46	36.0	20.90	21.10	21.00	21.00
25/01/2016	19:06:46	36.2	20.90	21.10	21.00	21.00
25/01/2016	19:06:46	36.4	20.90	21.00	21.00	21.00
25/01/2016	19:06:46	36.6	20.90	21.00	21.10	21.00
25/01/2016	19:06:47	36.8	20.90	21.00	21.10	21.00
25/01/2016	19:06:47	37.0	21.00	21.00	21.10	21.00
25/01/2016	19:06:47	37.2	21.00	21.00	21.10	21.00
25/01/2016	19:06:47	37.4	21.00	21.00	21.10	21.00
25/01/2016	19:06:47	37.6	20.90	21.00	21.10	21.00
25/01/2016	19:06:48	37.8	20.90	21.10	21.10	21.00
25/01/2016	19:06:48	38.0	20.90	21.10	21.00	21.00
25/01/2016	19:06:48	38.2	21.00	21.10	21.00	21.00
25/01/2016	19:06:48	38.4	21.00	20.90	21.00	21.00
25/01/2016	19:06:48	38.6	21.00	20.90	21.10	21.00
25/01/2016	19:06:49	38.8	20.90	20.90	21.10	21.00
25/01/2016	19:06:49	39.0	20.90	21.00	21.10	21.00
25/01/2016	19:06:49	39.2	20.90	21.00	21.00	21.00
25/01/2016	19:06:49	39.4	20.90	21.00	21.00	21.00
25/01/2016	19:06:50	39.6	20.90	21.00	21.00	21.00
25/01/2016	19:06:50	39.8	20.90	21.00	21.00	21.00
25/01/2016	19:06:50	40.0	20.90	21.00	21.10	20.90
25/01/2016	19:06:50	40.3	21.00	21.00	21.10	20.90
25/01/2016	19:06:50	40.4	21.00	20.90	21.10	20.90
25/01/2016	19:06:51	40.6	21.00	20.90	21.10	21.00
25/01/2016	19:06:51	40.8	21.00	20.90	21.10	21.00
25/01/2016	19:06:51	41.0	20.90	21.00	21.10	21.00
25/01/2016	19:06:51	41.2	20.90	21.00	21.10	21.00
25/01/2016	19:06:51	41.4	20.90	21.00	21.10	21.00
25/01/2016	19:06:51	41.6	21.00	21.00	21.10	21.00
25/01/2016	19:06:52	41.8	21.00	20.90	21.00	21.00
25/01/2016	19:06:52	42.1	21.00	20.90	21.00	21.00
25/01/2016	19:06:52	42.2	20.90	20.90	21.00	21.00
25/01/2016	19:06:52	42.4	20.90	21.00	21.00	21.00
25/01/2016	19:06:52	42.6	20.90	21.00	21.00	21.00
25/01/2016	19:06:53	42.8	20.90	21.00	21.10	21.00
25/01/2016	19:06:53	43.0	20.90	21.00	21.10	21.00
25/01/2016	19:06:53	43.2	20.90	21.10	21.10	21.00
25/01/2016	19:06:53	43.4	20.90	21.10	21.10	21.00
25/01/2016	19:06:53	43.6	20.90	21.10	21.10	21.00
25/01/2016	19:06:54	43.8	20.90	21.00	21.00	21.00
25/01/2016	19:06:54	44.0	20.90	21.00	21.00	20.90
25/01/2016	19:06:54	44.2	20.90	21.00	21.00	20.90
25/01/2016	19:06:54	44.4	20.90	21.00	21.00	20.90
25/01/2016	19:06:54	44.6	20.90	21.00	21.00	20.90
25/01/2016	19:06:55	44.8	21.00	21.00	21.00	20.90
25/01/2016	19:06:55	45.0	21.00	21.00	21.00	20.90
25/01/2016	19:06:55	45.2	21.00	21.00	21.10	20.90
25/01/2016	19:06:55	45.4	21.00	21.00	21.10	20.90
25/01/2016	19:06:56	45.6	21.00	21.00	21.10	20.90
25/01/2016	19:06:56	45.8	21.00	21.00	21.10	20.90
25/01/2016	19:06:56	46.0	21.00	21.00	21.10	21.00
25/01/2016	19:06:56	46.2	21.00	21.00	21.10	21.00
25/01/2016	19:06:56	46.4	20.90	21.00	21.00	21.00
25/01/2016	19:06:56	46.6	20.90	21.00	21.00	21.00
25/01/2016	19:06:57	46.8	21.00	21.00	21.00	21.00
25/01/2016	19:06:57	47.1	21.00	21.00	21.00	21.00
25/01/2016	19:06:57	47.2	21.00	21.00	21.00	21.00
25/01/2016	19:06:57	47.4	20.90	21.00	21.00	20.90
25/01/2016	19:06:58	47.6	20.90	21.00	21.00	20.90
25/01/2016	19:06:58	47.8	20.90	21.00	21.10	20.90
25/01/2016	19:06:58	48.0	20.90	21.00	21.10	20.90
25/01/2016	19:06:58	48.2	20.90	20.90	21.10	21.00
25/01/2016	19:06:58	48.4	20.90	20.90	21.10	21.00
25/01/2016	19:06:59	48.6	20.90	20.90	21.00	21.00
25/01/2016	19:06:59	48.9	21.00	20.90	21.00	21.00
25/01/2016	19:06:59	49.0	21.00	21.00	21.00	21.00
25/01/2016	19:06:59	49.2	21.00	21.00	21.00	21.00
25/01/2016	19:06:59	49.4	21.00	21.00	21.00	21.00
25/01/2016	19:07:00	49.6	20.90	21.10	21.00	21.00
25/01/2016	19:07:00	49.8	20.90	21.10	21.00	21.00
25/01/2016	19:07:00	50.0	20.90	21.10	21.10	21.00
25/01/2016	19:07:00	50.2	20.90	21.10	21.10	21.00
25/01/2016	19:07:00	50.4	20.90	21.00	21.10	21.00
25/01/2016	19:07:01	50.6	20.90	21.00	21.00	21.00
25/01/2016	19:07:01	50.8	20.90	21.00	21.00	21.00
25/01/2016	19:07:01	51.0	20.90	21.00	21.00	21.00
25/01/2016	19:07:01	51.2	20.90	21.00	21.10	21.00
25/01/2016	19:07:01	51.4	20.90	21.00	21.10	21.00
25/01/2016	19:07:01	51.6	20.90	21.10	21.10	21.00
25/01/2016	19:07:02	51.8	20.90	21.10	21.10	21.00
25/01/2016	19:07:02	52.0	20.90	21.10	21.10	21.00
25/01/2016	19:07:02	52.2	21.00	21.10	21.10	21.00
25/01/2016	19:07:02	52.4	21.00	21.10	21.10	21.00
25/01/2016	19:07:02	52.6	21.00	21.10	21.10	21.00
25/01/2016	19:07:03	52.8	20.90	21.10	21.10	21.00
25/01/2016	19:07:03	53.0	20.90	21.10	21.10	21.00
25/01/2016	19:07:03	53.2	20.90	21.10	21.00	21.00
25/01/2016	19:07:03	53.4	20.90	21.10	21.00	21.00
25/01/2016	19:07:03	53.6	21.00	21.10	21.00	21.00
25/01/2016	19:07:04	53.8	21.00	21.10	21.00	21.00
25/01/2016	19:07:04	54.0	21.00	21.10	21.00	21.00
25/01/2016	19:07:04	54.2	20.90	21.00	21.00	21.00
25/01/2016	19:07:04	54.4	20.90	21.00	21.10	21.00
25/01/2016	19:07:04	54.6	20.90	21.00	21.10	21.00
25/01/2016	19:07:05	54.8	20.90	21.00	21.10	21.00
25/01/2016	19:07:05	55.0	20.90	21.00	21.10	21.00
25/01/2016	19:07:05	55.2	20.90	21.00	21.10	21.00
25/01/2016	19:07:05	55.4	20.90	21.00	21.10	20.90
25/01/2016	19:07:05	55.7	20.90	21.00	21.10	20.90
25/01/2016	19:07:06	55.8	20.90	21.00	21.10	20.90
25/01/2016	19:07:06	56.0	20.90	21.00	21.10	21.00
25/01/2016	19:07:06	56.2	20.90	21.00	21.10	21.00
25/01/2016	19:07:06	56.4	20.90	21.00	21.00	21.00
25/01/2016	19:07:06	56.6	20.90	21.00	21.00	21.00
25/01/2016	19:07:07	56.8	21.00	21.00	21.00	20.90
25/01/2016	19:07:07	57.0	21.00	21.00	21.00	20.90
25/01/2016	19:07:07	57.2	21.00	21.00	21.00	20.90
25/01/2016	19:07:07	57.4	20.90	21.00	21.10	21.00
25/01/2016	19:07:07	57.6	20.90	21.00	21.10	21.00
25/01/2016	19:07:08	57.8	20.90	21.00	21.10	21.00
25/01/2016	19:07:08	58.0	20.90	21.00	21.10	21.00
25/01/2016	19:07:08	58.2	20.90	21.00	21.10	21.00
25/01/2016	19:07:08	58.4	20.90	21.00	21.10	21.00
25/01/2016	19:07:08	58.6	20.90	21.00	21.10	21.00
25/01/2016	19:07:09	58.8	20.90	21.00	21.10	21.00
25/01/2016	19:07:09	59.0	20.90	21.00	21.10	21.00
25/01/2016	19:07:09	59.2	20.90	21.00	21.00	21.00
25/01/2016	19:07:09	59.4	20.90	21.00	21.00	21.00
25/01/2016	19:07:09	59.6	20.90	21.00	21.00	21.00
25/01/2016	19:07:10	59.8	20.90	21.00	21.10	21.00
25/01/2016	19:07:10	60.0	20.90	21.00	21.10	20.90
25/01/2016	19:07:10	60.2	21.00	21.00	21.10	20.90
25/01/2016	19:07:10	60.4	21.00	21.00	21.10	20.90
25/01/2016	19:07:10	60.6	21.00	21.00	21.10	21.00
25/01/2016	19:07:11	60.8	20.90	21.00	21.10	21.00
25/01/2016	19:07:11	61.0	20.90	21.00	21.10	21.00
25/01/2016	19:07:11	61.2	20.90	21.00	21.10	21.00
25/01/2016	19:07:11	61.4	20.90	21.00	21.10	21.00
25/01/2016	19:07:11	61.6	20.90	21.00	21.10	21.00
25/01/2016	19:07:12	61.8	20.90	21.00	21.00	21.00
25/01/2016	19:07:12	62.0	20.90	21.00	21.00	21.00
25/01/2016	19:07:12	62.2	20.90	21.00	21.00	21.00
25/01/2016	19:07:12	62.5	20.90	21.00	21.10	21.00
25/01/2016	19:07:12	62.6	20.90	21.00	21.10	21.00
25/01/2016	19:07:13	62.8	20.90	21.00	21.10	21.00
25/01/2016	19:07:13	63.0	20.90	21.00	21.10	21.00
25/01/2016	19:07:13	63.2	20.90	21.00	21.00	21.00
25/01/2016	19:07:13	63.4	20.90	21.00	21.00	21.00
25/01/2016	19:07:13	63.6	21.00	21.10	21.00	21.00
25/01/2016	19:07:14	63.8	21.00	21.10	21.10	21.00
25/01/2016	19:07:14	64.0	21.00	21.10	21.10	21.00
25/01/2016	19:07:14	64.3	21.00	21.00	21.10	21.00
25/01/2016	19:07:14	64.4	21.00	21.00	21.10	21.00
25/01/2016	19:07:14	64.6	21.00	21.00	21.10	21.00
25/01/2016	19:07:15	64.8	21.00	21.00	21.10	21.00
25/01/2016	19:07:15	65.0	21.00	21.00	21.00	21.00
25/01/2016	19:07:15	65.2	21.00	21.00	21.00	21.00
25/01/2016	19:07:15	65.4	21.00	21.00	21.00	21.00
25/01/2016	19:07:15	65.6	21.00	21.00	21.00	21.00
25/01/2016	19:07:16	65.8	21.00	21.00	21.00	21.00
25/01/2016	19:07:16	66.0	20.90	21.00	21.00	21.00
25/01/2016	19:07:16	66.2	20.90	21.00	21.00	21.00
25/01/2016	19:07:16	66.4	20.90	21.00	21.00	21.00
25/01/2016	19:07:16	66.6	20.90	21.00	21.00	21.00
25/01/2016	19:07:17	66.8	20.90	21.00	21.00	21.00
25/01/2016	19:07:17	67.0	20.90	21.00	21.10	21.00
25/01/2016	19:07:17	67.2	20.90	21.00	21.10	21.00
25/01/2016	19:07:17	67.4	21.00	21.00	21.10	21.00
25/01/2016	19:07:17	67.6	21.00	20.90	21.10	21.00
25/01/2016	19:07:18	67.8	21.00	20.90	21.00	21.00
25/01/2016	19:07:18	68.0	20.90	20.90	21.00	21.00
25/01/2016	19:07:18	68.2	20.90	21.10	21.00	21.00
25/01/2016	19:07:18	68.4	20.90	21.10	21.00	21.00
25/01/2016	19:07:18	68.6	20.90	21.10	21.10	20.90
25/01/2016	19:07:19	68.8	21.00	21.10	21.10	20.90
25/01/2016	19:07:19	69.0	21.00	21.00	21.00	20.90
25/01/2016	19:07:19	69.3	21.00	21.00	21.00	21.00
25/01/2016	19:07:19	69.4	20.90	21.00	21.00	21.00
25/01/2016	19:07:20	69.6	20.90	21.00	21.10	21.00
25/01/2016	19:07:20	69.8	20.90	21.00	21.10	21.00
25/01/2016	19:07:20	70.0	20.90	21.00	21.10	21.00
25/01/2016	19:07:20	70.2	20.90	21.00	21.10	21.00
25/01/2016	19:07:20	70.4	20.90	21.00	21.10	21.00
25/01/2016	19:07:20	70.6	20.90	21.00	21.10	21.00
25/01/2016	19:07:21	70.8	20.90	21.10	21.10	21.00
25/01/2016	19:07:21	71.1	20.90	21.10	21.10	21.00
25/01/2016	19:07:21	71.2	20.90	21.10	21.10	20.90
25/01/2016	19:07:21	71.4	21.00	21.10	21.10	20.90
25/01/2016	19:07:21	71.6	21.00	21.10	21.10	20.90
25/01/2016	19:07:22	71.8	21.00	21.00	21.10	21.00
25/01/2016	19:07:22	72.0	21.00	21.00	21.10	21.00
25/01/2016	19:07:22	72.2	20.90	21.00	21.10	21.00
25/01/2016	19:07:22	72.4	20.90	21.00	21.10	21.00
25/01/2016	19:07:22	72.6	20.90	21.00	21.10	21.00
25/01/2016	19:07:23	72.8	21.00	21.00	21.10	20.90
25/01/2016	19:07:23	73.0	21.00	21.00	21.00	20.90
25/01/2016	19:07:23	73.2	21.00	21.00	21.00	20.90
25/01/2016	19:07:23	73.4	20.90	21.00	21.00	20.90
25/01/2016	19:07:23	73.6	20.90	21.00	21.00	20.90
25/01/2016	19:07:24	73.8	20.90	21.00	21.10	21.00
25/01/2016	19:07:24	74.0	21.00	21.00	21.10	21.00
25/01/2016	19:07:24	74.2	21.00	21.10	21.10	21.00
25/01/2016	19:07:24	74.4	21.00	21.10	21.00	21.00
25/01/2016	19:07:25	74.6	20.90	21.10	21.00	20.90
25/01/2016	19:07:25	74.8	20.90	21.00	21.00	20.90
25/01/2016	19:07:25	75.0	20.90	21.00	21.10	20.90
25/01/2016	19:07:25	75.2	20.90	21.00	21.10	20.90
25/01/2016	19:07:25	75.4	20.90	21.00	21.10	21.00
25/01/2016	19:07:26	75.6	20.90	21.00	21.00	21.00
25/01/2016	19:07:26	75.8	20.90	21.00	21.00	20.90
25/01/2016	19:07:26	76.0	20.90	21.00	21.00	20.90
25/01/2016	19:07:26	76.2	20.90	21.00	21.00	20.90
25/01/2016	19:07:26	76.4	20.90	21.00	21.10	20.90
25/01/2016	19:07:27	76.6	21.00	21.00	21.10	20.90
25/01/2016	19:07:27	76.8	21.00	21.00	21.10	20.90
25/01/2016	19:07:27	77.0	21.00	21.00	21.10	20.90
25/01/2016	19:07:27	77.2	20.90	21.00	21.00	21.00
25/01/2016	19:07:27	77.4	20.90	21.00	21.00	21.00
25/01/2016	19:07:28	77.6	20.90	21.00	21.10	21.00
25/01/2016	19:07:28	77.9	20.90	21.00	21.10	21.00
25/01/2016	19:07:28	78.0	20.90	21.00	21.10	21.00
25/01/2016	19:07:28	78.2	20.90	21.00	21.10	21.00
25/01/2016	19:07:28	78.4	20.90	21.00	21.10	21.00
25/01/2016	19:07:29	78.6	20.90	21.00	21.00	20.90
25/01/2016	19:07:29	78.8	20.90	21.00	21.00	20.90
25/01/2016	19:07:29	79.0	20.90	21.10	21.00	20.90
25/01/2016	19:07:29	79.2	20.90	21.10	21.00	21.00
25/01/2016	19:07:29	79.4	20.90	21.10	21.00	21.00
25/01/2016	19:07:29	79.6	20.90	21.00	21.10	21.00
25/01/2016	19:07:30	79.8	20.90	21.00	21.10	21.00
25/01/2016	19:07:30	80.0	21.00	21.00	21.10	21.00
25/01/2016	19:07:30	80.2	21.00	21.00	21.10	21.00
25/01/2016	19:07:30	80.4	21.00	21.00	21.10	21.00
25/01/2016	19:07:30	80.6	21.00	21.00	21.10	21.00
25/01/2016	19:07:31	80.8	21.00	21.00	21.10	21.00
25/01/2016	19:07:31	81.0	21.00	21.00	21.00	21.00
25/01/2016	19:07:31	81.2	21.00	21.00	21.00	21.00
25/01/2016	19:07:31	81.4	20.90	21.00	21.00	21.00
25/01/2016	19:07:31	81.6	20.90	21.00	21.10	21.00
25/01/2016	19:07:32	81.8	20.90	21.00	21.10	21.00
25/01/2016	19:07:32	82.0	20.90	21.00	21.10	21.00
25/01/2016	19:07:32	82.2	20.90	21.00	21.10	21.00
25/01/2016	19:07:32	82.4	20.90	21.00	21.10	21.00
25/01/2016	19:07:32	82.6	21.00	21.00	21.10	21.00
25/01/2016	19:07:33	82.8	21.00	21.00	21.10	21.00
25/01/2016	19:07:33	83.0	21.00	21.00	21.00	21.00
25/01/2016	19:07:33	83.2	21.00	21.00	21.00	21.00
25/01/2016	19:07:33	83.4	21.00	21.00	21.00	21.00
25/01/2016	19:07:33	83.6	21.00	21.00	21.10	21.00
25/01/2016	19:07:34	83.8	21.00	21.00	21.10	21.00
25/01/2016	19:07:34	84.0	20.90	21.00	21.10	21.00
25/01/2016	19:07:34	84.2	20.90	21.00	21.10	21.00
25/01/2016	19:07:34	84.4	20.90	21.00	21.00	21.00
25/01/2016	19:07:34	84.7	20.90	21.00	21.00	21.00
25/01/2016	19:07:35	84.8	20.90	21.00	21.00	21.00
25/01/2016	19:07:35	85.0	20.90	21.00	21.10	21.00
25/01/2016	19:07:35	85.2	20.90	21.00	21.10	21.00
25/01/2016	19:07:35	85.4	20.90	21.00	21.10	21.00
25/01/2016	19:07:35	85.6	20.90	21.00	21.10	21.00
25/01/2016	19:07:36	85.8	20.90	21.00	21.10	20.90
25/01/2016	19:07:36	86.0	20.90	21.00	21.10	20.90
25/01/2016	19:07:36	86.2	20.90	21.00	21.10	20.90
25/01/2016	19:07:36	86.5	20.90	21.00	21.10	21.00
25/01/2016	19:07:36	86.6	21.00	21.00	21.10	21.00
25/01/2016	19:07:37	86.8	21.00	21.00	21.10	21.00
25/01/2016	19:07:37	87.0	21.00	21.00	21.10	21.00
25/01/2016	19:07:37	87.2	20.90	21.00	21.10	21.00
25/01/2016	19:07:37	87.4	20.90	21.00	21.10	21.00
25/01/2016	19:07:37	87.6	20.90	21.00	21.00	21.00
25/01/2016	19:07:38	87.8	20.90	21.00	21.00	21.00
25/01/2016	19:07:38	88.0	20.90	21.00	21.00	21.00
25/01/2016	19:07:38	88.2	20.90	21.10	21.10	21.00
25/01/2016	19:07:38	88.4	20.90	21.10	21.10	21.00
25/01/2016	19:07:38	88.6	20.90	21.10	21.10	21.00
25/01/2016	19:07:39	88.8	20.90	21.00	21.10	21.00
25/01/2016	19:07:39	89.0	20.90	21.00	21.00	21.00
25/01/2016	19:07:39	89.2	20.90	21.00	21.00	21.00
25/01/2016	19:07:39	89.4	20.90	21.10	21.00	21.00
25/01/2016	19:07:39	89.6	20.90	21.10	21.00	21.00
25/01/2016	19:07:40	89.8	20.90	21.10	21.00	21.00
25/01/2016	19:07:40	90.0	20.90	21.10	21.00	21.00
25/01/2016	19:07:40	90.2	20.90	21.10	21.00	21.00
25/01/2016	19:07:40	90.4	20.90	21.10	21.00	21.00
25/01/2016	19:07:40	90.6	20.90	21.10	21.00	21.00
25/01/2016	19:07:41	90.8	20.90	21.00	21.10	21.00
25/01/2016	19:07:41	91.0	20.90	21.00	21.10	21.00
25/01/2016	19:07:41	91.2	21.00	21.00	21.10	20.90
25/01/2016	19:07:41	91.5	21.00	21.00	21.10	20.90
25/01/2016	19:07:41	91.6	21.00	21.00	21.10	20.90
25/01/2016	19:07:42	91.8	20.90	21.00	21.10	21.00
25/01/2016	19:07:42	92.0	20.90	21.00	21.10	21.00
25/01/2016	19:07:42	92.2	20.90	21.00	21.10	21.00
25/01/2016	19:07:42	92.4	20.90	21.00	21.10	21.00
25/01/2016	19:07:43	92.6	20.90	21.00	21.10	21.00
25/01/2016	19:07:43	92.8	20.90	21.00	21.10	21.00
25/01/2016	19:07:43	93.0	20.90	21.00	21.10	20.90
25/01/2016	19:07:43	93.3	20.90	21.00	21.10	20.90
25/01/2016	19:07:43	93.4	20.90	21.00	21.10	20.90
25/01/2016	19:07:43	93.6	20.90	21.00	21.10	20.90
25/01/2016	19:07:44	93.8	20.90	21.00	21.10	20.90
25/01/2016	19:07:44	94.0	21.00	21.00	21.10	21.00
25/01/2016	19:07:44	94.2	21.00	21.00	21.10	21.00
25/01/2016	19:07:44	94.4	21.00	21.00	21.00	21.00
25/01/2016	19:07:44	94.6	20.90	21.00	21.00	21.00
25/01/2016	19:07:45	94.8	20.90	21.00	21.00	21.00
25/01/2016	19:07:45	95.0	20.90	21.00	21.10	20.90
25/01/2016	19:07:45	95.2	20.90	21.00	21.10	20.90
25/01/2016	19:07:45	95.4	20.90	21.10	21.10	20.90
25/01/2016	19:07:45	95.6	20.90	21.10	21.10	20.90
25/01/2016	19:07:46	95.8	20.90	21.10	21.10	21.00
25/01/2016	19:07:46	96.0	20.90	21.10	21.10	21.00
25/01/2016	19:07:46	96.2	20.90	21.00	21.00	21.00
25/01/2016	19:07:46	96.4	20.90	21.00	21.00	21.00
25/01/2016	19:07:46	96.6	20.90	21.00	21.00	21.00
25/01/2016	19:07:47	96.8	20.90	21.00	21.00	21.00
25/01/2016	19:07:47	97.0	20.90	21.00	21.00	21.00
25/01/2016	19:07:47	97.2	20.90	21.00	21.00	21.00
25/01/2016	19:07:47	97.4	20.90	21.00	21.00	21.00
25/01/2016	19:07:48	97.6	20.90	21.00	21.00	21.00
25/01/2016	19:07:48	97.8	20.90	21.00	21.00	21.00
25/01/2016	19:07:48	98.0	20.90	21.10	21.00	21.00
25/01/2016	19:07:48	98.2	20.90	21.10	21.00	21.00
25/01/2016	19:07:48	98.4	20.90	21.10	21.00	21.00
25/01/2016	19:07:49	98.6	20.90	21.00	21.00	21.00
25/01/2016	19:07:49	98.8	20.90	21.00	21.00	21.00
25/01/2016	19:07:49	99.0	20.90	21.00	21.00	21.00
25/01/2016	19:07:49	99.2	20.90	21.00	21.00	21.00
25/01/2016	19:07:49	99.4	20.90	21.00	21.10	21.00
25/01/2016	19:07:49	99.6	20.90	21.00	21.10	21.00
25/01/2016	19:07:50	99.8	20.90	21.00	21.10	21.00
25/01/2016	19:07:50	100.1	20.90	20.90	21.10	21.00
25/01/2016	19:07:50	100.2	20.90	20.90	21.10	21.00
25/01/2016	19:07:50	100.4	20.90	20.90	21.10	21.00
25/01/2016	19:07:50	100.6	20.90	20.90	21.10	21.00
25/01/2016	19:07:51	100.8	21.00	21.10	21.10	21.00
25/01/2016	19:07:51	101.0	21.00	21.10	21.10	21.00
25/01/2016	19:07:51	101.2	20.90	21.10	21.10	21.00
25/01/2016	19:07:51	101.4	20.90	21.00	21.10	21.00
25/01/2016	19:07:51	101.6	20.90	21.00	21.10	21.00
25/01/2016	19:07:52	101.8	20.90	21.00	21.00	21.00
25/01/2016	19:07:52	102.0	20.90	21.00	21.00	21.00
25/01/2016	19:07:52	102.2	20.90	21.00	21.00	21.00
25/01/2016	19:07:52	102.4	20.90	21.00	21.00	20.90
25/01/2016	19:07:53	102.6	20.90	21.00	21.00	20.90
25/01/2016	19:07:53	102.8	20.90	21.00	21.00	20.90
25/01/2016	19:07:53	103.0	20.90	21.00	21.10	20.90
25/01/2016	19:07:53	103.2	21.00	21.00	21.10	20.90
25/01/2016	19:07:53	103.4	21.00	21.00	21.10	20.90
25/01/2016	19:07:54	103.6	21.00	21.10	21.10	21.00
25/01/2016	19:07:54	103.8	21.00	21.10	21.10	21.00
25/01/2016	19:07:54	104.0	21.00	21.00	21.10	21.00
25/01/2016	19:07:54	104.2	21.00	21.00	21.00	21.00
25/01/2016	19:07:54	104.4	21.00	21.00	21.00	20.90
25/01/2016	19:07:55	104.6	20.90	21.00	21.00	20.90
25/01/2016	19:07:55	104.8	20.90	21.00	21.10	20.90
25/01/2016	19:07:55	105.0	20.90	21.00	21.10	20.90
25/01/2016	19:07:55	105.2	20.90	21.00	21.10	20.90
25/01/2016	19:07:55	105.4	20.90	21.00	21.10	20.90
25/01/2016	19:07:56	105.6	20.90	21.00	21.10	21.00
25/01/2016	19:07:56	105.8	20.90	21.00	21.10	21.00
25/01/2016	19:07:56	106.0	20.90	21.00	21.10	21.00
25/01/2016	19:07:56	106.2	20.90	21.00	21.00	21.00
25/01/2016	19:07:56	106.4	20.90	21.00	21.00	21.00
25/01/2016	19:07:57	106.6	20.90	20.90	21.00	21.00
25/01/2016	19:07:57	106.9	20.90	20.90	21.10	21.00
25/01/2016	19:07:57	107.0	20.90	20.90	21.10	20.90
25/01/2016	19:07:57	107.2	20.90	21.00	21.10	20.90
25/01/2016	19:07:57	107.4	20.90	21.00	21.10	20.90
25/01/2016	19:07:58	107.6	20.90	21.00	21.10	21.00
25/01/2016	19:07:58	107.8	20.90	21.00	21.10	21.00
25/01/2016	19:07:58	108.0	20.90	21.00	21.10	21.00
25/01/2016	19:07:58	108.2	20.90	21.00	21.10	21.00
25/01/2016	19:07:58	108.4	20.90	21.00	21.10	21.00
25/01/2016	19:07:58	108.7	20.90	21.00	21.10	21.00
25/01/2016	19:07:59	108.8	20.90	21.00	21.10	21.00
25/01/2016	19:07:59	109.0	20.90	21.00	21.10	21.00
25/01/2016	19:07:59	109.2	20.90	21.00	21.10	21.00
25/01/2016	19:07:59	109.4	20.90	21.10	21.00	21.00
25/01/2016	19:07:59	109.6	20.90	21.10	21.00	21.00
25/01/2016	19:08:00	109.8	21.00	21.10	21.00	21.00
25/01/2016	19:08:00	110.0	21.00	21.00	21.00	21.00
25/01/2016	19:08:00	110.2	21.00	21.00	21.00	21.00
25/01/2016	19:08:00	110.4	21.00	21.00	21.10	20.90
25/01/2016	19:08:00	110.6	21.00	21.10	21.10	20.90
25/01/2016	19:08:01	110.8	21.00	21.10	21.10	20.90
25/01/2016	19:08:01	111.0	21.00	21.10	21.10	21.00
25/01/2016	19:08:01	111.2	21.00	21.10	21.10	21.00
25/01/2016	19:08:01	111.4	21.00	20.90	21.10	21.00
25/01/2016	19:08:01	111.6	21.00	20.90	21.10	21.00
25/01/2016	19:08:02	111.8	21.00	20.90	21.10	21.00
25/01/2016	19:08:02	112.0	21.00	21.00	21.10	21.00
25/01/2016	19:08:02	112.2	21.00	21.00	21.10	21.00
25/01/2016	19:08:02	112.4	20.90	21.00	21.10	21.00
25/01/2016	19:08:02	112.6	20.90	21.10	21.10	21.00
25/01/2016	19:08:03	112.8	20.90	21.10	21.10	21.00
25/01/2016	19:08:03	113.0	20.90	21.10	21.10	20.90
25/01/2016	19:08:03	113.2	20.90	21.10	21.10	20.90
25/01/2016	19:08:03	113.4	20.90	21.00	21.10	20.90
25/01/2016	19:08:03	113.7	20.90	21.00	21.10	21.00
25/01/2016	19:08:04	113.8	20.90	21.00	21.10	21.00
25/01/2016	19:08:04	114.0	20.90	21.00	21.10	21.00
25/01/2016	19:08:04	114.2	20.90	21.00	21.10	21.00
25/01/2016	19:08:04	114.4	21.00	21.00	21.10	21.00
25/01/2016	19:08:04	114.6	21.00	21.00	21.10	21.00
25/01/2016	19:08:05	114.8	21.00	21.00	21.10	21.00
25/01/2016	19:08:05	115.0	21.00	21.00	21.10	21.00
25/01/2016	19:08:05	115.2	21.00	21.00	21.10	21.00
25/01/2016	19:08:05	115.5	21.00	21.00	21.10	21.00
25/01/2016	19:08:05	115.6	21.00	21.00	21.10	20.90
25/01/2016	19:08:06	115.8	21.00	21.00	21.10	20.90
25/01/2016	19:08:06	116.0	21.00	21.00	21.10	20.90
25/01/2016	19:08:06	116.2	21.00	21.00	21.00	21.00
25/01/2016	19:08:06	116.4	21.00	21.00	21.00	21.00
25/01/2016	19:08:06	116.6	20.90	21.10	21.00	21.00
25/01/2016	19:08:07	116.8	20.90	21.10	21.10	21.00
25/01/2016	19:08:07	117.0	20.90	21.10	21.10	21.00
25/01/2016	19:08:07	117.2	20.90	21.00	21.10	21.00
25/01/2016	19:08:07	117.4	20.90	21.00	21.00	21.00
25/01/2016	19:08:07	117.6	20.90	21.00	21.00	21.00
25/01/2016	19:08:08	117.8	21.00	21.00	21.00	21.00
25/01/2016	19:08:08	118.0	21.00	21.00	21.10	21.00
25/01/2016	19:08:08	118.2	21.00	21.00	21.10	21.00
25/01/2016	19:08:08	118.4	20.90	21.00	21.10	21.00
25/01/2016	19:08:08	118.6	20.90	21.00	21.10	21.00
25/01/2016	19:08:09	118.8	20.90	21.00	21.10	21.00
25/01/2016	19:08:09	119.0	20.90	21.00	21.10	21.00
25/01/2016	19:08:09	119.2	21.00	21.00	21.10	21.00
25/01/2016	19:08:09	119.4	21.00	21.00	21.10	21.00
25/01/2016	19:08:09	119.6	21.00	21.00	21.10	21.00
25/01/2016	19:08:10	119.8	20.90	21.00	21.10	20.90
25/01/2016	19:08:10	120.0	20.90	21.00	21.10	20.90
25/01/2016	19:08:10	120.2	20.90	21.00	21.10	21.00
25/01/2016	19:08:10	120.4	20.90	21.00	21.10	21.00
25/01/2016	19:08:10	120.6	20.90	21.00	21.10	21.00
25/01/2016	19:08:11	120.8	20.90	21.00	21.10	21.00
25/01/2016	19:08:11	121.0	20.90	21.00	21.10	20.90
25/01/2016	19:08:11	121.2	20.90	20.90	21.10	20.90
25/01/2016	19:08:11	121.4	20.90	20.90	21.10	20.90
25/01/2016	19:08:12	121.6	20.90	20.90	21.10	21.00
25/01/2016	19:08:12	121.8	20.90	20.90	21.10	21.00
25/01/2016	19:08:12	122.0	20.90	21.00	21.10	21.00
25/01/2016	19:08:12	122.3	20.90	21.00	21.10	21.00
25/01/2016	19:08:12	122.4	21.00	21.00	21.10	21.00
25/01/2016	19:08:12	122.6	21.00	21.10	21.10	21.00
25/01/2016	19:08:13	122.8	21.00	21.10	21.10	21.00
25/01/2016	19:08:13	123.0	20.90	21.10	21.10	20.90
25/01/2016	19:08:13	123.2	20.90	21.10	21.10	20.90
25/01/2016	19:08:13	123.4	20.90	21.00	21.10	20.90
25/01/2016	19:08:13	123.6	20.90	21.00	21.10	21.00
25/01/2016	19:08:14	123.8	20.90	21.00	21.10	21.00
25/01/2016	19:08:14	124.0	20.90	21.00	21.10	21.00
25/01/2016	19:08:14	124.2	20.90	21.00	21.10	21.00
25/01/2016	19:08:14	124.4	21.00	21.00	21.10	21.00
25/01/2016	19:08:14	124.6	21.00	21.10	21.10	21.00
25/01/2016	19:08:15	124.8	21.00	21.10	21.10	21.00
25/01/2016	19:08:15	125.0	21.00	21.10	21.10	21.00
25/01/2016	19:08:15	125.2	20.90	21.00	21.10	21.00
25/01/2016	19:08:15	125.4	20.90	21.00	21.10	21.00
25/01/2016	19:08:15	125.6	20.90	21.00	21.10	20.90
25/01/2016	19:08:16	125.8	20.90	21.10	21.10	20.90
25/01/2016	19:08:16	126.0	20.90	21.10	21.00	20.90
25/01/2016	19:08:16	126.2	20.90	21.10	21.00	21.00
25/01/2016	19:08:16	126.4	20.90	21.10	21.00	21.00
25/01/2016	19:08:17	126.6	20.90	21.00	21.00	21.00
25/01/2016	19:08:17	126.8	20.90	21.00	21.00	21.00
25/01/2016	19:08:17	127.0	20.90	21.00	21.00	21.00
25/01/2016	19:08:17	127.2	20.90	21.00	21.00	21.00
25/01/2016	19:08:17	127.4	20.90	21.00	21.00	21.00
25/01/2016	19:08:17	127.6	20.90	21.00	21.00	21.00
25/01/2016	19:08:18	127.8	20.90	21.00	21.00	21.00
25/01/2016	19:08:18	128.1	20.90	21.00	21.10	21.00
25/01/2016	19:08:18	128.2	20.90	21.00	21.10	21.00
25/01/2016	19:08:18	128.4	20.90	21.00	21.10	21.00
25/01/2016	19:08:18	128.6	20.90	21.00	21.10	21.00
25/01/2016	19:08:19	128.8	20.90	21.00	21.10	21.00
25/01/2016	19:08:19	129.1	21.00	21.00	21.10	21.00
25/01/2016	19:08:19	129.2	21.00	21.00	21.10	21.00
25/01/2016	19:08:19	129.4	21.00	21.00	21.10	21.00
25/01/2016	19:08:19	129.6	21.00	21.00	21.10	21.00
25/01/2016	19:08:20	129.8	20.90	21.00	21.10	20.90
25/01/2016	19:08:20	130.0	20.90	21.00	21.10	20.90
25/01/2016	19:08:20	130.2	20.90	21.00	21.10	21.00
25/01/2016	19:08:20	130.4	20.90	21.00	21.10	21.00
25/01/2016	19:08:21	130.6	20.90	21.00	21.10	21.00
25/01/2016	19:08:21	130.9	20.90	21.00	21.10	21.00
25/01/2016	19:08:21	131.0	21.00	21.00	21.10	21.00
25/01/2016	19:08:21	131.2	21.00	21.00	21.10	21.00
25/01/2016	19:08:21	131.4	21.00	21.00	21.10	21.00
25/01/2016	19:08:22	131.6	20.90	21.00	21.10	21.00
25/01/2016	19:08:22	131.8	20.90	21.00	21.10	21.00
25/01/2016	19:08:22	132.0	20.90	21.00	21.10	21.00
25/01/2016	19:08:22	132.2	20.90	21.00	21.10	21.00
25/01/2016	19:08:22	132.4	20.90	21.00	21.10	21.00
25/01/2016	19:08:23	132.6	20.90	21.00	21.00	21.00
25/01/2016	19:08:23	132.8	20.90	21.00	21.00	21.00
25/01/2016	19:08:23	133.0	21.00	21.00	21.00	21.00
25/01/2016	19:08:23	133.2	21.00	21.00	21.00	21.00
25/01/2016	19:08:23	133.4	21.00	21.00	21.00	21.00
25/01/2016	19:08:24	133.6	20.90	21.00	21.00	21.00
25/01/2016	19:08:24	133.8	20.90	21.10	21.00	21.00
25/01/2016	19:08:24	134.0	20.90	21.10	21.10	21.00
25/01/2016	19:08:24	134.2	20.90	21.10	21.10	21.00
25/01/2016	19:08:24	134.4	20.90	21.10	21.10	21.00
25/01/2016	19:08:25	134.6	20.90	21.00	21.00	21.00
25/01/2016	19:08:25	134.9	20.90	21.00	21.00	21.00
25/01/2016	19:08:25	135.0	20.90	21.00	21.00	21.00
25/01/2016	19:08:25	135.2	20.90	21.10	21.10	21.00
25/01/2016	19:08:25	135.4	20.90	21.10	21.10	21.00
25/01/2016	19:08:26	135.6	21.00	21.10	21.10	20.90
25/01/2016	19:08:26	135.9	21.00	21.00	21.10	20.90
25/01/2016	19:08:26	136.0	21.00	21.00	21.10	20.90
25/01/2016	19:08:26	136.2	21.00	21.00	21.10	20.90
25/01/2016	19:08:26	136.4	20.90	20.90	21.10	20.90
25/01/2016	19:08:26	136.7	20.90	20.90	21.00	20.90
25/01/2016	19:08:27	136.8	20.90	20.90	21.00	20.90
25/01/2016	19:08:27	137.0	21.00	21.00	21.00	21.00
25/01/2016	19:08:27	137.2	21.00	21.00	21.00	21.00
25/01/2016	19:08:27	137.4	21.00	21.00	21.10	20.90
25/01/2016	19:08:27	137.6	21.00	21.00	21.10	20.90
25/01/2016	19:08:28	137.8	21.00	21.10	21.10	20.90
25/01/2016	19:08:28	138.0	21.00	21.10	21.10	20.90
25/01/2016	19:08:28	138.2	21.00	21.10	21.10	20.90
25/01/2016	19:08:28	138.4	21.00	20.90	21.10	20.90
25/01/2016	19:08:28	138.6	21.00	20.90	21.10	20.90
25/01/2016	19:08:29	138.8	21.00	20.90	21.10	21.00
25/01/2016	19:08:29	139.0	20.90	20.90	21.10	21.00
25/01/2016	19:08:29	139.2	20.90	21.00	21.10	21.00
25/01/2016	19:08:29	139.4	20.90	21.00	21.10	21.00
25/01/2016	19:08:29	139.6	21.00	21.00	21.10	21.00
25/01/2016	19:08:30	139.8	21.00	21.10	21.10	21.00
25/01/2016	19:08:30	140.0	21.00	21.10	21.10	21.00
25/01/2016	19:08:30	140.2	21.00	21.10	21.10	21.00
25/01/2016	19:08:30	140.4	21.00	21.10	21.10	21.00
25/01/2016	19:08:30	140.6	21.00	21.10	21.10	21.00
25/01/2016	19:08:31	140.8	21.00	21.10	21.10	21.00
25/01/2016	19:08:31	141.0	21.00	21.10	21.10	21.00
25/01/2016	19:08:31	141.2	21.00	21.10	21.10	21.00
25/01/2016	19:08:31	141.4	21.00	21.10	21.10	20.90
25/01/2016	19:08:31	141.7	21.00	21.10	21.10	20.90
25/01/2016	19:08:32	141.8	21.00	21.10	21.10	20.90
25/01/2016	19:08:32	142.0	21.00	21.10	21.10	21.00
25/01/2016	19:08:32	142.2	21.00	21.10	21.10	21.00
25/01/2016	19:08:32	142.4	21.00	21.00	21.10	21.00
25/01/2016	19:08:32	142.6	21.00	21.00	21.10	21.00
25/01/2016	19:08:33	142.8	21.00	21.00	21.10	21.00
25/01/2016	19:08:33	143.0	20.90	21.00	21.10	21.00
25/01/2016	19:08:33	143.2	20.90	21.10	21.10	21.00
25/01/2016	19:08:33	143.5	20.90	21.10	21.10	20.90
25/01/2016	19:08:33	143.6	21.00	21.10	21.10	20.90
25/01/2016	19:08:34	143.8	21.00	21.10	21.10	20.90
25/01/2016	19:08:34	144.0	21.00	21.10	21.10	20.90
25/01/2016	19:08:34	144.2	21.00	21.10	21.10	21.00
25/01/2016	19:08:34	144.4	21.00	21.10	21.10	21.00
25/01/2016	19:08:34	144.6	21.00	21.10	21.10	21.00
25/01/2016	19:08:35	144.8	21.00	21.10	21.10	20.90
25/01/2016	19:08:35	145.0	21.00	21.10	21.10	20.90
25/01/2016	19:08:35	145.2	21.00	21.00	21.10	20.90
25/01/2016	19:08:35	145.4	21.00	21.00	21.10	20.90
25/01/2016	19:08:35	145.6	21.00	21.00	21.10	20.90
25/01/2016	19:08:36	145.8	21.00	21.10	21.10	20.90
25/01/2016	19:08:36	146.0	21.00	21.10	21.20	20.90
25/01/2016	19:08:36	146.2	21.00	21.10	21.20	21.00
25/01/2016	19:08:36	146.4	21.00	21.10	21.20	21.00
25/01/2016	19:08:36	146.6	21.00	21.10	21.10	21.00
25/01/2016	19:08:37	146.8	21.00	21.10	21.10	21.00
25/01/2016	19:08:37	147.0	21.00	21.10	21.10	20.90
25/01/2016	19:08:37	147.2	21.00	21.10	21.10	20.90
25/01/2016	19:08:37	147.4	21.00	21.10	21.10	21.00
25/01/2016	19:08:37	147.6	21.00	21.10	21.10	21.00
25/01/2016	19:08:38	147.8	21.00	21.10	21.10	21.00
25/01/2016	19:08:38	148.0	21.00	21.10	21.10	21.00
25/01/2016	19:08:38	148.2	21.00	21.10	21.10	21.00
25/01/2016	19:08:38	148.4	21.00	21.10	21.10	21.00
25/01/2016	19:08:38	148.6	21.00	21.10	21.10	21.00
25/01/2016	19:08:39	148.8	21.00	21.10	21.10	21.00
25/01/2016	19:08:39	149.0	21.00	21.10	21.10	21.00
25/01/2016	19:08:39	149.2	21.00	21.10	21.20	21.00
25/01/2016	19:08:39	149.4	21.00	21.10	21.20	21.00
25/01/2016	19:08:40	149.6	21.10	21.10	21.20	21.00
25/01/2016	19:08:40	149.8	21.10	21.10	21.20	21.00
25/01/2016	19:08:40	150.0	21.10	21.10	21.10	20.90
25/01/2016	19:08:40	150.3	21.00	21.10	21.10	20.90
25/01/2016	19:08:40	150.4	21.00	21.10	21.10	20.90
25/01/2016	19:08:40	150.6	21.00	21.10	21.10	20.90
25/01/2016	19:08:41	150.8	21.00	21.10	21.10	20.90
25/01/2016	19:08:41	151.0	21.10	21.10	21.10	21.00
25/01/2016	19:08:41	151.2	21.10	21.10	21.10	21.00
25/01/2016	19:08:41	151.4	21.10	21.10	21.10	21.00
25/01/2016	19:08:41	151.6	21.10	21.10	21.10	21.00
25/01/2016	19:08:42	151.8	21.10	21.10	21.10	21.00
25/01/2016	19:08:42	152.0	21.10	21.10	21.10	21.00
25/01/2016	19:08:42	152.2	21.00	21.10	21.10	21.00
25/01/2016	19:08:42	152.4	21.00	21.20	21.10	21.00
25/01/2016	19:08:42	152.6	21.00	21.20	21.10	21.00
25/01/2016	19:08:43	152.8	21.00	21.20	21.10	21.00
25/01/2016	19:08:43	153.0	21.00	21.20	21.10	21.00
25/01/2016	19:08:43	153.2	21.00	21.10	21.10	21.00
25/01/2016	19:08:43	153.4	21.00	21.10	21.10	21.00
25/01/2016	19:08:43	153.6	21.00	21.10	21.10	21.00
25/01/2016	19:08:44	153.8	21.00	21.10	21.20	21.00
25/01/2016	19:08:44	154.0	21.00	21.10	21.20	21.00
25/01/2016	19:08:44	154.2	21.00	21.10	21.20	21.00
25/01/2016	19:08:44	154.4	21.00	21.10	21.20	21.00
25/01/2016	19:08:45	154.6	21.00	21.10	21.10	21.00
25/01/2016	19:08:45	154.8	21.00	21.10	21.10	21.00
25/01/2016	19:08:45	155.0	21.00	21.10	21.10	21.00
25/01/2016	19:08:45	155.2	21.00	21.10	21.20	21.00
25/01/2016	19:08:45	155.4	21.00	21.10	21.20	21.00
25/01/2016	19:08:45	155.6	21.00	21.10	21.20	21.00
25/01/2016	19:08:46	155.8	21.00	21.10	21.10	21.00
25/01/2016	19:08:46	156.1	21.00	21.10	21.10	20.90
25/01/2016	19:08:46	156.2	21.00	21.10	21.10	20.90
25/01/2016	19:08:46	156.4	21.00	21.10	21.20	20.90
25/01/2016	19:08:46	156.6	21.00	21.10	21.20	20.90
25/01/2016	19:08:47	156.8	21.10	21.10	21.20	21.00
25/01/2016	19:08:47	157.0	21.10	21.10	21.20	21.00
25/01/2016	19:08:47	157.2	21.10	21.10	21.20	21.00
25/01/2016	19:08:47	157.4	21.10	21.10	21.20	21.00
25/01/2016	19:08:47	157.6	21.10	21.10	21.20	21.00
25/01/2016	19:08:48	157.8	21.00	21.10	21.20	21.00
25/01/2016	19:08:48	158.0	21.00	21.10	21.20	21.00
25/01/2016	19:08:48	158.2	21.00	21.10	21.20	21.00
25/01/2016	19:08:48	158.4	21.00	21.20	21.20	21.00
25/01/2016	19:08:49	158.6	21.00	21.20	21.20	21.00
25/01/2016	19:08:49	158.8	21.00	21.20	21.20	21.00
25/01/2016	19:08:49	159.0	21.00	21.10	21.20	21.00
25/01/2016	19:08:49	159.2	21.00	21.10	21.20	21.00
25/01/2016	19:08:49	159.4	21.00	21.10	21.20	21.00
25/01/2016	19:08:50	159.6	21.10	21.10	21.20	21.00
25/01/2016	19:08:50	159.8	21.10	21.10	21.20	21.00
25/01/2016	19:08:50	160.0	21.10	21.10	21.20	21.00
25/01/2016	19:08:50	160.2	21.10	21.10	21.20	21.00
25/01/2016	19:08:50	160.4	21.10	21.20	21.20	21.00
25/01/2016	19:08:51	160.6	21.10	21.20	21.10	21.00
25/01/2016	19:08:51	160.8	21.10	21.20	21.10	21.00
25/01/2016	19:08:51	161.0	21.10	21.10	21.10	21.00
25/01/2016	19:08:51	161.2	21.10	21.10	21.20	21.00
25/01/2016	19:08:51	161.4	21.10	21.10	21.20	21.00
25/01/2016	19:08:52	161.6	21.10	21.10	21.20	21.00
25/01/2016	19:08:52	161.8	21.10	21.10	21.20	21.00
25/01/2016	19:08:52	162.0	21.10	21.10	21.20	21.00
25/01/2016	19:08:52	162.2	21.10	21.10	21.20	21.00
25/01/2016	19:08:52	162.4	21.10	21.10	21.20	21.00
25/01/2016	19:08:53	162.6	21.10	21.10	21.10	21.00
25/01/2016	19:08:53	162.9	21.10	21.10	21.10	21.00
25/01/2016	19:08:53	163.0	21.10	21.20	21.10	21.00
25/01/2016	19:08:53	163.2	21.10	21.20	21.20	21.00
25/01/2016	19:08:53	163.4	21.10	21.20	21.20	21.00
25/01/2016	19:08:54	163.6	21.10	21.10	21.20	21.00
25/01/2016	19:08:54	163.8	21.10	21.10	21.20	21.00
25/01/2016	19:08:54	164.0	21.10	21.10	21.30	21.00
25/01/2016	19:08:54	164.2	21.00	21.10	21.30	21.00
25/01/2016	19:08:54	164.4	21.00	21.10	21.30	21.00
25/01/2016	19:08:54	164.6	21.00	21.20	21.20	21.00
25/01/2016	19:08:55	164.8	21.10	21.20	21.20	21.00
25/01/2016	19:08:55	165.0	21.10	21.10	21.20	21.00
25/01/2016	19:08:55	165.2	21.10	21.10	21.20	21.00
25/01/2016	19:08:55	165.4	21.10	21.10	21.20	21.00
25/01/2016	19:08:55	165.6	21.10	21.10	21.20	21.00
25/01/2016	19:08:56	165.8	21.10	21.10	21.20	21.00
25/01/2016	19:08:56	166.0	21.10	21.10	21.20	21.00
25/01/2016	19:08:56	166.2	21.10	21.10	21.20	21.00
25/01/2016	19:08:56	166.4	21.10	21.10	21.20	21.00
25/01/2016	19:08:56	166.6	21.10	21.10	21.20	21.00
25/01/2016	19:08:57	166.8	21.10	21.10	21.20	21.00
25/01/2016	19:08:57	167.0	21.10	21.10	21.20	21.00
25/01/2016	19:08:57	167.2	21.10	21.10	21.20	21.00
25/01/2016	19:08:57	167.4	21.10	21.10	21.20	21.00
25/01/2016	19:08:57	167.6	21.10	21.10	21.20	21.00
25/01/2016	19:08:58	167.8	21.10	21.10	21.20	21.00
25/01/2016	19:08:58	168.0	21.10	21.10	21.20	21.00
25/01/2016	19:08:58	168.2	21.10	21.20	21.20	21.00
25/01/2016	19:08:58	168.4	21.10	21.20	21.20	21.00
25/01/2016	19:08:58	168.6	21.10	21.20	21.20	21.00
25/01/2016	19:08:59	168.8	21.10	21.20	21.20	21.00
25/01/2016	19:08:59	169.0	21.10	21.10	21.10	21.00
25/01/2016	19:08:59	169.2	21.10	21.10	21.10	21.00
25/01/2016	19:08:59	169.4	21.10	21.10	21.10	21.00
25/01/2016	19:08:59	169.7	21.10	21.10	21.10	21.00
25/01/2016	19:09:00	169.8	21.10	21.10	21.10	21.00
25/01/2016	19:09:00	170.0	21.10	21.10	21.10	21.00
25/01/2016	19:09:00	170.2	21.10	21.10	21.10	21.00
25/01/2016	19:09:00	170.4	21.10	21.10	21.20	21.00
25/01/2016	19:09:00	170.6	21.10	21.10	21.20	21.00
25/01/2016	19:09:01	170.8	21.10	21.20	21.20	21.00
25/01/2016	19:09:01	171.0	21.10	21.20	21.20	21.00
25/01/2016	19:09:01	171.2	21.10	21.20	21.20	21.00
25/01/2016	19:09:01	171.5	21.10	21.20	21.20	21.00
25/01/2016	19:09:01	171.6	21.10	21.20	21.20	21.00
25/01/2016	19:09:02	171.8	21.10	21.20	21.20	21.00
25/01/2016	19:09:02	172.0	21.10	21.20	21.20	21.00
25/01/2016	19:09:02	172.2	21.10	21.10	21.20	21.00
25/01/2016	19:09:02	172.4	21.10	21.10	21.20	21.00
25/01/2016	19:09:02	172.6	21.10	21.10	21.10	21.00
25/01/2016	19:09:03	172.8	21.10	21.10	21.10	21.00
25/01/2016	19:09:03	173.0	21.10	21.20	21.10	21.00
25/01/2016	19:09:03	173.2	21.10	21.20	21.20	21.00
25/01/2016	19:09:03	173.4	21.10	21.20	21.20	21.00
25/01/2016	19:09:03	173.6	21.10	21.10	21.20	21.00
25/01/2016	19:09:04	173.8	21.10	21.10	21.20	21.00
25/01/2016	19:09:04	174.0	21.10	21.10	21.20	21.00
25/01/2016	19:09:04	174.2	21.10	21.10	21.20	21.00
25/01/2016	19:09:04	174.4	21.10	21.10	21.20	21.00
25/01/2016	19:09:04	174.6	21.10	21.10	21.20	21.00
25/01/2016	19:09:05	174.8	21.00	21.10	21.20	21.00
25/01/2016	19:09:05	175.0	21.00	21.20	21.20	21.00
25/01/2016	19:09:05	175.2	21.00	21.20	21.30	21.00
25/01/2016	19:09:05	175.5	21.10	21.20	21.30	21.00
25/01/2016	19:09:05	175.6	21.10	21.20	21.30	21.00
25/01/2016	19:09:06	175.8	21.10	21.10	21.30	21.00
25/01/2016	19:09:06	176.0	21.10	21.10	21.30	21.00
25/01/2016	19:09:06	176.2	21.10	21.20	21.30	21.00
25/01/2016	19:09:06	176.4	21.10	21.20	21.30	21.00
25/01/2016	19:09:06	176.6	21.10	21.20	21.20	21.00
25/01/2016	19:09:07	176.8	21.10	21.20	21.20	21.00
25/01/2016	19:09:07	177.0	21.10	21.10	21.20	21.00
25/01/2016	19:09:07	177.3	21.10	21.10	21.20	21.00
25/01/2016	19:09:07	177.4	21.10	21.10	21.20	21.00
25/01/2016	19:09:08	177.6	21.10	21.20	21.20	21.00
25/01/2016	19:09:08	177.8	21.10	21.20	21.20	21.00
25/01/2016	19:09:08	178.0	21.20	21.20	21.20	21.00
25/01/2016	19:09:08	178.2	21.20	21.20	21.20	21.00
25/01/2016	19:09:08	178.4	21.20	21.10	21.20	21.00
25/01/2016	19:09:08	178.6	21.20	21.10	21.20	21.00
25/01/2016	19:09:09	178.8	21.20	21.10	21.20	21.00
25/01/2016	19:09:09	179.0	21.10	21.30	21.20	21.00
25/01/2016	19:09:09	179.2	21.10	21.30	21.20	21.00
25/01/2016	19:09:09	179.4	21.10	21.30	21.20	21.00
25/01/2016	19:09:09	179.6	21.10	21.20	21.20	21.00
25/01/2016	19:09:10	179.8	21.10	21.20	21.20	21.00
25/01/2016	19:09:10	180.0	21.20	21.20	21.20	21.00
25/01/2016	19:09:10	180.2	21.20	21.20	21.20	21.00
25/01/2016	19:09:10	180.4	21.20	21.20	21.20	21.00
25/01/2016	19:09:10	180.6	21.20	21.20	21.20	21.00
25/01/2016	19:09:11	180.8	21.10	21.20	21.20	21.00
25/01/2016	19:09:11	181.0	21.10	21.20	21.10	21.00
25/01/2016	19:09:11	181.2	21.10	21.20	21.10	21.00
25/01/2016	19:09:11	181.4	21.10	21.20	21.10	21.00
25/01/2016	19:09:12	181.6	21.10	21.10	21.20	21.00
25/01/2016	19:09:12	181.8	21.10	21.10	21.20	21.00
25/01/2016	19:09:12	182.0	21.20	21.10	21.20	21.00
25/01/2016	19:09:12	182.3	21.20	21.20	21.20	21.00
25/01/2016	19:09:12	182.4	21.20	21.20	21.20	21.00
25/01/2016	19:09:12	182.6	21.20	21.20	21.20	21.00
25/01/2016	19:09:13	182.8	21.10	21.20	21.20	21.00
25/01/2016	19:09:13	183.1	21.10	21.20	21.20	21.00
25/01/2016	19:09:13	183.2	21.10	21.20	21.20	21.00
25/01/2016	19:09:13	183.4	21.10	21.20	21.20	21.00
25/01/2016	19:09:13	183.6	21.10	21.20	21.20	21.00
25/01/2016	19:09:14	183.8	21.10	21.20	21.30	21.00
25/01/2016	19:09:14	184.1	21.10	21.20	21.30	21.00
25/01/2016	19:09:14	184.2	21.10	21.20	21.30	21.00
25/01/2016	19:09:14	184.4	21.10	21.20	21.30	21.00
25/01/2016	19:09:14	184.6	21.10	21.20	21.30	21.00
25/01/2016	19:09:15	184.8	21.10	21.10	21.30	21.00
25/01/2016	19:09:15	185.0	21.10	21.10	21.30	21.00
25/01/2016	19:09:15	185.2	21.10	21.10	21.30	21.00
25/01/2016	19:09:15	185.4	21.10	21.10	21.30	21.00
25/01/2016	19:09:15	185.6	21.10	21.20	21.30	21.00
25/01/2016	19:09:16	185.8	21.10	21.20	21.20	21.00
25/01/2016	19:09:16	186.0	21.20	21.20	21.20	21.00
25/01/2016	19:09:16	186.2	21.20	21.20	21.20	21.00
25/01/2016	19:09:16	186.4	21.20	21.20	21.30	21.00
25/01/2016	19:09:17	186.6	21.20	21.20	21.30	21.00
25/01/2016	19:09:17	186.8	21.20	21.20	21.30	21.00
25/01/2016	19:09:17	187.0	21.20	21.20	21.20	21.00
25/01/2016	19:09:17	187.2	21.20	21.20	21.20	21.00
25/01/2016	19:09:17	187.4	21.20	21.20	21.20	21.00
25/01/2016	19:09:17	187.6	21.20	21.20	21.20	21.00
25/01/2016	19:09:18	187.8	21.20	21.20	21.20	21.00
25/01/2016	19:09:18	188.1	21.20	21.20	21.20	21.00
25/01/2016	19:09:18	188.2	21.20	21.20	21.20	21.00
25/01/2016	19:09:18	188.4	21.20	21.20	21.20	21.00
25/01/2016	19:09:19	188.6	21.10	21.20	21.20	21.00
25/01/2016	19:09:19	188.8	21.10	21.20	21.20	21.00
25/01/2016	19:09:19	189.0	21.10	21.20	21.20	21.00
25/01/2016	19:09:19	189.2	21.10	21.20	21.30	21.00
25/01/2016	19:09:19	189.4	21.20	21.20	21.30	21.00
25/01/2016	19:09:20	189.6	21.20	21.20	21.30	21.00
25/01/2016	19:09:20	189.9	21.20	21.20	21.30	21.00
25/01/2016	19:09:20	190.0	21.20	21.20	21.30	21.00
25/01/2016	19:09:20	190.2	21.20	21.30	21.30	21.00
25/01/2016	19:09:20	190.4	21.20	21.30	21.30	21.00
25/01/2016	19:09:21	190.6	21.20	21.30	21.20	21.00
25/01/2016	19:09:21	190.8	21.20	21.30	21.20	21.00
25/01/2016	19:09:21	191.0	21.20	21.30	21.20	21.00
25/01/2016	19:09:21	191.2	21.20	21.30	21.20	21.00
25/01/2016	19:09:21	191.4	21.20	21.30	21.20	21.00
25/01/2016	19:09:22	191.6	21.10	21.20	21.20	21.00
25/01/2016	19:09:22	191.8	21.10	21.20	21.20	21.00
25/01/2016	19:09:22	192.0	21.20	21.20	21.20	21.00
25/01/2016	19:09:22	192.2	21.20	21.10	21.20	21.00
25/01/2016	19:09:22	192.4	21.20	21.10	21.30	21.00
25/01/2016	19:09:23	192.6	21.20	21.10	21.30	21.00
25/01/2016	19:09:23	192.8	21.20	21.30	21.30	21.00
25/01/2016	19:09:23	193.0	21.20	21.30	21.30	21.00
25/01/2016	19:09:23	193.2	21.20	21.30	21.30	21.00
25/01/2016	19:09:23	193.4	21.20	21.30	21.30	21.00
25/01/2016	19:09:23	193.6	21.20	21.20	21.20	21.00
25/01/2016	19:09:24	193.8	21.20	21.20	21.20	21.00
25/01/2016	19:09:24	194.0	21.20	21.20	21.20	21.00
25/01/2016	19:09:24	194.2	21.20	21.30	21.20	21.00
25/01/2016	19:09:24	194.4	21.20	21.30	21.20	21.00
25/01/2016	19:09:24	194.6	21.20	21.30	21.20	21.00
25/01/2016	19:09:25	194.8	21.20	21.20	21.20	21.00
25/01/2016	19:09:25	195.0	21.20	21.20	21.30	21.00
25/01/2016	19:09:25	195.2	21.20	21.20	21.30	21.00
25/01/2016	19:09:25	195.4	21.20	21.30	21.30	21.00
25/01/2016	19:09:25	195.7	21.20	21.30	21.30	21.00
25/01/2016	19:09:26	195.8	21.20	21.30	21.30	21.00
25/01/2016	19:09:26	196.0	21.20	21.20	21.30	21.00
25/01/2016	19:09:26	196.2	21.20	21.20	21.30	21.00
25/01/2016	19:09:26	196.4	21.20	21.20	21.30	21.00
25/01/2016	19:09:26	196.6	21.20	21.20	21.30	21.00
25/01/2016	19:09:27	196.8	21.20	21.20	21.30	21.00
25/01/2016	19:09:27	197.0	21.20	21.20	21.30	21.00
25/01/2016	19:09:27	197.2	21.20	21.20	21.30	21.00
25/01/2016	19:09:27	197.4	21.10	21.20	21.30	21.00
25/01/2016	19:09:27	197.6	21.10	21.20	21.30	21.00
25/01/2016	19:09:28	197.8	21.10	21.20	21.20	21.00
25/01/2016	19:09:28	198.0	21.20	21.20	21.20	21.00
25/01/2016	19:09:28	198.2	21.20	21.30	21.20	21.00
25/01/2016	19:09:28	198.4	21.20	21.30	21.30	21.00
25/01/2016	19:09:28	198.6	21.20	21.30	21.30	21.00
25/01/2016	19:09:29	198.8	21.20	21.20	21.30	21.00
25/01/2016	19:09:29	199.0	21.20	21.20	21.30	21.00
25/01/2016	19:09:29	199.2	21.20	21.20	21.20	21.00
25/01/2016	19:09:29	199.4	21.20	21.20	21.20	21.00
25/01/2016	19:09:29	199.6	21.20	21.20	21.30	21.00
25/01/2016	19:09:30	199.8	21.20	21.20	21.30	21.00
25/01/2016	19:09:30	200.0	21.20	21.20	21.30	21.00
25/01/2016	19:09:30	200.2	21.20	21.20	21.30	21.00
25/01/2016	19:09:30	200.4	21.20	21.20	21.30	21.00
25/01/2016	19:09:30	200.6	21.20	21.20	21.30	21.00
25/01/2016	19:09:31	200.8	21.20	21.20	21.30	21.00
25/01/2016	19:09:31	201.0	21.20	21.20	21.20	21.00
25/01/2016	19:09:31	201.2	21.20	21.20	21.20	21.00
25/01/2016	19:09:31	201.4	21.20	21.20	21.20	21.00
25/01/2016	19:09:31	201.6	21.20	21.20	21.20	21.00
25/01/2016	19:09:32	201.8	21.20	21.20	21.30	21.00
25/01/2016	19:09:32	202.0	21.20	21.20	21.30	21.00
25/01/2016	19:09:32	202.2	21.20	21.20	21.30	21.00
25/01/2016	19:09:32	202.5	21.20	21.20	21.30	21.00
25/01/2016	19:09:32	202.6	21.20	21.20	21.30	21.00
25/01/2016	19:09:33	202.8	21.20	21.30	21.30	21.00
25/01/2016	19:09:33	203.0	21.20	21.30	21.30	21.00
25/01/2016	19:09:33	203.2	21.10	21.30	21.30	21.00
25/01/2016	19:09:33	203.4	21.10	21.30	21.30	21.00
25/01/2016	19:09:33	203.6	21.10	21.30	21.20	21.00
25/01/2016	19:09:34	203.8	21.10	21.30	21.20	21.00
25/01/2016	19:09:34	204.0	21.10	21.30	21.20	21.00
25/01/2016	19:09:34	204.2	21.20	21.30	21.30	21.00
25/01/2016	19:09:34	204.4	21.20	21.30	21.30	21.00
25/01/2016	19:09:34	204.6	21.20	21.30	21.30	21.00
25/01/2016	19:09:35	204.8	21.20	21.30	21.30	21.00
25/01/2016	19:09:35	205.0	21.20	21.30	21.30	21.00
25/01/2016	19:09:35	205.2	21.20	21.30	21.30	21.00
25/01/2016	19:09:35	205.4	21.20	21.30	21.30	21.00
25/01/2016	19:09:35	205.6	21.20	21.30	21.30	21.00
25/01/2016	19:09:36	205.8	21.20	21.30	21.30	21.00
25/01/2016	19:09:36	206.0	21.20	21.20	21.30	21.00
25/01/2016	19:09:36	206.2	21.20	21.20	21.30	21.00
25/01/2016	19:09:36	206.4	21.20	21.20	21.30	21.00
25/01/2016	19:09:36	206.6	21.20	21.20	21.30	21.00
25/01/2016	19:09:37	206.8	21.20	21.20	21.20	21.00
25/01/2016	19:09:37	207.0	21.20	21.20	21.20	21.00
25/01/2016	19:09:37	207.2	21.20	21.20	21.20	21.00
25/01/2016	19:09:37	207.4	21.20	21.30	21.20	21.00
25/01/2016	19:09:37	207.6	21.20	21.30	21.30	21.00
25/01/2016	19:09:38	207.8	21.20	21.30	21.30	21.00
25/01/2016	19:09:38	208.0	21.20	21.30	21.30	21.00
25/01/2016	19:09:38	208.2	21.20	21.30	21.30	21.00
25/01/2016	19:09:38	208.4	21.20	21.30	21.30	21.00
25/01/2016	19:09:39	208.6	21.20	21.20	21.30	21.00
25/01/2016	19:09:39	208.8	21.20	21.20	21.30	21.00
25/01/2016	19:09:39	209.0	21.20	21.20	21.30	21.00
25/01/2016	19:09:39	209.3	21.20	21.20	21.30	21.00
25/01/2016	19:09:39	209.4	21.20	21.30	21.30	21.00
25/01/2016	19:09:39	209.6	21.20	21.30	21.30	21.00
25/01/2016	19:09:40	209.8	21.20	21.30	21.30	21.00
25/01/2016	19:09:40	210.0	21.20	21.30	21.30	21.00
25/01/2016	19:09:40	210.2	21.20	21.30	21.30	21.00
25/01/2016	19:09:40	210.4	21.20	21.30	21.30	21.00
25/01/2016	19:09:40	210.6	21.20	21.30	21.30	21.00
25/01/2016	19:09:41	210.8	21.20	21.40	21.30	21.00
25/01/2016	19:09:41	211.1	21.20	21.40	21.30	21.00
25/01/2016	19:09:41	211.2	21.20	21.40	21.30	21.00
25/01/2016	19:09:41	211.4	21.20	21.20	21.30	21.00
25/01/2016	19:09:41	211.6	21.20	21.20	21.30	21.00
25/01/2016	19:09:42	211.8	21.20	21.20	21.30	21.00
25/01/2016	19:09:42	212.0	21.20	21.20	21.30	21.00
25/01/2016	19:09:42	212.2	21.20	21.20	21.30	21.00
25/01/2016	19:09:42	212.4	21.20	21.20	21.30	21.00
25/01/2016	19:09:42	212.6	21.20	21.20	21.30	21.00
25/01/2016	19:09:43	212.8	21.20	21.30	21.30	21.00
25/01/2016	19:09:43	213.0	21.20	21.30	21.30	21.00
25/01/2016	19:09:43	213.2	21.20	21.30	21.30	21.00
25/01/2016	19:09:43	213.4	21.20	21.30	21.30	21.00
25/01/2016	19:09:44	213.6	21.20	21.30	21.30	21.00
25/01/2016	19:09:44	213.8	21.20	21.30	21.30	21.00
25/01/2016	19:09:44	214.0	21.20	21.20	21.30	21.00
25/01/2016	19:09:44	214.2	21.20	21.20	21.30	21.00
25/01/2016	19:09:44	214.4	21.20	21.20	21.30	21.00
25/01/2016	19:09:44	214.6	21.20	21.20	21.30	21.00
25/01/2016	19:09:45	214.8	21.20	21.20	21.30	21.00
25/01/2016	19:09:45	215.1	21.20	21.20	21.30	21.00
25/01/2016	19:09:45	215.2	21.20	21.20	21.30	21.00
25/01/2016	19:09:45	215.4	21.20	21.20	21.30	21.00
25/01/2016	19:09:45	215.6	21.20	21.20	21.30	21.00
25/01/2016	19:09:46	215.8	21.20	21.20	21.30	21.00
25/01/2016	19:09:46	216.0	21.20	21.20	21.30	21.00
25/01/2016	19:09:46	216.2	21.20	21.30	21.30	21.00
25/01/2016	19:09:46	216.4	21.20	21.30	21.30	21.00
25/01/2016	19:09:47	216.6	21.20	21.30	21.30	21.00
25/01/2016	19:09:47	216.9	21.20	21.30	21.30	21.00
25/01/2016	19:09:47	217.0	21.20	21.30	21.30	21.00
25/01/2016	19:09:47	217.2	21.20	21.30	21.30	21.00
25/01/2016	19:09:47	217.4	21.20	21.30	21.30	21.00
25/01/2016	19:09:48	217.6	21.20	21.30	21.30	21.00
25/01/2016	19:09:48	217.8	21.20	21.30	21.30	21.00
25/01/2016	19:09:48	218.0	21.20	21.30	21.30	21.00
25/01/2016	19:09:48	218.2	21.20	21.30	21.30	21.00
25/01/2016	19:09:48	218.4	21.20	21.30	21.30	21.00
25/01/2016	19:09:49	218.6	21.20	21.30	21.30	21.00
25/01/2016	19:09:49	218.8	21.20	21.30	21.30	21.00
25/01/2016	19:09:49	219.0	21.20	21.30	21.30	21.00
25/01/2016	19:09:49	219.2	21.20	21.30	21.30	21.00
25/01/2016	19:09:49	219.4	21.20	21.30	21.30	21.00
25/01/2016	19:09:50	219.6	21.20	21.30	21.30	21.00
25/01/2016	19:09:50	219.8	21.20	21.30	21.30	21.00
25/01/2016	19:09:50	220.0	21.20	21.30	21.30	21.00
25/01/2016	19:09:50	220.2	21.20	21.30	21.30	21.00
25/01/2016	19:09:50	220.4	21.20	21.30	21.30	21.00
25/01/2016	19:09:51	220.6	21.20	21.30	21.30	21.00
25/01/2016	19:09:51	220.8	21.20	21.30	21.30	21.00
25/01/2016	19:09:51	221.0	21.20	21.30	21.30	21.00
25/01/2016	19:09:51	221.2	21.20	21.30	21.30	21.10
25/01/2016	19:09:51	221.4	21.20	21.30	21.30	21.10
25/01/2016	19:09:52	221.6	21.20	21.30	21.40	21.00
25/01/2016	19:09:52	221.9	21.20	21.30	21.40	21.00
25/01/2016	19:09:52	222.0	21.20	21.30	21.40	21.00
25/01/2016	19:09:52	222.2	21.20	21.30	21.30	21.00
25/01/2016	19:09:52	222.4	21.20	21.30	21.30	21.00
25/01/2016	19:09:53	222.6	21.20	21.30	21.30	21.00
25/01/2016	19:09:53	222.8	21.20	21.30	21.30	21.00
25/01/2016	19:09:53	223.0	21.20	21.30	21.30	21.00
25/01/2016	19:09:53	223.2	21.20	21.30	21.30	21.00
25/01/2016	19:09:53	223.4	21.20	21.30	21.30	21.00
25/01/2016	19:09:53	223.7	21.20	21.30	21.30	21.00
25/01/2016	19:09:54	223.8	21.20	21.30	21.30	21.00
25/01/2016	19:09:54	224.0	21.20	21.20	21.30	21.00
25/01/2016	19:09:54	224.2	21.20	21.20	21.30	21.00
25/01/2016	19:09:54	224.4	21.20	21.20	21.20	21.00
25/01/2016	19:09:54	224.6	21.20	21.20	21.20	21.00
25/01/2016	19:09:55	224.8	21.20	21.30	21.30	21.00
25/01/2016	19:09:55	225.0	21.20	21.30	21.30	21.10
25/01/2016	19:09:55	225.2	21.30	21.30	21.30	21.10
25/01/2016	19:09:55	225.4	21.30	21.30	21.30	21.10
25/01/2016	19:09:55	225.6	21.30	21.30	21.30	21.00
25/01/2016	19:09:56	225.8	21.30	21.30	21.30	21.00
25/01/2016	19:09:56	226.0	21.30	21.30	21.30	21.00
25/01/2016	19:09:56	226.2	21.30	21.30	21.40	21.00
25/01/2016	19:09:56	226.4	21.20	21.30	21.40	21.00
25/01/2016	19:09:56	226.6	21.20	21.20	21.40	21.00
25/01/2016	19:09:57	226.8	21.20	21.20	21.40	21.00
25/01/2016	19:09:57	227.0	21.20	21.20	21.40	21.00
25/01/2016	19:09:57	227.2	21.20	21.20	21.40	21.00
25/01/2016	19:09:57	227.4	21.20	21.30	21.40	21.00
25/01/2016	19:09:57	227.7	21.20	21.30	21.40	21.00
25/01/2016	19:09:58	227.8	21.20	21.30	21.40	21.00
25/01/2016	19:09:58	228.0	21.20	21.30	21.30	21.00
25/01/2016	19:09:58	228.2	21.20	21.30	21.30	21.00
25/01/2016	19:09:58	228.4	21.20	21.30	21.30	21.00
25/01/2016	19:09:58	228.6	21.20	21.30	21.30	21.00
25/01/2016	19:09:59	228.8	21.20	21.30	21.30	21.00
25/01/2016	19:09:59	229.0	21.20	21.30	21.30	21.00
25/01/2016	19:09:59	229.2	21.20	21.30	21.30	21.00
25/01/2016	19:09:59	229.5	21.20	21.30	21.30	21.00
25/01/2016	19:09:59	229.6	21.20	21.30	21.30	21.00
25/01/2016	19:10:00	229.8	21.20	21.30	21.30	21.00
25/01/2016	19:10:00	230.0	21.20	21.30	21.30	21.00
25/01/2016	19:10:00	230.2	21.20	21.30	21.30	21.00
25/01/2016	19:10:00	230.4	21.20	21.30	21.30	21.00
25/01/2016	19:10:00	230.6	21.20	21.30	21.30	21.00
25/01/2016	19:10:01	230.8	21.20	21.30	21.40	21.00
25/01/2016	19:10:01	231.0	21.20	21.30	21.40	21.00
25/01/2016	19:10:01	231.2	21.30	21.40	21.40	21.00
25/01/2016	19:10:01	231.4	21.30	21.40	21.30	21.00
25/01/2016	19:10:01	231.6	21.30	21.40	21.30	21.00
25/01/2016	19:10:02	231.8	21.20	21.40	21.30	21.00
25/01/2016	19:10:02	232.0	21.20	21.30	21.30	21.00
25/01/2016	19:10:02	232.2	21.20	21.30	21.30	21.00
25/01/2016	19:10:02	232.4	21.30	21.30	21.30	21.00
25/01/2016	19:10:02	232.6	21.30	21.30	21.30	21.00
25/01/2016	19:10:03	232.8	21.30	21.30	21.40	21.00
25/01/2016	19:10:03	233.0	21.20	21.30	21.40	21.00
25/01/2016	19:10:03	233.2	21.20	21.30	21.40	21.00
25/01/2016	19:10:03	233.4	21.20	21.30	21.40	21.00
25/01/2016	19:10:03	233.6	21.20	21.30	21.40	21.00
25/01/2016	19:10:04	233.8	21.30	21.40	21.40	21.10
25/01/2016	19:10:04	234.0	21.30	21.40	21.40	21.10
25/01/2016	19:10:04	234.2	21.30	21.40	21.40	21.00
25/01/2016	19:10:04	234.5	21.20	21.40	21.40	21.00
25/01/2016	19:10:04	234.6	21.20	21.30	21.40	21.00
25/01/2016	19:10:05	234.8	21.20	21.30	21.40	21.00
25/01/2016	19:10:05	235.0	21.20	21.30	21.40	21.00
25/01/2016	19:10:05	235.2	21.20	21.30	21.40	21.00
25/01/2016	19:10:05	235.4	21.20	21.30	21.40	21.00
25/01/2016	19:10:06	235.6	21.20	21.30	21.40	21.00
25/01/2016	19:10:06	235.8	21.20	21.30	21.40	21.00
25/01/2016	19:10:06	236.0	21.20	21.30	21.40	21.00
25/01/2016	19:10:06	236.2	21.20	21.30	21.40	21.00
25/01/2016	19:10:06	236.4	21.30	21.30	21.40	21.00
25/01/2016	19:10:06	236.6	21.30	21.30	21.40	21.00
25/01/2016	19:10:07	236.8	21.30	21.30	21.40	21.00
25/01/2016	19:10:07	237.0	21.30	21.30	21.40	21.00
25/01/2016	19:10:07	237.2	21.30	21.30	21.40	21.00
25/01/2016	19:10:07	237.4	21.30	21.30	21.30	21.00
25/01/2016	19:10:07	237.6	21.30	21.30	21.30	21.00
25/01/2016	19:10:08	237.8	21.20	21.30	21.30	21.00
25/01/2016	19:10:08	238.0	21.20	21.30	21.40	21.00
25/01/2016	19:10:08	238.2	21.20	21.30	21.40	21.00
25/01/2016	19:10:08	238.4	21.30	21.30	21.40	21.00
25/01/2016	19:10:08	238.6	21.30	21.30	21.40	21.00
25/01/2016	19:10:09	238.8	21.30	21.30	21.40	21.00
25/01/2016	19:10:09	239.0	21.20	21.30	21.40	21.00
25/01/2016	19:10:09	239.2	21.20	21.30	21.40	21.00
25/01/2016	19:10:09	239.4	21.20	21.30	21.30	21.00
25/01/2016	19:10:09	239.6	21.20	21.30	21.30	21.00
25/01/2016	19:10:10	239.8	21.20	21.30	21.30	21.00
25/01/2016	19:10:10	240.0	21.20	21.30	21.40	21.00
25/01/2016	19:10:10	240.3	21.20	21.30	21.40	21.00
25/01/2016	19:10:10	240.4	21.20	21.30	21.40	21.00
25/01/2016	19:10:11	240.6	21.20	21.20	21.40	21.00
25/01/2016	19:10:11	240.8	21.20	21.20	21.40	21.10
25/01/2016	19:10:11	241.0	21.20	21.20	21.40	21.10
25/01/2016	19:10:11	241.2	21.20	21.20	21.40	21.10
25/01/2016	19:10:11	241.4	21.20	21.30	21.40	21.10
25/01/2016	19:10:11	241.6	21.20	21.30	21.40	21.00
25/01/2016	19:10:12	241.8	21.20	21.40	21.40	21.00
25/01/2016	19:10:12	242.1	21.20	21.40	21.40	21.00
25/01/2016	19:10:12	242.2	21.20	21.40	21.40	21.00
25/01/2016	19:10:12	242.4	21.30	21.40	21.40	21.00
25/01/2016	19:10:12	242.6	21.30	21.40	21.40	21.00
25/01/2016	19:10:13	242.8	21.30	21.40	21.40	21.00
25/01/2016	19:10:13	243.0	21.30	21.40	21.40	21.00
25/01/2016	19:10:13	243.2	21.30	21.40	21.40	21.00
25/01/2016	19:10:13	243.4	21.30	21.40	21.40	21.00
25/01/2016	19:10:13	243.6	21.30	21.40	21.40	21.00
25/01/2016	19:10:14	243.8	21.30	21.40	21.40	21.00
25/01/2016	19:10:14	244.0	21.30	21.40	21.40	21.00
25/01/2016	19:10:14	244.2	21.30	21.40	21.40	21.00
25/01/2016	19:10:14	244.4	21.30	21.40	21.40	21.00
25/01/2016	19:10:14	244.6	21.30	21.30	21.40	21.00
25/01/2016	19:10:15	244.8	21.30	21.30	21.40	21.00
25/01/2016	19:10:15	245.0	21.20	21.30	21.40	21.00
25/01/2016	19:10:15	245.2	21.20	21.30	21.40	21.00
25/01/2016	19:10:15	245.4	21.20	21.30	21.40	21.00
25/01/2016	19:10:16	245.6	21.30	21.30	21.40	21.00
25/01/2016	19:10:16	245.8	21.30	21.40	21.40	21.00
25/01/2016	19:10:16	246.0	21.30	21.40	21.40	21.00
25/01/2016	19:10:16	246.2	21.30	21.40	21.40	21.00
25/01/2016	19:10:16	246.4	21.20	21.20	21.40	21.00
25/01/2016	19:10:16	246.6	21.20	21.20	21.40	21.00
25/01/2016	19:10:17	246.8	21.20	21.20	21.40	21.00
25/01/2016	19:10:17	247.0	21.30	21.20	21.40	21.00
25/01/2016	19:10:17	247.2	21.30	21.30	21.40	21.00
25/01/2016	19:10:17	247.4	21.30	21.30	21.40	21.00
25/01/2016	19:10:18	247.6	21.30	21.30	21.40	21.00
25/01/2016	19:10:18	247.8	21.30	21.30	21.40	21.00
25/01/2016	19:10:18	248.0	21.30	21.30	21.40	21.00
25/01/2016	19:10:18	248.2	21.30	21.30	21.40	21.10
25/01/2016	19:10:18	248.4	21.30	21.30	21.40	21.10
25/01/2016	19:10:19	248.6	21.30	21.40	21.40	21.10
25/01/2016	19:10:19	248.9	21.30	21.40	21.40	21.00
25/01/2016	19:10:19	249.0	21.30	21.40	21.40	21.00
25/01/2016	19:10:19	249.2	21.30	21.30	21.40	21.00
25/01/2016	19:10:19	249.4	21.30	21.30	21.40	21.00
25/01/2016	19:10:20	249.6	21.30	21.30	21.40	21.10
25/01/2016	19:10:20	249.8	21.30	21.30	21.40	21.10
25/01/2016	19:10:20	250.0	21.30	21.40	21.30	21.10
25/01/2016	19:10:20	250.2	21.30	21.40	21.30	21.00
25/01/2016	19:10:20	250.4	21.30	21.40	21.30	21.00
25/01/2016	19:10:21	250.6	21.30	21.50	21.40	21.00
25/01/2016	19:10:21	250.8	21.30	21.50	21.40	21.00
25/01/2016	19:10:21	251.0	21.20	21.50	21.40	21.00
25/01/2016	19:10:21	251.2	21.20	21.50	21.40	21.00
25/01/2016	19:10:21	251.4	21.20	21.30	21.40	21.10
25/01/2016	19:10:21	251.6	21.30	21.30	21.40	21.10
25/01/2016	19:10:22	251.8	21.30	21.40	21.40	21.10
25/01/2016	19:10:22	252.0	21.30	21.40	21.40	21.10
25/01/2016	19:10:22	252.2	21.30	21.40	21.40	21.00
25/01/2016	19:10:22	252.4	21.20	21.40	21.40	21.00
25/01/2016	19:10:23	252.6	21.20	21.40	21.40	21.00
25/01/2016	19:10:23	252.8	21.20	21.40	21.40	21.00
25/01/2016	19:10:23	253.0	21.20	21.40	21.40	21.00
25/01/2016	19:10:23	253.2	21.30	21.40	21.40	21.00
25/01/2016	19:10:23	253.4	21.30	21.40	21.40	21.00
25/01/2016	19:10:23	253.6	21.30	21.40	21.40	21.00
25/01/2016	19:10:24	253.8	21.30	21.40	21.40	21.00
25/01/2016	19:10:24	254.0	21.30	21.40	21.40	21.00
25/01/2016	19:10:24	254.2	21.30	21.40	21.40	21.00
25/01/2016	19:10:24	254.4	21.30	21.50	21.40	21.00
25/01/2016	19:10:24	254.7	21.30	21.50	21.50	21.00
25/01/2016	19:10:25	254.8	21.30	21.50	21.50	21.10
25/01/2016	19:10:25	255.0	21.30	21.40	21.50	21.10
25/01/2016	19:10:25	255.2	21.30	21.40	21.50	21.10
25/01/2016	19:10:25	255.4	21.30	21.40	21.40	21.00
25/01/2016	19:10:25	255.6	21.30	21.40	21.40	21.00
25/01/2016	19:10:26	255.8	21.30	21.30	21.40	21.00
25/01/2016	19:10:26	256.0	21.30	21.30	21.30	21.00
25/01/2016	19:10:26	256.2	21.30	21.30	21.30	21.00
25/01/2016	19:10:26	256.4	21.30	21.40	21.30	21.00
25/01/2016	19:10:26	256.6	21.30	21.40	21.40	21.00
25/01/2016	19:10:27	256.8	21.30	21.40	21.40	21.00
25/01/2016	19:10:27	257.0	21.30	21.40	21.40	21.00
25/01/2016	19:10:27	257.2	21.30	21.30	21.40	21.00
25/01/2016	19:10:27	257.4	21.30	21.30	21.40	21.00
25/01/2016	19:10:27	257.6	21.30	21.30	21.40	21.00
25/01/2016	19:10:28	257.8	21.30	21.40	21.40	21.00
25/01/2016	19:10:28	258.0	21.30	21.40	21.40	21.00
25/01/2016	19:10:28	258.2	21.30	21.40	21.40	21.10
25/01/2016	19:10:28	258.4	21.30	21.40	21.40	21.10
25/01/2016	19:10:28	258.6	21.30	21.40	21.40	21.10
25/01/2016	19:10:29	258.8	21.30	21.40	21.40	21.10
25/01/2016	19:10:29	259.0	21.30	21.30	21.40	21.10
25/01/2016	19:10:29	259.2	21.30	21.30	21.40	21.10
25/01/2016	19:10:29	259.4	21.30	21.30	21.40	21.00
25/01/2016	19:10:29	259.6	21.30	21.30	21.40	21.00
25/01/2016	19:10:30	259.8	21.30	21.40	21.40	21.00
25/01/2016	19:10:30	260.0	21.30	21.40	21.40	21.00
25/01/2016	19:10:30	260.2	21.30	21.40	21.40	21.10
25/01/2016	19:10:30	260.4	21.30	21.40	21.40	21.10
25/01/2016	19:10:30	260.6	21.30	21.40	21.40	21.10
25/01/2016	19:10:31	260.8	21.30	21.40	21.40	21.00
25/01/2016	19:10:31	261.0	21.30	21.40	21.40	21.00
25/01/2016	19:10:31	261.2	21.30	21.30	21.40	21.00
25/01/2016	19:10:31	261.5	21.30	21.30	21.40	21.10
25/01/2016	19:10:31	261.6	21.30	21.30	21.40	21.10
25/01/2016	19:10:32	261.8	21.30	21.40	21.40	21.10
25/01/2016	19:10:32	262.0	21.30	21.40	21.40	21.10
25/01/2016	19:10:32	262.2	21.30	21.40	21.40	21.10
25/01/2016	19:10:32	262.4	21.30	21.50	21.40	21.10
25/01/2016	19:10:32	262.6	21.30	21.50	21.30	21.10
25/01/2016	19:10:33	262.8	21.30	21.50	21.30	21.00
25/01/2016	19:10:33	263.0	21.30	21.40	21.30	21.00
25/01/2016	19:10:33	263.2	21.30	21.40	21.30	21.00
25/01/2016	19:10:33	263.4	21.30	21.40	21.40	21.00
25/01/2016	19:10:33	263.6	21.30	21.40	21.40	21.00
25/01/2016	19:10:34	263.8	21.30	21.40	21.40	21.00
25/01/2016	19:10:34	264.0	21.30	21.50	21.40	21.00
25/01/2016	19:10:34	264.2	21.30	21.50	21.40	21.00
25/01/2016	19:10:34	264.4	21.30	21.40	21.40	21.00
25/01/2016	19:10:34	264.6	21.30	21.40	21.40	21.00
25/01/2016	19:10:35	264.8	21.30	21.40	21.40	21.00
25/01/2016	19:10:35	265.0	21.30	21.40	21.40	21.00
25/01/2016	19:10:35	265.2	21.30	21.40	21.40	21.00
25/01/2016	19:10:35	265.4	21.30	21.40	21.40	21.10
25/01/2016	19:10:35	265.6	21.30	21.40	21.40	21.10
25/01/2016	19:10:36	265.8	21.30	21.40	21.40	21.10
25/01/2016	19:10:36	266.0	21.30	21.40	21.40	21.10
25/01/2016	19:10:36	266.2	21.30	21.40	21.40	21.10
25/01/2016	19:10:36	266.4	21.30	21.40	21.40	21.10
25/01/2016	19:10:37	266.6	21.30	21.40	21.40	21.10
25/01/2016	19:10:37	266.8	21.30	21.40	21.40	21.10
25/01/2016	19:10:37	267.0	21.30	21.40	21.40	21.10
25/01/2016	19:10:37	267.3	21.30	21.40	21.50	21.10
25/01/2016	19:10:37	267.4	21.30	21.40	21.50	21.10
25/01/2016	19:10:37	267.6	21.30	21.40	21.50	21.10
25/01/2016	19:10:38	267.8	21.30	21.40	21.50	21.10
25/01/2016	19:10:38	268.0	21.30	21.40	21.40	21.10
25/01/2016	19:10:38	268.2	21.30	21.40	21.40	21.10
25/01/2016	19:10:38	268.4	21.20	21.40	21.40	21.10
25/01/2016	19:10:38	268.6	21.20	21.40	21.40	21.10
25/01/2016	19:10:39	268.8	21.30	21.40	21.40	21.00
25/01/2016	19:10:39	269.1	21.30	21.40	21.40	21.00
25/01/2016	19:10:39	269.2	21.30	21.40	21.40	21.00
25/01/2016	19:10:39	269.4	21.30	21.40	21.40	21.00
25/01/2016	19:10:39	269.6	21.30	21.40	21.40	21.00
25/01/2016	19:10:40	269.8	21.30	21.40	21.50	21.00
25/01/2016	19:10:40	270.0	21.30	21.40	21.50	21.00
25/01/2016	19:10:40	270.2	21.40	21.40	21.50	21.00
25/01/2016	19:10:40	270.4	21.40	21.30	21.50	21.00
25/01/2016	19:10:40	270.6	21.40	21.30	21.40	21.00
25/01/2016	19:10:41	270.8	21.30	21.30	21.40	21.00
25/01/2016	19:10:41	271.0	21.30	21.40	21.40	21.00
25/01/2016	19:10:41	271.2	21.30	21.40	21.40	21.00
25/01/2016	19:10:41	271.4	21.30	21.40	21.40	21.10
25/01/2016	19:10:42	271.6	21.30	21.40	21.40	21.10
25/01/2016	19:10:42	271.8	21.30	21.40	21.40	21.10
25/01/2016	19:10:42	272.0	21.30	21.40	21.40	21.10
25/01/2016	19:10:42	272.2	21.30	21.40	21.40	21.10
25/01/2016	19:10:42	272.4	21.30	21.40	21.40	21.10
25/01/2016	19:10:42	272.6	21.30	21.40	21.50	21.10
25/01/2016	19:10:43	272.8	21.30	21.40	21.50	21.10
25/01/2016	19:10:43	273.0	21.30	21.40	21.50	21.10
25/01/2016	19:10:43	273.2	21.30	21.40	21.50	21.10
25/01/2016	19:10:43	273.4	21.30	21.40	21.50	21.10
25/01/2016	19:10:43	273.6	21.30	21.40	21.50	21.10
25/01/2016	19:10:44	273.8	21.30	21.30	21.40	21.10
25/01/2016	19:10:44	274.1	21.30	21.30	21.40	21.10
25/01/2016	19:10:44	274.2	21.30	21.30	21.40	21.10
25/01/2016	19:10:44	274.4	21.30	21.40	21.40	21.10
25/01/2016	19:10:44	274.6	21.30	21.40	21.40	21.10
25/01/2016	19:10:45	274.8	21.30	21.40	21.40	21.00
25/01/2016	19:10:45	275.0	21.30	21.40	21.40	21.00
25/01/2016	19:10:45	275.2	21.30	21.50	21.50	21.10
25/01/2016	19:10:45	275.4	21.30	21.50	21.50	21.10
25/01/2016	19:10:46	275.6	21.30	21.40	21.50	21.10
25/01/2016	19:10:46	275.8	21.30	21.40	21.50	21.10
25/01/2016	19:10:46	276.0	21.30	21.40	21.50	21.00
25/01/2016	19:10:46	276.2	21.30	21.40	21.50	21.00
25/01/2016	19:10:46	276.4	21.30	21.40	21.50	21.00
25/01/2016	19:10:47	276.6	21.30	21.30	21.50	21.10
25/01/2016	19:10:47	276.8	21.30	21.30	21.50	21.10
25/01/2016	19:10:47	277.0	21.30	21.30	21.50	21.10
25/01/2016	19:10:47	277.2	21.30	21.30	21.50	21.10
25/01/2016	19:10:47	277.4	21.30	21.30	21.50	21.00
25/01/2016	19:10:48	277.6	21.30	21.40	21.50	21.00
25/01/2016	19:10:48	277.8	21.30	21.40	21.50	21.00
25/01/2016	19:10:48	278.0	21.30	21.40	21.50	21.00
25/01/2016	19:10:48	278.2	21.40	21.40	21.50	21.00
25/01/2016	19:10:48	278.4	21.40	21.40	21.50	21.00
25/01/2016	19:10:49	278.6	21.40	21.40	21.50	21.10
25/01/2016	19:10:49	278.8	21.30	21.40	21.50	21.10
25/01/2016	19:10:49	279.0	21.30	21.40	21.50	21.10
25/01/2016	19:10:49	279.2	21.30	21.40	21.50	21.10
25/01/2016	19:10:49	279.4	21.30	21.40	21.50	21.10
25/01/2016	19:10:50	279.6	21.30	21.30	21.50	21.10
25/01/2016	19:10:50	279.9	21.30	21.30	21.40	21.10
25/01/2016	19:10:50	280.0	21.30	21.30	21.40	21.10
25/01/2016	19:10:50	280.2	21.30	21.40	21.40	21.10
25/01/2016	19:10:50	280.4	21.30	21.40	21.40	21.10
25/01/2016	19:10:51	280.6	21.30	21.40	21.50	21.10
25/01/2016	19:10:51	280.8	21.30	21.40	21.50	21.10
25/01/2016	19:10:51	281.0	21.40	21.40	21.50	21.10
25/01/2016	19:10:51	281.2	21.40	21.40	21.50	21.10
25/01/2016	19:10:51	281.4	21.30	21.40	21.50	21.00
25/01/2016	19:10:51	281.7	21.30	21.50	21.50	21.00
25/01/2016	19:10:52	281.8	21.30	21.50	21.50	21.00
25/01/2016	19:10:52	282.0	21.30	21.50	21.50	21.10
25/01/2016	19:10:52	282.2	21.30	21.50	21.50	21.10
25/01/2016	19:10:52	282.4	21.30	21.30	21.40	21.10
25/01/2016	19:10:52	282.6	21.30	21.30	21.40	21.10
25/01/2016	19:10:53	282.8	21.30	21.30	21.40	21.10
25/01/2016	19:10:53	283.0	21.30	21.50	21.40	21.10
25/01/2016	19:10:53	283.2	21.30	21.50	21.40	21.10
25/01/2016	19:10:53	283.4	21.30	21.50	21.40	21.10
25/01/2016	19:10:53	283.6	21.30	21.40	21.40	21.10
25/01/2016	19:10:54	283.8	21.30	21.40	21.40	21.10
25/01/2016	19:10:54	284.0	21.30	21.40	21.40	21.00
25/01/2016	19:10:54	284.2	21.30	21.40	21.40	21.00
25/01/2016	19:10:54	284.4	21.30	21.40	21.40	21.00
25/01/2016	19:10:54	284.6	21.30	21.40	21.50	21.10
25/01/2016	19:10:55	284.8	21.30	21.40	21.50	21.10
25/01/2016	19:10:55	285.0	21.30	21.40	21.50	21.10
25/01/2016	19:10:55	285.2	21.30	21.40	21.50	21.10
25/01/2016	19:10:55	285.4	21.30	21.40	21.50	21.10
25/01/2016	19:10:55	285.6	21.30	21.40	21.50	21.10
25/01/2016	19:10:56	285.8	21.30	21.40	21.50	21.10
25/01/2016	19:10:56	286.0	21.30	21.40	21.40	21.10
25/01/2016	19:10:56	286.2	21.30	21.40	21.40	21.10
25/01/2016	19:10:56	286.4	21.30	21.50	21.50	21.10
25/01/2016	19:10:56	286.7	21.30	21.50	21.50	21.10
25/01/2016	19:10:57	286.8	21.30	21.50	21.50	21.10
25/01/2016	19:10:57	287.0	21.30	21.50	21.50	21.10
25/01/2016	19:10:57	287.2	21.30	21.50	21.50	21.00
25/01/2016	19:10:57	287.5	21.40	21.50	21.50	21.00
25/01/2016	19:10:57	287.6	21.40	21.40	21.50	21.00
25/01/2016	19:10:58	287.8	21.40	21.40	21.50	21.10
25/01/2016	19:10:58	288.0	21.40	21.40	21.50	21.10
25/01/2016	19:10:58	288.2	21.40	21.40	21.50	21.10
25/01/2016	19:10:58	288.4	21.40	21.40	21.50	21.10
25/01/2016	19:10:58	288.6	21.40	21.40	21.50	21.10
25/01/2016	19:10:59	288.8	21.40	21.40	21.50	21.10
25/01/2016	19:10:59	289.0	21.40	21.40	21.50	21.10
25/01/2016	19:10:59	289.2	21.40	21.50	21.50	21.10
25/01/2016	19:10:59	289.4	21.30	21.50	21.50	21.10
25/01/2016	19:10:59	289.6	21.30	21.40	21.50	21.10
25/01/2016	19:11:00	289.8	21.30	21.40	21.40	21.10
25/01/2016	19:11:00	290.0	21.30	21.40	21.40	21.10
25/01/2016	19:11:00	290.2	21.30	21.40	21.40	21.10
25/01/2016	19:11:00	290.4	21.30	21.40	21.40	21.10
25/01/2016	19:11:00	290.6	21.30	21.40	21.40	21.10
25/01/2016	19:11:01	290.8	21.30	21.40	21.40	21.10
25/01/2016	19:11:01	291.0	21.30	21.40	21.50	21.10
25/01/2016	19:11:01	291.2	21.30	21.40	21.50	21.00
25/01/2016	19:11:01	291.4	21.30	21.40	21.50	21.00
25/01/2016	19:11:01	291.6	21.30	21.40	21.50	21.00
25/01/2016	19:11:02	291.8	21.30	21.50	21.50	21.10
25/01/2016	19:11:02	292.0	21.30	21.50	21.50	21.10
25/01/2016	19:11:02	292.2	21.40	21.40	21.50	21.10
25/01/2016	19:11:02	292.5	21.40	21.40	21.50	21.10
25/01/2016	19:11:02	292.6	21.40	21.40	21.50	21.10
25/01/2016	19:11:03	292.8	21.30	21.40	21.50	21.10
25/01/2016	19:11:03	293.0	21.30	21.40	21.50	21.10
25/01/2016	19:11:03	293.2	21.30	21.40	21.50	21.10
25/01/2016	19:11:03	293.4	21.30	21.40	21.50	21.10
25/01/2016	19:11:04	293.6	21.30	21.50	21.50	21.10
25/01/2016	19:11:04	293.8	21.30	21.50	21.50	21.10
25/01/2016	19:11:04	294.0	21.40	21.50	21.50	21.10
25/01/2016	19:11:04	294.2	21.40	21.50	21.50	21.10
25/01/2016	19:11:04	294.4	21.40	21.50	21.50	21.10
25/01/2016	19:11:04	294.6	21.40	21.50	21.50	21.10
25/01/2016	19:11:05	294.8	21.40	21.50	21.50	21.10
25/01/2016	19:11:05	295.0	21.30	21.50	21.50	21.10
25/01/2016	19:11:05	295.2	21.30	21.50	21.50	21.10
25/01/2016	19:11:05	295.4	21.30	21.50	21.50	21.10
25/01/2016	19:11:05	295.6	21.30	21.50	21.50	21.10
25/01/2016	19:11:06	295.8	21.30	21.50	21.40	21.10
25/01/2016	19:11:06	296.0	21.40	21.50	21.40	21.10
25/01/2016	19:11:06	296.2	21.40	21.50	21.40	21.10
25/01/2016	19:11:06	296.4	21.40	21.50	21.50	21.10
25/01/2016	19:11:06	296.6	21.40	21.50	21.50	21.10
25/01/2016	19:11:07	296.8	21.40	21.40	21.50	21.10
25/01/2016	19:11:07	297.0	21.40	21.40	21.50	21.10
25/01/2016	19:11:07	297.2	21.40	21.40	21.50	21.10
25/01/2016	19:11:07	297.4	21.40	21.40	21.50	21.10
25/01/2016	19:11:07	297.6	21.40	21.50	21.50	21.10
25/01/2016	19:11:08	297.8	21.40	21.50	21.50	21.10
25/01/2016	19:11:08	298.0	21.40	21.50	21.50	21.10
25/01/2016	19:11:08	298.3	21.40	21.50	21.50	21.10
25/01/2016	19:11:08	298.4	21.40	21.50	21.50	21.10
25/01/2016	19:11:09	298.6	21.40	21.50	21.50	21.10
25/01/2016	19:11:09	298.8	21.40	21.50	21.50	21.10
25/01/2016	19:11:09	299.0	21.40	21.50	21.50	21.10
25/01/2016	19:11:09	299.2	21.40	21.50	21.50	21.10
25/01/2016	19:11:09	299.4	21.30	21.50	21.50	21.10
25/01/2016	19:11:09	299.6	21.30	21.50	21.50	21.10
25/01/2016	19:11:10	299.8	21.30	21.50	21.50	21.10
25/01/2016	19:11:10	300.1	21.30	21.50	21.50	21.10
25/01/2016	19:11:10	300.2	21.30	21.50	21.50	21.10
25/01/2016	19:11:10	300.4	21.30	21.50	21.50	21.10
25/01/2016	19:11:10	300.6	21.30	21.50	21.50	21.10
25/01/2016	19:11:11	300.8	21.40	21.50	21.50	21.10
25/01/2016	19:11:11	301.0	21.40	21.50	21.50	21.10
25/01/2016	19:11:11	301.2	21.40	21.50	21.40	21.10
25/01/2016	19:11:11	301.4	21.40	21.50	21.40	21.10
25/01/2016	19:11:11	301.6	21.40	21.50	21.40	21.10
25/01/2016	19:11:12	301.8	21.40	21.50	21.50	21.10
25/01/2016	19:11:12	302.0	21.40	21.50	21.50	21.10
25/01/2016	19:11:12	302.2	21.40	21.40	21.50	21.10
25/01/2016	19:11:12	302.4	21.40	21.40	21.50	21.10
25/01/2016	19:11:13	302.6	21.40	21.40	21.50	21.10
25/01/2016	19:11:13	302.8	21.40	21.40	21.50	21.10
25/01/2016	19:11:13	303.0	21.40	21.50	21.50	21.10
25/01/2016	19:11:13	303.2	21.40	21.50	21.50	21.10
25/01/2016	19:11:13	303.4	21.40	21.50	21.50	21.10
25/01/2016	19:11:13	303.6	21.40	21.40	21.50	21.10
25/01/2016	19:11:14	303.8	21.40	21.40	21.50	21.10
25/01/2016	19:11:14	304.0	21.40	21.40	21.50	21.10
25/01/2016	19:11:14	304.2	21.40	21.40	21.50	21.10
25/01/2016	19:11:14	304.4	21.40	21.40	21.40	21.10
25/01/2016	19:11:15	304.6	21.30	21.40	21.40	21.10
25/01/2016	19:11:15	304.8	21.30	21.40	21.40	21.10
25/01/2016	19:11:15	305.0	21.30	21.40	21.50	21.10
25/01/2016	19:11:15	305.2	21.30	21.40	21.50	21.10
25/01/2016	19:11:15	305.4	21.40	21.40	21.50	21.10
25/01/2016	19:11:16	305.6	21.40	21.40	21.50	21.10
25/01/2016	19:11:16	305.9	21.40	21.40	21.50	21.10
25/01/2016	19:11:16	306.0	21.40	21.40	21.50	21.10
25/01/2016	19:11:16	306.2	21.50	21.50	21.50	21.10
25/01/2016	19:11:16	306.4	21.50	21.50	21.50	21.10
25/01/2016	19:11:17	306.6	21.40	21.50	21.50	21.10
25/01/2016	19:11:17	306.8	21.40	21.50	21.50	21.10
25/01/2016	19:11:17	307.0	21.40	21.50	21.50	21.10
25/01/2016	19:11:17	307.2	21.40	21.50	21.50	21.10
25/01/2016	19:11:17	307.4	21.40	21.50	21.50	21.10
25/01/2016	19:11:18	307.6	21.30	21.50	21.50	21.10
25/01/2016	19:11:18	307.8	21.30	21.50	21.50	21.10
25/01/2016	19:11:18	308.0	21.40	21.50	21.50	21.10
25/01/2016	19:11:18	308.2	21.40	21.40	21.50	21.10
25/01/2016	19:11:18	308.4	21.40	21.40	21.50	21.10
25/01/2016	19:11:19	308.6	21.40	21.40	21.50	21.10
25/01/2016	19:11:19	308.8	21.40	21.50	21.50	21.10
25/01/2016	19:11:19	309.0	21.40	21.50	21.60	21.10
25/01/2016	19:11:19	309.2	21.40	21.50	21.60	21.10
25/01/2016	19:11:19	309.4	21.40	21.40	21.60	21.10
25/01/2016	19:11:19	309.6	21.40	21.40	21.50	21.10
25/01/2016	19:11:20	309.8	21.40	21.40	21.50	21.10
25/01/2016	19:11:20	310.0	21.40	21.40	21.50	21.10
25/01/2016	19:11:20	310.2	21.40	21.50	21.50	21.10
25/01/2016	19:11:20	310.4	21.40	21.50	21.50	21.10
25/01/2016	19:11:21	310.6	21.50	21.50	21.50	21.10
25/01/2016	19:11:21	310.8	21.50	21.50	21.50	21.10
25/01/2016	19:11:21	311.0	21.50	21.50	21.50	21.10
25/01/2016	19:11:21	311.2	21.40	21.50	21.50	21.10
25/01/2016	19:11:21	311.4	21.40	21.50	21.50	21.10
25/01/2016	19:11:21	311.6	21.40	21.50	21.50	21.10
25/01/2016	19:11:22	311.8	21.40	21.50	21.50	21.10
25/01/2016	19:11:22	312.0	21.40	21.50	21.50	21.10
25/01/2016	19:11:22	312.2	21.40	21.50	21.50	21.10
25/01/2016	19:11:22	312.4	21.40	21.50	21.50	21.10
25/01/2016	19:11:22	312.7	21.40	21.50	21.50	21.10
25/01/2016	19:11:23	312.8	21.40	21.50	21.50	21.10
25/01/2016	19:11:23	313.0	21.40	21.50	21.50	21.10
25/01/2016	19:11:23	313.2	21.40	21.50	21.50	21.10
25/01/2016	19:11:23	313.4	21.40	21.50	21.50	21.10
25/01/2016	19:11:23	313.6	21.40	21.50	21.50	21.10
25/01/2016	19:11:24	313.8	21.40	21.50	21.50	21.00
25/01/2016	19:11:24	314.0	21.40	21.50	21.50	21.00
25/01/2016	19:11:24	314.2	21.40	21.50	21.50	21.00
25/01/2016	19:11:24	314.4	21.40	21.50	21.50	21.10
25/01/2016	19:11:24	314.6	21.50	21.50	21.50	21.10
25/01/2016	19:11:25	314.8	21.50	21.50	21.50	21.10
25/01/2016	19:11:25	315.0	21.50	21.50	21.60	21.10
25/01/2016	19:11:25	315.2	21.40	21.50	21.60	21.10
25/01/2016	19:11:25	315.4	21.40	21.50	21.60	21.10
25/01/2016	19:11:25	315.6	21.40	21.50	21.50	21.10
25/01/2016	19:11:26	315.8	21.40	21.50	21.50	21.10
25/01/2016	19:11:26	316.0	21.40	21.50	21.50	21.10
25/01/2016	19:11:26	316.2	21.40	21.50	21.50	21.10
25/01/2016	19:11:26	316.4	21.40	21.50	21.50	21.10
25/01/2016	19:11:26	316.6	21.40	21.50	21.50	21.10
25/01/2016	19:11:27	316.8	21.40	21.50	21.50	21.10
25/01/2016	19:11:27	317.0	21.40	21.50	21.60	21.10
25/01/2016	19:11:27	317.2	21.40	21.50	21.60	21.10
25/01/2016	19:11:27	317.4	21.50	21.50	21.60	21.10
25/01/2016	19:11:27	317.6	21.50	21.50	21.50	21.10
25/01/2016	19:11:28	317.8	21.50	21.50	21.50	21.10
25/01/2016	19:11:28	318.0	21.40	21.50	21.50	21.10
25/01/2016	19:11:28	318.2	21.40	21.50	21.50	21.10
25/01/2016	19:11:28	318.4	21.40	21.50	21.50	21.10
25/01/2016	19:11:28	318.6	21.40	21.50	21.50	21.10
25/01/2016	19:11:29	318.8	21.40	21.50	21.50	21.10
25/01/2016	19:11:29	319.0	21.40	21.50	21.50	21.10
25/01/2016	19:11:29	319.2	21.50	21.50	21.50	21.10
25/01/2016	19:11:29	319.5	21.50	21.50	21.50	21.10
25/01/2016	19:11:29	319.6	21.50	21.50	21.50	21.10
25/01/2016	19:11:30	319.8	21.50	21.50	21.50	21.10
25/01/2016	19:11:30	320.0	21.50	21.50	21.50	21.10
25/01/2016	19:11:30	320.2	21.50	21.50	21.50	21.10
25/01/2016	19:11:30	320.4	21.50	21.50	21.50	21.10
25/01/2016	19:11:30	320.6	21.40	21.50	21.50	21.10
25/01/2016	19:11:31	320.8	21.40	21.50	21.50	21.10
25/01/2016	19:11:31	321.0	21.40	21.50	21.50	21.10
25/01/2016	19:11:31	321.2	21.40	21.50	21.50	21.10
25/01/2016	19:11:31	321.4	21.40	21.50	21.50	21.10
25/01/2016	19:11:31	321.6	21.40	21.50	21.50	21.10
25/01/2016	19:11:32	321.8	21.40	21.50	21.50	21.10
25/01/2016	19:11:32	322.0	21.40	21.50	21.50	21.10
25/01/2016	19:11:32	322.2	21.40	21.50	21.60	21.10
25/01/2016	19:11:32	322.4	21.40	21.50	21.60	21.10
25/01/2016	19:11:32	322.6	21.40	21.50	21.60	21.10
25/01/2016	19:11:33	322.8	21.40	21.50	21.60	21.10
25/01/2016	19:11:33	323.0	21.40	21.50	21.50	21.10
25/01/2016	19:11:33	323.2	21.40	21.50	21.50	21.10
25/01/2016	19:11:33	323.4	21.40	21.50	21.50	21.10
25/01/2016	19:11:33	323.6	21.40	21.50	21.60	21.10
25/01/2016	19:11:34	323.8	21.50	21.50	21.60	21.10
25/01/2016	19:11:34	324.0	21.50	21.50	21.60	21.10
25/01/2016	19:11:34	324.2	21.50	21.50	21.50	21.10
25/01/2016	19:11:34	324.4	21.50	21.50	21.50	21.10
25/01/2016	19:11:35	324.6	21.40	21.60	21.50	21.10
25/01/2016	19:11:35	324.8	21.40	21.60	21.50	21.10
25/01/2016	19:11:35	325.0	21.40	21.60	21.50	21.10
25/01/2016	19:11:35	325.3	21.40	21.60	21.50	21.10
25/01/2016	19:11:35	325.4	21.40	21.50	21.50	21.10
25/01/2016	19:11:35	325.6	21.40	21.50	21.50	21.10
25/01/2016	19:11:36	325.8	21.40	21.50	21.50	21.10
25/01/2016	19:11:36	326.0	21.40	21.60	21.50	21.10
25/01/2016	19:11:36	326.2	21.40	21.60	21.50	21.10
25/01/2016	19:11:36	326.4	21.40	21.60	21.50	21.10
25/01/2016	19:11:36	326.6	21.50	21.60	21.50	21.10
25/01/2016	19:11:37	326.8	21.50	21.50	21.50	21.10
25/01/2016	19:11:37	327.0	21.50	21.50	21.50	21.10
25/01/2016	19:11:37	327.2	21.40	21.50	21.50	21.10
25/01/2016	19:11:37	327.4	21.40	21.50	21.50	21.10
25/01/2016	19:11:37	327.6	21.40	21.50	21.50	21.10
25/01/2016	19:11:38	327.8	21.50	21.50	21.50	21.10
25/01/2016	19:11:38	328.0	21.50	21.50	21.50	21.10
25/01/2016	19:11:38	328.2	21.50	21.50	21.50	21.10
25/01/2016	19:11:38	328.4	21.50	21.50	21.50	21.10
25/01/2016	19:11:38	328.6	21.40	21.50	21.50	21.10
25/01/2016	19:11:39	328.8	21.40	21.50	21.50	21.10
25/01/2016	19:11:39	329.0	21.40	21.50	21.50	21.10
25/01/2016	19:11:39	329.2	21.40	21.50	21.50	21.10
25/01/2016	19:11:39	329.4	21.40	21.50	21.50	21.10
25/01/2016	19:11:40	329.6	21.40	21.50	21.50	21.10
25/01/2016	19:11:40	329.8	21.40	21.50	21.50	21.10
25/01/2016	19:11:40	330.0	21.40	21.50	21.50	21.10
25/01/2016	19:11:40	330.2	21.40	21.50	21.50	21.10
25/01/2016	19:11:40	330.4	21.40	21.50	21.50	21.10
25/01/2016	19:11:40	330.6	21.40	21.50	21.50	21.10
25/01/2016	19:11:41	330.8	21.40	21.60	21.60	21.10
25/01/2016	19:11:41	331.0	21.40	21.60	21.60	21.10
25/01/2016	19:11:41	331.2	21.40	21.60	21.60	21.10
25/01/2016	19:11:41	331.4	21.50	21.50	21.50	21.10
25/01/2016	19:11:41	331.6	21.50	21.50	21.50	21.10
25/01/2016	19:11:42	331.8	21.40	21.50	21.50	21.10
25/01/2016	19:11:42	332.0	21.40	21.50	21.50	21.10
25/01/2016	19:11:42	332.2	21.40	21.60	21.60	21.10
25/01/2016	19:11:42	332.4	21.40	21.60	21.60	21.10
25/01/2016	19:11:42	332.6	21.40	21.60	21.60	21.10
25/01/2016	19:11:43	332.8	21.40	21.50	21.50	21.10
25/01/2016	19:11:43	333.0	21.40	21.50	21.50	21.10
25/01/2016	19:11:43	333.2	21.40	21.50	21.50	21.10
25/01/2016	19:11:43	333.4	21.40	21.50	21.50	21.10
25/01/2016	19:11:44	333.6	21.40	21.50	21.60	21.10
25/01/2016	19:11:44	333.8	21.40	21.50	21.60	21.10
25/01/2016	19:11:44	334.0	21.40	21.50	21.60	21.10
25/01/2016	19:11:44	334.2	21.40	21.50	21.50	21.10
25/01/2016	19:11:44	334.4	21.40	21.50	21.50	21.10
25/01/2016	19:11:45	334.6	21.50	21.50	21.50	21.10
25/01/2016	19:11:45	334.8	21.50	21.50	21.50	21.10
25/01/2016	19:11:45	335.0	21.50	21.50	21.50	21.10
25/01/2016	19:11:45	335.2	21.50	21.50	21.50	21.10
25/01/2016	19:11:45	335.4	21.50	21.50	21.50	21.10
25/01/2016	19:11:46	335.6	21.50	21.50	21.60	21.10
25/01/2016	19:11:46	335.8	21.40	21.50	21.60	21.10
25/01/2016	19:11:46	336.0	21.40	21.50	21.60	21.10
25/01/2016	19:11:46	336.2	21.40	21.50	21.60	21.10
25/01/2016	19:11:46	336.4	21.40	21.50	21.60	21.10
25/01/2016	19:11:47	336.6	21.40	21.50	21.60	21.10
25/01/2016	19:11:47	336.8	21.40	21.50	21.60	21.10
25/01/2016	19:11:47	337.0	21.40	21.50	21.60	21.10
25/01/2016	19:11:47	337.2	21.50	21.50	21.60	21.10
25/01/2016	19:11:47	337.4	21.50	21.50	21.60	21.10
25/01/2016	19:11:48	337.6	21.50	21.50	21.60	21.10
25/01/2016	19:11:48	337.9	21.40	21.50	21.60	21.10
25/01/2016	19:11:48	338.0	21.40	21.50	21.60	21.10
25/01/2016	19:11:48	338.2	21.40	21.50	21.60	21.10
25/01/2016	19:11:48	338.4	21.40	21.50	21.60	21.10
25/01/2016	19:11:49	338.6	21.40	21.50	21.60	21.10
25/01/2016	19:11:49	338.8	21.40	21.50	21.60	21.10
25/01/2016	19:11:49	339.0	21.50	21.50	21.60	21.10
25/01/2016	19:11:49	339.2	21.50	21.50	21.60	21.10
25/01/2016	19:11:49	339.4	21.50	21.60	21.50	21.10
25/01/2016	19:11:50	339.7	21.50	21.60	21.50	21.10
25/01/2016	19:11:50	339.8	21.50	21.60	21.50	21.10
25/01/2016	19:11:50	340.0	21.50	21.50	21.50	21.10
25/01/2016	19:11:50	340.2	21.50	21.50	21.50	21.10
25/01/2016	19:11:50	340.4	21.50	21.50	21.60	21.10
25/01/2016	19:11:50	340.6	21.50	21.50	21.60	21.10
25/01/2016	19:11:51	340.8	21.50	21.60	21.50	21.10
25/01/2016	19:11:51	341.0	21.50	21.60	21.50	21.10
25/01/2016	19:11:51	341.2	21.50	21.60	21.50	21.10
25/01/2016	19:11:51	341.4	21.50	21.60	21.60	21.10
25/01/2016	19:11:51	341.6	21.50	21.60	21.60	21.10
25/01/2016	19:11:52	341.8	21.50	21.60	21.60	21.10
25/01/2016	19:11:52	342.0	21.50	21.60	21.60	21.10
25/01/2016	19:11:52	342.2	21.50	21.60	21.60	21.10
25/01/2016	19:11:52	342.4	21.50	21.60	21.60	21.10
25/01/2016	19:11:52	342.6	21.50	21.60	21.60	21.10
25/01/2016	19:11:53	342.8	21.50	21.60	21.50	21.10
25/01/2016	19:11:53	343.0	21.50	21.60	21.50	21.10
25/01/2016	19:11:53	343.2	21.40	21.60	21.50	21.10
25/01/2016	19:11:53	343.4	21.40	21.50	21.60	21.10
25/01/2016	19:11:53	343.6	21.40	21.50	21.60	21.10
25/01/2016	19:11:54	343.8	21.40	21.50	21.60	21.10
25/01/2016	19:11:54	344.0	21.40	21.50	21.50	21.10
25/01/2016	19:11:54	344.2	21.40	21.50	21.50	21.10
25/01/2016	19:11:54	344.4	21.40	21.50	21.50	21.10
25/01/2016	19:11:54	344.7	21.40	21.60	21.50	21.10
25/01/2016	19:11:55	344.8	21.40	21.60	21.60	21.10
25/01/2016	19:11:55	345.0	21.40	21.60	21.60	21.10
25/01/2016	19:11:55	345.2	21.50	21.60	21.60	21.10
25/01/2016	19:11:55	345.5	21.50	21.60	21.60	21.10
25/01/2016	19:11:55	345.6	21.50	21.60	21.60	21.10
25/01/2016	19:11:56	345.8	21.40	21.50	21.60	21.10
25/01/2016	19:11:56	346.0	21.40	21.50	21.60	21.10
25/01/2016	19:11:56	346.2	21.40	21.50	21.60	21.10
25/01/2016	19:11:56	346.4	21.40	21.50	21.60	21.10
25/01/2016	19:11:56	346.6	21.50	21.50	21.60	21.10
25/01/2016	19:11:57	346.8	21.50	21.50	21.60	21.10
25/01/2016	19:11:57	347.0	21.50	21.50	21.60	21.10
25/01/2016	19:11:57	347.2	21.40	21.50	21.60	21.10
25/01/2016	19:11:57	347.4	21.40	21.50	21.60	21.10
25/01/2016	19:11:57	347.6	21.40	21.50	21.60	21.10
25/01/2016	19:11:58	347.8	21.50	21.50	21.60	21.10
25/01/2016	19:11:58	348.0	21.50	21.50	21.60	21.10
25/01/2016	19:11:58	348.2	21.50	21.50	21.60	21.10
25/01/2016	19:11:58	348.4	21.50	21.50	21.60	21.10
25/01/2016	19:11:58	348.6	21.50	21.60	21.60	21.10
25/01/2016	19:11:59	348.8	21.50	21.60	21.60	21.10
25/01/2016	19:11:59	349.0	21.50	21.60	21.60	21.10
25/01/2016	19:11:59	349.2	21.50	21.50	21.60	21.10
25/01/2016	19:11:59	349.4	21.50	21.50	21.60	21.10
25/01/2016	19:11:59	349.6	21.50	21.50	21.60	21.10
25/01/2016	19:12:00	349.8	21.50	21.50	21.60	21.10
25/01/2016	19:12:00	350.0	21.50	21.50	21.60	21.10
25/01/2016	19:12:00	350.2	21.50	21.50	21.60	21.10
25/01/2016	19:12:00	350.5	21.50	21.50	21.60	21.10
25/01/2016	19:12:00	350.6	21.50	21.60	21.60	21.10
25/01/2016	19:12:01	350.8	21.50	21.60	21.60	21.10
25/01/2016	19:12:01	351.0	21.50	21.60	21.60	21.10
25/01/2016	19:12:01	351.2	21.50	21.50	21.60	21.10
25/01/2016	19:12:01	351.4	21.50	21.50	21.60	21.10
25/01/2016	19:12:02	351.6	21.50	21.50	21.60	21.10
25/01/2016	19:12:02	351.8	21.50	21.50	21.60	21.10
25/01/2016	19:12:02	352.0	21.50	21.50	21.60	21.10
25/01/2016	19:12:02	352.3	21.50	21.50	21.60	21.10
25/01/2016	19:12:02	352.4	21.50	21.50	21.60	21.10
25/01/2016	19:12:02	352.6	21.50	21.50	21.60	21.10
25/01/2016	19:12:03	352.8	21.50	21.50	21.60	21.10
25/01/2016	19:12:03	353.0	21.50	21.50	21.60	21.10
25/01/2016	19:12:03	353.2	21.50	21.50	21.60	21.10
25/01/2016	19:12:03	353.4	21.50	21.50	21.60	21.10
25/01/2016	19:12:03	353.6	21.50	21.50	21.60	21.10
25/01/2016	19:12:04	353.8	21.50	21.50	21.60	21.10
25/01/2016	19:12:04	354.0	21.50	21.50	21.60	21.10
25/01/2016	19:12:04	354.2	21.50	21.50	21.60	21.10
25/01/2016	19:12:04	354.4	21.50	21.50	21.60	21.10
25/01/2016	19:12:04	354.6	21.50	21.60	21.60	21.10
25/01/2016	19:12:05	354.8	21.50	21.60	21.60	21.10
25/01/2016	19:12:05	355.0	21.50	21.60	21.60	21.10
25/01/2016	19:12:05	355.2	21.50	21.50	21.60	21.10
25/01/2016	19:12:05	355.4	21.50	21.50	21.60	21.10
25/01/2016	19:12:05	355.6	21.50	21.50	21.60	21.10
25/01/2016	19:12:06	355.8	21.50	21.50	21.60	21.10
25/01/2016	19:12:06	356.0	21.50	21.60	21.60	21.10
25/01/2016	19:12:06	356.2	21.50	21.60	21.60	21.10
25/01/2016	19:12:06	356.4	21.50	21.60	21.60	21.10
25/01/2016	19:12:07	356.6	21.50	21.50	21.60	21.10
25/01/2016	19:12:07	356.8	21.50	21.50	21.60	21.10
25/01/2016	19:12:07	357.0	21.50	21.50	21.60	21.10
25/01/2016	19:12:07	357.2	21.50	21.60	21.60	21.10
25/01/2016	19:12:07	357.4	21.50	21.60	21.60	21.10
25/01/2016	19:12:07	357.6	21.50	21.60	21.60	21.10
25/01/2016	19:12:08	357.8	21.50	21.50	21.60	21.10
25/01/2016	19:12:08	358.1	21.50	21.50	21.60	21.10
25/01/2016	19:12:08	358.2	21.50	21.50	21.60	21.10
25/01/2016	19:12:08	358.4	21.50	21.50	21.60	21.10
25/01/2016	19:12:08	358.6	21.50	21.50	21.60	21.10
25/01/2016	19:12:09	358.8	21.50	21.50	21.60	21.10
25/01/2016	19:12:09	359.0	21.50	21.50	21.60	21.10
25/01/2016	19:12:09	359.2	21.50	21.60	21.60	21.10
25/01/2016	19:12:09	359.4	21.50	21.60	21.60	21.10
25/01/2016	19:12:09	359.6	21.50	21.60	21.60	21.10
25/01/2016	19:12:10	359.8	21.50	21.50	21.60	21.10
25/01/2016	19:12:10	360.0	21.50	21.50	21.60	21.10
25/01/2016	19:12:10	360.2	21.50	21.50	21.60	21.10
25/01/2016	19:12:10	360.4	21.50	21.50	21.60	21.10
25/01/2016	19:12:10	360.6	21.50	21.60	21.60	21.10
25/01/2016	19:12:11	360.8	21.50	21.60	21.60	21.10
25/01/2016	19:12:11	361.0	21.50	21.60	21.60	21.10
25/01/2016	19:12:11	361.2	21.50	21.50	21.60	21.10
25/01/2016	19:12:11	361.4	21.50	21.50	21.60	21.10
25/01/2016	19:12:12	361.6	21.50	21.50	21.60	21.10
25/01/2016	19:12:12	361.8	21.50	21.60	21.60	21.10
25/01/2016	19:12:12	362.0	21.50	21.60	21.60	21.10
25/01/2016	19:12:12	362.2	21.50	21.60	21.60	21.10
25/01/2016	19:12:12	362.4	21.50	21.60	21.60	21.10
25/01/2016	19:12:12	362.6	21.50	21.60	21.60	21.10
25/01/2016	19:12:13	362.8	21.50	21.60	21.50	21.10
25/01/2016	19:12:13	363.0	21.50	21.60	21.50	21.10
25/01/2016	19:12:13	363.2	21.50	21.60	21.50	21.10
25/01/2016	19:12:13	363.4	21.50	21.60	21.60	21.10
25/01/2016	19:12:14	363.6	21.50	21.60	21.60	21.10
25/01/2016	19:12:14	363.8	21.50	21.70	21.60	21.10
25/01/2016	19:12:14	364.0	21.50	21.70	21.60	21.10
25/01/2016	19:12:14	364.2	21.50	21.70	21.60	21.10
25/01/2016	19:12:14	364.4	21.50	21.70	21.60	21.10
25/01/2016	19:12:15	364.6	21.50	21.60	21.60	21.10
25/01/2016	19:12:15	364.9	21.50	21.60	21.60	21.10
25/01/2016	19:12:15	365.0	21.50	21.60	21.60	21.10
25/01/2016	19:12:15	365.2	21.50	21.60	21.60	21.10
25/01/2016	19:12:15	365.4	21.50	21.60	21.60	21.10
25/01/2016	19:12:16	365.6	21.50	21.60	21.60	21.10
25/01/2016	19:12:16	365.8	21.50	21.60	21.60	21.10
25/01/2016	19:12:16	366.0	21.50	21.60	21.60	21.10
25/01/2016	19:12:16	366.2	21.50	21.60	21.60	21.10
25/01/2016	19:12:16	366.4	21.50	21.60	21.60	21.10
25/01/2016	19:12:17	366.6	21.50	21.50	21.60	21.10
25/01/2016	19:12:17	366.8	21.50	21.50	21.60	21.10
25/01/2016	19:12:17	367.0	21.50	21.50	21.60	21.10
25/01/2016	19:12:17	367.2	21.50	21.50	21.60	21.10
25/01/2016	19:12:17	367.4	21.50	21.60	21.60	21.10
25/01/2016	19:12:18	367.6	21.50	21.60	21.60	21.10
25/01/2016	19:12:18	367.8	21.50	21.50	21.60	21.10
25/01/2016	19:12:18	368.0	21.50	21.50	21.60	21.10
25/01/2016	19:12:18	368.2	21.50	21.50	21.60	21.10
25/01/2016	19:12:18	368.4	21.50	21.50	21.60	21.10
25/01/2016	19:12:19	368.6	21.50	21.50	21.60	21.10
25/01/2016	19:12:19	368.9	21.50	21.50	21.60	21.10
25/01/2016	19:12:19	369.0	21.50	21.50	21.60	21.10
25/01/2016	19:12:19	369.2	21.50	21.60	21.60	21.10
25/01/2016	19:12:19	369.4	21.50	21.60	21.60	21.10
25/01/2016	19:12:20	369.6	21.50	21.60	21.60	21.10
25/01/2016	19:12:20	369.8	21.50	21.60	21.60	21.10
25/01/2016	19:12:20	370.0	21.50	21.60	21.60	21.10
25/01/2016	19:12:20	370.2	21.50	21.60	21.60	21.10
25/01/2016	19:12:20	370.4	21.50	21.60	21.60	21.10
25/01/2016	19:12:20	370.7	21.50	21.60	21.60	21.10
25/01/2016	19:12:21	370.8	21.50	21.60	21.60	21.10
25/01/2016	19:12:21	371.0	21.50	21.60	21.60	21.10
25/01/2016	19:12:21	371.2	21.50	21.60	21.60	21.10
25/01/2016	19:12:21	371.4	21.50	21.60	21.60	21.10
25/01/2016	19:12:21	371.6	21.50	21.60	21.60	21.10
25/01/2016	19:12:22	371.8	21.60	21.60	21.60	21.10
25/01/2016	19:12:22	372.0	21.60	21.60	21.60	21.10
25/01/2016	19:12:22	372.2	21.60	21.60	21.60	21.10
25/01/2016	19:12:22	372.4	21.50	21.60	21.60	21.10
25/01/2016	19:12:22	372.6	21.50	21.60	21.60	21.10
25/01/2016	19:12:23	372.8	21.50	21.60	21.60	21.10
25/01/2016	19:12:23	373.0	21.50	21.60	21.60	21.10
25/01/2016	19:12:23	373.2	21.50	21.60	21.60	21.10
25/01/2016	19:12:23	373.4	21.50	21.60	21.60	21.10
25/01/2016	19:12:23	373.6	21.50	21.60	21.60	21.10
25/01/2016	19:12:24	373.8	21.50	21.60	21.60	21.10
25/01/2016	19:12:24	374.0	21.50	21.60	21.60	21.10
25/01/2016	19:12:24	374.2	21.50	21.60	21.60	21.10
25/01/2016	19:12:24	374.4	21.50	21.50	21.60	21.10
25/01/2016	19:12:24	374.6	21.50	21.50	21.60	21.10
25/01/2016	19:12:25	374.8	21.50	21.50	21.60	21.10
25/01/2016	19:12:25	375.0	21.60	21.60	21.60	21.10
25/01/2016	19:12:25	375.2	21.60	21.60	21.60	21.10
25/01/2016	19:12:25	375.4	21.60	21.60	21.60	21.10
25/01/2016	19:12:25	375.6	21.50	21.60	21.60	21.10
25/01/2016	19:12:26	375.8	21.50	21.60	21.60	21.10
25/01/2016	19:12:26	376.0	21.50	21.60	21.60	21.10
25/01/2016	19:12:26	376.2	21.50	21.60	21.60	21.10
25/01/2016	19:12:26	376.5	21.50	21.60	21.60	21.10
25/01/2016	19:12:26	376.6	21.50	21.60	21.60	21.10
25/01/2016	19:12:27	376.8	21.50	21.60	21.60	21.10
25/01/2016	19:12:27	377.0	21.50	21.60	21.60	21.10
25/01/2016	19:12:27	377.2	21.50	21.60	21.60	21.10
25/01/2016	19:12:27	377.4	21.50	21.60	21.60	21.10
25/01/2016	19:12:27	377.6	21.50	21.60	21.60	21.10
25/01/2016	19:12:28	377.8	21.50	21.60	21.60	21.10
25/01/2016	19:12:28	378.0	21.50	21.60	21.60	21.10
25/01/2016	19:12:28	378.2	21.60	21.60	21.60	21.10
25/01/2016	19:12:28	378.4	21.60	21.60	21.60	21.10
25/01/2016	19:12:28	378.6	21.60	21.60	21.60	21.10
25/01/2016	19:12:29	378.8	21.60	21.60	21.60	21.10
25/01/2016	19:12:29	379.0	21.50	21.60	21.60	21.10
25/01/2016	19:12:29	379.2	21.50	21.60	21.60	21.10
25/01/2016	19:12:29	379.4	21.50	21.60	21.60	21.10
25/01/2016	19:12:29	379.6	21.50	21.60	21.60	21.10
25/01/2016	19:12:30	379.8	21.50	21.60	21.60	21.10
25/01/2016	19:12:30	380.0	21.50	21.60	21.60	21.10
25/01/2016	19:12:30	380.2	21.60	21.60	21.60	21.10
25/01/2016	19:12:30	380.4	21.60	21.60	21.60	21.10
25/01/2016	19:12:30	380.6	21.60	21.60	21.60	21.10
25/01/2016	19:12:31	380.8	21.60	21.60	21.60	21.10
25/01/2016	19:12:31	381.0	21.60	21.60	21.60	21.10
25/01/2016	19:12:31	381.2	21.60	21.60	21.60	21.10
25/01/2016	19:12:31	381.4	21.60	21.60	21.60	21.10
25/01/2016	19:12:31	381.6	21.50	21.60	21.60	21.10
25/01/2016	19:12:32	381.8	21.50	21.60	21.60	21.10
25/01/2016	19:12:32	382.0	21.50	21.60	21.70	21.10
25/01/2016	19:12:32	382.2	21.50	21.60	21.70	21.10
25/01/2016	19:12:32	382.4	21.50	21.60	21.70	21.10
25/01/2016	19:12:33	382.6	21.50	21.60	21.60	21.10
25/01/2016	19:12:33	382.8	21.50	21.60	21.60	21.10
25/01/2016	19:12:33	383.0	21.50	21.60	21.60	21.10
25/01/2016	19:12:33	383.3	21.50	21.60	21.60	21.10
25/01/2016	19:12:33	383.4	21.50	21.60	21.60	21.10
25/01/2016	19:12:33	383.6	21.60	21.60	21.60	21.10
25/01/2016	19:12:34	383.8	21.60	21.60	21.60	21.10
25/01/2016	19:12:34	384.0	21.60	21.70	21.60	21.10
25/01/2016	19:12:34	384.2	21.60	21.70	21.60	21.10
25/01/2016	19:12:34	384.4	21.60	21.60	21.60	21.10
25/01/2016	19:12:34	384.6	21.60	21.60	21.60	21.10
25/01/2016	19:12:35	384.8	21.60	21.60	21.60	21.10
25/01/2016	19:12:35	385.0	21.50	21.60	21.60	21.10
25/01/2016	19:12:35	385.2	21.50	21.60	21.60	21.10
25/01/2016	19:12:35	385.4	21.50	21.60	21.60	21.10
25/01/2016	19:12:35	385.6	21.50	21.60	21.60	21.10
25/01/2016	19:12:36	385.8	21.60	21.60	21.60	21.10
25/01/2016	19:12:36	386.0	21.60	21.60	21.60	21.10
25/01/2016	19:12:36	386.2	21.60	21.60	21.60	21.10
25/01/2016	19:12:36	386.4	21.60	21.70	21.60	21.10
25/01/2016	19:12:36	386.6	21.60	21.70	21.60	21.10
25/01/2016	19:12:37	386.8	21.60	21.70	21.60	21.10
25/01/2016	19:12:37	387.0	21.60	21.60	21.60	21.10
25/01/2016	19:12:37	387.2	21.60	21.60	21.60	21.10
25/01/2016	19:12:37	387.4	21.60	21.60	21.60	21.10
25/01/2016	19:12:38	387.6	21.50	21.60	21.60	21.10
25/01/2016	19:12:38	387.8	21.50	21.60	21.60	21.10
25/01/2016	19:12:38	388.0	21.50	21.60	21.60	21.10
25/01/2016	19:12:38	388.2	21.50	21.60	21.60	21.10
25/01/2016	19:12:38	388.4	21.50	21.60	21.60	21.10
25/01/2016	19:12:38	388.6	21.50	21.60	21.60	21.10
25/01/2016	19:12:39	388.8	21.50	21.60	21.60	21.10
25/01/2016	19:12:39	389.1	21.50	21.60	21.60	21.10
25/01/2016	19:12:39	389.2	21.50	21.60	21.60	21.10
25/01/2016	19:12:39	389.4	21.50	21.60	21.60	21.10
25/01/2016	19:12:39	389.6	21.50	21.60	21.60	21.10
25/01/2016	19:12:40	389.8	21.50	21.60	21.70	21.10
25/01/2016	19:12:40	390.0	21.50	21.60	21.70	21.10
25/01/2016	19:12:40	390.2	21.50	21.60	21.70	21.10
25/01/2016	19:12:40	390.4	21.50	21.60	21.70	21.10
25/01/2016	19:12:40	390.6	21.50	21.60	21.70	21.10
25/01/2016	19:12:41	390.8	21.60	21.60	21.70	21.10
25/01/2016	19:12:41	391.0	21.60	21.60	21.70	21.10
25/01/2016	19:12:41	391.2	21.60	21.60	21.70	21.10
25/01/2016	19:12:41	391.4	21.60	21.60	21.70	21.10
25/01/2016	19:12:42	391.6	21.60	21.60	21.70	21.10
25/01/2016	19:12:42	391.8	21.60	21.60	21.70	21.10
25/01/2016	19:12:42	392.0	21.60	21.60	21.60	21.10
25/01/2016	19:12:42	392.2	21.60	21.60	21.60	21.10
25/01/2016	19:12:42	392.4	21.60	21.60	21.60	21.10
25/01/2016	19:12:43	392.6	21.60	21.60	21.70	21.10
25/01/2016	19:12:43	392.8	21.60	21.60	21.70	21.10
25/01/2016	19:12:43	393.0	21.60	21.60	21.70	21.10
25/01/2016	19:12:43	393.2	21.60	21.60	21.70	21.10
25/01/2016	19:12:43	393.4	21.60	21.60	21.70	21.10
25/01/2016	19:12:44	393.6	21.60	21.60	21.70	21.10
25/01/2016	19:12:44	393.8	21.60	21.60	21.60	21.10
25/01/2016	19:12:44	394.0	21.60	21.60	21.60	21.10
25/01/2016	19:12:44	394.2	21.60	21.60	21.60	21.10
25/01/2016	19:12:44	394.4	21.60	21.60	21.60	21.10
25/01/2016	19:12:45	394.6	21.60	21.60	21.70	21.10
25/01/2016	19:12:45	394.9	21.50	21.60	21.70	21.10
25/01/2016	19:12:45	395.0	21.50	21.60	21.70	21.10
25/01/2016	19:12:45	395.2	21.50	21.60	21.60	21.10
25/01/2016	19:12:45	395.4	21.50	21.60	21.60	21.10
25/01/2016	19:12:46	395.6	21.50	21.60	21.60	21.10
25/01/2016	19:12:46	395.8	21.50	21.60	21.60	21.10
25/01/2016	19:12:46	396.0	21.50	21.60	21.70	21.10
25/01/2016	19:12:46	396.2	21.60	21.60	21.70	21.10
25/01/2016	19:12:46	396.4	21.60	21.60	21.70	21.10
25/01/2016	19:12:47	396.6	21.60	21.60	21.60	21.10
25/01/2016	19:12:47	396.8	21.60	21.60	21.60	21.10
25/01/2016	19:12:47	397.0	21.60	21.70	21.60	21.10
25/01/2016	19:12:47	397.2	21.60	21.70	21.70	21.10
25/01/2016	19:12:47	397.4	21.60	21.70	21.70	21.10
25/01/2016	19:12:47	397.6	21.60	21.70	21.70	21.10
25/01/2016	19:12:48	397.8	21.60	21.60	21.70	21.10
25/01/2016	19:12:48	398.0	21.60	21.60	21.70	21.20
25/01/2016	19:12:48	398.2	21.50	21.60	21.70	21.20
25/01/2016	19:12:48	398.4	21.50	21.60	21.70	21.20
25/01/2016	19:12:48	398.6	21.50	21.60	21.70	21.10
25/01/2016	19:12:49	398.8	21.60	21.60	21.70	21.10
[truncated: 4,029 more rows]
