# Supplementary material for: Safety of intrauterine devices in MRI
Source: PLoS One. 2018 Oct 9;13(10):e0204220. doi: 10.1371/journal.pone.0204220 (PMC6177157; doi:10.1371/journal.pone.0204220)
Supplement: S1 File — (ZIP) [file pone.0204220.s001.zip › rf_heating/heating_spiralen.xlsx]

## Sheet: excel
Filename	ID	field strength	SAR	dT max [2W/kg]	dT max [4W/kg]	dT mess	dT 1	dT 2	dT 3	dT 4	t_max1	t_max2	t_max3	t_max4	t_min1	t_min2	t_min3	t_min4
spir_15_left_01.tem	fda wire	1.5	4	23.7	47.4	47.4	43.2	42.2		47.4	64.14	63.08	50.64	68.34	20.9	20.9	4.79	20.96
spir_15_right_02.tem	fda wire	1.5	4	23.05	46.1	46.1	40.6	38.8		46.1	61.49	59.78	52.51	67.11	20.86	20.95	5.17	21
ref_15t.tem	ref	1.5	4	1.1	2.2	2.2	2.2	2.1	2.1	1.7	23.1	23.1	22.99	22.7	20.94	21	20.92	21
spir_15_china_07.tem	china ring	1.5	4	0.7	1.4	1.4	1.4	1.4	1.4	1.1	22	21.9	22	21.97	20.6	20.46	20.57	20.9
spir_15_gold_04.tem	gold	1.5	4	1.6	3.2	3.2	3	2.6	3.2	0.5	23.9	23.74	24.26	21.38	20.86	21.1	21.02	20.9
spir_15_mona_06.tem	monalisa	1.5	4	1.65	3.3	3.3	3.3	3.1	3	1.6	24.2	24	23.83	22.56	20.9	20.9	20.83	20.96
spir_15_nova_03.tem	novat	1.5	4	1.9	3.8	3.8	3.8	3.3	3.4	1.7	24.64	24.2	24.26	22.6	20.8	20.85	20.86	20.9
fda_left_3t.tem	fda wire	3	2	13.9	27.8	13.9	13.7	0.6	13.9	0.3	34.58	21.57	34.86	21.2	20.93	20.93	20.95	20.9
fda_right_3t.tem	fda wire	3	2	26.7	53.4	26.7	26.7	0.7	23.2	0.3	47.68	21.64	44.22	21.16	21	20.92	21	20.9
ref3t.tem	ref	3	2	1.8	3.6	1.8	1.8	1.5	1.4	1.1	22.76	22.38	22.37	22	20.96	20.93	20.96	20.9
chin_ring_3T_right.tem	china ring	3	2	1.7	3.4	1.7	1.7	1.7	1.6	1	22.5	22.64	22.47	21.91	20.8	20.93	20.9	20.9
gold_3T_right.tem	gold	3	2	1.9	3.8	1.9	1.9	1.8	1.8	0.9	22.8	22.72	22.84	21.77	20.9	20.94	21	20.9
monalisa_3T_right.tem	monalisa	3	2	2.4	4.8	2.4	2.1	2.4	2	0.9	23	23.39	22.86	21.8	20.9	21	20.86	20.9
novat_3T_right.tem	novat	3	2	2.4	4.8	2.4	2.4	2.4	2.4	1.1	23.3	22.84	23.27	22.03	20.9	20.46	20.9	20.93
