# Supplementary material for: Safety of intrauterine devices in MRI
Source: PLoS One. 2018 Oct 9;13(10):e0204220. doi: 10.1371/journal.pone.0204220 (PMC6177157; doi:10.1371/journal.pone.0204220)
Supplement: S1 File — (ZIP) [file pone.0204220.s001.zip › rf_heating/monalisa_3T_right.tem]

Qualitrol Corporation
Instrument(serial):		1(RFX637A)	1(RFX637A)	1(RFX637A)	1(RFX637A)
Channel name:			1:S1	2:S2	3:S3	4:S4
Channel # :			1	2	3	4
dd/mm/yyyy	hh:mm:ss
25/01/2016	19:31:03	0.0	21.00	21.00	20.90	21.00
25/01/2016	19:31:03	0.3	21.00	21.00	20.90	21.00
25/01/2016	19:31:03	0.4	21.00	21.00	20.90	21.00
25/01/2016	19:31:03	0.6	21.00	21.00	20.90	21.00
25/01/2016	19:31:03	0.8	21.00	21.00	21.00	21.00
25/01/2016	19:31:04	1.0	21.00	21.00	21.00	21.00
25/01/2016	19:31:04	1.2	21.00	21.00	21.00	21.00
25/01/2016	19:31:04	1.4	21.00	21.10	21.00	21.00
25/01/2016	19:31:04	1.6	21.00	21.10	21.00	21.00
25/01/2016	19:31:04	1.8	21.00	21.00	21.00	21.00
25/01/2016	19:31:05	2.1	21.00	21.00	21.00	21.00
25/01/2016	19:31:05	2.2	21.00	21.00	21.00	21.00
25/01/2016	19:31:05	2.4	20.90	21.00	21.00	21.00
25/01/2016	19:31:05	2.6	20.90	21.00	21.00	21.00
25/01/2016	19:31:05	2.8	20.90	21.10	21.00	21.00
25/01/2016	19:31:05	3.0	20.90	21.10	21.00	21.00
25/01/2016	19:31:06	3.3	21.00	21.10	20.90	21.00
25/01/2016	19:31:06	3.4	21.00	21.10	20.90	21.00
25/01/2016	19:31:06	3.6	21.00	21.10	20.90	21.00
25/01/2016	19:31:06	3.9	21.00	21.10	20.90	21.00
25/01/2016	19:31:06	4.0	21.00	21.10	21.00	21.00
25/01/2016	19:31:07	4.2	21.00	21.10	21.00	21.00
25/01/2016	19:31:07	4.4	21.00	21.10	21.00	21.00
25/01/2016	19:31:07	4.6	21.00	21.00	21.00	21.00
25/01/2016	19:31:07	4.8	21.00	21.00	21.00	21.00
25/01/2016	19:31:08	5.0	21.00	21.00	21.00	21.00
25/01/2016	19:31:08	5.2	21.00	21.00	21.00	21.00
25/01/2016	19:31:08	5.4	21.00	21.00	21.00	21.00
25/01/2016	19:31:08	5.6	21.00	21.00	21.00	21.00
25/01/2016	19:31:08	5.8	21.00	21.00	21.00	21.00
25/01/2016	19:31:08	6.0	21.00	21.00	20.90	21.00
25/01/2016	19:31:09	6.2	21.00	21.00	20.90	21.00
25/01/2016	19:31:09	6.4	21.00	21.00	20.90	21.00
25/01/2016	19:31:09	6.6	21.00	21.00	20.90	21.00
25/01/2016	19:31:09	6.8	21.00	21.00	20.90	21.00
25/01/2016	19:31:09	7.1	21.00	21.00	20.90	21.00
25/01/2016	19:31:10	7.2	21.00	21.10	20.90	21.00
25/01/2016	19:31:10	7.4	21.00	21.10	20.90	21.00
25/01/2016	19:31:10	7.6	21.00	21.10	20.90	21.00
25/01/2016	19:31:10	7.9	21.00	21.10	20.90	21.00
25/01/2016	19:31:10	8.0	21.00	21.10	20.90	21.00
25/01/2016	19:31:11	8.2	21.00	21.10	21.00	21.00
25/01/2016	19:31:11	8.4	21.00	21.10	21.00	21.00
25/01/2016	19:31:11	8.6	21.00	21.00	20.90	21.00
25/01/2016	19:31:11	8.9	21.00	21.00	20.90	21.00
25/01/2016	19:31:11	9.0	21.00	21.00	20.90	21.00
25/01/2016	19:31:12	9.2	21.00	21.10	20.90	21.00
25/01/2016	19:31:12	9.4	21.00	21.10	20.90	21.00
25/01/2016	19:31:12	9.7	21.00	21.10	20.90	21.00
25/01/2016	19:31:12	9.8	21.00	21.00	20.90	21.00
25/01/2016	19:31:13	10.0	21.00	21.00	21.00	21.00
25/01/2016	19:31:13	10.2	21.00	21.00	21.00	21.00
25/01/2016	19:31:13	10.4	21.00	21.10	21.00	21.00
25/01/2016	19:31:13	10.6	21.00	21.10	21.00	21.00
25/01/2016	19:31:13	10.8	21.00	21.10	21.00	21.00
25/01/2016	19:31:13	11.0	21.00	21.10	21.00	21.00
25/01/2016	19:31:14	11.2	21.00	21.10	21.00	21.00
25/01/2016	19:31:14	11.4	21.00	21.00	21.00	21.00
25/01/2016	19:31:14	11.6	20.90	21.00	21.00	21.00
25/01/2016	19:31:14	11.8	20.90	21.00	21.00	21.00
25/01/2016	19:31:14	12.0	20.90	21.00	20.90	21.00
25/01/2016	19:31:15	12.2	20.90	21.00	20.90	21.00
25/01/2016	19:31:15	12.4	21.00	21.10	20.90	21.00
25/01/2016	19:31:15	12.6	21.00	21.10	20.90	21.00
25/01/2016	19:31:15	12.9	21.00	21.10	20.90	21.00
25/01/2016	19:31:15	13.0	21.00	21.10	20.90	21.00
25/01/2016	19:31:16	13.2	21.00	21.00	21.00	21.00
25/01/2016	19:31:16	13.4	21.00	21.00	21.00	21.00
25/01/2016	19:31:16	13.6	21.00	21.00	21.00	21.00
25/01/2016	19:31:16	13.8	21.00	21.00	21.00	21.00
25/01/2016	19:31:16	14.0	21.00	21.10	20.90	21.00
25/01/2016	19:31:17	14.2	21.00	21.10	20.90	21.00
25/01/2016	19:31:17	14.4	21.00	21.10	20.90	21.00
25/01/2016	19:31:17	14.7	21.00	21.10	21.00	21.00
25/01/2016	19:31:17	14.8	21.00	21.10	21.00	21.00
25/01/2016	19:31:18	15.0	21.00	21.00	21.00	21.00
25/01/2016	19:31:18	15.2	21.00	21.00	20.90	21.00
25/01/2016	19:31:18	15.4	21.00	21.00	20.90	21.00
25/01/2016	19:31:18	15.6	21.00	21.00	20.90	21.00
25/01/2016	19:31:18	15.8	21.00	21.10	20.90	21.00
25/01/2016	19:31:18	16.0	21.00	21.10	20.90	21.00
25/01/2016	19:31:19	16.2	21.00	21.10	20.90	21.00
25/01/2016	19:31:19	16.5	21.00	21.00	20.90	21.00
25/01/2016	19:31:19	16.6	21.00	21.00	21.00	21.00
25/01/2016	19:31:19	16.8	21.00	21.00	21.00	21.00
25/01/2016	19:31:19	17.0	21.00	21.00	21.00	21.00
25/01/2016	19:31:20	17.2	21.00	21.00	20.90	21.00
25/01/2016	19:31:20	17.4	21.00	21.00	20.90	21.00
25/01/2016	19:31:20	17.6	21.00	21.00	20.90	21.00
25/01/2016	19:31:20	17.8	21.00	21.10	20.90	21.00
25/01/2016	19:31:20	18.0	21.00	21.10	20.90	21.00
25/01/2016	19:31:21	18.2	21.00	21.10	20.90	21.00
25/01/2016	19:31:21	18.4	21.00	21.10	20.90	21.00
25/01/2016	19:31:21	18.6	21.00	21.10	21.00	21.00
25/01/2016	19:31:21	18.8	21.00	21.10	21.00	21.00
25/01/2016	19:31:22	19.0	21.00	21.00	21.00	21.00
25/01/2016	19:31:22	19.2	21.00	21.00	21.00	21.00
25/01/2016	19:31:22	19.4	21.00	21.00	21.00	21.00
25/01/2016	19:31:22	19.7	20.90	21.00	21.00	21.00
25/01/2016	19:31:22	19.8	20.90	21.00	21.00	21.00
25/01/2016	19:31:23	20.0	20.90	21.10	21.00	21.00
25/01/2016	19:31:23	20.2	21.00	21.10	21.00	21.00
25/01/2016	19:31:23	20.4	21.00	21.10	21.00	21.00
25/01/2016	19:31:23	20.6	21.00	21.10	20.90	21.00
25/01/2016	19:31:23	20.8	21.00	21.10	20.90	21.00
25/01/2016	19:31:24	21.0	21.00	21.10	20.90	21.00
25/01/2016	19:31:24	21.2	21.00	21.10	20.90	21.00
25/01/2016	19:31:24	21.5	21.00	21.10	20.90	21.00
25/01/2016	19:31:24	21.6	21.00	21.10	20.90	21.00
25/01/2016	19:31:24	21.8	21.00	21.00	20.90	21.00
25/01/2016	19:31:25	22.0	21.00	21.00	20.90	21.10
25/01/2016	19:31:25	22.2	21.00	21.00	20.90	21.10
25/01/2016	19:31:25	22.4	21.00	21.00	20.90	21.10
25/01/2016	19:31:25	22.6	21.00	21.00	21.00	21.10
25/01/2016	19:31:25	22.8	21.00	21.00	21.00	21.00
25/01/2016	19:31:26	23.0	21.00	21.10	21.00	21.00
25/01/2016	19:31:26	23.3	21.00	21.10	20.90	21.00
25/01/2016	19:31:26	23.4	21.00	21.10	20.90	21.00
25/01/2016	19:31:26	23.6	21.00	21.00	20.90	21.00
25/01/2016	19:31:26	23.8	21.00	21.00	20.90	21.00
25/01/2016	19:31:27	24.0	21.00	21.00	21.00	21.00
25/01/2016	19:31:27	24.2	21.00	21.00	21.00	21.00
25/01/2016	19:31:27	24.4	21.00	21.00	21.00	21.00
25/01/2016	19:31:27	24.6	21.00	21.00	20.90	21.00
25/01/2016	19:31:27	24.8	21.00	21.00	20.90	21.00
25/01/2016	19:31:28	25.0	21.00	21.10	20.90	21.00
25/01/2016	19:31:28	25.2	21.00	21.10	20.90	21.00
25/01/2016	19:31:28	25.5	20.90	21.10	20.90	21.00
25/01/2016	19:31:28	25.6	20.90	21.10	20.90	21.00
25/01/2016	19:31:28	25.8	20.90	21.10	21.00	21.00
25/01/2016	19:31:28	26.0	20.90	21.10	21.00	21.00
25/01/2016	19:31:29	26.2	20.90	21.10	21.00	21.00
25/01/2016	19:31:29	26.4	20.90	21.10	21.00	21.00
25/01/2016	19:31:29	26.6	20.90	21.10	21.00	21.00
25/01/2016	19:31:29	26.8	21.00	21.10	21.00	21.00
25/01/2016	19:31:30	27.0	21.00	21.00	21.00	21.00
25/01/2016	19:31:30	27.2	21.00	21.00	21.00	21.00
25/01/2016	19:31:30	27.4	21.00	21.00	21.00	21.00
25/01/2016	19:31:30	27.6	21.00	21.00	21.00	21.00
25/01/2016	19:31:30	27.8	21.00	21.10	21.00	21.00
25/01/2016	19:31:31	28.0	21.00	21.10	21.00	21.00
25/01/2016	19:31:31	28.3	20.90	21.10	21.00	21.00
25/01/2016	19:31:31	28.4	20.90	21.10	21.00	21.00
25/01/2016	19:31:31	28.6	20.90	21.10	21.00	21.00
25/01/2016	19:31:31	28.8	21.00	21.10	21.00	21.00
25/01/2016	19:31:32	29.0	21.00	21.10	21.00	21.00
25/01/2016	19:31:32	29.2	21.00	21.10	21.00	21.00
25/01/2016	19:31:32	29.4	21.00	21.10	21.00	21.00
25/01/2016	19:31:32	29.6	21.00	21.10	21.00	21.00
25/01/2016	19:31:32	29.8	21.00	21.00	21.00	21.00
25/01/2016	19:31:33	30.1	21.00	21.00	21.00	21.00
25/01/2016	19:31:33	30.2	21.00	21.00	21.00	21.00
25/01/2016	19:31:33	30.4	21.00	21.00	20.90	21.00
25/01/2016	19:31:33	30.6	21.00	21.00	20.90	21.00
25/01/2016	19:31:33	30.8	21.00	21.00	20.90	21.00
25/01/2016	19:31:33	31.0	21.00	21.00	20.90	21.00
25/01/2016	19:31:34	31.2	21.00	21.10	20.90	21.00
25/01/2016	19:31:34	31.4	21.00	21.10	20.90	21.00
25/01/2016	19:31:34	31.6	21.00	21.10	20.90	21.00
25/01/2016	19:31:34	31.9	21.00	21.10	21.00	21.00
25/01/2016	19:31:34	32.0	21.00	21.10	21.00	21.00
25/01/2016	19:31:35	32.2	21.00	21.10	21.00	21.00
25/01/2016	19:31:35	32.4	21.00	21.10	21.00	21.00
25/01/2016	19:31:35	32.6	21.00	21.10	20.90	21.00
25/01/2016	19:31:35	32.8	21.00	21.10	20.90	21.00
25/01/2016	19:31:36	33.0	20.90	21.00	20.90	21.00
25/01/2016	19:31:36	33.2	20.90	21.00	20.90	21.00
25/01/2016	19:31:36	33.4	20.90	21.00	20.90	21.00
25/01/2016	19:31:36	33.6	21.00	21.00	20.90	21.00
25/01/2016	19:31:36	33.8	21.00	21.00	21.00	21.00
25/01/2016	19:31:36	34.0	21.00	21.00	21.00	21.00
25/01/2016	19:31:37	34.2	21.00	21.00	21.00	21.00
25/01/2016	19:31:37	34.4	21.00	21.10	21.00	21.00
25/01/2016	19:31:37	34.6	21.00	21.10	20.90	21.00
25/01/2016	19:31:37	34.8	20.90	21.10	20.90	21.00
25/01/2016	19:31:37	35.1	20.90	21.00	20.90	21.00
25/01/2016	19:31:38	35.2	20.90	21.00	20.90	21.00
25/01/2016	19:31:38	35.4	21.00	21.00	20.90	21.00
25/01/2016	19:31:38	35.6	21.00	21.10	20.90	21.00
25/01/2016	19:31:38	35.8	21.00	21.10	21.00	21.00
25/01/2016	19:31:38	36.0	21.00	21.10	21.00	21.00
25/01/2016	19:31:39	36.2	21.00	21.10	21.00	21.00
25/01/2016	19:31:39	36.4	21.00	21.10	21.00	21.00
25/01/2016	19:31:39	36.6	21.00	21.10	20.90	21.00
25/01/2016	19:31:39	36.9	21.10	21.10	20.90	21.00
25/01/2016	19:31:39	37.0	21.10	21.10	20.90	21.00
25/01/2016	19:31:40	37.2	21.10	21.10	21.00	21.00
25/01/2016	19:31:40	37.4	21.00	21.10	21.00	21.00
25/01/2016	19:31:40	37.6	21.00	21.00	21.00	21.00
25/01/2016	19:31:40	37.8	21.00	21.00	21.00	21.00
25/01/2016	19:31:41	38.0	20.90	21.00	21.00	21.00
25/01/2016	19:31:41	38.2	20.90	21.00	21.00	21.00
25/01/2016	19:31:41	38.4	20.90	21.10	21.00	21.00
25/01/2016	19:31:41	38.7	20.90	21.10	21.00	21.00
25/01/2016	19:31:41	38.8	21.00	21.10	21.00	21.00
25/01/2016	19:31:41	39.0	21.00	21.00	21.00	21.00
25/01/2016	19:31:42	39.2	21.00	21.00	21.00	21.00
25/01/2016	19:31:42	39.4	21.00	21.00	21.00	21.00
25/01/2016	19:31:42	39.6	21.00	21.00	21.00	21.00
25/01/2016	19:31:42	39.8	21.00	21.10	20.90	21.00
25/01/2016	19:31:42	40.0	21.00	21.10	20.90	21.00
25/01/2016	19:31:43	40.2	20.90	21.10	20.90	21.00
25/01/2016	19:31:43	40.4	20.90	21.10	21.00	21.00
25/01/2016	19:31:43	40.6	20.90	21.10	21.00	21.00
25/01/2016	19:31:43	40.8	20.90	21.10	21.00	21.00
25/01/2016	19:31:43	41.0	20.90	21.10	21.00	21.00
25/01/2016	19:31:44	41.2	20.90	21.10	21.00	21.00
25/01/2016	19:31:44	41.4	20.90	21.10	21.00	21.00
25/01/2016	19:31:44	41.6	20.90	21.10	21.00	21.00
25/01/2016	19:31:44	41.9	20.90	21.10	20.90	21.00
25/01/2016	19:31:44	42.0	20.90	21.10	20.90	21.00
25/01/2016	19:31:45	42.2	21.00	21.10	20.90	21.00
25/01/2016	19:31:45	42.4	21.00	21.10	21.00	21.00
25/01/2016	19:31:45	42.6	21.00	21.10	21.00	21.00
25/01/2016	19:31:45	42.8	21.00	21.10	21.00	21.00
25/01/2016	19:31:46	43.0	21.00	21.10	20.90	21.00
25/01/2016	19:31:46	43.2	21.00	21.10	20.90	21.00
25/01/2016	19:31:46	43.4	21.00	21.10	20.90	21.00
25/01/2016	19:31:46	43.7	21.00	21.00	20.90	21.00
25/01/2016	19:31:46	43.8	21.00	21.00	20.90	21.00
25/01/2016	19:31:46	44.0	21.00	21.00	20.90	21.00
25/01/2016	19:31:47	44.2	20.90	21.10	20.90	21.00
25/01/2016	19:31:47	44.4	20.90	21.10	21.00	21.00
25/01/2016	19:31:47	44.6	20.90	21.10	21.00	21.00
25/01/2016	19:31:47	44.8	21.00	21.10	21.00	21.00
25/01/2016	19:31:47	45.0	21.00	21.10	21.00	21.00
25/01/2016	19:31:48	45.2	21.00	21.10	21.00	21.00
25/01/2016	19:31:48	45.5	21.00	21.10	21.00	21.00
25/01/2016	19:31:48	45.6	21.00	21.10	21.00	21.00
25/01/2016	19:31:48	45.8	21.00	21.10	20.90	21.00
25/01/2016	19:31:48	46.0	21.00	21.10	20.90	21.00
25/01/2016	19:31:49	46.2	21.00	21.10	20.90	21.00
25/01/2016	19:31:49	46.4	21.00	21.10	20.90	21.00
25/01/2016	19:31:49	46.6	21.00	21.10	21.00	21.00
25/01/2016	19:31:49	46.8	21.00	21.10	21.00	21.00
25/01/2016	19:31:49	47.0	21.00	21.10	21.00	21.00
25/01/2016	19:31:50	47.2	21.00	21.10	20.90	21.00
25/01/2016	19:31:50	47.4	20.90	21.10	20.90	21.00
25/01/2016	19:31:50	47.7	20.90	21.00	20.90	21.00
25/01/2016	19:31:50	47.8	20.90	21.00	20.90	21.00
25/01/2016	19:31:51	48.0	21.00	21.00	20.90	21.00
25/01/2016	19:31:51	48.2	21.00	21.00	20.90	21.00
25/01/2016	19:31:51	48.4	21.00	21.10	21.00	21.00
25/01/2016	19:31:51	48.6	21.00	21.10	21.00	21.00
25/01/2016	19:31:51	48.8	21.00	21.10	21.00	21.00
25/01/2016	19:31:52	49.0	21.00	21.10	20.90	21.00
25/01/2016	19:31:52	49.2	21.00	21.10	20.90	21.00
25/01/2016	19:31:52	49.4	21.00	21.10	20.90	21.00
25/01/2016	19:31:52	49.6	21.00	21.10	20.90	21.00
25/01/2016	19:31:52	49.8	21.00	21.10	20.90	21.00
25/01/2016	19:31:53	50.0	20.90	21.10	20.90	21.00
25/01/2016	19:31:53	50.2	20.90	21.10	20.90	21.00
25/01/2016	19:31:53	50.5	20.90	21.10	21.00	21.00
25/01/2016	19:31:53	50.6	20.90	21.10	21.00	21.00
25/01/2016	19:31:53	50.8	21.00	21.00	21.00	21.00
25/01/2016	19:31:54	51.0	21.00	21.00	20.90	21.00
25/01/2016	19:31:54	51.2	21.00	21.00	20.90	21.00
25/01/2016	19:31:54	51.4	21.00	21.00	20.90	21.00
25/01/2016	19:31:54	51.6	21.00	21.10	20.90	21.00
25/01/2016	19:31:54	51.8	21.00	21.10	20.90	21.00
25/01/2016	19:31:55	52.0	20.90	21.10	20.90	21.00
25/01/2016	19:31:55	52.3	20.90	21.10	20.90	21.00
25/01/2016	19:31:55	52.4	20.90	21.10	21.00	21.00
25/01/2016	19:31:55	52.6	20.90	21.10	21.00	20.90
25/01/2016	19:31:55	52.8	20.90	21.10	21.00	20.90
25/01/2016	19:31:56	53.0	21.00	21.10	21.00	20.90
25/01/2016	19:31:56	53.2	21.00	21.10	21.00	20.90
25/01/2016	19:31:56	53.5	21.00	21.10	21.00	21.00
25/01/2016	19:31:56	53.6	21.00	21.10	21.00	21.00
25/01/2016	19:31:56	53.8	21.00	21.10	20.90	21.00
25/01/2016	19:31:57	54.1	21.00	21.10	20.90	21.00
25/01/2016	19:31:57	54.2	21.00	21.00	20.90	21.00
25/01/2016	19:31:57	54.4	21.00	21.00	21.00	21.00
25/01/2016	19:31:57	54.6	21.00	21.00	21.00	21.00
25/01/2016	19:31:57	54.8	21.00	21.10	21.00	21.00
25/01/2016	19:31:57	55.0	21.00	21.10	21.00	21.00
25/01/2016	19:31:58	55.2	21.00	21.10	20.90	21.00
25/01/2016	19:31:58	55.4	20.90	21.10	20.90	21.00
25/01/2016	19:31:58	55.6	20.90	21.10	20.90	21.00
25/01/2016	19:31:58	55.8	20.90	21.10	20.90	21.00
25/01/2016	19:31:59	56.0	21.00	21.10	20.90	21.00
25/01/2016	19:31:59	56.2	21.00	21.10	20.90	21.00
25/01/2016	19:31:59	56.4	21.00	21.10	20.90	21.00
25/01/2016	19:31:59	56.6	21.00	21.10	20.90	21.00
25/01/2016	19:31:59	56.8	21.00	21.10	20.90	21.00
25/01/2016	19:32:00	57.0	21.00	21.10	20.90	21.00
25/01/2016	19:32:00	57.3	21.00	21.10	20.90	21.00
25/01/2016	19:32:00	57.4	21.00	21.10	20.90	21.00
25/01/2016	19:32:00	57.6	21.00	21.10	20.90	21.00
25/01/2016	19:32:00	57.8	21.00	21.10	20.90	21.00
25/01/2016	19:32:01	58.0	21.00	21.10	20.90	21.00
25/01/2016	19:32:01	58.2	21.00	21.10	20.90	21.00
25/01/2016	19:32:01	58.4	21.00	21.00	20.90	21.00
25/01/2016	19:32:01	58.6	21.00	21.00	20.90	21.00
25/01/2016	19:32:01	58.8	21.00	21.10	20.90	21.00
25/01/2016	19:32:02	59.1	21.00	21.10	20.90	21.00
25/01/2016	19:32:02	59.2	21.00	21.10	20.90	21.00
25/01/2016	19:32:02	59.4	20.90	21.10	20.90	21.00
25/01/2016	19:32:02	59.6	20.90	21.00	20.90	21.00
25/01/2016	19:32:02	59.8	20.90	21.00	20.90	21.00
25/01/2016	19:32:02	60.0	20.90	21.00	20.90	21.00
25/01/2016	19:32:03	60.3	21.00	21.00	20.90	21.00
25/01/2016	19:32:03	60.4	21.00	21.00	20.90	21.00
25/01/2016	19:32:03	60.6	20.90	21.00	20.90	21.00
25/01/2016	19:32:03	60.9	20.90	21.10	20.90	21.00
25/01/2016	19:32:03	61.0	20.90	21.10	20.90	21.00
25/01/2016	19:32:04	61.2	20.90	21.10	20.90	21.00
25/01/2016	19:32:04	61.4	20.90	21.10	20.90	21.00
25/01/2016	19:32:04	61.6	21.00	21.10	21.00	21.00
25/01/2016	19:32:04	61.8	21.00	21.10	21.00	21.00
25/01/2016	19:32:04	62.0	21.00	21.10	21.00	21.00
25/01/2016	19:32:05	62.2	21.00	21.00	21.00	21.00
25/01/2016	19:32:05	62.4	21.00	21.00	20.90	21.00
25/01/2016	19:32:05	62.6	20.90	21.00	20.90	21.00
25/01/2016	19:32:05	62.8	20.90	21.10	20.90	21.00
25/01/2016	19:32:05	63.0	20.90	21.10	21.00	21.00
25/01/2016	19:32:06	63.2	20.90	21.10	21.00	21.00
25/01/2016	19:32:06	63.4	21.00	21.10	21.00	21.00
25/01/2016	19:32:06	63.6	21.00	21.10	20.90	21.00
25/01/2016	19:32:06	63.8	21.00	21.10	20.90	21.00
25/01/2016	19:32:06	64.1	21.00	21.10	20.90	21.00
25/01/2016	19:32:07	64.2	21.00	21.00	20.90	21.00
25/01/2016	19:32:07	64.4	21.00	21.00	20.90	21.00
25/01/2016	19:32:07	64.6	20.90	21.00	20.90	21.00
25/01/2016	19:32:07	64.8	20.90	21.10	20.90	21.00
25/01/2016	19:32:07	65.0	20.90	21.10	20.90	21.00
25/01/2016	19:32:08	65.2	20.90	21.10	20.90	20.90
25/01/2016	19:32:08	65.4	20.90	21.10	20.90	20.90
25/01/2016	19:32:08	65.6	20.90	21.10	21.00	20.90
25/01/2016	19:32:08	65.9	20.90	21.10	21.00	21.00
25/01/2016	19:32:08	66.0	21.00	21.10	21.00	21.00
25/01/2016	19:32:09	66.2	21.00	21.10	21.00	21.00
25/01/2016	19:32:09	66.4	21.00	21.10	20.90	21.00
25/01/2016	19:32:09	66.6	21.00	21.10	20.90	21.00
25/01/2016	19:32:09	66.8	21.00	21.10	20.90	21.00
25/01/2016	19:32:10	67.0	21.00	21.10	21.00	21.00
25/01/2016	19:32:10	67.2	21.00	21.10	21.00	21.00
25/01/2016	19:32:10	67.4	21.00	21.10	21.00	21.00
25/01/2016	19:32:10	67.7	21.00	21.10	21.00	21.00
25/01/2016	19:32:10	67.8	21.00	21.10	21.00	21.00
25/01/2016	19:32:10	68.0	21.00	21.10	21.00	21.00
25/01/2016	19:32:11	68.2	21.00	21.10	21.00	21.00
25/01/2016	19:32:11	68.4	21.00	21.10	21.00	21.00
25/01/2016	19:32:11	68.6	21.00	21.10	21.00	21.00
25/01/2016	19:32:11	68.8	21.00	21.10	21.00	21.00
25/01/2016	19:32:11	69.0	21.00	21.10	20.90	21.00
25/01/2016	19:32:12	69.2	21.00	21.10	20.90	21.00
25/01/2016	19:32:12	69.4	21.00	21.10	20.90	21.00
25/01/2016	19:32:12	69.6	21.00	21.10	20.90	21.00
25/01/2016	19:32:12	69.9	21.00	21.10	20.90	21.00
25/01/2016	19:32:12	70.0	21.00	21.10	20.90	21.00
25/01/2016	19:32:13	70.2	21.00	21.10	20.90	21.00
25/01/2016	19:32:13	70.4	21.00	21.10	20.90	21.00
25/01/2016	19:32:13	70.6	20.90	21.10	20.90	21.00
25/01/2016	19:32:13	70.8	20.90	21.00	20.90	21.00
25/01/2016	19:32:13	71.0	20.90	21.00	21.00	21.00
25/01/2016	19:32:14	71.2	20.90	21.00	21.00	21.00
25/01/2016	19:32:14	71.4	20.90	21.10	21.00	21.00
25/01/2016	19:32:14	71.6	20.90	21.10	20.90	21.00
25/01/2016	19:32:14	71.8	20.90	21.10	20.90	21.00
25/01/2016	19:32:15	72.0	21.00	21.10	20.90	21.00
25/01/2016	19:32:15	72.2	21.00	21.10	20.90	21.00
25/01/2016	19:32:15	72.4	21.00	21.10	20.90	21.00
25/01/2016	19:32:15	72.7	20.90	21.10	20.90	21.00
25/01/2016	19:32:15	72.8	20.90	21.10	20.90	21.00
25/01/2016	19:32:15	73.0	20.90	21.10	20.90	21.00
25/01/2016	19:32:16	73.2	20.90	21.10	20.90	21.00
25/01/2016	19:32:16	73.4	20.90	21.00	20.90	21.00
25/01/2016	19:32:16	73.6	20.90	21.00	20.90	21.00
25/01/2016	19:32:16	73.8	21.00	21.00	21.00	21.00
25/01/2016	19:32:16	74.0	21.00	21.00	21.00	21.00
25/01/2016	19:32:17	74.2	21.00	21.10	20.90	21.00
25/01/2016	19:32:17	74.5	21.00	21.10	20.90	21.00
25/01/2016	19:32:17	74.6	20.90	21.10	20.90	21.00
25/01/2016	19:32:17	74.8	20.90	21.10	20.90	21.00
25/01/2016	19:32:17	75.0	20.90	21.10	20.90	21.00
25/01/2016	19:32:18	75.2	20.90	21.10	20.90	21.00
25/01/2016	19:32:18	75.4	20.90	21.10	20.90	21.00
25/01/2016	19:32:18	75.7	20.90	21.10	20.90	21.00
25/01/2016	19:32:18	75.8	20.90	21.10	20.90	21.00
25/01/2016	19:32:19	76.0	21.00	21.00	20.90	21.00
25/01/2016	19:32:19	76.2	21.00	21.00	20.90	21.00
25/01/2016	19:32:19	76.4	21.00	21.00	21.00	21.00
25/01/2016	19:32:19	76.6	21.00	21.00	21.00	21.00
25/01/2016	19:32:19	76.8	21.00	21.00	21.00	21.00
25/01/2016	19:32:20	77.0	21.00	21.10	20.90	21.00
25/01/2016	19:32:20	77.2	21.00	21.10	20.90	21.00
25/01/2016	19:32:20	77.4	21.00	21.10	20.90	21.00
25/01/2016	19:32:20	77.6	21.00	21.10	20.90	21.00
25/01/2016	19:32:20	77.8	21.00	21.10	20.90	20.90
25/01/2016	19:32:21	78.0	20.90	21.00	20.90	20.90
25/01/2016	19:32:21	78.2	20.90	21.00	20.90	20.90
25/01/2016	19:32:21	78.4	20.90	21.00	20.90	21.00
25/01/2016	19:32:21	78.6	20.90	21.00	20.90	21.00
25/01/2016	19:32:21	78.8	20.90	21.00	21.00	21.00
25/01/2016	19:32:22	79.0	20.90	21.00	21.00	21.00
25/01/2016	19:32:22	79.2	20.90	21.00	21.00	21.00
25/01/2016	19:32:22	79.5	20.90	21.10	21.00	21.00
25/01/2016	19:32:22	79.6	20.90	21.10	20.90	21.00
25/01/2016	19:32:22	79.8	20.90	21.10	20.90	21.00
25/01/2016	19:32:23	80.0	20.90	21.10	20.90	21.00
25/01/2016	19:32:23	80.3	20.90	21.10	20.90	21.00
25/01/2016	19:32:23	80.4	20.90	21.10	20.90	21.00
25/01/2016	19:32:23	80.6	20.90	21.00	20.90	21.00
25/01/2016	19:32:23	80.8	20.90	21.00	20.90	21.00
25/01/2016	19:32:24	81.0	20.90	21.00	20.90	21.00
25/01/2016	19:32:24	81.2	20.90	21.00	20.90	21.00
25/01/2016	19:32:24	81.4	20.90	21.10	20.90	21.00
25/01/2016	19:32:24	81.6	20.90	21.10	20.90	21.00
25/01/2016	19:32:24	81.8	20.90	21.10	20.90	21.00
25/01/2016	19:32:25	82.1	20.90	21.00	20.90	21.00
25/01/2016	19:32:25	82.2	20.90	21.00	20.90	21.00
25/01/2016	19:32:25	82.5	20.90	21.00	20.90	21.00
25/01/2016	19:32:25	82.6	20.90	21.00	20.90	21.00
25/01/2016	19:32:25	82.8	20.90	21.10	21.00	21.00
25/01/2016	19:32:25	83.0	20.90	21.10	21.00	21.00
25/01/2016	19:32:26	83.2	21.00	21.10	21.00	21.00
25/01/2016	19:32:26	83.4	21.00	21.10	21.00	21.00
25/01/2016	19:32:26	83.6	21.00	21.10	21.00	21.00
25/01/2016	19:32:26	83.8	20.90	21.10	20.90	21.00
25/01/2016	19:32:27	84.0	20.90	21.10	20.90	21.00
25/01/2016	19:32:27	84.2	20.90	21.10	20.90	21.00
25/01/2016	19:32:27	84.4	20.90	21.10	20.90	21.00
25/01/2016	19:32:27	84.6	20.90	21.10	20.90	21.00
25/01/2016	19:32:27	84.8	20.90	21.00	20.90	21.00
25/01/2016	19:32:28	85.0	20.90	21.00	20.90	21.00
25/01/2016	19:32:28	85.3	20.90	21.00	20.90	21.00
25/01/2016	19:32:28	85.4	20.90	21.00	20.90	21.00
25/01/2016	19:32:28	85.6	20.90	21.10	20.90	21.00
25/01/2016	19:32:28	85.8	21.00	21.10	20.90	21.00
25/01/2016	19:32:29	86.0	21.00	21.10	20.90	21.00
25/01/2016	19:32:29	86.2	21.00	21.10	20.90	21.00
25/01/2016	19:32:29	86.4	21.00	21.10	21.00	21.00
25/01/2016	19:32:29	86.6	21.00	21.10	21.00	21.00
25/01/2016	19:32:29	86.8	21.00	21.10	21.00	21.00
25/01/2016	19:32:30	87.1	21.00	21.10	21.00	21.00
25/01/2016	19:32:30	87.2	21.20	21.10	21.00	21.00
25/01/2016	19:32:30	87.4	21.20	21.00	21.00	21.00
25/01/2016	19:32:30	87.6	21.20	21.00	21.00	21.00
25/01/2016	19:32:30	87.8	20.90	21.00	21.00	21.00
25/01/2016	19:32:30	88.0	20.90	21.00	21.00	21.00
25/01/2016	19:32:31	88.2	20.90	21.10	20.90	21.00
25/01/2016	19:32:31	88.4	20.90	21.10	20.90	21.00
25/01/2016	19:32:31	88.6	21.00	21.10	20.90	21.00
25/01/2016	19:32:31	88.9	21.00	21.10	20.90	21.00
25/01/2016	19:32:31	89.0	21.00	21.10	20.90	21.00
25/01/2016	19:32:32	89.2	21.00	21.10	20.90	21.00
25/01/2016	19:32:32	89.4	21.00	21.10	20.90	21.00
25/01/2016	19:32:32	89.6	21.00	21.10	21.00	20.90
25/01/2016	19:32:32	89.8	21.00	21.10	21.00	20.90
25/01/2016	19:32:33	90.0	20.90	21.10	21.00	20.90
25/01/2016	19:32:33	90.2	20.90	21.10	20.90	20.90
25/01/2016	19:32:33	90.4	20.90	21.10	20.90	20.90
25/01/2016	19:32:33	90.6	21.00	21.10	20.90	21.00
25/01/2016	19:32:33	90.8	21.00	21.10	21.00	21.00
25/01/2016	19:32:33	91.0	21.00	21.10	21.00	21.00
25/01/2016	19:32:34	91.2	21.00	21.10	21.00	21.00
25/01/2016	19:32:34	91.4	21.00	21.10	21.00	21.00
25/01/2016	19:32:34	91.6	21.00	21.10	21.00	21.00
25/01/2016	19:32:34	91.8	20.90	21.10	21.00	21.00
25/01/2016	19:32:34	92.1	20.90	21.10	21.00	21.00
25/01/2016	19:32:35	92.2	20.90	21.10	20.90	21.00
25/01/2016	19:32:35	92.4	21.00	21.10	20.90	20.90
25/01/2016	19:32:35	92.6	21.00	21.10	20.90	20.90
25/01/2016	19:32:35	92.8	21.00	21.10	20.90	20.90
25/01/2016	19:32:35	93.0	21.00	21.10	20.90	20.90
25/01/2016	19:32:36	93.2	21.00	21.10	20.90	21.00
25/01/2016	19:32:36	93.4	21.00	21.10	20.90	21.00
25/01/2016	19:32:36	93.6	21.00	21.10	20.90	21.00
25/01/2016	19:32:36	93.9	20.90	21.10	20.90	21.00
25/01/2016	19:32:36	94.0	20.90	21.10	20.90	21.00
25/01/2016	19:32:37	94.2	20.90	21.10	20.90	21.00
25/01/2016	19:32:37	94.4	20.90	21.10	20.90	21.00
25/01/2016	19:32:37	94.6	20.90	21.10	20.90	21.00
25/01/2016	19:32:37	94.8	20.90	21.10	20.90	21.00
25/01/2016	19:32:38	95.0	20.90	21.10	20.90	21.00
25/01/2016	19:32:38	95.2	20.90	21.10	20.90	21.00
25/01/2016	19:32:38	95.4	20.90	21.10	20.90	21.00
25/01/2016	19:32:38	95.7	20.90	21.10	20.90	21.00
25/01/2016	19:32:38	95.8	20.90	21.10	20.90	21.00
25/01/2016	19:32:38	96.0	20.90	21.00	20.90	21.00
25/01/2016	19:32:39	96.2	20.90	21.00	20.90	21.00
25/01/2016	19:32:39	96.4	20.90	21.00	20.90	21.00
25/01/2016	19:32:39	96.6	20.90	21.00	20.90	21.00
25/01/2016	19:32:39	96.8	20.90	21.00	21.00	21.00
25/01/2016	19:32:39	97.0	20.90	21.00	21.00	21.00
25/01/2016	19:32:40	97.2	20.90	21.00	21.00	21.00
25/01/2016	19:32:40	97.4	21.00	21.00	20.90	21.00
25/01/2016	19:32:40	97.6	21.00	21.00	20.90	21.00
25/01/2016	19:32:40	97.9	21.00	21.10	20.90	21.00
25/01/2016	19:32:40	98.0	21.00	21.10	20.90	21.00
25/01/2016	19:32:41	98.2	21.00	21.10	20.90	21.00
25/01/2016	19:32:41	98.4	21.00	21.10	20.90	21.00
25/01/2016	19:32:41	98.6	21.00	21.10	20.90	21.00
25/01/2016	19:32:41	98.8	21.00	21.10	20.90	21.00
25/01/2016	19:32:41	99.0	21.00	21.10	20.90	21.00
25/01/2016	19:32:42	99.2	20.90	21.00	20.90	21.00
25/01/2016	19:32:42	99.4	20.90	21.00	21.00	21.00
25/01/2016	19:32:42	99.6	20.90	21.00	21.00	21.00
25/01/2016	19:32:42	99.8	20.90	21.00	21.00	21.00
25/01/2016	19:32:42	100.0	20.90	21.10	21.00	21.00
25/01/2016	19:32:43	100.2	20.90	21.10	20.90	21.00
25/01/2016	19:32:43	100.4	20.90	21.10	20.90	21.00
25/01/2016	19:32:43	100.7	20.90	21.00	20.90	21.00
25/01/2016	19:32:43	100.8	20.90	21.00	20.90	21.00
25/01/2016	19:32:44	101.0	21.00	21.00	20.90	21.00
25/01/2016	19:32:44	101.2	21.00	21.10	20.90	21.00
25/01/2016	19:32:44	101.4	21.00	21.10	20.90	21.00
25/01/2016	19:32:44	101.6	21.00	21.10	20.90	21.00
25/01/2016	19:32:44	101.8	21.00	21.10	20.90	20.90
25/01/2016	19:32:44	102.0	21.00	21.10	20.90	20.90
25/01/2016	19:32:45	102.2	21.00	21.10	20.90	21.00
25/01/2016	19:32:45	102.5	21.00	21.10	20.90	21.00
25/01/2016	19:32:45	102.6	21.00	21.10	20.90	21.00
25/01/2016	19:32:45	102.8	21.00	21.10	21.00	21.00
25/01/2016	19:32:45	103.0	21.00	21.10	21.00	21.00
25/01/2016	19:32:46	103.2	21.00	21.00	21.00	21.00
25/01/2016	19:32:46	103.4	21.00	21.00	21.00	21.00
25/01/2016	19:32:46	103.6	21.00	21.00	20.90	20.90
25/01/2016	19:32:46	103.8	20.90	21.00	20.90	20.90
25/01/2016	19:32:47	104.0	20.90	21.10	20.90	20.90
25/01/2016	19:32:47	104.3	20.90	21.10	20.90	21.00
25/01/2016	19:32:47	104.4	21.00	21.10	20.90	21.00
25/01/2016	19:32:47	104.6	21.00	21.10	20.90	21.00
25/01/2016	19:32:47	104.8	21.00	21.10	20.90	21.00
25/01/2016	19:32:48	105.0	20.90	21.10	20.90	20.90
25/01/2016	19:32:48	105.2	20.90	21.10	20.90	20.90
25/01/2016	19:32:48	105.4	20.90	21.10	20.90	20.90
25/01/2016	19:32:48	105.6	20.90	21.10	20.90	21.00
25/01/2016	19:32:48	105.8	20.90	21.10	20.90	21.00
25/01/2016	19:32:49	106.0	21.00	21.10	20.90	21.00
25/01/2016	19:32:49	106.2	21.00	21.10	20.90	21.00
25/01/2016	19:32:49	106.4	21.00	21.10	20.90	21.00
25/01/2016	19:32:49	106.6	21.00	21.10	20.90	21.00
25/01/2016	19:32:49	106.8	21.00	21.10	20.90	21.00
25/01/2016	19:32:50	107.0	21.00	21.10	20.90	21.00
25/01/2016	19:32:50	107.2	21.00	21.10	20.90	21.00
25/01/2016	19:32:50	107.5	21.00	21.10	20.90	21.00
25/01/2016	19:32:50	107.6	21.00	21.10	20.90	21.00
25/01/2016	19:32:50	107.8	20.90	21.00	20.90	21.00
25/01/2016	19:32:51	108.0	20.90	21.00	20.90	21.00
25/01/2016	19:32:51	108.2	20.90	21.00	20.90	21.00
25/01/2016	19:32:51	108.4	20.90	21.00	20.90	21.00
25/01/2016	19:32:51	108.6	21.00	21.10	21.00	21.00
25/01/2016	19:32:51	108.8	21.00	21.10	21.00	21.00
25/01/2016	19:32:52	109.0	21.00	21.10	21.00	21.00
25/01/2016	19:32:52	109.3	21.00	21.10	21.00	21.00
25/01/2016	19:32:52	109.4	21.00	21.10	20.90	21.00
25/01/2016	19:32:52	109.6	20.90	21.10	20.90	21.00
25/01/2016	19:32:52	109.8	20.90	21.10	20.90	21.00
25/01/2016	19:32:53	110.0	20.90	21.10	20.90	21.00
25/01/2016	19:32:53	110.2	20.90	21.10	20.90	21.00
25/01/2016	19:32:53	110.5	20.90	21.10	20.90	21.00
25/01/2016	19:32:53	110.6	20.90	21.10	20.90	21.00
25/01/2016	19:32:53	110.8	20.90	21.10	21.00	21.00
25/01/2016	19:32:54	111.1	21.00	21.10	21.00	21.00
25/01/2016	19:32:54	111.2	21.00	21.10	21.00	21.00
25/01/2016	19:32:54	111.4	21.00	21.10	20.90	21.00
25/01/2016	19:32:54	111.6	21.00	21.10	20.90	21.00
25/01/2016	19:32:54	111.8	20.90	21.00	20.90	21.00
25/01/2016	19:32:54	112.0	20.90	21.00	20.90	21.00
25/01/2016	19:32:55	112.2	20.90	21.00	20.90	21.00
25/01/2016	19:32:55	112.4	21.00	21.00	20.90	21.00
25/01/2016	19:32:55	112.6	21.00	21.00	20.90	21.00
25/01/2016	19:32:55	112.8	21.00	21.00	20.90	21.00
25/01/2016	19:32:56	113.0	20.90	21.00	20.90	21.00
25/01/2016	19:32:56	113.2	20.90	21.10	20.90	21.00
25/01/2016	19:32:56	113.4	20.90	21.10	20.90	21.00
25/01/2016	19:32:56	113.6	20.90	21.10	20.90	21.00
25/01/2016	19:32:56	113.8	20.90	21.10	20.90	21.00
25/01/2016	19:32:57	114.0	20.90	21.10	20.90	21.00
25/01/2016	19:32:57	114.3	20.90	21.10	20.90	21.00
25/01/2016	19:32:57	114.4	20.90	21.10	20.90	21.00
25/01/2016	19:32:57	114.6	20.90	21.10	20.90	21.00
25/01/2016	19:32:57	114.8	20.90	21.10	20.90	21.00
25/01/2016	19:32:58	115.0	20.90	21.10	20.90	21.00
25/01/2016	19:32:58	115.2	20.90	21.10	20.90	21.00
25/01/2016	19:32:58	115.4	20.90	21.00	21.00	21.00
25/01/2016	19:32:58	115.6	20.90	21.00	21.00	21.00
25/01/2016	19:32:58	115.8	21.00	21.10	21.00	21.00
25/01/2016	19:32:59	116.1	21.00	21.10	20.90	21.00
25/01/2016	19:32:59	116.2	21.00	21.10	20.90	21.00
25/01/2016	19:32:59	116.4	20.90	21.10	20.90	21.00
25/01/2016	19:32:59	116.6	20.90	21.10	20.90	21.00
25/01/2016	19:32:59	116.8	20.90	21.10	20.90	21.00
25/01/2016	19:32:59	117.0	20.90	21.10	20.90	21.00
25/01/2016	19:33:00	117.2	20.90	21.10	20.90	21.00
25/01/2016	19:33:00	117.4	20.90	21.10	20.90	21.00
25/01/2016	19:33:00	117.6	21.00	21.10	20.90	21.00
25/01/2016	19:33:00	117.9	21.00	21.10	20.90	21.00
25/01/2016	19:33:00	118.0	21.00	21.10	20.90	21.00
25/01/2016	19:33:01	118.2	21.00	21.10	20.90	20.90
25/01/2016	19:33:01	118.4	21.00	21.10	20.90	20.90
25/01/2016	19:33:01	118.6	20.90	21.10	21.00	20.90
25/01/2016	19:33:01	118.8	20.90	21.10	21.00	20.90
25/01/2016	19:33:01	119.0	20.90	21.10	21.00	21.00
25/01/2016	19:33:02	119.2	20.90	21.10	21.00	21.00
25/01/2016	19:33:02	119.4	20.90	21.10	20.90	21.00
25/01/2016	19:33:02	119.6	20.90	21.10	20.90	21.00
25/01/2016	19:33:02	119.8	20.90	21.10	20.90	21.00
25/01/2016	19:33:03	120.1	20.90	21.10	20.90	21.00
25/01/2016	19:33:03	120.2	20.90	21.10	20.90	21.00
25/01/2016	19:33:03	120.4	21.00	21.10	20.90	20.90
25/01/2016	19:33:03	120.6	21.00	21.10	20.90	20.90
25/01/2016	19:33:03	120.8	21.00	21.10	21.00	21.00
25/01/2016	19:33:03	121.0	20.90	21.10	21.00	21.00
25/01/2016	19:33:04	121.2	20.90	21.10	21.00	21.00
25/01/2016	19:33:04	121.4	20.90	21.10	20.90	21.00
25/01/2016	19:33:04	121.6	20.90	21.10	20.90	21.00
25/01/2016	19:33:04	121.8	20.90	21.10	20.90	21.00
25/01/2016	19:33:04	122.0	20.90	21.10	20.90	21.00
25/01/2016	19:33:05	122.2	20.90	21.10	20.90	20.90
25/01/2016	19:33:05	122.4	20.90	21.10	20.90	20.90
25/01/2016	19:33:05	122.6	20.90	21.10	20.90	20.90
25/01/2016	19:33:05	122.9	20.90	21.10	20.90	21.00
25/01/2016	19:33:05	123.0	20.90	21.10	20.90	21.00
25/01/2016	19:33:06	123.2	20.90	21.10	20.90	21.00
25/01/2016	19:33:06	123.4	20.90	21.10	20.90	21.00
25/01/2016	19:33:06	123.6	21.00	21.10	20.90	21.00
25/01/2016	19:33:06	123.8	21.00	21.10	20.90	21.00
25/01/2016	19:33:07	124.0	21.00	21.10	20.90	21.00
25/01/2016	19:33:07	124.2	21.00	21.10	20.90	21.00
25/01/2016	19:33:07	124.4	20.90	21.10	20.90	21.00
25/01/2016	19:33:07	124.7	20.90	21.10	20.90	21.00
25/01/2016	19:33:07	124.8	20.90	21.10	20.90	21.00
25/01/2016	19:33:07	125.0	20.90	21.10	20.90	21.00
25/01/2016	19:33:08	125.2	20.90	21.10	20.90	21.00
25/01/2016	19:33:08	125.4	20.90	21.10	20.90	20.90
25/01/2016	19:33:08	125.6	20.90	21.10	20.90	20.90
25/01/2016	19:33:08	125.9	20.90	21.10	20.90	20.90
25/01/2016	19:33:08	126.0	20.90	21.10	20.90	20.90
25/01/2016	19:33:09	126.2	20.90	21.10	20.90	21.00
25/01/2016	19:33:09	126.5	20.90	21.00	20.90	21.00
25/01/2016	19:33:09	126.6	20.90	21.00	20.90	21.00
25/01/2016	19:33:09	126.8	20.90	21.00	20.90	21.00
25/01/2016	19:33:09	127.0	20.90	21.00	20.90	21.00
25/01/2016	19:33:10	127.2	20.90	21.10	20.90	21.00
25/01/2016	19:33:10	127.4	20.90	21.10	20.90	21.00
25/01/2016	19:33:10	127.6	20.90	21.10	20.90	21.00
25/01/2016	19:33:10	127.8	20.90	21.10	20.90	21.00
25/01/2016	19:33:10	128.0	20.90	21.10	20.90	21.00
25/01/2016	19:33:11	128.2	21.00	21.10	20.90	20.90
25/01/2016	19:33:11	128.4	21.00	21.10	20.90	20.90
25/01/2016	19:33:11	128.6	21.00	21.10	20.90	20.90
25/01/2016	19:33:11	128.8	21.00	21.10	20.90	20.90
25/01/2016	19:33:11	129.0	20.90	21.10	20.90	20.90
25/01/2016	19:33:12	129.2	20.90	21.10	20.90	20.90
25/01/2016	19:33:12	129.4	20.90	21.10	20.90	21.00
25/01/2016	19:33:12	129.7	21.00	21.10	20.90	21.00
25/01/2016	19:33:12	129.8	21.00	21.10	20.90	21.00
25/01/2016	19:33:13	130.0	21.00	21.10	20.90	20.90
25/01/2016	19:33:13	130.2	20.90	21.10	20.90	20.90
25/01/2016	19:33:13	130.4	20.90	21.10	20.90	20.90
25/01/2016	19:33:13	130.6	20.90	21.10	20.90	20.90
25/01/2016	19:33:13	130.8	20.90	21.10	20.90	20.90
25/01/2016	19:33:13	131.0	20.90	21.10	20.90	20.90
25/01/2016	19:33:14	131.2	20.90	21.00	20.90	20.90
25/01/2016	19:33:14	131.5	20.90	21.00	20.90	20.90
25/01/2016	19:33:14	131.6	21.00	21.00	20.90	20.90
25/01/2016	19:33:14	131.8	21.00	21.10	20.90	20.90
25/01/2016	19:33:15	132.0	21.00	21.10	20.90	20.90
25/01/2016	19:33:15	132.2	20.90	21.10	20.90	20.90
25/01/2016	19:33:15	132.4	20.90	21.10	20.90	20.90
25/01/2016	19:33:15	132.7	20.90	21.10	20.90	21.00
25/01/2016	19:33:15	132.8	20.90	21.10	20.90	21.00
25/01/2016	19:33:16	133.0	21.00	21.10	20.90	21.00
25/01/2016	19:33:16	133.3	21.00	21.10	20.90	21.00
25/01/2016	19:33:16	133.4	21.00	21.10	20.90	20.90
25/01/2016	19:33:16	133.6	21.00	21.10	20.90	20.90
25/01/2016	19:33:16	133.8	21.00	21.10	20.90	20.90
25/01/2016	19:33:17	134.0	21.00	21.10	20.90	21.00
25/01/2016	19:33:17	134.2	21.00	21.10	20.90	21.00
25/01/2016	19:33:17	134.4	21.00	21.10	20.90	21.00
25/01/2016	19:33:17	134.6	21.00	21.10	20.90	21.00
25/01/2016	19:33:17	134.8	21.00	21.10	20.90	21.00
25/01/2016	19:33:18	135.0	21.00	21.10	20.90	21.00
25/01/2016	19:33:18	135.2	21.00	21.10	20.90	21.00
25/01/2016	19:33:18	135.4	21.00	21.10	20.90	21.00
25/01/2016	19:33:18	135.6	20.90	21.10	20.90	21.00
25/01/2016	19:33:18	135.8	20.90	21.10	20.90	21.00
25/01/2016	19:33:19	136.0	20.90	21.10	20.90	21.00
25/01/2016	19:33:19	136.2	20.90	21.10	20.90	21.00
25/01/2016	19:33:19	136.5	20.90	21.10	20.90	21.00
25/01/2016	19:33:19	136.6	20.90	21.10	21.00	21.00
25/01/2016	19:33:19	136.8	20.90	21.10	21.00	21.00
25/01/2016	19:33:20	137.0	20.90	21.10	21.00	21.00
25/01/2016	19:33:20	137.2	20.90	21.10	20.90	21.00
25/01/2016	19:33:20	137.4	20.90	21.10	20.90	21.00
25/01/2016	19:33:20	137.6	21.00	21.10	20.90	20.90
25/01/2016	19:33:20	137.8	21.00	21.10	21.00	20.90
25/01/2016	19:33:21	138.0	21.00	21.10	21.00	21.00
25/01/2016	19:33:21	138.3	20.90	21.10	21.00	21.00
25/01/2016	19:33:21	138.4	20.90	21.10	21.00	21.00
25/01/2016	19:33:21	138.6	20.90	21.10	20.80	20.90
25/01/2016	19:33:21	138.8	20.90	21.10	20.80	20.90
25/01/2016	19:33:22	139.0	20.90	21.10	20.80	20.90
25/01/2016	19:33:22	139.2	20.90	21.10	20.80	20.90
25/01/2016	19:33:22	139.4	21.00	21.10	20.90	20.90
25/01/2016	19:33:22	139.6	21.00	21.10	20.90	20.90
25/01/2016	19:33:22	139.8	21.00	21.00	20.90	20.90
25/01/2016	19:33:23	140.1	21.00	21.00	20.90	21.00
25/01/2016	19:33:23	140.2	20.90	21.00	20.90	21.00
25/01/2016	19:33:23	140.4	20.90	21.10	20.90	21.00
25/01/2016	19:33:23	140.6	20.90	21.10	20.90	21.00
25/01/2016	19:33:23	140.8	20.90	21.10	21.00	21.00
25/01/2016	19:33:23	141.0	20.90	21.10	21.00	21.00
25/01/2016	19:33:24	141.2	20.90	21.10	20.90	21.00
25/01/2016	19:33:24	141.4	20.90	21.10	20.90	21.00
25/01/2016	19:33:24	141.6	20.90	21.10	20.90	21.00
25/01/2016	19:33:24	141.8	20.90	21.10	20.90	21.00
25/01/2016	19:33:25	142.0	20.90	21.10	20.90	21.00
25/01/2016	19:33:25	142.3	21.00	21.10	20.90	21.00
25/01/2016	19:33:25	142.4	21.00	21.10	20.90	21.00
25/01/2016	19:33:25	142.6	21.00	21.10	20.90	20.90
25/01/2016	19:33:25	142.8	21.00	21.10	20.90	20.90
25/01/2016	19:33:26	143.0	20.90	21.10	20.90	20.90
25/01/2016	19:33:26	143.2	20.90	21.10	20.90	20.90
25/01/2016	19:33:26	143.4	20.90	21.10	20.90	20.90
25/01/2016	19:33:26	143.6	20.90	21.10	20.90	21.00
25/01/2016	19:33:26	143.8	20.90	21.10	20.90	21.00
25/01/2016	19:33:27	144.0	20.90	21.10	20.90	20.90
25/01/2016	19:33:27	144.2	20.90	21.10	20.90	20.90
25/01/2016	19:33:27	144.4	20.90	21.10	20.90	20.90
25/01/2016	19:33:27	144.6	20.90	21.10	21.00	21.00
25/01/2016	19:33:27	144.8	21.00	21.10	21.00	21.00
25/01/2016	19:33:27	145.1	21.00	21.10	21.00	21.00
25/01/2016	19:33:28	145.2	21.00	21.10	20.90	21.00
25/01/2016	19:33:28	145.4	20.90	21.10	20.90	20.90
25/01/2016	19:33:28	145.6	20.90	21.10	20.90	20.90
25/01/2016	19:33:28	145.8	20.90	21.10	20.90	20.90
25/01/2016	19:33:28	146.0	20.90	21.10	20.90	20.90
25/01/2016	19:33:29	146.2	21.00	21.10	20.90	21.00
25/01/2016	19:33:29	146.4	21.00	21.10	20.90	21.00
25/01/2016	19:33:29	146.6	21.00	21.10	21.00	21.00
25/01/2016	19:33:29	146.9	21.00	21.10	21.00	21.00
25/01/2016	19:33:29	147.0	21.00	21.10	21.00	21.00
25/01/2016	19:33:30	147.2	21.00	21.10	20.90	21.00
25/01/2016	19:33:30	147.4	21.00	21.10	20.90	21.00
25/01/2016	19:33:30	147.6	21.00	21.10	20.90	21.00
25/01/2016	19:33:30	147.8	21.00	21.10	20.90	21.00
25/01/2016	19:33:31	148.1	20.90	21.10	20.90	20.90
25/01/2016	19:33:31	148.2	20.90	21.10	20.90	20.90
25/01/2016	19:33:31	148.4	20.90	21.10	20.90	20.90
25/01/2016	19:33:31	148.7	20.90	21.10	20.90	21.00
25/01/2016	19:33:31	148.8	20.90	21.10	20.90	21.00
25/01/2016	19:33:31	149.0	20.90	21.10	20.90	21.00
25/01/2016	19:33:32	149.2	20.90	21.10	20.90	21.00
25/01/2016	19:33:32	149.4	21.00	21.10	20.90	20.90
25/01/2016	19:33:32	149.6	21.00	21.10	20.90	20.90
25/01/2016	19:33:32	149.8	21.00	21.10	21.00	20.90
25/01/2016	19:33:32	150.0	21.00	21.10	21.00	20.90
25/01/2016	19:33:33	150.2	20.90	21.10	21.00	20.90
25/01/2016	19:33:33	150.4	20.90	21.10	20.90	20.90
25/01/2016	19:33:33	150.6	20.90	21.10	20.90	20.90
25/01/2016	19:33:33	150.8	20.90	21.10	20.90	20.90
25/01/2016	19:33:33	151.0	20.90	21.10	20.90	20.90
25/01/2016	19:33:34	151.2	20.90	21.10	20.90	20.90
25/01/2016	19:33:34	151.4	21.00	21.10	20.90	21.00
25/01/2016	19:33:34	151.6	21.00	21.10	20.90	21.00
25/01/2016	19:33:34	151.9	21.00	21.10	21.00	21.00
25/01/2016	19:33:34	152.0	21.00	21.10	21.00	21.00
25/01/2016	19:33:35	152.2	20.90	21.10	21.00	21.00
25/01/2016	19:33:35	152.4	20.90	21.10	20.90	21.00
25/01/2016	19:33:35	152.6	20.90	21.10	20.90	21.00
25/01/2016	19:33:35	152.8	20.90	21.10	20.90	21.00
25/01/2016	19:33:36	153.0	20.90	21.10	20.90	21.00
25/01/2016	19:33:36	153.2	20.90	21.10	20.90	21.00
25/01/2016	19:33:36	153.4	20.90	21.10	20.90	21.00
25/01/2016	19:33:36	153.7	20.90	21.10	20.90	21.00
25/01/2016	19:33:36	153.8	20.90	21.10	20.90	21.00
25/01/2016	19:33:37	154.0	20.90	21.10	20.90	21.00
25/01/2016	19:33:37	154.2	20.90	21.00	20.90	21.00
25/01/2016	19:33:37	154.4	20.90	21.00	20.90	21.00
25/01/2016	19:33:37	154.6	20.90	21.00	20.90	21.00
25/01/2016	19:33:37	154.9	20.90	21.00	20.90	21.00
25/01/2016	19:33:37	155.0	20.90	21.00	20.90	21.00
25/01/2016	19:33:38	155.2	20.90	21.00	21.00	20.90
25/01/2016	19:33:38	155.5	20.90	21.00	21.00	20.90
25/01/2016	19:33:38	155.6	20.90	21.10	21.00	20.90
25/01/2016	19:33:38	155.8	20.90	21.10	20.90	20.90
25/01/2016	19:33:38	156.0	20.90	21.10	20.90	20.90
25/01/2016	19:33:39	156.2	20.90	21.10	20.90	21.00
25/01/2016	19:33:39	156.4	20.90	21.10	20.90	21.00
25/01/2016	19:33:39	156.6	20.90	21.10	20.90	20.90
25/01/2016	19:33:39	156.8	21.00	21.10	20.90	20.90
25/01/2016	19:33:39	157.0	21.00	21.00	20.90	20.90
25/01/2016	19:33:40	157.2	21.00	21.00	20.90	20.90
25/01/2016	19:33:40	157.4	21.00	21.00	20.90	20.90
25/01/2016	19:33:40	157.6	21.00	21.10	20.90	20.90
25/01/2016	19:33:40	157.8	21.00	21.10	20.90	20.90
25/01/2016	19:33:40	158.0	21.00	21.10	20.90	21.00
25/01/2016	19:33:41	158.2	21.00	21.20	20.90	21.00
25/01/2016	19:33:41	158.4	21.00	21.20	20.90	21.00
25/01/2016	19:33:41	158.7	21.00	21.20	20.90	21.00
25/01/2016	19:33:41	158.8	20.90	21.20	20.90	21.00
25/01/2016	19:33:42	159.0	20.90	21.10	20.90	21.00
25/01/2016	19:33:42	159.2	20.90	21.10	20.90	21.00
25/01/2016	19:33:42	159.4	21.00	21.10	20.90	21.00
25/01/2016	19:33:42	159.6	21.00	21.10	20.90	21.00
25/01/2016	19:33:42	159.8	21.00	21.10	21.00	21.00
25/01/2016	19:33:42	160.0	21.00	21.10	21.00	21.00
25/01/2016	19:33:43	160.2	20.90	21.10	21.00	21.00
25/01/2016	19:33:43	160.5	20.90	21.10	20.80	21.00
25/01/2016	19:33:43	160.6	20.90	21.10	20.80	21.00
25/01/2016	19:33:43	160.8	20.90	21.10	20.80	21.00
25/01/2016	19:33:44	161.0	20.90	21.10	20.90	21.00
25/01/2016	19:33:44	161.2	20.90	21.10	20.90	21.00
25/01/2016	19:33:44	161.4	20.90	21.10	20.90	21.00
25/01/2016	19:33:44	161.6	20.90	21.00	20.90	21.00
25/01/2016	19:33:44	161.8	20.90	21.00	20.90	21.00
25/01/2016	19:33:45	162.0	20.90	21.00	20.90	20.90
25/01/2016	19:33:45	162.3	20.90	21.10	20.90	20.90
25/01/2016	19:33:45	162.4	20.90	21.10	20.90	20.90
25/01/2016	19:33:45	162.6	20.90	21.10	20.90	21.00
25/01/2016	19:33:45	162.8	20.90	21.10	20.90	21.00
25/01/2016	19:33:46	163.0	21.00	21.10	20.90	21.00
25/01/2016	19:33:46	163.2	21.00	21.10	20.90	21.00
25/01/2016	19:33:46	163.4	21.00	21.10	20.90	20.90
25/01/2016	19:33:46	163.6	21.00	21.10	20.90	20.90
25/01/2016	19:33:46	163.8	21.00	21.10	20.90	20.90
25/01/2016	19:33:47	164.0	20.90	21.10	20.90	21.00
25/01/2016	19:33:47	164.2	20.90	21.10	20.90	21.00
25/01/2016	19:33:47	164.5	20.90	21.10	20.90	20.90
25/01/2016	19:33:47	164.6	20.90	21.10	20.90	20.90
25/01/2016	19:33:47	164.8	21.00	21.10	20.90	20.90
25/01/2016	19:33:47	165.0	21.00	21.10	20.90	20.90
25/01/2016	19:33:48	165.2	21.00	21.10	20.90	20.90
25/01/2016	19:33:48	165.4	20.90	21.10	20.90	20.90
25/01/2016	19:33:48	165.6	20.90	21.10	20.90	20.90
25/01/2016	19:33:48	165.8	20.90	21.10	20.90	21.00
25/01/2016	19:33:49	166.0	20.90	21.10	20.90	21.00
25/01/2016	19:33:49	166.2	20.90	21.10	20.90	21.00
25/01/2016	19:33:49	166.4	20.90	21.10	21.00	21.00
25/01/2016	19:33:49	166.6	20.90	21.10	21.00	20.90
25/01/2016	19:33:49	166.8	20.90	21.10	21.00	20.90
25/01/2016	19:33:50	167.0	20.90	21.10	20.90	20.90
25/01/2016	19:33:50	167.3	20.90	21.10	20.90	21.00
25/01/2016	19:33:50	167.4	20.90	21.10	20.90	21.00
25/01/2016	19:33:50	167.6	20.90	21.10	20.90	21.00
25/01/2016	19:33:50	167.8	20.90	21.10	20.90	21.00
25/01/2016	19:33:51	168.0	20.90	21.10	20.90	21.00
25/01/2016	19:33:51	168.2	20.90	21.10	20.90	21.00
25/01/2016	19:33:51	168.4	20.90	21.00	21.00	21.00
25/01/2016	19:33:51	168.6	20.90	21.00	21.00	21.00
25/01/2016	19:33:51	168.8	21.00	21.10	21.00	21.00
25/01/2016	19:33:52	169.1	21.00	21.10	20.90	21.00
25/01/2016	19:33:52	169.2	21.00	21.10	20.90	21.00
25/01/2016	19:33:52	169.4	21.00	21.10	20.90	21.00
25/01/2016	19:33:52	169.6	21.00	21.10	20.90	21.00
25/01/2016	19:33:52	169.8	21.00	21.10	20.90	21.00
25/01/2016	19:33:52	170.0	21.00	21.10	20.90	21.00
25/01/2016	19:33:53	170.2	20.90	21.10	20.90	21.00
25/01/2016	19:33:53	170.4	20.90	21.10	20.90	21.00
25/01/2016	19:33:53	170.6	21.00	21.10	20.90	20.90
25/01/2016	19:33:53	170.9	21.00	21.10	20.90	20.90
25/01/2016	19:33:54	171.0	21.00	21.10	20.90	20.90
25/01/2016	19:33:54	171.3	20.90	21.10	20.90	20.90
25/01/2016	19:33:54	171.4	20.90	21.10	20.90	20.90
25/01/2016	19:33:54	171.6	20.90	21.10	20.90	20.90
25/01/2016	19:33:54	171.8	20.90	21.10	20.90	20.90
25/01/2016	19:33:54	172.0	20.90	21.10	20.90	20.90
25/01/2016	19:33:55	172.2	20.90	21.10	20.90	20.90
25/01/2016	19:33:55	172.4	20.90	21.10	20.90	20.90
25/01/2016	19:33:55	172.6	20.90	21.10	20.90	20.90
25/01/2016	19:33:55	172.8	20.90	21.10	20.90	20.90
25/01/2016	19:33:56	173.0	20.90	21.10	20.90	20.90
25/01/2016	19:33:56	173.2	20.90	21.10	20.90	21.00
25/01/2016	19:33:56	173.4	21.00	21.10	20.90	21.00
25/01/2016	19:33:56	173.6	21.00	21.00	20.90	21.00
25/01/2016	19:33:56	173.8	21.00	21.00	20.90	20.90
25/01/2016	19:33:56	174.0	20.90	21.00	20.90	20.90
25/01/2016	19:33:57	174.2	20.90	21.10	20.90	20.90
25/01/2016	19:33:57	174.4	20.90	21.10	20.90	21.00
25/01/2016	19:33:57	174.6	20.90	21.10	20.90	21.00
25/01/2016	19:33:57	174.8	20.90	21.10	20.90	21.00
25/01/2016	19:33:57	175.1	20.90	21.10	20.90	21.00
25/01/2016	19:33:58	175.2	20.90	21.10	20.90	20.90
25/01/2016	19:33:58	175.4	20.90	21.10	20.90	20.90
25/01/2016	19:33:58	175.6	20.90	21.10	20.90	20.90
25/01/2016	19:33:58	175.8	20.90	21.10	20.90	21.00
25/01/2016	19:33:58	176.0	20.90	21.10	20.90	21.00
25/01/2016	19:33:59	176.2	20.90	21.10	20.90	21.00
25/01/2016	19:33:59	176.4	20.90	21.10	20.90	21.00
25/01/2016	19:33:59	176.6	20.90	21.10	20.90	21.00
25/01/2016	19:33:59	176.9	20.90	21.10	20.90	21.00
25/01/2016	19:33:59	177.0	20.90	21.10	20.90	21.00
25/01/2016	19:34:00	177.2	20.90	21.10	20.90	20.90
25/01/2016	19:34:00	177.4	20.90	21.10	20.90	20.90
25/01/2016	19:34:00	177.7	20.90	21.10	20.90	20.90
25/01/2016	19:34:00	177.8	20.90	21.10	20.90	20.90
25/01/2016	19:34:01	178.0	21.00	21.10	20.90	21.00
25/01/2016	19:34:01	178.2	21.00	21.10	20.90	21.00
25/01/2016	19:34:01	178.4	21.00	21.10	20.90	20.90
25/01/2016	19:34:01	178.7	21.00	21.10	20.90	20.90
25/01/2016	19:34:01	178.8	21.00	21.10	20.90	20.90
25/01/2016	19:34:01	179.0	21.00	21.10	20.90	20.90
25/01/2016	19:34:02	179.2	21.00	21.10	20.90	20.90
25/01/2016	19:34:02	179.4	20.90	21.10	20.90	20.90
25/01/2016	19:34:02	179.6	20.90	21.10	20.90	20.90
25/01/2016	19:34:02	179.8	20.90	21.10	20.90	21.00
25/01/2016	19:34:02	180.0	20.90	21.10	20.90	21.00
25/01/2016	19:34:03	180.2	20.90	21.10	20.90	21.00
25/01/2016	19:34:03	180.4	20.90	21.10	21.00	21.00
25/01/2016	19:34:03	180.6	20.90	21.10	21.00	21.00
25/01/2016	19:34:03	180.9	20.90	21.10	21.00	21.00
25/01/2016	19:34:03	181.0	20.90	21.10	21.00	21.00
25/01/2016	19:34:04	181.2	20.90	21.10	20.90	20.90
25/01/2016	19:34:04	181.4	20.90	21.10	20.90	20.90
25/01/2016	19:34:04	181.6	20.90	21.10	20.90	20.90
25/01/2016	19:34:04	181.8	20.90	21.10	20.90	20.90
25/01/2016	19:34:04	182.0	20.90	21.10	20.90	20.90
25/01/2016	19:34:05	182.2	20.90	21.00	20.90	20.90
25/01/2016	19:34:05	182.4	20.90	21.00	20.90	20.90
25/01/2016	19:34:05	182.6	20.90	21.00	20.90	20.90
25/01/2016	19:34:05	182.8	20.90	21.10	20.90	20.90
25/01/2016	19:34:06	183.0	20.90	21.10	20.90	21.00
25/01/2016	19:34:06	183.2	20.90	21.10	20.90	21.00
25/01/2016	19:34:06	183.4	21.00	21.10	20.90	21.00
25/01/2016	19:34:06	183.7	21.00	21.10	20.90	21.00
25/01/2016	19:34:06	183.8	21.00	21.10	20.90	21.00
25/01/2016	19:34:06	184.0	20.90	21.10	20.90	21.00
25/01/2016	19:34:07	184.2	20.90	21.10	21.00	21.00
25/01/2016	19:34:07	184.4	20.90	21.10	21.00	21.00
25/01/2016	19:34:07	184.6	20.90	21.10	21.00	21.00
25/01/2016	19:34:07	184.8	20.90	21.10	20.90	21.00
25/01/2016	19:34:07	185.0	20.90	21.10	20.90	21.00
25/01/2016	19:34:08	185.2	20.90	21.10	20.90	20.90
25/01/2016	19:34:08	185.5	20.90	21.10	20.90	20.90
25/01/2016	19:34:08	185.6	20.90	21.10	20.90	20.90
25/01/2016	19:34:08	185.8	20.90	21.10	20.90	20.90
25/01/2016	19:34:08	186.0	20.90	21.10	20.90	20.90
25/01/2016	19:34:09	186.2	20.90	21.10	20.90	20.90
25/01/2016	19:34:09	186.4	20.90	21.10	20.90	20.90
25/01/2016	19:34:09	186.7	20.90	21.00	20.90	21.00
25/01/2016	19:34:09	186.8	20.90	21.00	20.90	21.00
25/01/2016	19:34:10	187.0	20.90	21.00	20.90	21.00
25/01/2016	19:34:10	187.3	20.90	21.00	20.90	21.00
25/01/2016	19:34:10	187.4	20.90	21.10	20.90	21.00
25/01/2016	19:34:10	187.7	20.90	21.10	20.90	21.00
25/01/2016	19:34:10	187.8	20.90	21.10	20.90	21.00
25/01/2016	19:34:11	188.0	20.90	21.10	20.90	20.90
25/01/2016	19:34:11	188.2	20.90	21.10	20.90	20.90
25/01/2016	19:34:11	188.4	20.90	21.10	20.90	21.00
25/01/2016	19:34:11	188.6	20.90	21.10	20.90	21.00
25/01/2016	19:34:11	188.8	20.90	21.10	20.90	21.00
25/01/2016	19:34:12	189.0	20.90	21.10	20.90	21.00
25/01/2016	19:34:12	189.2	20.90	21.10	20.90	21.00
25/01/2016	19:34:12	189.4	20.90	21.20	20.90	21.00
25/01/2016	19:34:12	189.6	20.90	21.20	20.90	21.00
25/01/2016	19:34:12	189.8	20.90	21.20	20.90	21.00
25/01/2016	19:34:12	190.0	20.90	21.20	20.90	21.00
25/01/2016	19:34:13	190.2	20.90	21.10	20.90	21.00
25/01/2016	19:34:13	190.5	20.90	21.10	20.90	21.00
25/01/2016	19:34:13	190.6	20.90	21.10	20.90	21.00
25/01/2016	19:34:13	190.8	20.90	21.10	20.90	21.00
25/01/2016	19:34:14	191.0	20.90	21.10	20.90	21.00
25/01/2016	19:34:14	191.2	20.90	21.10	20.90	21.00
25/01/2016	19:34:14	191.4	20.90	21.10	20.90	21.00
25/01/2016	19:34:14	191.6	20.90	21.20	20.90	21.00
25/01/2016	19:34:14	191.8	20.90	21.20	20.90	21.00
25/01/2016	19:34:15	192.0	20.90	21.10	20.90	21.00
25/01/2016	19:34:15	192.3	20.90	21.10	20.90	21.00
25/01/2016	19:34:15	192.4	20.90	21.10	20.90	21.00
25/01/2016	19:34:15	192.6	20.90	21.10	20.90	21.00
25/01/2016	19:34:15	192.8	20.90	21.10	20.90	21.00
25/01/2016	19:34:16	193.0	20.90	21.10	20.90	20.90
25/01/2016	19:34:16	193.2	20.90	21.10	20.90	20.90
25/01/2016	19:34:16	193.5	21.00	21.00	20.90	20.90
25/01/2016	19:34:16	193.6	21.00	21.00	20.90	20.90
25/01/2016	19:34:16	193.8	20.90	21.00	20.90	20.90
25/01/2016	19:34:17	194.1	20.90	21.10	20.90	20.90
25/01/2016	19:34:17	194.2	20.90	21.10	20.90	20.90
25/01/2016	19:34:17	194.4	20.90	21.10	20.90	20.90
25/01/2016	19:34:17	194.6	20.90	21.10	20.90	20.90
25/01/2016	19:34:17	194.8	20.90	21.10	20.90	20.90
25/01/2016	19:34:17	195.0	20.90	21.10	20.90	20.90
25/01/2016	19:34:18	195.2	21.00	21.10	20.90	21.00
25/01/2016	19:34:18	195.4	21.00	21.10	20.90	21.00
25/01/2016	19:34:18	195.6	21.00	21.10	21.00	21.00
25/01/2016	19:34:18	195.8	20.90	21.10	21.00	20.90
25/01/2016	19:34:19	196.0	20.90	21.10	21.00	20.90
25/01/2016	19:34:19	196.2	20.90	21.10	20.90	20.90
25/01/2016	19:34:19	196.4	20.90	21.10	20.90	20.90
25/01/2016	19:34:19	196.6	20.90	21.10	20.90	20.90
25/01/2016	19:34:19	196.8	20.90	21.10	20.90	20.90
25/01/2016	19:34:20	197.0	20.90	21.10	20.90	20.90
25/01/2016	19:34:20	197.3	20.90	21.10	20.90	20.90
25/01/2016	19:34:20	197.4	20.90	21.10	20.90	20.90
25/01/2016	19:34:20	197.6	20.90	21.10	20.90	20.90
25/01/2016	19:34:20	197.8	20.90	21.10	20.90	20.90
25/01/2016	19:34:21	198.0	20.90	21.10	20.90	20.90
25/01/2016	19:34:21	198.2	20.90	21.10	20.90	20.90
25/01/2016	19:34:21	198.4	21.00	21.10	20.80	20.90
25/01/2016	19:34:21	198.6	21.00	21.10	20.80	20.90
25/01/2016	19:34:21	198.8	21.00	21.10	20.90	20.90
25/01/2016	19:34:22	199.1	21.00	21.10	20.90	20.90
25/01/2016	19:34:22	199.2	20.90	21.10	20.90	20.90
25/01/2016	19:34:22	199.4	20.90	21.00	20.90	20.90
25/01/2016	19:34:22	199.6	20.90	21.00	20.90	20.90
25/01/2016	19:34:22	199.8	20.90	21.00	20.90	20.90
25/01/2016	19:34:22	200.0	20.90	21.00	20.90	20.90
25/01/2016	19:34:23	200.2	20.90	21.10	20.90	20.90
25/01/2016	19:34:23	200.4	20.90	21.10	20.90	20.90
25/01/2016	19:34:23	200.6	20.90	21.10	20.90	20.90
25/01/2016	19:34:23	200.9	20.90	21.10	20.90	20.90
25/01/2016	19:34:23	201.0	20.90	21.10	20.90	20.90
25/01/2016	19:34:24	201.2	20.90	21.10	20.90	20.90
25/01/2016	19:34:24	201.4	20.90	21.10	20.90	20.90
25/01/2016	19:34:24	201.6	20.90	21.10	20.90	20.90
25/01/2016	19:34:24	201.8	20.90	21.10	20.90	20.90
25/01/2016	19:34:24	202.0	20.90	21.10	20.90	20.90
25/01/2016	19:34:25	202.2	20.90	21.10	20.90	20.90
25/01/2016	19:34:25	202.4	20.90	21.10	20.90	20.90
25/01/2016	19:34:25	202.6	20.90	21.10	20.90	20.90
25/01/2016	19:34:25	202.8	20.90	21.10	20.90	20.90
25/01/2016	19:34:26	203.1	21.00	21.10	20.90	20.90
25/01/2016	19:34:26	203.2	21.00	21.10	20.90	20.90
25/01/2016	19:34:26	203.4	21.00	21.10	20.90	20.90
25/01/2016	19:34:26	203.6	21.00	21.10	20.90	20.90
25/01/2016	19:34:26	203.8	21.00	21.10	20.90	20.90
25/01/2016	19:34:26	204.0	21.00	21.10	20.90	20.90
25/01/2016	19:34:27	204.2	21.00	21.10	20.90	20.90
25/01/2016	19:34:27	204.4	20.90	21.10	20.90	20.90
25/01/2016	19:34:27	204.6	20.90	21.10	20.90	20.90
25/01/2016	19:34:27	204.8	20.90	21.10	20.90	20.90
25/01/2016	19:34:27	205.0	20.90	21.10	20.90	20.90
25/01/2016	19:34:28	205.2	20.90	21.10	20.90	20.90
25/01/2016	19:34:28	205.4	20.90	21.10	20.90	20.90
25/01/2016	19:34:28	205.6	20.90	21.10	20.90	20.90
25/01/2016	19:34:28	205.9	21.00	21.10	20.90	20.90
25/01/2016	19:34:28	206.0	21.00	21.10	20.90	20.90
25/01/2016	19:34:29	206.2	21.00	21.10	21.00	20.90
25/01/2016	19:34:29	206.4	21.00	21.10	21.00	20.90
25/01/2016	19:34:29	206.6	21.00	21.20	21.00	20.90
25/01/2016	19:34:29	206.8	21.00	21.20	21.00	20.90
25/01/2016	19:34:30	207.0	21.00	21.20	20.90	20.90
25/01/2016	19:34:30	207.2	21.00	21.20	20.90	20.90
25/01/2016	19:34:30	207.4	21.00	21.10	20.90	20.90
25/01/2016	19:34:30	207.7	21.00	21.10	20.90	20.90
25/01/2016	19:34:30	207.8	21.00	21.10	20.90	20.90
25/01/2016	19:34:31	208.0	21.00	21.10	21.00	20.90
25/01/2016	19:34:31	208.2	21.00	21.10	21.00	20.90
25/01/2016	19:34:31	208.4	21.00	21.10	21.00	20.90
25/01/2016	19:34:31	208.6	21.00	21.10	21.00	20.90
25/01/2016	19:34:31	208.8	21.00	21.20	21.00	20.90
25/01/2016	19:34:31	209.0	21.00	21.20	21.00	20.90
25/01/2016	19:34:32	209.2	21.00	21.20	21.00	20.90
25/01/2016	19:34:32	209.5	21.00	21.20	21.00	20.90
25/01/2016	19:34:32	209.6	21.00	21.20	21.00	21.00
25/01/2016	19:34:32	209.9	21.10	21.20	21.00	21.00
25/01/2016	19:34:32	210.0	21.10	21.20	21.00	21.00
25/01/2016	19:34:33	210.2	21.10	21.20	21.00	21.00
25/01/2016	19:34:33	210.4	21.10	21.20	21.00	21.00
25/01/2016	19:34:33	210.6	21.00	21.20	21.00	21.00
25/01/2016	19:34:33	210.8	21.00	21.20	21.00	21.00
25/01/2016	19:34:33	211.0	21.00	21.20	21.00	21.00
25/01/2016	19:34:34	211.2	21.10	21.30	21.00	21.00
25/01/2016	19:34:34	211.4	21.10	21.30	21.10	21.00
25/01/2016	19:34:34	211.6	21.10	21.30	21.10	20.90
25/01/2016	19:34:34	211.8	21.10	21.30	21.10	20.90
25/01/2016	19:34:35	212.0	21.10	21.30	21.00	20.90
25/01/2016	19:34:35	212.2	21.10	21.30	21.00	20.90
25/01/2016	19:34:35	212.4	21.10	21.30	21.00	21.00
25/01/2016	19:34:35	212.7	21.10	21.20	21.00	21.00
25/01/2016	19:34:35	212.8	21.10	21.20	21.00	21.00
25/01/2016	19:34:35	213.0	21.10	21.20	21.00	21.00
25/01/2016	19:34:36	213.2	21.10	21.30	21.00	21.00
25/01/2016	19:34:36	213.4	21.10	21.30	21.10	21.00
25/01/2016	19:34:36	213.6	21.10	21.30	21.10	21.00
25/01/2016	19:34:36	213.8	21.10	21.30	21.10	21.00
25/01/2016	19:34:36	214.0	21.10	21.30	21.10	21.00
25/01/2016	19:34:37	214.2	21.10	21.30	21.00	20.90
25/01/2016	19:34:37	214.5	21.10	21.30	21.00	20.90
25/01/2016	19:34:37	214.6	21.10	21.30	21.00	20.90
25/01/2016	19:34:37	214.8	21.10	21.30	21.20	20.90
25/01/2016	19:34:38	215.0	21.10	21.30	21.20	20.90
25/01/2016	19:34:38	215.3	21.10	21.20	21.20	20.90
25/01/2016	19:34:38	215.4	21.10	21.20	21.20	20.90
25/01/2016	19:34:38	215.7	21.10	21.20	21.00	21.00
25/01/2016	19:34:38	215.8	21.10	21.20	21.00	21.00
25/01/2016	19:34:39	216.0	21.10	21.30	21.00	21.00
25/01/2016	19:34:39	216.2	21.10	21.30	21.00	21.00
25/01/2016	19:34:39	216.4	21.10	21.30	21.00	20.90
25/01/2016	19:34:39	216.6	21.10	21.30	21.00	20.90
25/01/2016	19:34:39	216.8	21.10	21.30	21.00	20.90
25/01/2016	19:34:40	217.0	21.10	21.30	21.10	21.00
25/01/2016	19:34:40	217.2	21.10	21.30	21.10	21.00
25/01/2016	19:34:40	217.4	21.10	21.30	21.10	21.00
25/01/2016	19:34:40	217.6	21.10	21.30	21.10	21.00
25/01/2016	19:34:40	217.8	21.10	21.30	21.10	21.00
25/01/2016	19:34:41	218.0	21.10	21.40	21.00	21.00
25/01/2016	19:34:41	218.2	21.10	21.40	21.00	21.00
25/01/2016	19:34:41	218.4	21.10	21.40	21.00	21.00
25/01/2016	19:34:41	218.6	21.10	21.30	21.00	21.00
25/01/2016	19:34:41	218.8	21.10	21.30	21.10	21.00
25/01/2016	19:34:42	219.0	21.10	21.30	21.10	21.00
25/01/2016	19:34:42	219.2	21.10	21.30	21.10	21.00
25/01/2016	19:34:42	219.5	21.10	21.30	21.10	21.00
25/01/2016	19:34:42	219.6	21.10	21.30	21.10	21.00
25/01/2016	19:34:42	219.8	21.10	21.30	21.10	21.00
25/01/2016	19:34:43	220.0	21.10	21.30	21.10	21.00
25/01/2016	19:34:43	220.3	21.10	21.30	21.10	20.90
25/01/2016	19:34:43	220.4	21.10	21.30	21.10	20.90
25/01/2016	19:34:43	220.6	21.20	21.30	21.20	20.90
25/01/2016	19:34:43	220.8	21.20	21.30	21.20	20.90
25/01/2016	19:34:44	221.0	21.10	21.30	21.20	20.90
25/01/2016	19:34:44	221.2	21.10	21.30	21.20	20.90
25/01/2016	19:34:44	221.4	21.10	21.30	21.10	20.90
25/01/2016	19:34:44	221.6	21.10	21.30	21.10	20.90
25/01/2016	19:34:44	221.8	21.20	21.30	21.10	20.90
25/01/2016	19:34:45	222.1	21.20	21.30	21.10	20.90
25/01/2016	19:34:45	222.2	21.20	21.30	21.10	20.90
25/01/2016	19:34:45	222.4	21.20	21.30	21.10	20.90
25/01/2016	19:34:45	222.6	21.20	21.30	21.10	20.90
25/01/2016	19:34:45	222.8	21.20	21.30	21.10	20.90
25/01/2016	19:34:45	223.0	21.20	21.30	21.10	20.90
25/01/2016	19:34:46	223.2	21.10	21.30	21.10	20.90
25/01/2016	19:34:46	223.4	21.10	21.30	21.10	20.90
25/01/2016	19:34:46	223.6	21.10	21.30	21.10	20.90
25/01/2016	19:34:46	223.8	21.10	21.40	21.10	21.00
25/01/2016	19:34:47	224.0	21.10	21.40	21.20	21.00
25/01/2016	19:34:47	224.2	21.10	21.40	21.20	21.00
25/01/2016	19:34:47	224.4	21.10	21.40	21.20	21.00
25/01/2016	19:34:47	224.6	21.10	21.50	21.20	21.00
25/01/2016	19:34:47	224.8	21.10	21.50	21.20	21.00
25/01/2016	19:34:48	225.0	21.10	21.50	21.20	21.00
25/01/2016	19:34:48	225.3	21.10	21.40	21.20	21.00
25/01/2016	19:34:48	225.4	21.10	21.40	21.20	21.00
25/01/2016	19:34:48	225.6	21.20	21.40	21.20	21.00
25/01/2016	19:34:48	225.8	21.20	21.40	21.20	21.00
25/01/2016	19:34:49	226.0	21.20	21.40	21.20	21.00
25/01/2016	19:34:49	226.2	21.20	21.40	21.20	21.00
25/01/2016	19:34:49	226.4	21.20	21.30	21.20	21.00
25/01/2016	19:34:49	226.6	21.20	21.30	21.20	21.00
25/01/2016	19:34:49	226.8	21.20	21.30	21.20	21.00
25/01/2016	19:34:50	227.1	21.40	21.30	21.20	21.00
25/01/2016	19:34:50	227.2	21.40	21.40	21.20	21.00
25/01/2016	19:34:50	227.4	21.40	21.40	21.20	20.90
25/01/2016	19:34:50	227.6	21.20	21.40	21.20	20.90
25/01/2016	19:34:50	227.8	21.20	21.40	21.20	20.90
25/01/2016	19:34:50	228.0	21.20	21.40	21.20	20.90
25/01/2016	19:34:51	228.2	21.20	21.40	21.20	21.00
25/01/2016	19:34:51	228.4	21.20	21.40	21.20	21.00
25/01/2016	19:34:51	228.6	21.20	21.40	21.20	21.00
25/01/2016	19:34:51	228.9	21.20	21.40	21.20	21.00
25/01/2016	19:34:51	229.0	21.20	21.40	21.20	21.00
25/01/2016	19:34:52	229.2	21.20	21.40	21.20	21.00
25/01/2016	19:34:52	229.4	21.20	21.40	21.20	21.00
25/01/2016	19:34:52	229.6	21.30	21.40	21.20	20.90
25/01/2016	19:34:52	229.8	21.30	21.40	21.20	20.90
25/01/2016	19:34:53	230.0	21.30	21.40	21.20	20.90
25/01/2016	19:34:53	230.2	21.30	21.40	21.20	20.90
25/01/2016	19:34:53	230.4	21.20	21.40	21.20	20.90
25/01/2016	19:34:53	230.6	21.20	21.40	21.10	20.90
25/01/2016	19:34:53	230.8	21.20	21.40	21.10	21.00
25/01/2016	19:34:53	231.0	21.20	21.40	21.10	21.00
25/01/2016	19:34:54	231.2	21.20	21.40	21.10	21.00
25/01/2016	19:34:54	231.4	21.20	21.40	21.20	21.00
25/01/2016	19:34:54	231.6	21.20	21.40	21.20	21.00
25/01/2016	19:34:54	231.8	21.20	21.40	21.20	21.00
25/01/2016	19:34:54	232.0	21.20	21.40	21.20	21.00
25/01/2016	19:34:55	232.2	21.20	21.40	21.20	21.00
25/01/2016	19:34:55	232.4	21.40	21.40	21.20	21.00
25/01/2016	19:34:55	232.6	21.40	21.40	21.20	21.00
25/01/2016	19:34:55	232.9	21.40	21.40	21.20	20.90
25/01/2016	19:34:55	233.0	21.40	21.40	21.20	20.90
25/01/2016	19:34:56	233.2	21.20	21.30	21.20	20.90
25/01/2016	19:34:56	233.4	21.20	21.30	21.20	21.00
25/01/2016	19:34:56	233.6	21.20	21.30	21.20	21.00
25/01/2016	19:34:56	233.8	21.20	21.30	21.20	21.00
25/01/2016	19:34:56	234.0	21.20	21.50	21.20	21.00
25/01/2016	19:34:57	234.2	21.20	21.50	21.20	20.90
25/01/2016	19:34:57	234.4	21.20	21.40	21.20	20.90
25/01/2016	19:34:57	234.7	21.20	21.40	21.20	20.90
25/01/2016	19:34:57	234.8	21.20	21.40	21.20	20.90
25/01/2016	19:34:58	235.0	21.30	21.50	21.20	21.00
25/01/2016	19:34:58	235.2	21.30	21.50	21.20	21.00
25/01/2016	19:34:58	235.4	21.30	21.50	21.20	21.00
25/01/2016	19:34:58	235.6	21.30	21.50	21.20	21.00
25/01/2016	19:34:58	235.8	21.20	21.50	21.20	21.00
25/01/2016	19:34:58	236.0	21.20	21.50	21.20	21.00
25/01/2016	19:34:59	236.2	21.20	21.50	21.20	21.00
25/01/2016	19:34:59	236.4	21.20	21.40	21.20	20.90
25/01/2016	19:34:59	236.6	21.20	21.40	21.20	20.90
25/01/2016	19:34:59	236.8	21.20	21.40	21.20	20.90
25/01/2016	19:34:59	237.0	21.30	21.40	21.20	20.90
25/01/2016	19:35:00	237.2	21.30	21.40	21.20	20.90
25/01/2016	19:35:00	237.4	21.30	21.40	21.20	20.90
25/01/2016	19:35:00	237.6	21.30	21.40	21.20	21.00
25/01/2016	19:35:00	237.9	21.30	21.40	21.20	21.00
25/01/2016	19:35:00	238.0	21.30	21.40	21.20	21.00
25/01/2016	19:35:01	238.2	21.30	21.40	21.20	20.90
25/01/2016	19:35:01	238.4	21.30	21.40	21.20	20.90
25/01/2016	19:35:01	238.6	21.30	21.40	21.20	20.90
25/01/2016	19:35:01	238.8	21.30	21.40	21.20	21.00
25/01/2016	19:35:01	239.0	21.20	21.40	21.20	21.00
25/01/2016	19:35:02	239.2	21.20	21.40	21.20	21.00
25/01/2016	19:35:02	239.4	21.20	21.40	21.20	20.90
25/01/2016	19:35:02	239.7	21.30	21.40	21.20	20.90
25/01/2016	19:35:02	239.8	21.30	21.50	21.20	20.90
25/01/2016	19:35:03	240.0	21.30	21.50	21.20	21.00
25/01/2016	19:35:03	240.2	21.30	21.50	21.20	21.00
25/01/2016	19:35:03	240.4	21.30	21.40	21.20	21.00
25/01/2016	19:35:03	240.6	21.30	21.40	21.20	21.00
25/01/2016	19:35:03	240.8	21.30	21.40	21.20	20.90
25/01/2016	19:35:03	241.0	21.30	21.40	21.20	20.90
25/01/2016	19:35:04	241.2	21.30	21.40	21.20	20.90
25/01/2016	19:35:04	241.5	21.30	21.40	21.20	21.00
25/01/2016	19:35:04	241.6	21.30	21.40	21.20	21.00
25/01/2016	19:35:04	241.8	21.30	21.50	21.20	21.00
25/01/2016	19:35:04	242.0	21.30	21.50	21.20	21.00
25/01/2016	19:35:05	242.2	21.30	21.50	21.20	21.00
25/01/2016	19:35:05	242.4	21.30	21.50	21.20	21.00
25/01/2016	19:35:05	242.6	21.30	21.50	21.20	21.00
25/01/2016	19:35:05	242.8	21.30	21.50	21.20	21.00
25/01/2016	19:35:05	243.0	21.50	21.50	21.20	21.00
25/01/2016	19:35:06	243.2	21.50	21.50	21.20	21.00
25/01/2016	19:35:06	243.4	21.50	21.50	21.20	21.00
25/01/2016	19:35:06	243.7	21.50	21.50	21.20	21.00
25/01/2016	19:35:06	243.8	21.50	21.50	21.20	21.00
25/01/2016	19:35:07	244.0	21.50	21.50	21.20	21.00
25/01/2016	19:35:07	244.2	21.50	21.50	21.20	21.00
25/01/2016	19:35:07	244.4	21.30	21.40	21.20	21.00
25/01/2016	19:35:07	244.6	21.30	21.40	21.20	21.00
25/01/2016	19:35:07	244.8	21.30	21.40	21.20	21.00
25/01/2016	19:35:08	245.0	21.30	21.50	21.20	21.00
25/01/2016	19:35:08	245.2	21.30	21.50	21.20	21.00
25/01/2016	19:35:08	245.4	21.30	21.50	21.20	21.00
25/01/2016	19:35:08	245.6	21.30	21.50	21.20	21.00
25/01/2016	19:35:08	245.8	21.30	21.50	21.20	21.00
25/01/2016	19:35:09	246.0	21.30	21.50	21.20	21.00
25/01/2016	19:35:09	246.2	21.30	21.50	21.20	21.00
25/01/2016	19:35:09	246.5	21.30	21.50	21.20	21.00
25/01/2016	19:35:09	246.6	21.30	21.50	21.20	21.00
25/01/2016	19:35:09	246.8	21.30	21.50	21.20	21.00
25/01/2016	19:35:10	247.0	21.40	21.50	21.20	21.00
25/01/2016	19:35:10	247.3	21.40	21.50	21.20	21.00
25/01/2016	19:35:10	247.4	21.40	21.50	21.20	21.00
25/01/2016	19:35:10	247.6	21.50	21.50	21.20	21.00
25/01/2016	19:35:10	247.8	21.50	21.50	21.20	21.00
25/01/2016	19:35:11	248.0	21.50	21.50	21.30	21.00
25/01/2016	19:35:11	248.2	21.50	21.50	21.30	21.00
25/01/2016	19:35:11	248.4	21.30	21.50	21.30	21.00
25/01/2016	19:35:11	248.6	21.30	21.50	21.20	21.00
25/01/2016	19:35:11	248.8	21.30	21.50	21.20	21.00
25/01/2016	19:35:12	249.0	21.30	21.40	21.20	21.00
25/01/2016	19:35:12	249.2	21.30	21.40	21.20	21.00
25/01/2016	19:35:12	249.5	21.30	21.40	21.20	21.00
25/01/2016	19:35:12	249.6	21.30	21.40	21.20	21.00
25/01/2016	19:35:12	249.8	21.30	21.50	21.30	21.00
25/01/2016	19:35:12	250.0	21.30	21.50	21.30	21.00
25/01/2016	19:35:13	250.2	21.30	21.50	21.30	21.00
25/01/2016	19:35:13	250.4	21.30	21.50	21.30	21.00
25/01/2016	19:35:13	250.6	21.30	21.50	21.30	21.00
25/01/2016	19:35:13	250.8	21.30	21.50	21.30	21.00
25/01/2016	19:35:14	251.0	21.30	21.50	21.30	21.00
25/01/2016	19:35:14	251.2	21.30	21.50	21.20	21.00
25/01/2016	19:35:14	251.4	21.30	21.50	21.20	21.00
25/01/2016	19:35:14	251.6	21.30	21.50	21.20	21.00
25/01/2016	19:35:14	251.8	21.30	21.50	21.20	21.00
25/01/2016	19:35:15	252.0	21.30	21.50	21.20	21.00
25/01/2016	19:35:15	252.3	21.40	21.50	21.20	21.00
25/01/2016	19:35:15	252.4	21.40	21.50	21.20	21.00
25/01/2016	19:35:15	252.6	21.40	21.50	21.20	21.00
25/01/2016	19:35:15	252.8	21.40	21.50	21.20	21.00
25/01/2016	19:35:16	253.0	21.40	21.50	21.20	21.00
25/01/2016	19:35:16	253.2	21.40	21.50	21.20	21.00
25/01/2016	19:35:16	253.4	21.40	21.50	21.30	21.00
25/01/2016	19:35:16	253.6	21.30	21.50	21.30	21.00
25/01/2016	19:35:16	253.8	21.30	21.50	21.30	21.00
25/01/2016	19:35:17	254.1	21.30	21.50	21.30	21.00
25/01/2016	19:35:17	254.2	21.40	21.50	21.30	21.00
25/01/2016	19:35:17	254.4	21.40	21.50	21.20	21.00
25/01/2016	19:35:17	254.6	21.40	21.50	21.20	21.00
25/01/2016	19:35:17	254.8	21.30	21.50	21.20	21.00
25/01/2016	19:35:17	255.0	21.30	21.50	21.20	21.00
25/01/2016	19:35:18	255.3	21.30	21.40	21.30	21.00
25/01/2016	19:35:18	255.4	21.30	21.40	21.30	21.00
25/01/2016	19:35:18	255.6	21.50	21.70	21.30	21.00
25/01/2016	19:35:18	255.9	21.50	21.70	21.30	21.00
25/01/2016	19:35:19	256.0	21.50	21.70	21.30	21.00
25/01/2016	19:35:19	256.2	21.40	21.70	21.30	21.00
25/01/2016	19:35:19	256.4	21.40	21.70	21.30	21.00
25/01/2016	19:35:19	256.6	21.40	21.60	21.30	21.00
25/01/2016	19:35:19	256.8	21.40	21.60	21.30	21.00
25/01/2016	19:35:20	257.0	21.30	21.50	21.30	21.00
25/01/2016	19:35:20	257.2	21.30	21.50	21.30	21.00
25/01/2016	19:35:20	257.4	21.30	21.50	21.30	21.00
25/01/2016	19:35:20	257.6	21.30	21.70	21.30	21.00
25/01/2016	19:35:20	257.8	21.30	21.70	21.30	21.00
25/01/2016	19:35:21	258.0	21.30	21.70	21.30	21.00
25/01/2016	19:35:21	258.2	21.40	21.70	21.30	21.00
25/01/2016	19:35:21	258.4	21.40	21.50	21.30	21.00
25/01/2016	19:35:21	258.6	21.40	21.50	21.30	21.00
25/01/2016	19:35:21	258.8	21.40	21.50	21.30	21.00
25/01/2016	19:35:21	259.1	21.40	21.50	21.30	21.00
25/01/2016	19:35:22	259.2	21.40	21.50	21.30	21.00
25/01/2016	19:35:22	259.4	21.40	21.50	21.30	21.00
25/01/2016	19:35:22	259.6	21.40	21.50	21.30	21.00
25/01/2016	19:35:22	259.8	21.40	21.50	21.30	21.00
25/01/2016	19:35:22	260.0	21.40	21.50	21.30	21.00
25/01/2016	19:35:23	260.2	21.30	21.50	21.30	21.00
25/01/2016	19:35:23	260.4	21.30	21.50	21.30	21.00
25/01/2016	19:35:23	260.6	21.30	21.50	21.20	21.00
25/01/2016	19:35:23	260.9	21.40	21.50	21.20	21.00
25/01/2016	19:35:23	261.0	21.40	21.50	21.20	21.00
25/01/2016	19:35:24	261.2	21.40	21.50	21.30	21.00
25/01/2016	19:35:24	261.4	21.30	21.50	21.30	21.00
25/01/2016	19:35:24	261.6	21.30	21.60	21.30	21.00
25/01/2016	19:35:24	261.8	21.30	21.60	21.30	21.00
25/01/2016	19:35:25	262.1	21.40	21.60	21.30	21.00
25/01/2016	19:35:25	262.2	21.40	21.60	21.30	21.00
25/01/2016	19:35:25	262.4	21.40	21.50	21.30	21.00
25/01/2016	19:35:25	262.7	21.40	21.50	21.30	21.00
25/01/2016	19:35:25	262.8	21.40	21.50	21.30	21.00
25/01/2016	19:35:25	263.0	21.40	21.70	21.30	21.00
25/01/2016	19:35:26	263.2	21.40	21.70	21.30	21.00
25/01/2016	19:35:26	263.4	21.40	21.70	21.40	21.00
25/01/2016	19:35:26	263.6	21.40	21.50	21.40	21.00
25/01/2016	19:35:26	263.8	21.40	21.50	21.30	21.00
25/01/2016	19:35:26	264.0	21.40	21.50	21.30	21.00
25/01/2016	19:35:27	264.2	21.40	21.50	21.30	21.00
25/01/2016	19:35:27	264.4	21.40	21.80	21.20	21.00
25/01/2016	19:35:27	264.6	21.40	21.80	21.20	21.00
25/01/2016	19:35:27	264.8	21.40	21.80	21.20	21.00
25/01/2016	19:35:27	265.0	21.40	21.50	21.20	21.00
25/01/2016	19:35:28	265.2	21.40	21.50	21.40	21.00
25/01/2016	19:35:28	265.4	21.40	21.50	21.40	21.00
25/01/2016	19:35:28	265.6	21.40	21.70	21.40	21.00
25/01/2016	19:35:28	265.8	21.40	21.70	21.40	21.00
25/01/2016	19:35:28	266.0	21.40	21.70	21.30	21.00
25/01/2016	19:35:29	266.2	21.40	21.70	21.30	21.00
25/01/2016	19:35:29	266.4	21.40	21.50	21.30	21.00
25/01/2016	19:35:29	266.7	21.40	21.50	21.30	21.00
25/01/2016	19:35:29	266.8	21.40	21.50	21.30	21.00
25/01/2016	19:35:30	267.0	21.40	21.50	21.30	21.00
25/01/2016	19:35:30	267.2	21.40	21.50	21.30	21.00
25/01/2016	19:35:30	267.4	21.50	21.50	21.30	21.00
25/01/2016	19:35:30	267.6	21.50	21.50	21.30	21.00
25/01/2016	19:35:30	267.8	21.50	21.80	21.30	21.00
25/01/2016	19:35:30	268.0	21.50	21.80	21.30	21.00
25/01/2016	19:35:31	268.2	21.40	21.50	21.30	21.00
25/01/2016	19:35:31	268.5	21.40	21.50	21.30	21.00
25/01/2016	19:35:31	268.6	21.40	21.50	21.30	21.00
25/01/2016	19:35:31	268.8	21.40	21.50	21.30	21.00
25/01/2016	19:35:31	269.0	21.40	21.50	21.30	21.00
25/01/2016	19:35:32	269.2	21.40	21.60	21.30	21.00
25/01/2016	19:35:32	269.4	21.40	21.60	21.30	21.00
25/01/2016	19:35:32	269.6	21.40	21.60	21.30	21.00
25/01/2016	19:35:32	269.8	21.40	21.60	21.20	21.00
25/01/2016	19:35:32	270.0	21.40	21.60	21.20	21.00
25/01/2016	19:35:33	270.2	21.50	21.60	21.20	21.00
25/01/2016	19:35:33	270.4	21.50	21.60	21.40	21.00
25/01/2016	19:35:33	270.6	21.50	21.60	21.40	21.00
25/01/2016	19:35:33	270.8	21.40	21.60	21.40	21.00
25/01/2016	19:35:33	271.0	21.40	21.60	21.40	21.00
25/01/2016	19:35:34	271.2	21.40	21.60	21.30	21.00
25/01/2016	19:35:34	271.4	21.40	21.60	21.30	21.00
25/01/2016	19:35:34	271.7	21.40	21.50	21.30	21.00
25/01/2016	19:35:34	271.8	21.40	21.50	21.30	21.00
25/01/2016	19:35:35	272.0	21.40	21.50	21.30	21.00
25/01/2016	19:35:35	272.2	21.40	21.50	21.30	21.00
25/01/2016	19:35:35	272.4	21.40	21.50	21.40	21.00
25/01/2016	19:35:35	272.6	21.40	21.50	21.40	21.00
25/01/2016	19:35:35	272.8	21.40	21.50	21.40	21.00
25/01/2016	19:35:35	273.0	21.40	21.50	21.40	21.00
25/01/2016	19:35:36	273.2	21.40	21.50	21.30	21.00
25/01/2016	19:35:36	273.5	21.50	21.50	21.30	21.00
25/01/2016	19:35:36	273.6	21.50	21.60	21.30	21.00
25/01/2016	19:35:36	273.8	21.50	21.60	21.30	21.00
25/01/2016	19:35:37	274.0	21.50	21.60	21.30	21.10
25/01/2016	19:35:37	274.2	21.50	21.50	21.30	21.10
25/01/2016	19:35:37	274.4	21.50	21.50	21.30	21.10
25/01/2016	19:35:37	274.6	21.40	21.50	21.30	21.00
25/01/2016	19:35:37	274.8	21.40	21.50	21.30	21.00
25/01/2016	19:35:38	275.0	21.40	21.50	21.30	21.00
25/01/2016	19:35:38	275.3	21.40	21.50	21.30	21.00
25/01/2016	19:35:38	275.4	21.50	21.50	21.30	21.00
25/01/2016	19:35:38	275.6	21.50	21.50	21.30	21.00
25/01/2016	19:35:38	275.8	21.50	21.50	21.30	21.00
25/01/2016	19:35:39	276.0	21.40	21.50	21.30	21.00
25/01/2016	19:35:39	276.2	21.40	21.50	21.30	21.00
25/01/2016	19:35:39	276.4	21.40	21.60	21.40	21.00
25/01/2016	19:35:39	276.6	21.40	21.60	21.40	21.00
25/01/2016	19:35:39	276.8	21.40	21.60	21.40	21.00
25/01/2016	19:35:40	277.0	21.40	21.60	21.30	21.00
25/01/2016	19:35:40	277.2	21.40	21.60	21.30	21.00
25/01/2016	19:35:40	277.4	21.40	21.60	21.30	21.00
25/01/2016	19:35:40	277.6	21.40	21.50	21.30	21.00
25/01/2016	19:35:40	277.8	21.40	21.50	21.40	21.00
25/01/2016	19:35:41	278.0	21.40	21.50	21.40	21.00
25/01/2016	19:35:41	278.2	21.40	21.60	21.40	21.00
25/01/2016	19:35:41	278.4	21.40	21.60	21.40	21.00
25/01/2016	19:35:41	278.6	21.40	21.60	21.40	21.00
25/01/2016	19:35:41	278.8	21.50	21.60	21.40	21.00
25/01/2016	19:35:42	279.0	21.50	21.60	21.40	21.00
25/01/2016	19:35:42	279.3	21.50	21.60	21.40	21.00
25/01/2016	19:35:42	279.4	21.50	21.60	21.40	21.00
25/01/2016	19:35:42	279.6	21.50	21.60	21.30	21.00
25/01/2016	19:35:42	279.8	21.50	21.60	21.30	21.00
25/01/2016	19:35:43	280.0	21.50	21.60	21.30	21.00
25/01/2016	19:35:43	280.2	21.50	21.60	21.30	21.00
25/01/2016	19:35:43	280.4	21.50	21.60	21.30	21.00
25/01/2016	19:35:43	280.6	21.50	21.60	21.30	21.00
25/01/2016	19:35:43	280.8	21.50	21.80	21.30	21.00
25/01/2016	19:35:44	281.1	21.50	21.80	21.30	21.00
25/01/2016	19:35:44	281.2	21.50	21.80	21.30	21.10
25/01/2016	19:35:44	281.4	21.40	21.60	21.30	21.10
25/01/2016	19:35:44	281.6	21.40	21.60	21.30	21.10
25/01/2016	19:35:44	281.8	21.40	21.60	21.40	21.00
25/01/2016	19:35:44	282.0	21.40	21.60	21.40	21.00
25/01/2016	19:35:45	282.2	21.60	21.50	21.40	21.00
25/01/2016	19:35:45	282.4	21.60	21.50	21.40	21.00
25/01/2016	19:35:45	282.6	21.60	21.50	21.40	21.00
25/01/2016	19:35:45	282.8	21.40	21.60	21.40	21.00
25/01/2016	19:35:46	283.0	21.40	21.60	21.40	21.00
25/01/2016	19:35:46	283.2	21.40	21.60	21.40	21.00
25/01/2016	19:35:46	283.4	21.50	21.60	21.40	21.00
25/01/2016	19:35:46	283.6	21.50	21.50	21.40	21.00
25/01/2016	19:35:46	283.8	21.50	21.50	21.40	21.00
25/01/2016	19:35:47	284.0	21.50	21.50	21.40	21.00
25/01/2016	19:35:47	284.3	21.50	21.70	21.40	21.00
25/01/2016	19:35:47	284.4	21.50	21.70	21.30	21.00
25/01/2016	19:35:47	284.6	21.40	21.70	21.30	21.00
25/01/2016	19:35:47	284.8	21.40	21.70	21.30	21.00
25/01/2016	19:35:48	285.0	21.40	21.70	21.30	21.00
25/01/2016	19:35:48	285.2	21.40	21.70	21.30	21.10
25/01/2016	19:35:48	285.4	21.40	21.50	21.30	21.10
25/01/2016	19:35:48	285.6	21.40	21.50	21.40	21.10
25/01/2016	19:35:48	285.8	21.40	21.50	21.40	21.00
25/01/2016	19:35:49	286.1	21.50	21.50	21.40	21.00
25/01/2016	19:35:49	286.2	21.50	21.60	21.40	21.00
25/01/2016	19:35:49	286.4	21.50	21.60	21.40	21.00
25/01/2016	19:35:49	286.6	21.50	21.60	21.40	21.00
25/01/2016	19:35:49	286.9	21.50	21.80	21.40	21.00
25/01/2016	19:35:49	287.0	21.50	21.80	21.40	21.00
25/01/2016	19:35:50	287.2	21.50	21.80	21.40	21.00
25/01/2016	19:35:50	287.4	21.50	21.80	21.40	21.00
25/01/2016	19:35:50	287.6	21.50	21.60	21.40	21.00
25/01/2016	19:35:50	287.8	21.50	21.60	21.40	21.00
25/01/2016	19:35:50	288.0	21.40	21.60	21.40	21.10
25/01/2016	19:35:51	288.2	21.40	21.60	21.40	21.10
25/01/2016	19:35:51	288.4	21.40	21.60	21.40	21.10
25/01/2016	19:35:51	288.6	21.70	21.60	21.40	21.00
25/01/2016	19:35:51	288.8	21.70	21.80	21.40	21.00
25/01/2016	19:35:51	289.0	21.70	21.80	21.40	21.00
25/01/2016	19:35:52	289.2	21.70	21.80	21.40	21.10
25/01/2016	19:35:52	289.4	21.50	21.60	21.40	21.10
25/01/2016	19:35:52	289.6	21.50	21.60	21.40	21.10
25/01/2016	19:35:52	289.8	21.50	21.60	21.40	21.00
25/01/2016	19:35:52	290.1	21.60	21.60	21.40	21.00
25/01/2016	19:35:53	290.2	21.60	21.60	21.40	21.00
25/01/2016	19:35:53	290.4	21.60	21.80	21.40	21.00
25/01/2016	19:35:53	290.6	21.70	21.80	21.40	21.00
25/01/2016	19:35:53	290.8	21.70	21.60	21.40	21.00
25/01/2016	19:35:53	291.0	21.70	21.60	21.40	21.00
25/01/2016	19:35:54	291.2	21.70	21.60	21.40	21.00
25/01/2016	19:35:54	291.4	21.60	21.70	21.40	21.00
25/01/2016	19:35:54	291.6	21.60	21.70	21.40	21.00
25/01/2016	19:35:54	291.9	21.60	21.70	21.40	21.00
25/01/2016	19:35:54	292.0	21.50	21.70	21.40	21.00
25/01/2016	19:35:55	292.2	21.50	21.60	21.40	21.00
25/01/2016	19:35:55	292.4	21.50	21.60	21.40	21.00
25/01/2016	19:35:55	292.6	21.70	21.60	21.40	21.00
25/01/2016	19:35:55	292.8	21.70	21.60	21.40	21.00
25/01/2016	19:35:56	293.0	21.70	21.60	21.40	21.00
25/01/2016	19:35:56	293.2	21.70	21.60	21.40	21.00
25/01/2016	19:35:56	293.4	21.50	21.60	21.40	21.00
25/01/2016	19:35:56	293.7	21.50	21.60	21.40	21.00
25/01/2016	19:35:56	293.8	21.50	21.60	21.40	21.00
25/01/2016	19:35:56	294.0	21.50	21.60	21.40	21.00
25/01/2016	19:35:57	294.2	21.50	21.60	21.40	21.00
25/01/2016	19:35:57	294.4	21.50	21.60	21.50	21.10
25/01/2016	19:35:57	294.6	21.50	21.60	21.50	21.10
25/01/2016	19:35:57	294.8	21.50	21.60	21.50	21.10
25/01/2016	19:35:57	295.0	21.50	21.60	21.40	21.10
25/01/2016	19:35:58	295.2	21.50	21.60	21.40	21.00
25/01/2016	19:35:58	295.4	21.50	21.70	21.40	21.00
25/01/2016	19:35:58	295.6	21.50	21.70	21.40	21.00
25/01/2016	19:35:58	295.9	21.50	21.70	21.40	21.00
25/01/2016	19:35:58	296.0	21.50	21.70	21.40	21.00
25/01/2016	19:35:59	296.2	21.70	21.80	21.40	21.00
25/01/2016	19:35:59	296.4	21.70	21.80	21.40	21.00
25/01/2016	19:35:59	296.6	21.50	21.80	21.40	21.00
25/01/2016	19:35:59	296.8	21.50	21.80	21.40	21.00
25/01/2016	19:35:59	297.0	21.50	21.80	21.30	21.00
25/01/2016	19:36:00	297.2	21.50	21.80	21.30	21.00
25/01/2016	19:36:00	297.4	21.50	21.60	21.30	21.00
25/01/2016	19:36:00	297.6	21.50	21.60	21.40	21.00
25/01/2016	19:36:00	297.8	21.50	21.60	21.40	21.00
25/01/2016	19:36:01	298.0	21.50	21.60	21.40	21.00
25/01/2016	19:36:01	298.2	21.50	21.60	21.40	21.00
25/01/2016	19:36:01	298.4	21.50	21.60	21.40	21.00
25/01/2016	19:36:01	298.7	21.50	21.60	21.40	21.00
25/01/2016	19:36:01	298.8	21.50	21.60	21.40	21.00
25/01/2016	19:36:01	299.0	21.50	21.60	21.40	21.00
25/01/2016	19:36:02	299.2	21.70	21.60	21.40	21.10
25/01/2016	19:36:02	299.5	21.70	21.60	21.40	21.10
25/01/2016	19:36:02	299.6	21.70	21.60	21.40	21.10
25/01/2016	19:36:02	299.8	21.50	21.60	21.40	21.00
25/01/2016	19:36:02	300.0	21.50	21.60	21.40	21.00
25/01/2016	19:36:03	300.2	21.50	21.70	21.40	21.00
25/01/2016	19:36:03	300.4	21.50	21.70	21.40	21.00
25/01/2016	19:36:03	300.6	21.50	21.70	21.40	21.00
25/01/2016	19:36:03	300.8	21.50	21.60	21.40	21.00
25/01/2016	19:36:03	301.0	21.50	21.60	21.40	21.00
25/01/2016	19:36:04	301.2	21.50	21.60	21.40	21.00
25/01/2016	19:36:04	301.4	21.50	21.60	21.40	21.00
25/01/2016	19:36:04	301.7	21.50	21.60	21.50	21.00
25/01/2016	19:36:04	301.8	21.50	21.60	21.50	21.00
25/01/2016	19:36:05	302.0	21.50	21.60	21.50	21.00
25/01/2016	19:36:05	302.2	21.50	21.60	21.50	21.00
25/01/2016	19:36:05	302.4	21.50	21.60	21.40	21.00
25/01/2016	19:36:05	302.6	21.60	21.60	21.40	21.00
25/01/2016	19:36:05	302.8	21.60	21.60	21.40	21.00
25/01/2016	19:36:06	303.0	21.60	21.70	21.40	21.00
25/01/2016	19:36:06	303.2	21.50	21.70	21.40	21.00
25/01/2016	19:36:06	303.4	21.50	21.60	21.40	21.00
25/01/2016	19:36:06	303.6	21.50	21.60	21.40	21.00
25/01/2016	19:36:06	303.8	21.50	21.60	21.40	21.10
25/01/2016	19:36:07	304.0	21.70	21.60	21.40	21.10
25/01/2016	19:36:07	304.2	21.70	21.60	21.40	21.10
25/01/2016	19:36:07	304.5	21.70	21.60	21.40	21.00
25/01/2016	19:36:07	304.6	21.70	21.60	21.40	21.00
25/01/2016	19:36:07	304.8	21.70	21.60	21.50	21.00
25/01/2016	19:36:08	305.0	21.70	21.60	21.50	21.00
25/01/2016	19:36:08	305.2	21.50	21.60	21.50	21.00
25/01/2016	19:36:08	305.4	21.50	21.60	21.50	21.00
25/01/2016	19:36:08	305.6	21.50	21.70	21.40	21.00
25/01/2016	19:36:08	305.8	21.50	21.70	21.40	21.10
25/01/2016	19:36:09	306.0	21.50	21.90	21.40	21.10
25/01/2016	19:36:09	306.3	21.50	21.90	21.50	21.10
25/01/2016	19:36:09	306.4	21.50	21.90	21.50	21.10
25/01/2016	19:36:09	306.6	21.50	21.90	21.50	21.10
25/01/2016	19:36:09	306.8	21.50	21.90	21.50	21.10
25/01/2016	19:36:10	307.0	21.50	21.90	21.40	21.10
25/01/2016	19:36:10	307.2	21.50	21.90	21.40	21.10
25/01/2016	19:36:10	307.5	21.50	21.70	21.40	21.10
25/01/2016	19:36:10	307.6	21.50	21.70	21.40	21.10
25/01/2016	19:36:10	307.8	21.50	21.70	21.40	21.00
25/01/2016	19:36:11	308.1	21.50	21.70	21.40	21.00
25/01/2016	19:36:11	308.2	21.50	21.70	21.50	21.00
25/01/2016	19:36:11	308.4	21.50	21.70	21.50	21.10
25/01/2016	19:36:11	308.6	21.50	21.70	21.50	21.10
25/01/2016	19:36:11	308.8	21.70	21.70	21.40	21.10
25/01/2016	19:36:11	309.0	21.70	21.70	21.40	21.10
25/01/2016	19:36:12	309.2	21.70	21.70	21.40	21.00
25/01/2016	19:36:12	309.4	21.70	21.70	21.40	21.00
25/01/2016	19:36:12	309.6	21.70	21.70	21.40	21.00
25/01/2016	19:36:12	309.8	21.50	21.70	21.40	21.00
25/01/2016	19:36:13	310.0	21.50	21.90	21.40	21.00
25/01/2016	19:36:13	310.2	21.50	21.90	21.40	21.00
25/01/2016	19:36:13	310.4	21.50	21.90	21.40	21.10
25/01/2016	19:36:13	310.6	21.50	21.70	21.40	21.10
25/01/2016	19:36:13	310.8	21.50	21.70	21.40	21.10
25/01/2016	19:36:14	311.0	21.50	21.70	21.40	21.00
25/01/2016	19:36:14	311.3	21.70	21.70	21.40	21.00
25/01/2016	19:36:14	311.4	21.70	21.60	21.40	21.00
25/01/2016	19:36:14	311.6	21.70	21.60	21.50	21.00
25/01/2016	19:36:14	311.8	21.50	21.60	21.50	21.10
25/01/2016	19:36:15	312.0	21.50	21.70	21.50	21.10
25/01/2016	19:36:15	312.2	21.50	21.70	21.50	21.10
25/01/2016	19:36:15	312.4	21.50	21.70	21.40	21.00
25/01/2016	19:36:15	312.6	21.50	21.70	21.40	21.00
25/01/2016	19:36:15	312.8	21.50	21.80	21.40	21.00
25/01/2016	19:36:16	313.1	21.50	21.80	21.40	21.00
25/01/2016	19:36:16	313.2	21.50	21.80	21.40	21.00
25/01/2016	19:36:16	313.4	21.50	21.80	21.40	21.00
25/01/2016	19:36:16	313.6	21.50	21.80	21.40	21.10
25/01/2016	19:36:16	313.8	21.70	21.80	21.40	21.10
25/01/2016	19:36:16	314.0	21.70	21.80	21.40	21.10
25/01/2016	19:36:17	314.3	21.70	21.70	21.40	21.00
25/01/2016	19:36:17	314.4	21.70	21.70	21.40	21.00
25/01/2016	19:36:17	314.6	21.50	21.70	21.40	21.00
25/01/2016	19:36:17	314.9	21.50	21.70	21.40	21.00
25/01/2016	19:36:18	315.0	21.50	21.70	21.40	21.10
25/01/2016	19:36:18	315.2	21.70	21.70	21.40	21.10
25/01/2016	19:36:18	315.4	21.70	21.70	21.40	21.10
25/01/2016	19:36:18	315.6	21.70	21.70	21.40	21.10
25/01/2016	19:36:18	315.8	21.70	21.70	21.40	21.10
25/01/2016	19:36:19	316.0	21.70	21.80	21.40	21.10
25/01/2016	19:36:19	316.2	21.70	21.80	21.50	21.10
25/01/2016	19:36:19	316.4	21.70	21.80	21.50	21.10
25/01/2016	19:36:19	316.6	21.80	21.60	21.50	21.10
25/01/2016	19:36:19	316.8	21.80	21.60	21.50	21.10
25/01/2016	19:36:20	317.0	21.80	21.60	21.50	21.10
25/01/2016	19:36:20	317.2	21.50	21.60	21.50	21.10
25/01/2016	19:36:20	317.4	21.50	21.80	21.40	21.10
25/01/2016	19:36:20	317.6	21.50	21.80	21.40	21.10
25/01/2016	19:36:20	317.8	21.80	21.80	21.40	21.10
25/01/2016	19:36:20	318.1	21.80	21.80	21.40	21.10
25/01/2016	19:36:21	318.2	21.80	21.80	21.40	21.10
25/01/2016	19:36:21	318.4	21.80	21.80	21.40	21.00
25/01/2016	19:36:21	318.6	21.50	21.90	21.40	21.00
25/01/2016	19:36:21	318.9	21.50	21.90	21.40	21.00
25/01/2016	19:36:21	319.0	21.50	21.90	21.40	21.10
25/01/2016	19:36:22	319.2	21.60	21.70	21.40	21.10
25/01/2016	19:36:22	319.4	21.60	21.70	21.50	21.10
25/01/2016	19:36:22	319.6	21.60	21.70	21.50	21.00
25/01/2016	19:36:22	319.8	21.60	21.70	21.50	21.00
25/01/2016	19:36:23	320.1	21.60	21.70	21.50	21.00
25/01/2016	19:36:23	320.2	21.60	21.70	21.50	21.00
25/01/2016	19:36:23	320.4	21.70	21.70	21.50	21.10
25/01/2016	19:36:23	320.7	21.70	21.70	21.50	21.10
25/01/2016	19:36:23	320.8	21.70	21.70	21.50	21.10
25/01/2016	19:36:23	321.0	21.70	21.70	21.50	21.10
25/01/2016	19:36:24	321.2	21.70	21.70	21.50	21.10
25/01/2016	19:36:24	321.4	21.50	21.90	21.40	21.10
25/01/2016	19:36:24	321.6	21.50	21.90	21.40	21.10
25/01/2016	19:36:24	321.8	21.60	21.90	21.40	21.10
25/01/2016	19:36:24	322.0	21.60	21.70	21.40	21.10
25/01/2016	19:36:25	322.2	21.60	21.70	21.50	21.10
25/01/2016	19:36:25	322.4	21.80	21.70	21.50	21.10
25/01/2016	19:36:25	322.6	21.80	21.90	21.50	21.10
25/01/2016	19:36:25	322.8	21.80	21.90	21.40	21.10
25/01/2016	19:36:25	323.0	21.80	21.90	21.40	21.10
25/01/2016	19:36:26	323.2	21.80	21.90	21.40	21.10
25/01/2016	19:36:26	323.4	21.80	21.70	21.40	21.10
25/01/2016	19:36:26	323.6	21.80	21.70	21.40	21.10
25/01/2016	19:36:26	323.9	21.50	21.70	21.40	21.10
25/01/2016	19:36:26	324.0	21.50	21.80	21.40	21.10
25/01/2016	19:36:27	324.2	21.50	21.80	21.40	21.10
25/01/2016	19:36:27	324.4	21.60	21.80	21.40	21.10
25/01/2016	19:36:27	324.6	21.60	21.70	21.40	21.10
25/01/2016	19:36:27	324.8	21.60	21.70	21.40	21.10
25/01/2016	19:36:28	325.0	21.50	21.70	21.40	21.10
25/01/2016	19:36:28	325.2	21.50	21.70	21.40	21.10
25/01/2016	19:36:28	325.4	21.50	21.70	21.50	21.10
25/01/2016	19:36:28	325.7	21.50	21.70	21.50	21.10
25/01/2016	19:36:28	325.8	21.60	21.70	21.50	21.10
25/01/2016	19:36:28	326.0	21.60	21.90	21.50	21.10
25/01/2016	19:36:29	326.2	21.60	21.90	21.40	21.10
25/01/2016	19:36:29	326.5	21.50	21.90	21.40	21.10
25/01/2016	19:36:29	326.6	21.50	21.90	21.40	21.10
25/01/2016	19:36:29	326.8	21.50	21.90	21.50	21.00
25/01/2016	19:36:29	327.0	21.50	21.90	21.50	21.00
25/01/2016	19:36:30	327.2	21.50	21.70	21.50	21.00
25/01/2016	19:36:30	327.4	21.50	21.70	21.50	21.00
25/01/2016	19:36:30	327.6	21.50	21.70	21.50	21.10
25/01/2016	19:36:30	327.8	21.80	21.70	21.50	21.10
25/01/2016	19:36:30	328.0	21.80	21.70	21.50	21.10
25/01/2016	19:36:31	328.2	21.80	21.70	21.50	21.10
25/01/2016	19:36:31	328.4	21.60	21.70	21.50	21.10
25/01/2016	19:36:31	328.6	21.60	21.70	21.50	21.10
25/01/2016	19:36:31	328.8	21.60	21.70	21.50	21.10
25/01/2016	19:36:31	329.0	21.60	21.70	21.50	21.10
25/01/2016	19:36:32	329.2	21.70	21.90	21.50	21.10
25/01/2016	19:36:32	329.4	21.70	21.90	21.40	21.10
25/01/2016	19:36:32	329.7	21.70	21.90	21.40	21.10
25/01/2016	19:36:32	329.8	21.70	21.90	21.40	21.10
25/01/2016	19:36:33	330.0	21.50	21.70	21.40	21.10
25/01/2016	19:36:33	330.2	21.50	21.70	21.40	21.10
25/01/2016	19:36:33	330.4	21.60	21.70	21.40	21.10
25/01/2016	19:36:33	330.6	21.60	21.70	21.40	21.10
25/01/2016	19:36:33	330.8	21.60	21.70	21.40	21.10
25/01/2016	19:36:33	331.0	21.60	21.70	21.40	21.10
25/01/2016	19:36:34	331.2	21.60	21.70	21.40	21.10
25/01/2016	19:36:34	331.5	21.60	21.70	21.50	21.10
25/01/2016	19:36:34	331.6	21.60	21.70	21.50	21.10
25/01/2016	19:36:34	331.8	21.70	21.90	21.50	21.10
25/01/2016	19:36:35	332.0	21.70	21.90	21.40	21.10
25/01/2016	19:36:35	332.2	21.70	21.90	21.40	21.10
25/01/2016	19:36:35	332.4	21.70	21.90	21.40	21.10
25/01/2016	19:36:35	332.6	21.60	21.70	21.40	21.10
25/01/2016	19:36:35	332.8	21.60	21.70	21.50	21.10
25/01/2016	19:36:36	333.0	21.80	21.70	21.50	21.10
25/01/2016	19:36:36	333.3	21.80	21.90	21.50	21.10
25/01/2016	19:36:36	333.4	21.80	21.90	21.50	21.10
25/01/2016	19:36:36	333.6	21.50	21.90	21.50	21.00
25/01/2016	19:36:36	333.8	21.50	21.90	21.50	21.00
25/01/2016	19:36:37	334.0	21.50	21.90	21.50	21.00
25/01/2016	19:36:37	334.2	21.50	21.90	21.50	21.00
25/01/2016	19:36:37	334.4	21.70	21.90	21.50	21.10
25/01/2016	19:36:37	334.6	21.70	21.70	21.50	21.10
25/01/2016	19:36:37	334.8	21.70	21.70	21.50	21.10
25/01/2016	19:36:38	335.0	21.70	21.70	21.50	21.10
25/01/2016	19:36:38	335.2	21.70	21.90	21.50	21.10
25/01/2016	19:36:38	335.4	21.70	21.90	21.50	21.10
25/01/2016	19:36:38	335.6	21.70	21.90	21.50	21.10
25/01/2016	19:36:38	335.8	21.70	21.80	21.50	21.10
25/01/2016	19:36:38	336.0	21.70	21.80	21.50	21.10
25/01/2016	19:36:39	336.2	21.70	21.80	21.50	21.10
25/01/2016	19:36:39	336.5	21.80	21.80	21.50	21.10
25/01/2016	19:36:39	336.6	21.80	21.70	21.50	21.10
25/01/2016	19:36:39	336.8	21.80	21.70	21.50	21.10
25/01/2016	19:36:40	337.0	21.50	21.70	21.50	21.10
25/01/2016	19:36:40	337.2	21.50	21.70	21.50	21.10
25/01/2016	19:36:40	337.4	21.50	21.70	21.50	21.10
25/01/2016	19:36:40	337.6	21.60	21.70	21.40	21.10
25/01/2016	19:36:40	337.8	21.60	21.80	21.40	21.10
25/01/2016	19:36:41	338.0	21.60	21.80	21.40	21.10
25/01/2016	19:36:41	338.3	21.60	21.80	21.40	21.10
25/01/2016	19:36:41	338.4	21.80	21.80	21.40	21.10
25/01/2016	19:36:41	338.6	21.80	21.80	21.40	21.10
25/01/2016	19:36:41	338.8	21.80	21.80	21.50	21.10
25/01/2016	19:36:42	339.1	21.60	21.80	21.50	21.10
25/01/2016	19:36:42	339.2	21.60	21.80	21.50	21.10
25/01/2016	19:36:42	339.4	21.60	21.70	21.40	21.00
25/01/2016	19:36:42	339.6	21.60	21.70	21.40	21.00
25/01/2016	19:36:42	339.8	21.80	21.70	21.40	21.00
25/01/2016	19:36:42	340.0	21.80	21.70	21.40	21.00
25/01/2016	19:36:43	340.2	21.80	21.70	21.40	21.10
25/01/2016	19:36:43	340.4	21.80	21.70	21.40	21.10
25/01/2016	19:36:43	340.6	21.80	21.70	21.40	21.10
25/01/2016	19:36:43	340.8	21.80	21.70	21.50	21.10
25/01/2016	19:36:43	341.0	21.80	21.70	21.50	21.10
25/01/2016	19:36:44	341.2	21.80	21.90	21.50	21.10
25/01/2016	19:36:44	341.4	21.80	21.90	21.50	21.10
25/01/2016	19:36:44	341.6	21.80	21.90	21.50	21.10
25/01/2016	19:36:44	341.8	21.60	21.80	21.50	21.10
25/01/2016	19:36:45	342.0	21.60	21.80	21.50	21.10
25/01/2016	19:36:45	342.3	21.60	21.80	21.50	21.10
25/01/2016	19:36:45	342.4	21.60	21.80	21.50	21.10
25/01/2016	19:36:45	342.6	21.70	21.70	21.50	21.10
25/01/2016	19:36:45	342.8	21.70	21.70	21.50	21.10
25/01/2016	19:36:46	343.0	21.80	21.70	21.50	21.10
25/01/2016	19:36:46	343.2	21.80	21.80	21.50	21.10
25/01/2016	19:36:46	343.4	21.80	21.80	21.50	21.10
25/01/2016	19:36:46	343.6	21.80	21.80	21.50	21.10
25/01/2016	19:36:46	343.8	21.80	21.90	21.50	21.10
25/01/2016	19:36:47	344.1	21.80	21.90	21.50	21.10
25/01/2016	19:36:47	344.2	21.80	21.90	21.50	21.10
25/01/2016	19:36:47	344.4	21.50	21.90	21.50	21.10
25/01/2016	19:36:47	344.6	21.50	21.90	21.50	21.10
25/01/2016	19:36:47	344.8	21.50	21.90	21.50	21.10
25/01/2016	19:36:47	345.0	21.50	21.90	21.50	21.10
25/01/2016	19:36:48	345.2	21.60	21.70	21.60	21.10
25/01/2016	19:36:48	345.4	21.60	21.70	21.60	21.10
25/01/2016	19:36:48	345.6	21.70	21.70	21.60	21.10
25/01/2016	19:36:48	345.9	21.70	21.80	21.60	21.10
25/01/2016	19:36:48	346.0	21.70	21.80	21.50	21.10
25/01/2016	19:36:49	346.2	21.70	21.80	21.50	21.10
25/01/2016	19:36:49	346.4	21.70	21.80	21.50	21.10
25/01/2016	19:36:49	346.6	21.80	21.90	21.50	21.10
25/01/2016	19:36:49	346.8	21.80	21.90	21.50	21.10
25/01/2016	19:36:50	347.0	21.60	21.90	21.50	21.10
25/01/2016	19:36:50	347.2	21.60	21.80	21.50	21.10
25/01/2016	19:36:50	347.4	21.60	21.80	21.50	21.10
25/01/2016	19:36:50	347.6	21.60	21.80	21.50	21.10
25/01/2016	19:36:50	347.8	21.60	21.80	21.50	21.10
25/01/2016	19:36:51	348.1	21.60	21.80	21.50	21.10
25/01/2016	19:36:51	348.2	21.60	21.80	21.50	21.10
25/01/2016	19:36:51	348.4	21.60	21.80	21.50	21.10
25/01/2016	19:36:51	348.6	21.60	21.80	21.50	21.10
25/01/2016	19:36:51	348.8	21.60	21.80	21.50	21.10
25/01/2016	19:36:51	349.0	21.80	21.80	21.50	21.10
25/01/2016	19:36:52	349.2	21.80	22.00	21.50	21.10
25/01/2016	19:36:52	349.4	21.80	22.00	21.50	21.10
25/01/2016	19:36:52	349.6	21.80	22.00	21.50	21.10
25/01/2016	19:36:52	349.8	21.80	21.70	21.50	21.10
25/01/2016	19:36:52	350.0	21.80	21.70	21.50	21.10
25/01/2016	19:36:53	350.2	21.60	21.70	21.50	21.00
25/01/2016	19:36:53	350.4	21.60	21.80	21.50	21.00
25/01/2016	19:36:53	350.6	21.60	21.80	21.50	21.00
25/01/2016	19:36:53	350.9	21.60	21.80	21.50	21.10
25/01/2016	19:36:53	351.0	21.60	21.80	21.50	21.10
25/01/2016	19:36:54	351.2	21.60	22.00	21.50	21.10
25/01/2016	19:36:54	351.4	21.60	22.00	21.50	21.10
25/01/2016	19:36:54	351.7	21.60	22.00	21.50	21.10
25/01/2016	19:36:54	351.8	21.60	22.00	21.50	21.10
25/01/2016	19:36:55	352.0	21.60	21.90	21.50	21.10
25/01/2016	19:36:55	352.2	21.60	21.90	21.50	21.10
25/01/2016	19:36:55	352.4	21.80	22.00	21.50	21.10
25/01/2016	19:36:55	352.6	21.80	22.00	21.50	21.10
25/01/2016	19:36:55	352.8	21.80	22.00	21.50	21.10
25/01/2016	19:36:55	353.0	21.60	22.00	21.50	21.10
25/01/2016	19:36:56	353.2	21.60	22.00	21.50	21.10
25/01/2016	19:36:56	353.4	21.60	21.80	21.50	21.10
25/01/2016	19:36:56	353.6	21.60	21.80	21.50	21.10
25/01/2016	19:36:56	353.9	21.70	21.90	21.50	21.10
25/01/2016	19:36:56	354.0	21.70	21.90	21.50	21.10
25/01/2016	19:36:57	354.2	21.60	21.90	21.50	21.10
25/01/2016	19:36:57	354.4	21.60	21.90	21.50	21.10
25/01/2016	19:36:57	354.6	21.60	22.00	21.50	21.10
25/01/2016	19:36:57	354.8	21.60	22.00	21.50	21.00
25/01/2016	19:36:57	355.0	21.60	22.00	21.50	21.00
25/01/2016	19:36:58	355.2	21.60	21.70	21.50	21.00
25/01/2016	19:36:58	355.4	21.60	21.70	21.50	21.10
25/01/2016	19:36:58	355.6	21.60	21.70	21.50	21.10
25/01/2016	19:36:58	355.8	21.60	21.90	21.50	21.10
25/01/2016	19:36:58	356.0	21.60	21.90	21.50	21.10
25/01/2016	19:36:59	356.2	21.80	21.90	21.50	21.10
25/01/2016	19:36:59	356.4	21.80	21.90	21.50	21.10
25/01/2016	19:36:59	356.7	21.80	21.90	21.50	21.10
25/01/2016	19:36:59	356.8	21.80	21.90	21.50	21.10
25/01/2016	19:37:00	357.0	21.60	21.90	21.50	21.10
25/01/2016	19:37:00	357.2	21.60	21.90	21.50	21.10
25/01/2016	19:37:00	357.4	21.60	21.90	21.50	21.10
25/01/2016	19:37:00	357.6	21.60	21.90	21.50	21.10
25/01/2016	19:37:00	357.8	21.80	21.90	21.50	21.10
25/01/2016	19:37:00	358.0	21.80	21.90	21.50	21.10
25/01/2016	19:37:01	358.2	21.80	21.90	21.50	21.10
25/01/2016	19:37:01	358.5	21.80	22.10	21.50	21.10
25/01/2016	19:37:01	358.6	21.80	22.10	21.50	21.10
25/01/2016	19:37:01	358.8	21.80	22.10	21.50	21.10
25/01/2016	19:37:01	359.0	21.80	22.10	21.50	21.10
25/01/2016	19:37:02	359.2	21.70	21.90	21.60	21.10
25/01/2016	19:37:02	359.4	21.70	21.90	21.60	21.10
25/01/2016	19:37:02	359.6	21.80	21.90	21.60	21.10
25/01/2016	19:37:02	359.8	21.80	21.90	21.60	21.10
25/01/2016	19:37:03	360.0	21.80	21.90	21.50	21.10
25/01/2016	19:37:03	360.3	21.80	21.90	21.50	21.10
25/01/2016	19:37:03	360.4	21.80	21.80	21.50	21.10
25/01/2016	19:37:03	360.7	21.80	21.80	21.50	21.10
25/01/2016	19:37:03	360.8	21.80	21.80	21.50	21.10
25/01/2016	19:37:04	361.0	21.60	21.80	21.50	21.10
25/01/2016	19:37:04	361.2	21.60	21.80	21.50	21.10
25/01/2016	19:37:04	361.4	21.60	21.80	21.60	21.10
25/01/2016	19:37:04	361.6	21.90	21.80	21.60	21.10
25/01/2016	19:37:04	361.8	21.90	21.90	21.60	21.10
25/01/2016	19:37:05	362.0	21.90	21.90	21.60	21.10
25/01/2016	19:37:05	362.2	21.80	21.90	21.60	21.10
25/01/2016	19:37:05	362.4	21.80	22.00	21.60	21.10
25/01/2016	19:37:05	362.6	21.80	22.00	21.60	21.10
25/01/2016	19:37:05	362.8	21.80	22.00	21.60	21.10
25/01/2016	19:37:06	363.0	21.80	21.80	21.60	21.10
25/01/2016	19:37:06	363.2	21.80	21.80	21.50	21.10
25/01/2016	19:37:06	363.5	21.80	21.80	21.50	21.10
25/01/2016	19:37:06	363.6	21.70	21.80	21.50	21.10
25/01/2016	19:37:06	363.8	21.70	21.80	21.50	21.10
25/01/2016	19:37:07	364.0	21.70	21.80	21.50	21.10
25/01/2016	19:37:07	364.3	21.80	21.80	21.50	21.10
25/01/2016	19:37:07	364.4	21.80	21.80	21.50	21.10
25/01/2016	19:37:07	364.6	21.80	22.10	21.60	21.10
25/01/2016	19:37:07	364.8	21.80	22.10	21.60	21.10
25/01/2016	19:37:08	365.0	21.90	21.90	21.60	21.10
25/01/2016	19:37:08	365.2	21.90	21.90	21.60	21.10
25/01/2016	19:37:08	365.4	21.90	21.90	21.50	21.10
25/01/2016	19:37:08	365.6	21.60	21.90	21.50	21.10
25/01/2016	19:37:08	365.8	21.60	21.90	21.50	21.10
25/01/2016	19:37:09	366.1	21.60	21.90	21.50	21.10
25/01/2016	19:37:09	366.2	21.80	21.90	21.50	21.10
25/01/2016	19:37:09	366.5	21.80	21.80	21.50	21.10
25/01/2016	19:37:09	366.6	21.80	21.80	21.50	21.10
25/01/2016	19:37:09	366.8	21.60	21.80	21.50	21.10
25/01/2016	19:37:09	367.0	21.60	21.80	21.50	21.10
25/01/2016	19:37:10	367.2	21.60	22.00	21.60	21.10
25/01/2016	19:37:10	367.4	21.60	22.00	21.60	21.10
25/01/2016	19:37:10	367.6	21.60	22.00	21.60	21.10
25/01/2016	19:37:10	367.8	21.70	21.80	21.60	21.10
25/01/2016	19:37:11	368.0	21.70	21.80	21.60	21.10
25/01/2016	19:37:11	368.2	21.60	21.80	21.60	21.10
25/01/2016	19:37:11	368.4	21.60	21.90	21.60	21.10
25/01/2016	19:37:11	368.6	21.60	21.90	21.50	21.10
25/01/2016	19:37:11	368.8	21.60	21.90	21.50	21.10
25/01/2016	19:37:12	369.0	21.60	22.00	21.50	21.10
25/01/2016	19:37:12	369.3	21.60	22.00	21.50	21.10
25/01/2016	19:37:12	369.4	21.60	22.00	21.50	21.10
25/01/2016	19:37:12	369.6	21.90	21.90	21.50	21.10
25/01/2016	19:37:12	369.8	21.90	21.90	21.50	21.10
25/01/2016	19:37:13	370.0	21.90	21.90	21.50	21.10
25/01/2016	19:37:13	370.2	21.90	21.90	21.50	21.10
25/01/2016	19:37:13	370.4	21.60	21.90	21.60	21.10
25/01/2016	19:37:13	370.6	21.60	21.90	21.60	21.10
25/01/2016	19:37:13	370.8	21.90	21.90	21.60	21.10
25/01/2016	19:37:14	371.1	21.90	21.80	21.60	21.10
25/01/2016	19:37:14	371.2	21.90	21.80	21.50	21.10
25/01/2016	19:37:14	371.4	21.90	21.80	21.50	21.10
25/01/2016	19:37:14	371.6	21.90	22.00	21.50	21.10
25/01/2016	19:37:14	371.8	21.90	22.00	21.60	21.10
25/01/2016	19:37:14	372.0	21.90	22.00	21.60	21.10
25/01/2016	19:37:15	372.3	21.70	21.90	21.60	21.10
25/01/2016	19:37:15	372.4	21.70	21.90	21.60	21.10
25/01/2016	19:37:15	372.6	21.70	21.90	21.50	21.10
25/01/2016	19:37:15	372.9	21.90	21.90	21.50	21.10
25/01/2016	19:37:16	373.0	21.90	21.80	21.50	21.10
25/01/2016	19:37:16	373.2	21.90	21.80	21.60	21.10
25/01/2016	19:37:16	373.4	21.90	21.80	21.60	21.10
25/01/2016	19:37:16	373.6	21.60	22.00	21.60	21.10
25/01/2016	19:37:16	373.8	21.60	22.00	21.60	21.10
25/01/2016	19:37:17	374.0	21.60	22.00	21.60	21.10
25/01/2016	19:37:17	374.2	21.90	22.00	21.60	21.10
25/01/2016	19:37:17	374.4	21.90	21.90	21.60	21.10
25/01/2016	19:37:17	374.6	21.90	21.90	21.60	21.10
25/01/2016	19:37:17	374.8	21.90	21.90	21.60	21.10
25/01/2016	19:37:18	375.0	21.90	22.00	21.60	21.10
25/01/2016	19:37:18	375.2	21.90	22.00	21.50	21.10
25/01/2016	19:37:18	375.4	21.70	22.00	21.50	21.10
25/01/2016	19:37:18	375.6	21.70	21.80	21.50	21.10
25/01/2016	19:37:18	375.8	21.70	21.80	21.50	21.10
25/01/2016	19:37:18	376.1	21.70	21.80	21.50	21.10
25/01/2016	19:37:19	376.2	21.60	21.80	21.50	21.10
25/01/2016	19:37:19	376.4	21.60	21.90	21.50	21.10
25/01/2016	19:37:19	376.6	21.60	21.90	21.60	21.10
25/01/2016	19:37:19	376.9	21.90	21.90	21.60	21.10
25/01/2016	19:37:19	377.0	21.90	21.90	21.60	21.10
25/01/2016	19:37:20	377.2	21.90	21.90	21.60	21.10
25/01/2016	19:37:20	377.4	21.90	21.90	21.60	21.10
25/01/2016	19:37:20	377.6	21.60	22.00	21.60	21.10
25/01/2016	19:37:20	377.8	21.60	22.00	21.60	21.10
25/01/2016	19:37:20	378.0	21.60	22.00	21.60	21.10
25/01/2016	19:37:21	378.2	21.60	22.00	21.60	21.10
25/01/2016	19:37:21	378.4	21.60	22.00	21.60	21.10
25/01/2016	19:37:21	378.7	21.60	22.00	21.60	21.10
25/01/2016	19:37:21	378.8	21.70	22.00	21.60	21.10
25/01/2016	19:37:22	379.0	21.70	22.00	21.60	21.10
25/01/2016	19:37:22	379.2	21.70	22.00	21.60	21.10
25/01/2016	19:37:22	379.4	21.70	22.00	21.60	21.10
25/01/2016	19:37:22	379.6	21.70	22.00	21.60	21.10
25/01/2016	19:37:22	379.8	21.70	21.90	21.60	21.10
25/01/2016	19:37:22	380.0	21.70	21.90	21.60	21.10
25/01/2016	19:37:23	380.2	21.90	21.90	21.60	21.10
25/01/2016	19:37:23	380.4	21.90	21.80	21.60	21.10
25/01/2016	19:37:23	380.6	21.90	21.80	21.60	21.10
25/01/2016	19:37:23	380.8	21.70	21.80	21.60	21.10
25/01/2016	19:37:23	381.0	21.70	21.80	21.60	21.10
25/01/2016	19:37:24	381.2	21.70	21.80	21.50	21.10
25/01/2016	19:37:24	381.4	21.90	21.80	21.50	21.10
25/01/2016	19:37:24	381.6	21.90	21.80	21.50	21.10
25/01/2016	19:37:24	381.9	21.90	21.80	21.80	21.10
25/01/2016	19:37:24	382.0	21.90	21.80	21.80	21.10
25/01/2016	19:37:25	382.2	21.90	21.80	21.80	21.10
25/01/2016	19:37:25	382.4	21.90	22.00	21.50	21.10
25/01/2016	19:37:25	382.6	21.90	22.00	21.50	21.10
25/01/2016	19:37:25	382.8	21.90	22.00	21.50	21.10
25/01/2016	19:37:26	383.0	21.90	22.00	21.60	21.10
25/01/2016	19:37:26	383.2	21.90	22.00	21.60	21.10
25/01/2016	19:37:26	383.4	21.70	22.00	21.60	21.10
25/01/2016	19:37:26	383.7	21.70	22.00	21.60	21.10
25/01/2016	19:37:26	383.8	21.70	22.00	21.60	21.10
25/01/2016	19:37:26	384.0	21.70	22.00	21.60	21.10
25/01/2016	19:37:27	384.2	21.90	22.00	21.60	21.10
25/01/2016	19:37:27	384.5	21.90	22.00	21.60	21.10
25/01/2016	19:37:27	384.6	21.90	22.00	21.60	21.10
25/01/2016	19:37:27	384.8	21.90	22.00	21.60	21.10
25/01/2016	19:37:27	385.0	21.90	22.00	21.60	21.10
25/01/2016	19:37:28	385.2	21.90	22.00	21.70	21.10
25/01/2016	19:37:28	385.4	21.90	22.00	21.70	21.10
25/01/2016	19:37:28	385.6	21.70	21.90	21.70	21.10
25/01/2016	19:37:28	385.8	21.70	21.90	21.60	21.10
25/01/2016	19:37:28	386.0	21.70	21.90	21.60	21.10
25/01/2016	19:37:29	386.2	21.80	21.90	21.60	21.10
25/01/2016	19:37:29	386.4	21.80	21.90	21.60	21.10
25/01/2016	19:37:29	386.6	21.80	21.90	21.60	21.10
25/01/2016	19:37:29	386.8	21.90	21.90	21.60	21.10
25/01/2016	19:37:29	387.0	21.90	22.00	21.60	21.10
25/01/2016	19:37:30	387.2	21.90	22.00	21.50	21.10
25/01/2016	19:37:30	387.4	21.90	22.00	21.50	21.10
25/01/2016	19:37:30	387.7	21.90	21.80	21.50	21.10
25/01/2016	19:37:30	387.8	21.90	21.80	21.70	21.10
25/01/2016	19:37:31	388.0	21.80	21.80	21.70	21.10
25/01/2016	19:37:31	388.2	21.80	21.90	21.70	21.10
25/01/2016	19:37:31	388.4	21.80	21.90	21.60	21.10
25/01/2016	19:37:31	388.6	21.80	21.90	21.60	21.10
25/01/2016	19:37:31	388.8	21.70	21.90	21.60	21.20
25/01/2016	19:37:31	389.0	21.70	21.90	21.60	21.20
25/01/2016	19:37:32	389.2	21.70	21.90	21.70	21.10
25/01/2016	19:37:32	389.5	21.90	21.90	21.70	21.10
25/01/2016	19:37:32	389.6	21.90	22.10	21.70	21.10
25/01/2016	19:37:32	389.8	21.90	22.10	21.60	21.10
25/01/2016	19:37:33	390.0	21.80	22.10	21.60	21.10
25/01/2016	19:37:33	390.2	21.80	21.90	21.60	21.10
25/01/2016	19:37:33	390.4	21.80	21.90	21.60	21.10
25/01/2016	19:37:33	390.6	21.90	21.90	21.60	21.10
25/01/2016	19:37:33	390.8	21.90	21.90	21.60	21.10
25/01/2016	19:37:34	391.0	21.90	22.10	21.60	21.10
25/01/2016	19:37:34	391.3	21.90	22.10	21.60	21.10
25/01/2016	19:37:34	391.4	21.70	22.10	21.60	21.10
25/01/2016	19:37:34	391.6	21.70	22.00	21.60	21.10
25/01/2016	19:37:34	391.8	21.70	22.00	21.60	21.10
25/01/2016	19:37:35	392.0	21.90	22.00	21.60	21.10
25/01/2016	19:37:35	392.2	21.90	22.00	21.60	21.10
25/01/2016	19:37:35	392.4	21.90	21.90	21.60	21.10
25/01/2016	19:37:35	392.6	21.90	21.90	21.60	21.10
25/01/2016	19:37:35	392.8	21.90	21.90	21.60	21.10
25/01/2016	19:37:36	393.0	21.90	22.00	21.50	21.10
25/01/2016	19:37:36	393.2	21.90	22.00	21.50	21.10
25/01/2016	19:37:36	393.4	21.70	22.00	21.50	21.10
25/01/2016	19:37:36	393.6	21.70	21.90	21.50	21.10
25/01/2016	19:37:36	393.8	21.70	21.90	21.60	21.10
25/01/2016	19:37:37	394.0	21.90	21.90	21.60	21.10
25/01/2016	19:37:37	394.2	21.90	22.10	21.60	21.10
25/01/2016	19:37:37	394.5	21.90	22.10	21.60	21.10
25/01/2016	19:37:37	394.6	21.90	22.10	21.60	21.10
25/01/2016	19:37:37	394.8	21.70	22.10	21.60	21.10
25/01/2016	19:37:38	395.0	21.70	21.90	21.60	21.10
25/01/2016	19:37:38	395.3	21.70	21.90	21.60	21.10
25/01/2016	19:37:38	395.4	21.70	21.90	21.60	21.10
25/01/2016	19:37:38	395.6	21.90	22.10	21.60	21.10
25/01/2016	19:37:38	395.8	21.90	22.10	21.60	21.10
25/01/2016	19:37:39	396.0	21.90	22.10	21.60	21.10
25/01/2016	19:37:39	396.2	21.90	22.10	21.60	21.10
25/01/2016	19:37:39	396.4	21.90	21.90	21.60	21.10
25/01/2016	19:37:39	396.6	21.90	21.90	21.60	21.10
25/01/2016	19:37:39	396.8	21.70	22.00	21.60	21.10
25/01/2016	19:37:40	397.1	21.70	22.00	21.60	21.10
25/01/2016	19:37:40	397.2	21.70	22.00	21.60	21.10
25/01/2016	19:37:40	397.4	21.80	21.90	21.60	21.10
25/01/2016	19:37:40	397.6	21.80	21.90	21.60	21.10
25/01/2016	19:37:40	397.8	21.80	21.90	21.60	21.10
25/01/2016	19:37:40	398.0	21.80	21.90	21.60	21.10
25/01/2016	19:37:41	398.2	21.90	22.10	21.60	21.10
25/01/2016	19:37:41	398.4	21.90	22.10	21.60	21.10
25/01/2016	19:37:41	398.6	21.90	22.10	21.60	21.10
25/01/2016	19:37:41	398.8	21.70	22.10	21.60	21.10
[truncated: 5,065 more rows]
