# Supplementary material for: Safety of intrauterine devices in MRI
Source: PLoS One. 2018 Oct 9;13(10):e0204220. doi: 10.1371/journal.pone.0204220 (PMC6177157; doi:10.1371/journal.pone.0204220)
Supplement: S1 File — (ZIP) [file pone.0204220.s001.zip › rf_heating/novat_3T_right.tem]

Qualitrol Corporation
Instrument(serial):		1(RFX637A)	1(RFX637A)	1(RFX637A)	1(RFX637A)
Channel name:			1:S1	2:S2	3:S3	4:S4
Channel # :			1	2	3	4
dd/mm/yyyy	hh:mm:ss
25/01/2016	18:33:33	0.0	21.10	20.80	21.00	21.00
25/01/2016	18:33:34	0.2	21.00	20.80	21.00	21.00
25/01/2016	18:33:34	0.4	21.00	20.70	21.20	21.00
25/01/2016	18:33:34	0.6	21.00	20.70	21.20	21.00
25/01/2016	18:33:34	0.8	21.20	20.70	21.20	21.00
25/01/2016	18:33:34	1.0	21.20	20.70	21.20	21.00
25/01/2016	18:33:35	1.2	21.20	20.70	21.10	21.00
25/01/2016	18:33:35	1.4	21.20	20.70	21.10	21.00
25/01/2016	18:33:35	1.6	21.20	20.50	21.10	21.00
25/01/2016	18:33:35	1.8	21.20	20.50	21.10	21.00
25/01/2016	18:33:35	2.0	21.20	20.50	21.00	21.00
25/01/2016	18:33:36	2.2	21.10	20.50	21.00	21.00
25/01/2016	18:33:36	2.4	21.10	20.80	21.10	21.00
25/01/2016	18:33:36	2.7	21.10	20.80	21.10	21.00
25/01/2016	18:33:36	2.8	21.20	20.80	21.10	21.00
25/01/2016	18:33:37	3.0	21.20	20.60	21.00	21.00
25/01/2016	18:33:37	3.2	21.20	20.60	21.00	21.00
25/01/2016	18:33:37	3.4	21.20	20.60	21.00	21.00
25/01/2016	18:33:37	3.6	21.20	20.60	21.00	21.00
25/01/2016	18:33:37	3.8	21.20	20.80	20.90	21.00
25/01/2016	18:33:37	4.0	21.20	20.80	20.90	21.00
25/01/2016	18:33:38	4.2	21.20	20.80	20.90	21.00
25/01/2016	18:33:38	4.5	21.20	20.80	20.90	21.00
25/01/2016	18:33:38	4.6	21.20	20.80	20.90	21.20
25/01/2016	18:33:38	4.8	21.10	20.80	20.90	21.20
25/01/2016	18:33:38	5.0	21.10	20.80	20.90	21.20
25/01/2016	18:33:39	5.2	21.10	20.80	20.90	21.00
25/01/2016	18:33:39	5.4	21.10	20.80	20.90	21.00
25/01/2016	18:33:39	5.6	21.10	20.70	20.90	21.00
25/01/2016	18:33:39	5.8	21.10	20.70	21.20	21.00
25/01/2016	18:33:39	6.0	21.10	20.70	21.20	21.00
25/01/2016	18:33:40	6.2	21.20	20.80	21.20	21.00
25/01/2016	18:33:40	6.4	21.20	20.80	21.10	21.00
25/01/2016	18:33:40	6.6	21.20	20.80	21.10	21.00
25/01/2016	18:33:40	6.8	21.10	20.80	21.10	21.00
25/01/2016	18:33:40	7.0	21.10	20.80	21.10	21.00
25/01/2016	18:33:41	7.2	21.10	20.80	21.00	21.00
25/01/2016	18:33:41	7.4	21.10	20.80	21.00	21.00
25/01/2016	18:33:41	7.6	21.10	20.50	21.00	21.00
25/01/2016	18:33:41	7.8	21.10	20.50	21.10	21.00
25/01/2016	18:33:41	8.0	21.10	20.50	21.10	21.00
25/01/2016	18:33:42	8.2	21.10	20.80	21.10	21.00
25/01/2016	18:33:42	8.4	21.10	20.80	21.20	21.00
25/01/2016	18:33:42	8.6	21.10	20.80	21.20	21.00
25/01/2016	18:33:42	8.8	20.90	20.80	21.20	21.00
25/01/2016	18:33:42	9.0	20.90	20.70	21.20	21.00
25/01/2016	18:33:43	9.2	20.90	20.70	21.00	21.00
25/01/2016	18:33:43	9.4	21.20	20.70	21.00	21.00
25/01/2016	18:33:43	9.6	21.20	20.70	21.00	21.00
25/01/2016	18:33:43	9.8	21.20	20.70	21.20	21.00
25/01/2016	18:33:43	10.0	21.20	20.70	21.20	21.00
25/01/2016	18:33:44	10.2	21.20	20.80	21.20	21.00
25/01/2016	18:33:44	10.4	21.20	20.80	21.20	21.00
25/01/2016	18:33:44	10.6	21.10	20.80	21.10	21.00
25/01/2016	18:33:44	10.8	21.10	20.80	21.10	21.00
25/01/2016	18:33:44	11.0	21.10	20.80	20.90	21.00
25/01/2016	18:33:45	11.3	21.10	20.80	20.90	21.00
25/01/2016	18:33:45	11.4	21.10	20.80	20.90	21.00
25/01/2016	18:33:45	11.6	21.10	20.70	20.90	21.00
25/01/2016	18:33:45	11.8	21.10	20.70	20.90	21.00
25/01/2016	18:33:45	12.0	21.10	20.70	21.10	21.00
25/01/2016	18:33:46	12.2	21.10	20.70	21.10	21.00
25/01/2016	18:33:46	12.4	21.10	20.70	21.00	21.00
25/01/2016	18:33:46	12.6	21.10	20.70	21.00	21.00
25/01/2016	18:33:46	12.8	21.10	20.70	21.00	21.00
25/01/2016	18:33:46	13.0	21.00	20.80	21.00	21.00
25/01/2016	18:33:47	13.2	21.00	20.80	21.00	21.00
25/01/2016	18:33:47	13.4	21.20	20.80	21.00	21.00
25/01/2016	18:33:47	13.6	21.20	20.90	21.00	21.00
25/01/2016	18:33:47	13.8	21.20	20.90	21.20	21.00
25/01/2016	18:33:47	14.0	21.10	20.90	21.20	21.00
25/01/2016	18:33:48	14.2	21.10	20.80	21.20	21.00
25/01/2016	18:33:48	14.4	21.10	20.80	21.10	21.00
25/01/2016	18:33:48	14.6	21.10	20.80	21.10	21.00
25/01/2016	18:33:48	14.8	21.10	20.70	21.10	21.00
25/01/2016	18:33:48	15.0	21.10	20.70	21.20	21.00
25/01/2016	18:33:49	15.2	21.10	20.70	21.20	21.00
25/01/2016	18:33:49	15.4	21.10	20.70	21.20	21.00
25/01/2016	18:33:49	15.6	21.10	20.70	21.20	21.00
25/01/2016	18:33:49	15.8	21.10	20.70	20.90	21.00
25/01/2016	18:33:49	16.0	21.00	20.70	20.90	21.00
25/01/2016	18:33:50	16.2	21.00	20.80	20.90	21.00
25/01/2016	18:33:50	16.4	21.00	20.80	21.00	21.00
25/01/2016	18:33:50	16.6	21.20	20.80	21.00	21.00
25/01/2016	18:33:50	16.8	21.20	20.70	21.00	21.00
25/01/2016	18:33:50	17.0	21.20	20.70	21.00	21.00
25/01/2016	18:33:51	17.2	21.20	20.70	21.00	21.00
25/01/2016	18:33:51	17.4	21.10	20.60	21.00	21.00
25/01/2016	18:33:51	17.6	21.10	20.60	21.00	21.00
25/01/2016	18:33:51	17.8	21.10	20.60	21.00	21.00
25/01/2016	18:33:51	18.1	21.20	20.60	21.00	21.00
25/01/2016	18:33:52	18.2	21.20	20.80	21.00	21.00
25/01/2016	18:33:52	18.4	21.20	20.80	21.10	21.00
25/01/2016	18:33:52	18.6	21.20	20.80	21.10	21.00
25/01/2016	18:33:52	18.8	21.10	20.50	21.10	21.00
25/01/2016	18:33:52	19.0	21.10	20.50	21.10	21.00
25/01/2016	18:33:53	19.2	21.10	20.50	21.10	21.00
25/01/2016	18:33:53	19.4	21.10	20.50	21.10	21.00
25/01/2016	18:33:53	19.6	21.10	20.50	21.10	21.00
25/01/2016	18:33:53	19.8	21.10	20.70	21.20	21.00
25/01/2016	18:33:53	20.0	20.90	20.70	21.20	21.00
25/01/2016	18:33:54	20.2	20.90	20.60	21.20	21.00
25/01/2016	18:33:54	20.4	20.90	20.60	21.10	21.00
25/01/2016	18:33:54	20.6	21.20	20.60	21.10	21.00
25/01/2016	18:33:54	20.8	21.20	20.60	21.10	21.00
25/01/2016	18:33:54	21.0	21.20	20.70	21.00	21.00
25/01/2016	18:33:55	21.2	21.20	20.70	21.00	21.00
25/01/2016	18:33:55	21.4	21.10	20.70	21.00	21.00
25/01/2016	18:33:55	21.6	21.10	20.80	21.10	21.00
25/01/2016	18:33:55	21.8	21.10	20.80	21.10	21.00
25/01/2016	18:33:55	22.0	21.00	20.80	21.10	21.00
25/01/2016	18:33:56	22.2	21.00	20.70	21.10	21.00
25/01/2016	18:33:56	22.4	21.00	20.70	21.00	21.00
25/01/2016	18:33:56	22.6	21.00	20.70	21.00	21.00
25/01/2016	18:33:56	22.8	21.00	20.90	21.00	21.00
25/01/2016	18:33:56	23.0	21.00	20.90	21.20	21.00
25/01/2016	18:33:57	23.2	21.00	20.90	21.20	21.00
25/01/2016	18:33:57	23.4	21.10	20.90	21.20	21.00
25/01/2016	18:33:57	23.6	21.10	20.80	21.00	21.00
25/01/2016	18:33:57	23.8	21.10	20.80	21.00	21.00
25/01/2016	18:33:57	24.0	21.10	20.80	21.00	21.00
25/01/2016	18:33:58	24.2	21.10	20.50	21.00	21.00
25/01/2016	18:33:58	24.4	21.10	20.50	21.00	21.00
25/01/2016	18:33:58	24.6	21.20	20.50	21.00	21.00
25/01/2016	18:33:58	24.9	21.20	20.60	21.00	21.00
25/01/2016	18:33:58	25.0	21.20	20.60	20.90	21.00
25/01/2016	18:33:59	25.2	21.20	20.60	20.90	21.00
25/01/2016	18:33:59	25.4	21.20	20.60	20.90	21.00
25/01/2016	18:33:59	25.6	21.10	20.60	21.20	21.00
25/01/2016	18:33:59	25.8	21.10	20.60	21.20	21.00
25/01/2016	18:33:59	26.0	21.10	20.60	21.20	21.20
25/01/2016	18:34:00	26.2	21.10	20.50	21.20	21.20
25/01/2016	18:34:00	26.4	21.10	20.50	21.20	21.20
25/01/2016	18:34:00	26.6	21.10	20.50	21.00	21.00
25/01/2016	18:34:00	26.8	21.10	20.70	21.00	21.00
25/01/2016	18:34:01	27.0	21.10	20.70	21.20	21.00
25/01/2016	18:34:01	27.2	21.10	20.70	21.20	21.00
25/01/2016	18:34:01	27.4	21.10	20.70	21.20	21.00
25/01/2016	18:34:01	27.6	21.10	20.70	21.20	21.00
25/01/2016	18:34:01	27.8	21.10	20.70	21.10	21.00
25/01/2016	18:34:01	28.0	21.10	20.70	21.10	21.00
25/01/2016	18:34:02	28.2	21.10	20.80	21.10	21.00
25/01/2016	18:34:02	28.4	21.10	20.80	20.90	21.00
25/01/2016	18:34:02	28.6	20.90	20.80	20.90	21.00
25/01/2016	18:34:02	28.8	20.90	20.70	20.90	21.00
25/01/2016	18:34:02	29.0	20.90	20.70	21.20	21.00
25/01/2016	18:34:03	29.2	20.90	20.70	21.20	21.00
25/01/2016	18:34:03	29.4	20.90	20.70	21.20	21.00
25/01/2016	18:34:03	29.6	20.90	20.70	21.00	21.00
25/01/2016	18:34:03	29.8	20.90	20.70	21.00	21.00
25/01/2016	18:34:03	30.0	21.20	20.70	21.00	21.00
25/01/2016	18:34:04	30.2	21.20	20.50	21.10	21.00
25/01/2016	18:34:04	30.4	21.20	20.50	21.10	21.00
25/01/2016	18:34:04	30.6	21.10	20.50	21.10	21.00
25/01/2016	18:34:04	30.8	21.10	20.50	21.10	21.00
25/01/2016	18:34:05	31.0	21.10	20.70	21.10	21.00
25/01/2016	18:34:05	31.2	21.10	20.70	21.10	21.00
25/01/2016	18:34:05	31.4	20.90	20.70	21.10	21.00
25/01/2016	18:34:05	31.6	20.90	20.70	20.90	21.00
25/01/2016	18:34:05	31.8	20.90	20.70	20.90	21.00
25/01/2016	18:34:05	32.0	21.10	20.70	20.90	21.00
25/01/2016	18:34:06	32.2	21.10	20.70	20.90	21.00
25/01/2016	18:34:06	32.4	21.10	20.70	21.10	20.90
25/01/2016	18:34:06	32.6	21.10	20.70	21.10	20.90
25/01/2016	18:34:06	32.8	21.00	20.70	21.20	20.90
25/01/2016	18:34:06	33.0	21.00	20.70	21.20	20.90
25/01/2016	18:34:07	33.2	20.90	20.70	21.20	20.90
25/01/2016	18:34:07	33.5	20.90	20.50	21.20	20.90
25/01/2016	18:34:07	33.6	20.90	20.50	21.10	20.90
25/01/2016	18:34:07	33.8	20.90	20.50	21.10	21.00
25/01/2016	18:34:07	34.0	20.90	20.50	21.10	21.00
25/01/2016	18:34:08	34.2	21.10	20.70	21.00	21.00
25/01/2016	18:34:08	34.4	21.10	20.70	21.00	21.00
25/01/2016	18:34:08	34.6	21.20	20.70	21.00	21.00
25/01/2016	18:34:08	34.8	21.20	20.80	21.00	21.00
25/01/2016	18:34:08	35.0	21.20	20.80	21.20	21.00
25/01/2016	18:34:09	35.2	21.00	20.80	21.20	21.00
25/01/2016	18:34:09	35.4	21.00	20.90	21.20	21.00
25/01/2016	18:34:09	35.6	21.00	20.90	21.10	21.00
25/01/2016	18:34:09	35.8	21.00	20.90	21.10	21.00
25/01/2016	18:34:10	36.0	21.10	20.70	21.10	21.00
25/01/2016	18:34:10	36.2	21.10	20.70	21.10	21.00
25/01/2016	18:34:10	36.4	21.10	20.70	21.20	21.00
25/01/2016	18:34:10	36.6	21.10	20.70	21.20	21.00
25/01/2016	18:34:10	36.8	21.10	20.70	21.20	21.00
25/01/2016	18:34:10	37.0	21.10	20.70	21.10	21.00
25/01/2016	18:34:11	37.2	21.10	20.70	21.10	21.00
25/01/2016	18:34:11	37.4	21.10	20.70	21.10	21.00
25/01/2016	18:34:11	37.6	21.10	20.70	21.10	21.00
25/01/2016	18:34:11	37.8	21.10	20.70	21.10	21.00
25/01/2016	18:34:11	38.0	21.10	20.70	21.10	21.00
25/01/2016	18:34:12	38.2	21.10	20.70	20.90	21.00
25/01/2016	18:34:12	38.4	21.10	20.70	20.90	21.00
25/01/2016	18:34:12	38.6	20.90	20.70	20.90	21.00
25/01/2016	18:34:12	38.8	20.90	20.60	20.90	21.00
25/01/2016	18:34:12	39.0	20.90	20.60	21.20	21.00
25/01/2016	18:34:13	39.2	20.90	20.60	21.20	21.00
25/01/2016	18:34:13	39.4	20.90	20.60	21.20	21.00
25/01/2016	18:34:13	39.6	20.90	20.70	21.10	21.00
25/01/2016	18:34:13	39.8	20.90	20.70	21.10	21.00
25/01/2016	18:34:13	40.0	21.20	20.60	21.10	21.00
25/01/2016	18:34:14	40.3	21.20	20.60	20.90	21.00
25/01/2016	18:34:14	40.4	21.20	20.60	20.90	21.00
25/01/2016	18:34:14	40.6	21.10	20.60	20.90	21.00
25/01/2016	18:34:14	40.8	21.10	20.60	20.90	21.00
25/01/2016	18:34:14	41.0	21.10	20.70	21.20	21.00
25/01/2016	18:34:15	41.2	21.10	20.70	21.20	21.00
25/01/2016	18:34:15	41.4	21.20	20.70	21.20	21.00
25/01/2016	18:34:15	41.6	21.20	20.70	21.20	21.00
25/01/2016	18:34:15	41.8	21.20	20.70	21.20	21.00
25/01/2016	18:34:15	42.0	21.20	20.60	21.20	21.00
25/01/2016	18:34:16	42.2	21.20	20.60	20.90	21.00
25/01/2016	18:34:16	42.4	21.20	20.60	20.90	21.00
25/01/2016	18:34:16	42.6	21.10	20.60	20.90	21.00
25/01/2016	18:34:16	42.8	21.10	20.80	21.20	21.00
25/01/2016	18:34:16	43.0	21.10	20.80	21.20	21.00
25/01/2016	18:34:17	43.2	21.10	20.80	21.20	21.20
25/01/2016	18:34:17	43.4	21.10	20.50	21.20	21.20
25/01/2016	18:34:17	43.6	21.10	20.50	21.00	21.20
25/01/2016	18:34:17	43.8	21.10	20.50	21.00	21.00
25/01/2016	18:34:17	44.0	21.10	20.70	21.00	21.00
25/01/2016	18:34:18	44.2	21.10	20.70	21.20	21.00
25/01/2016	18:34:18	44.4	21.10	20.70	21.20	21.00
25/01/2016	18:34:18	44.6	21.20	20.70	21.20	21.00
25/01/2016	18:34:18	44.8	21.20	20.70	21.20	21.00
25/01/2016	18:34:18	45.0	21.20	20.70	21.20	21.00
25/01/2016	18:34:19	45.2	21.20	20.70	21.20	21.00
25/01/2016	18:34:19	45.4	21.20	20.70	21.20	21.00
25/01/2016	18:34:19	45.6	21.20	20.70	20.90	21.00
25/01/2016	18:34:19	45.8	20.90	20.70	20.90	21.20
25/01/2016	18:34:19	46.1	20.90	20.70	20.90	21.20
25/01/2016	18:34:20	46.2	20.90	20.70	20.90	21.20
25/01/2016	18:34:20	46.4	21.20	20.70	21.20	21.00
25/01/2016	18:34:20	46.6	21.20	20.70	21.20	21.00
25/01/2016	18:34:20	46.8	21.20	20.70	21.20	21.00
25/01/2016	18:34:20	47.1	21.20	20.70	21.20	21.00
25/01/2016	18:34:21	47.2	21.00	20.70	21.20	21.00
25/01/2016	18:34:21	47.4	21.00	20.60	21.20	21.00
25/01/2016	18:34:21	47.6	21.00	20.60	21.20	21.00
25/01/2016	18:34:21	47.8	21.10	20.60	21.10	21.00
25/01/2016	18:34:21	48.0	21.10	20.60	21.10	21.00
25/01/2016	18:34:22	48.2	21.10	20.70	21.10	21.00
25/01/2016	18:34:22	48.4	21.10	20.70	21.10	21.00
25/01/2016	18:34:22	48.6	21.20	20.70	21.10	21.00
25/01/2016	18:34:22	48.8	21.20	20.70	21.10	21.00
25/01/2016	18:34:22	49.0	21.20	20.70	21.20	21.00
25/01/2016	18:34:23	49.2	21.20	20.70	21.20	21.00
25/01/2016	18:34:23	49.4	21.20	20.70	21.20	21.00
25/01/2016	18:34:23	49.6	21.20	20.70	21.00	21.20
25/01/2016	18:34:23	49.8	21.20	20.70	21.00	21.20
25/01/2016	18:34:23	50.0	21.20	20.50	21.00	21.20
25/01/2016	18:34:24	50.2	21.20	20.50	21.00	21.20
25/01/2016	18:34:24	50.4	21.20	20.50	21.00	21.00
25/01/2016	18:34:24	50.6	21.10	20.70	21.00	21.00
25/01/2016	18:34:24	50.8	21.10	20.70	21.20	21.00
25/01/2016	18:34:24	51.0	21.10	20.70	21.20	21.00
25/01/2016	18:34:25	51.2	21.00	20.70	21.20	21.00
25/01/2016	18:34:25	51.4	21.00	20.70	21.20	21.00
25/01/2016	18:34:25	51.6	21.00	20.70	21.20	21.00
25/01/2016	18:34:25	51.8	20.90	20.70	21.20	21.00
25/01/2016	18:34:25	52.0	20.90	20.70	21.20	21.00
25/01/2016	18:34:26	52.2	20.90	20.70	21.10	21.00
25/01/2016	18:34:26	52.4	20.90	20.70	21.10	21.00
25/01/2016	18:34:26	52.6	21.00	20.70	21.10	21.00
25/01/2016	18:34:26	52.8	21.00	20.70	21.00	21.00
25/01/2016	18:34:26	53.0	21.00	20.70	21.00	21.00
25/01/2016	18:34:27	53.2	21.10	20.70	21.00	21.00
25/01/2016	18:34:27	53.4	21.10	20.70	21.00	21.00
25/01/2016	18:34:27	53.6	21.10	20.70	21.00	21.00
25/01/2016	18:34:27	53.8	21.10	20.70	21.00	21.00
25/01/2016	18:34:27	54.0	21.10	20.50	21.00	21.00
25/01/2016	18:34:28	54.2	21.10	20.50	21.00	21.00
25/01/2016	18:34:28	54.4	21.10	20.50	21.00	21.00
25/01/2016	18:34:28	54.6	21.10	20.50	21.00	21.00
25/01/2016	18:34:28	54.8	21.10	20.50	21.00	21.00
25/01/2016	18:34:29	55.0	20.90	20.50	21.20	21.10
25/01/2016	18:34:29	55.2	20.90	20.50	21.20	21.10
25/01/2016	18:34:29	55.4	20.90	20.50	21.20	21.10
25/01/2016	18:34:29	55.7	20.90	20.50	21.20	21.00
25/01/2016	18:34:29	55.8	21.10	20.50	21.20	21.00
25/01/2016	18:34:29	56.0	21.10	20.70	21.20	21.00
25/01/2016	18:34:30	56.2	21.10	20.70	21.20	21.00
25/01/2016	18:34:30	56.4	21.10	20.70	20.90	21.00
25/01/2016	18:34:30	56.6	21.10	20.70	20.90	21.00
25/01/2016	18:34:30	56.8	21.10	20.50	21.00	21.00
25/01/2016	18:34:30	57.0	21.10	20.50	21.00	21.00
25/01/2016	18:34:31	57.2	21.10	20.50	21.00	21.00
25/01/2016	18:34:31	57.4	21.10	20.70	21.10	21.00
25/01/2016	18:34:31	57.6	21.10	20.70	21.10	21.00
25/01/2016	18:34:31	57.8	21.10	20.70	21.10	21.00
25/01/2016	18:34:31	58.0	21.10	20.70	21.10	21.00
25/01/2016	18:34:32	58.2	21.10	20.70	21.20	21.00
25/01/2016	18:34:32	58.4	21.10	20.70	21.20	21.00
25/01/2016	18:34:32	58.6	21.10	20.70	21.20	21.00
25/01/2016	18:34:32	58.8	21.10	20.70	21.20	21.00
25/01/2016	18:34:32	59.0	21.10	20.70	21.20	21.00
25/01/2016	18:34:33	59.2	21.10	20.70	21.20	21.00
25/01/2016	18:34:33	59.4	21.10	20.50	21.20	21.00
25/01/2016	18:34:33	59.6	21.10	20.50	21.20	21.00
25/01/2016	18:34:33	59.8	21.10	20.50	21.20	21.00
25/01/2016	18:34:34	60.0	21.10	20.70	21.00	21.00
25/01/2016	18:34:34	60.2	21.10	20.70	21.00	21.00
25/01/2016	18:34:34	60.4	21.00	20.70	21.00	21.00
25/01/2016	18:34:34	60.6	21.00	20.70	21.00	21.00
25/01/2016	18:34:34	60.8	21.00	20.50	21.10	21.00
25/01/2016	18:34:34	61.0	21.00	20.50	21.10	21.00
25/01/2016	18:34:35	61.2	21.10	20.70	21.10	21.00
25/01/2016	18:34:35	61.5	21.10	20.70	20.90	21.00
25/01/2016	18:34:35	61.6	21.10	20.70	20.90	21.00
25/01/2016	18:34:35	61.8	21.10	20.70	20.90	21.00
25/01/2016	18:34:35	62.0	21.10	20.70	20.90	21.00
25/01/2016	18:34:36	62.2	21.10	20.70	21.10	21.00
25/01/2016	18:34:36	62.4	21.10	20.70	21.10	21.00
25/01/2016	18:34:36	62.6	21.00	20.70	21.10	21.00
25/01/2016	18:34:36	62.8	21.00	20.70	21.00	21.00
25/01/2016	18:34:36	63.0	21.00	20.70	21.00	21.00
25/01/2016	18:34:37	63.2	20.90	20.80	21.00	21.00
25/01/2016	18:34:37	63.4	20.90	20.80	20.90	21.00
25/01/2016	18:34:37	63.6	20.90	20.80	20.90	21.00
25/01/2016	18:34:37	63.8	21.00	20.80	20.90	21.00
25/01/2016	18:34:37	64.0	21.00	20.70	20.90	21.00
25/01/2016	18:34:38	64.2	21.00	20.70	21.00	21.10
25/01/2016	18:34:38	64.4	21.20	20.70	21.00	21.10
25/01/2016	18:34:38	64.6	21.20	20.50	21.00	21.10
25/01/2016	18:34:38	64.8	21.20	20.50	21.00	21.10
25/01/2016	18:34:38	65.0	21.00	20.50	21.00	21.00
25/01/2016	18:34:39	65.2	21.00	20.70	21.00	21.00
25/01/2016	18:34:39	65.4	21.00	20.70	21.00	21.00
25/01/2016	18:34:39	65.6	21.00	20.70	21.00	21.00
25/01/2016	18:34:39	65.8	21.10	20.70	21.00	21.00
25/01/2016	18:34:39	66.0	21.10	20.50	21.00	21.00
25/01/2016	18:34:40	66.2	21.10	20.50	21.20	21.00
25/01/2016	18:34:40	66.4	21.10	20.50	21.20	21.00
25/01/2016	18:34:40	66.6	21.10	20.50	21.20	21.00
25/01/2016	18:34:40	66.8	21.10	20.70	21.20	21.00
25/01/2016	18:34:40	67.0	21.20	20.70	21.20	21.00
25/01/2016	18:34:41	67.2	21.20	20.70	21.20	21.00
25/01/2016	18:34:41	67.4	21.20	20.70	21.20	21.00
25/01/2016	18:34:41	67.6	21.20	20.70	21.20	21.00
25/01/2016	18:34:41	67.8	21.10	20.70	21.20	21.00
25/01/2016	18:34:41	68.0	21.10	20.70	21.20	21.00
25/01/2016	18:34:42	68.3	21.10	20.70	21.20	21.00
25/01/2016	18:34:42	68.4	21.10	20.70	21.20	21.00
25/01/2016	18:34:42	68.6	21.10	20.50	21.10	21.00
25/01/2016	18:34:42	68.8	21.10	20.50	21.10	21.00
25/01/2016	18:34:42	69.0	21.10	20.50	21.10	21.00
25/01/2016	18:34:43	69.2	21.10	20.50	21.10	21.00
25/01/2016	18:34:43	69.4	21.10	20.70	21.00	21.00
25/01/2016	18:34:43	69.6	21.10	20.70	21.00	21.00
25/01/2016	18:34:43	69.8	21.10	20.70	21.00	21.00
25/01/2016	18:34:43	70.0	21.20	20.70	21.00	21.00
25/01/2016	18:34:44	70.2	21.20	20.70	21.00	21.00
25/01/2016	18:34:44	70.4	21.00	20.70	21.00	21.00
25/01/2016	18:34:44	70.6	21.00	20.50	21.00	21.00
25/01/2016	18:34:44	70.8	21.00	20.50	21.00	21.00
25/01/2016	18:34:44	71.0	21.00	20.50	21.00	21.00
25/01/2016	18:34:45	71.2	20.90	20.60	21.00	21.00
25/01/2016	18:34:45	71.4	20.90	20.60	21.20	21.00
25/01/2016	18:34:45	71.6	20.90	20.60	21.20	21.00
25/01/2016	18:34:45	71.8	21.20	20.80	21.20	21.00
25/01/2016	18:34:45	72.0	21.20	20.80	21.20	21.00
25/01/2016	18:34:46	72.2	21.20	20.80	21.20	21.00
25/01/2016	18:34:46	72.4	21.10	20.80	21.20	21.00
25/01/2016	18:34:46	72.6	21.10	20.50	21.20	21.00
25/01/2016	18:34:46	72.8	21.10	20.50	21.00	21.00
25/01/2016	18:34:46	73.0	20.90	20.50	21.00	21.00
25/01/2016	18:34:47	73.2	20.90	20.70	21.00	21.00
25/01/2016	18:34:47	73.4	20.90	20.70	21.00	21.00
25/01/2016	18:34:47	73.6	21.10	20.70	21.00	21.00
25/01/2016	18:34:47	73.8	21.10	20.70	21.00	21.00
25/01/2016	18:34:47	74.0	21.10	20.70	21.10	21.00
25/01/2016	18:34:48	74.2	21.10	20.70	21.10	21.00
25/01/2016	18:34:48	74.4	21.10	20.70	21.10	21.00
25/01/2016	18:34:48	74.6	21.10	20.70	21.10	21.00
25/01/2016	18:34:48	74.8	21.10	20.70	21.10	21.10
25/01/2016	18:34:48	75.1	20.90	20.70	21.10	21.10
25/01/2016	18:34:49	75.2	20.90	20.70	21.10	21.10
25/01/2016	18:34:49	75.4	20.90	20.70	21.20	21.00
25/01/2016	18:34:49	75.6	20.90	20.70	21.20	21.00
25/01/2016	18:34:49	75.8	21.00	20.50	21.20	21.00
25/01/2016	18:34:49	76.0	21.00	20.50	21.20	21.00
25/01/2016	18:34:50	76.2	21.00	20.50	21.20	21.00
25/01/2016	18:34:50	76.4	21.10	20.50	21.20	21.00
25/01/2016	18:34:50	76.6	21.10	20.50	21.20	21.00
25/01/2016	18:34:50	76.8	21.10	20.70	21.10	21.00
25/01/2016	18:34:50	77.0	21.10	20.70	21.10	21.00
25/01/2016	18:34:51	77.2	20.90	20.70	21.10	21.00
25/01/2016	18:34:51	77.4	20.90	20.70	21.10	21.00
25/01/2016	18:34:51	77.6	21.10	20.70	21.10	21.00
25/01/2016	18:34:51	77.8	21.10	20.70	21.10	21.00
25/01/2016	18:34:51	78.0	21.10	20.50	21.20	21.00
25/01/2016	18:34:52	78.2	21.10	20.50	21.20	21.00
25/01/2016	18:34:52	78.4	21.10	20.50	21.20	21.00
25/01/2016	18:34:52	78.6	21.20	20.70	21.20	21.00
25/01/2016	18:34:52	78.8	21.20	20.70	21.20	21.00
25/01/2016	18:34:52	79.0	21.20	20.70	21.20	21.00
25/01/2016	18:34:53	79.2	21.20	20.70	21.20	21.00
25/01/2016	18:34:53	79.4	21.20	20.70	21.20	21.00
25/01/2016	18:34:53	79.6	21.00	20.70	21.20	21.00
25/01/2016	18:34:53	79.8	21.00	20.70	21.20	21.00
25/01/2016	18:34:53	80.0	21.00	20.70	21.10	21.00
25/01/2016	18:34:54	80.2	21.00	20.70	21.10	21.00
25/01/2016	18:34:54	80.4	20.90	20.70	21.10	21.00
25/01/2016	18:34:54	80.6	20.90	20.70	21.00	21.00
25/01/2016	18:34:54	80.8	20.90	20.70	21.00	21.00
25/01/2016	18:34:54	81.0	20.90	20.70	21.00	21.00
25/01/2016	18:34:55	81.2	21.20	20.60	21.00	21.00
25/01/2016	18:34:55	81.4	21.20	20.60	21.10	21.00
25/01/2016	18:34:55	81.6	21.10	20.60	21.10	21.00
25/01/2016	18:34:55	81.8	21.10	20.70	21.10	21.00
25/01/2016	18:34:55	82.0	21.10	20.70	21.10	21.00
25/01/2016	18:34:56	82.2	20.90	20.70	21.20	21.00
25/01/2016	18:34:56	82.4	20.90	20.70	21.20	21.00
25/01/2016	18:34:56	82.6	20.90	20.50	21.10	21.00
25/01/2016	18:34:56	82.8	20.90	20.50	21.10	21.00
25/01/2016	18:34:56	83.0	21.10	20.50	21.10	21.00
25/01/2016	18:34:57	83.2	21.10	20.70	21.10	21.00
25/01/2016	18:34:57	83.4	21.10	20.70	21.10	21.00
25/01/2016	18:34:57	83.7	21.10	20.70	21.10	21.00
25/01/2016	18:34:57	83.8	21.10	20.70	21.10	21.00
25/01/2016	18:34:58	84.0	21.10	20.70	21.20	21.00
25/01/2016	18:34:58	84.2	21.10	20.70	21.20	21.00
25/01/2016	18:34:58	84.4	21.10	20.70	21.20	21.00
25/01/2016	18:34:58	84.6	21.10	20.70	21.20	21.00
25/01/2016	18:34:58	84.8	21.10	20.70	21.00	21.00
25/01/2016	18:34:58	85.0	21.20	20.70	21.00	21.00
25/01/2016	18:34:59	85.2	21.20	20.70	21.00	21.00
25/01/2016	18:34:59	85.4	21.20	20.50	21.10	21.00
25/01/2016	18:34:59	85.6	21.20	20.50	21.10	21.00
25/01/2016	18:34:59	85.8	21.20	20.80	21.10	21.00
25/01/2016	18:34:59	86.0	21.20	20.80	21.20	21.00
25/01/2016	18:35:00	86.2	21.20	20.80	21.20	21.00
25/01/2016	18:35:00	86.4	20.90	20.70	21.20	21.00
25/01/2016	18:35:00	86.6	20.90	20.70	21.10	21.00
25/01/2016	18:35:00	86.8	20.90	20.70	21.10	20.90
25/01/2016	18:35:00	87.0	20.90	20.70	21.10	20.90
25/01/2016	18:35:01	87.2	21.20	20.50	21.10	20.90
25/01/2016	18:35:01	87.4	21.20	20.50	21.10	21.00
25/01/2016	18:35:01	87.6	21.10	20.50	21.10	21.00
25/01/2016	18:35:01	87.8	21.10	20.50	21.10	21.00
25/01/2016	18:35:01	88.0	21.10	20.40	20.90	21.00
25/01/2016	18:35:02	88.2	21.10	20.40	20.90	21.00
25/01/2016	18:35:02	88.4	21.10	20.70	20.90	21.00
25/01/2016	18:35:02	88.6	21.10	20.70	20.90	21.00
25/01/2016	18:35:02	88.8	21.10	20.70	20.90	21.10
25/01/2016	18:35:03	89.0	21.20	20.70	20.90	21.10
25/01/2016	18:35:03	89.2	21.20	20.70	21.10	21.10
25/01/2016	18:35:03	89.4	21.20	20.70	21.10	21.00
25/01/2016	18:35:03	89.6	21.20	20.70	21.10	21.00
25/01/2016	18:35:03	89.8	21.10	20.70	21.00	21.00
25/01/2016	18:35:03	90.0	21.10	20.70	21.00	21.00
25/01/2016	18:35:04	90.2	21.20	20.70	21.00	21.00
25/01/2016	18:35:04	90.5	21.20	20.70	21.00	21.00
25/01/2016	18:35:04	90.6	21.20	20.70	20.90	21.00
25/01/2016	18:35:04	90.8	21.20	20.70	20.90	21.20
25/01/2016	18:35:04	91.0	21.20	20.70	20.90	21.20
25/01/2016	18:35:05	91.2	21.20	20.60	21.20	21.20
25/01/2016	18:35:05	91.4	21.20	20.60	21.20	21.20
25/01/2016	18:35:05	91.6	21.20	20.60	21.20	21.00
25/01/2016	18:35:05	91.8	21.20	20.70	21.20	21.00
25/01/2016	18:35:05	92.0	21.20	20.70	20.90	21.00
25/01/2016	18:35:06	92.2	21.10	20.70	20.90	21.00
25/01/2016	18:35:06	92.4	21.10	20.70	20.90	21.00
25/01/2016	18:35:06	92.6	21.10	20.70	21.20	21.00
25/01/2016	18:35:06	92.8	21.10	20.70	21.20	21.00
25/01/2016	18:35:06	93.0	20.90	20.70	21.20	21.00
25/01/2016	18:35:07	93.2	20.90	20.70	21.20	21.00
25/01/2016	18:35:07	93.4	20.90	20.70	21.20	20.90
25/01/2016	18:35:07	93.6	21.20	20.70	21.20	20.90
25/01/2016	18:35:07	93.8	21.20	20.70	21.20	20.90
25/01/2016	18:35:07	94.0	21.20	20.70	21.00	21.00
25/01/2016	18:35:08	94.2	21.00	20.70	21.00	21.00
25/01/2016	18:35:08	94.4	21.00	20.70	21.00	21.00
25/01/2016	18:35:08	94.6	21.00	20.70	21.00	21.00
25/01/2016	18:35:08	94.8	21.00	20.70	21.10	21.00
25/01/2016	18:35:08	95.0	21.10	20.50	21.10	21.00
25/01/2016	18:35:09	95.2	21.10	20.50	20.90	21.00
25/01/2016	18:35:09	95.4	21.10	20.50	20.90	21.00
25/01/2016	18:35:09	95.6	20.90	20.50	20.90	21.00
25/01/2016	18:35:09	95.8	20.90	20.50	21.20	21.00
25/01/2016	18:35:09	96.0	20.90	20.50	21.20	21.00
25/01/2016	18:35:10	96.2	21.10	20.50	21.20	21.00
25/01/2016	18:35:10	96.4	21.10	20.50	21.20	21.00
25/01/2016	18:35:10	96.6	21.10	20.50	21.00	21.00
25/01/2016	18:35:10	96.8	21.10	20.50	21.00	21.00
25/01/2016	18:35:10	97.0	21.10	20.60	21.00	21.00
25/01/2016	18:35:11	97.3	21.10	20.60	20.90	21.00
25/01/2016	18:35:11	97.4	21.10	20.60	20.90	20.90
25/01/2016	18:35:11	97.6	20.90	20.60	20.90	20.90
25/01/2016	18:35:11	97.8	20.90	20.60	20.90	20.90
25/01/2016	18:35:11	98.0	20.90	20.70	21.00	21.00
25/01/2016	18:35:12	98.2	20.90	20.70	21.00	21.00
25/01/2016	18:35:12	98.4	21.00	20.60	21.00	21.00
25/01/2016	18:35:12	98.6	21.00	20.60	21.10	21.00
25/01/2016	18:35:12	98.8	21.00	20.60	21.10	21.00
25/01/2016	18:35:12	99.0	21.00	20.70	21.10	21.00
25/01/2016	18:35:13	99.2	21.00	20.70	20.90	21.00
25/01/2016	18:35:13	99.4	21.10	20.70	20.90	21.00
25/01/2016	18:35:13	99.6	21.10	20.70	20.90	21.00
25/01/2016	18:35:13	99.8	21.10	20.70	21.00	21.00
25/01/2016	18:35:13	100.0	21.10	20.70	21.00	21.00
25/01/2016	18:35:14	100.2	21.10	20.70	21.00	21.00
25/01/2016	18:35:14	100.4	21.10	20.40	21.00	21.00
25/01/2016	18:35:14	100.6	21.10	20.40	21.20	21.00
25/01/2016	18:35:14	100.8	20.90	20.40	21.20	21.00
25/01/2016	18:35:14	101.0	20.90	20.50	21.20	21.00
25/01/2016	18:35:15	101.2	20.90	20.50	21.20	21.00
25/01/2016	18:35:15	101.4	20.90	20.50	21.20	21.00
25/01/2016	18:35:15	101.6	20.90	20.50	21.20	21.00
25/01/2016	18:35:15	101.8	20.90	20.50	21.00	21.00
25/01/2016	18:35:15	102.0	20.90	20.50	21.00	21.00
25/01/2016	18:35:16	102.2	20.90	20.50	21.00	21.00
25/01/2016	18:35:16	102.4	20.90	20.70	21.00	21.00
25/01/2016	18:35:16	102.6	20.90	20.70	21.10	21.00
25/01/2016	18:35:16	102.8	21.10	20.70	21.10	21.00
25/01/2016	18:35:16	103.0	21.10	20.70	21.10	21.00
25/01/2016	18:35:17	103.2	21.10	20.70	21.10	21.00
25/01/2016	18:35:17	103.4	21.10	20.70	21.00	21.00
25/01/2016	18:35:17	103.6	21.10	20.70	21.00	21.00
25/01/2016	18:35:17	103.8	21.10	20.70	21.10	21.00
25/01/2016	18:35:17	104.0	21.10	20.70	21.10	21.00
25/01/2016	18:35:18	104.2	21.10	20.70	21.10	21.00
25/01/2016	18:35:18	104.4	21.10	20.70	21.10	21.00
25/01/2016	18:35:18	104.6	21.10	20.70	21.10	21.00
25/01/2016	18:35:18	104.8	21.00	20.70	21.20	21.00
25/01/2016	18:35:18	105.0	21.00	20.70	21.20	21.00
25/01/2016	18:35:19	105.2	21.00	20.50	20.90	21.00
25/01/2016	18:35:19	105.4	21.00	20.50	20.90	21.00
25/01/2016	18:35:19	105.6	21.10	20.50	20.90	21.00
25/01/2016	18:35:19	105.9	21.10	20.50	21.10	21.00
25/01/2016	18:35:19	106.0	21.10	20.50	21.10	21.00
25/01/2016	18:35:20	106.2	21.20	20.50	21.10	21.00
25/01/2016	18:35:20	106.4	21.20	20.50	21.10	21.00
25/01/2016	18:35:20	106.6	21.20	20.70	20.90	21.00
25/01/2016	18:35:20	106.8	21.20	20.70	20.90	21.00
25/01/2016	18:35:20	107.0	21.10	20.70	20.90	21.00
25/01/2016	18:35:21	107.2	21.10	20.70	21.10	21.00
25/01/2016	18:35:21	107.4	21.10	20.70	21.10	21.00
25/01/2016	18:35:21	107.6	21.10	20.70	21.10	21.00
25/01/2016	18:35:21	107.8	21.10	20.70	21.10	21.00
25/01/2016	18:35:21	108.0	21.10	20.70	21.10	21.00
25/01/2016	18:35:22	108.2	21.10	20.70	21.10	21.00
25/01/2016	18:35:22	108.4	21.10	20.70	21.10	21.00
25/01/2016	18:35:22	108.6	21.10	20.70	20.90	21.00
25/01/2016	18:35:22	108.8	20.90	20.70	20.90	21.00
25/01/2016	18:35:22	109.0	20.90	20.70	20.90	21.00
25/01/2016	18:35:23	109.2	20.90	20.70	21.20	21.00
25/01/2016	18:35:23	109.4	20.90	20.70	21.20	21.00
25/01/2016	18:35:23	109.6	20.90	20.70	21.20	21.00
25/01/2016	18:35:23	109.8	20.90	20.70	21.00	21.00
25/01/2016	18:35:23	110.0	20.90	20.70	21.00	21.00
25/01/2016	18:35:24	110.2	21.20	20.70	21.00	21.00
25/01/2016	18:35:24	110.4	21.20	20.70	21.00	21.00
25/01/2016	18:35:24	110.6	21.20	20.70	21.20	21.00
25/01/2016	18:35:24	110.8	21.20	20.70	21.20	21.00
25/01/2016	18:35:24	111.0	21.20	20.70	21.20	21.00
25/01/2016	18:35:25	111.2	21.20	20.70	21.20	21.20
25/01/2016	18:35:25	111.4	21.10	20.70	21.20	21.20
25/01/2016	18:35:25	111.6	21.10	20.50	21.20	21.20
25/01/2016	18:35:25	111.8	21.10	20.50	21.20	21.20
25/01/2016	18:35:26	112.0	21.00	20.50	21.20	21.00
25/01/2016	18:35:26	112.2	21.00	20.50	21.20	21.00
25/01/2016	18:35:26	112.4	21.00	20.70	20.90	21.00
25/01/2016	18:35:26	112.7	21.00	20.70	20.90	21.00
25/01/2016	18:35:26	112.8	21.20	20.70	20.90	21.00
25/01/2016	18:35:26	113.0	21.20	20.70	20.90	21.00
25/01/2016	18:35:27	113.2	21.20	20.70	20.90	21.00
25/01/2016	18:35:27	113.4	20.90	20.70	20.90	21.00
25/01/2016	18:35:27	113.6	20.90	20.70	20.90	21.00
25/01/2016	18:35:27	113.8	20.90	20.70	21.00	21.00
25/01/2016	18:35:27	114.0	20.90	20.70	21.00	21.00
25/01/2016	18:35:28	114.2	21.10	20.70	21.00	21.00
25/01/2016	18:35:28	114.4	21.10	20.70	20.90	21.00
25/01/2016	18:35:28	114.6	21.10	20.70	20.90	21.00
25/01/2016	18:35:28	114.8	20.90	20.70	20.90	21.00
25/01/2016	18:35:28	115.0	20.90	20.40	20.90	21.00
25/01/2016	18:35:29	115.2	20.90	20.40	21.30	21.00
25/01/2016	18:35:29	115.4	20.90	20.40	21.30	21.00
25/01/2016	18:35:29	115.6	21.00	20.60	21.30	21.00
25/01/2016	18:35:29	115.8	21.00	20.60	21.10	21.00
25/01/2016	18:35:29	116.0	21.00	20.60	21.10	21.00
25/01/2016	18:35:30	116.2	20.90	20.50	21.10	21.00
25/01/2016	18:35:30	116.4	20.90	20.50	21.20	21.00
25/01/2016	18:35:30	116.6	20.90	20.50	21.20	21.00
25/01/2016	18:35:30	116.8	20.90	20.50	21.20	21.00
25/01/2016	18:35:31	117.0	21.10	20.50	21.00	21.00
25/01/2016	18:35:31	117.2	21.10	20.50	21.00	21.00
25/01/2016	18:35:31	117.4	20.90	20.50	21.00	21.00
25/01/2016	18:35:31	117.6	20.90	20.70	21.00	21.00
25/01/2016	18:35:31	117.8	20.90	20.70	21.20	21.00
25/01/2016	18:35:32	118.0	21.10	20.70	21.20	21.00
25/01/2016	18:35:32	118.2	21.10	20.50	21.20	21.00
25/01/2016	18:35:32	118.4	21.10	20.50	20.90	21.00
25/01/2016	18:35:32	118.6	21.10	20.50	20.90	21.00
25/01/2016	18:35:32	118.8	21.20	20.40	20.90	21.00
25/01/2016	18:35:32	119.0	21.20	20.40	20.90	21.00
25/01/2016	18:35:33	119.2	21.20	20.40	21.20	21.00
25/01/2016	18:35:33	119.5	21.10	20.40	21.20	21.00
25/01/2016	18:35:33	119.6	21.10	20.50	21.20	21.00
25/01/2016	18:35:33	119.8	21.10	20.50	21.00	21.00
25/01/2016	18:35:33	120.0	21.10	20.50	21.00	21.00
25/01/2016	18:35:34	120.2	21.00	20.60	21.00	21.00
25/01/2016	18:35:34	120.4	21.00	20.60	21.00	21.00
25/01/2016	18:35:34	120.6	21.00	20.60	21.10	21.00
25/01/2016	18:35:34	120.8	21.20	20.60	21.10	21.00
25/01/2016	18:35:34	121.0	21.20	20.50	21.10	21.00
25/01/2016	18:35:35	121.3	21.20	20.50	21.10	21.00
25/01/2016	18:35:35	121.4	21.10	20.50	21.10	21.00
25/01/2016	18:35:35	121.6	21.10	20.50	21.10	21.00
25/01/2016	18:35:35	121.8	21.10	20.50	21.10	21.00
25/01/2016	18:35:35	122.0	21.20	20.50	21.00	21.00
25/01/2016	18:35:36	122.2	21.20	20.50	21.00	21.00
25/01/2016	18:35:36	122.4	21.20	20.70	21.10	21.00
25/01/2016	18:35:36	122.6	21.20	20.70	21.10	21.00
25/01/2016	18:35:36	122.8	21.20	20.70	21.10	21.00
25/01/2016	18:35:36	123.0	21.20	20.70	21.00	21.00
25/01/2016	18:35:37	123.2	21.20	20.70	21.00	21.00
25/01/2016	18:35:37	123.4	20.90	20.70	21.00	21.00
25/01/2016	18:35:37	123.6	20.90	20.60	21.00	21.00
25/01/2016	18:35:37	123.8	20.90	20.60	21.10	21.00
25/01/2016	18:35:37	124.0	20.90	20.60	21.10	21.00
25/01/2016	18:35:38	124.2	21.00	20.50	21.10	21.00
25/01/2016	18:35:38	124.4	21.00	20.50	21.10	21.00
25/01/2016	18:35:38	124.6	21.00	20.50	21.10	21.00
25/01/2016	18:35:38	124.8	21.10	20.50	21.10	21.00
25/01/2016	18:35:38	125.0	21.10	20.80	21.00	21.00
25/01/2016	18:35:39	125.2	21.10	20.80	21.00	21.00
25/01/2016	18:35:39	125.4	21.10	20.80	21.00	21.00
25/01/2016	18:35:39	125.6	21.00	20.50	21.00	21.00
25/01/2016	18:35:39	125.8	21.00	20.50	21.00	21.00
25/01/2016	18:35:39	126.0	20.90	20.50	21.00	21.00
25/01/2016	18:35:40	126.2	20.90	20.70	21.00	21.00
25/01/2016	18:35:40	126.4	20.90	20.70	21.20	21.00
25/01/2016	18:35:40	126.6	20.90	20.70	21.20	21.00
25/01/2016	18:35:40	126.8	20.90	20.70	21.20	21.00
25/01/2016	18:35:40	127.0	21.10	20.70	21.20	21.00
25/01/2016	18:35:41	127.2	21.10	20.70	21.20	21.00
25/01/2016	18:35:41	127.4	21.10	20.50	21.20	21.00
25/01/2016	18:35:41	127.6	21.10	20.50	21.20	21.00
25/01/2016	18:35:41	127.8	21.10	20.50	21.10	21.00
25/01/2016	18:35:41	128.1	21.20	20.50	21.10	21.00
25/01/2016	18:35:42	128.2	21.20	20.70	21.10	21.00
25/01/2016	18:35:42	128.4	21.20	20.70	21.10	21.00
25/01/2016	18:35:42	128.6	21.20	20.70	21.10	21.00
25/01/2016	18:35:42	128.8	21.10	20.60	21.10	21.10
25/01/2016	18:35:42	129.0	21.10	20.60	21.10	21.10
25/01/2016	18:35:43	129.2	21.10	20.60	21.10	21.00
25/01/2016	18:35:43	129.4	21.10	20.60	21.10	21.00
25/01/2016	18:35:43	129.6	21.10	20.40	21.10	21.00
25/01/2016	18:35:43	129.8	21.10	20.40	20.90	21.00
25/01/2016	18:35:43	130.0	21.10	20.40	20.90	21.00
25/01/2016	18:35:44	130.2	21.10	20.50	20.90	21.00
25/01/2016	18:35:44	130.4	21.10	20.50	21.20	21.00
25/01/2016	18:35:44	130.6	21.20	20.50	21.20	21.00
25/01/2016	18:35:44	130.8	21.20	20.50	21.20	21.00
25/01/2016	18:35:44	131.0	21.20	20.50	20.90	21.00
25/01/2016	18:35:45	131.2	21.20	20.50	20.90	21.00
25/01/2016	18:35:45	131.4	21.10	20.50	20.90	21.00
25/01/2016	18:35:45	131.6	21.10	20.70	20.90	21.00
25/01/2016	18:35:45	131.8	21.10	20.70	21.00	21.00
25/01/2016	18:35:45	132.0	21.20	20.70	21.00	21.00
25/01/2016	18:35:46	132.2	21.20	20.70	21.00	21.00
25/01/2016	18:35:46	132.4	21.20	20.70	21.00	21.20
25/01/2016	18:35:46	132.6	21.20	20.70	21.00	21.20
25/01/2016	18:35:46	132.8	21.00	20.60	21.00	21.20
25/01/2016	18:35:46	133.0	21.00	20.60	21.00	21.20
25/01/2016	18:35:47	133.2	21.00	20.60	21.00	21.00
25/01/2016	18:35:47	133.4	20.90	20.60	21.00	21.00
25/01/2016	18:35:47	133.6	20.90	20.40	21.20	21.00
25/01/2016	18:35:47	133.8	20.90	20.40	21.20	21.00
25/01/2016	18:35:47	134.0	20.90	20.40	21.20	21.00
25/01/2016	18:35:48	134.2	21.10	20.50	21.00	21.00
25/01/2016	18:35:48	134.4	21.10	20.50	21.00	21.00
25/01/2016	18:35:48	134.6	21.10	20.50	21.00	21.00
25/01/2016	18:35:48	134.9	21.10	20.70	21.00	21.00
25/01/2016	18:35:48	135.0	21.10	20.70	21.00	21.00
25/01/2016	18:35:49	135.2	21.10	20.70	21.00	21.00
25/01/2016	18:35:49	135.4	21.10	20.70	21.00	21.00
25/01/2016	18:35:49	135.6	21.10	20.70	21.20	21.00
25/01/2016	18:35:49	135.8	21.10	20.70	21.20	21.00
25/01/2016	18:35:49	136.0	21.10	20.70	21.20	21.00
25/01/2016	18:35:50	136.2	21.10	20.80	21.20	21.00
25/01/2016	18:35:50	136.4	21.10	20.80	20.90	21.00
25/01/2016	18:35:50	136.6	20.90	20.80	20.90	21.00
25/01/2016	18:35:50	136.8	20.90	20.50	20.90	21.00
25/01/2016	18:35:50	137.0	20.90	20.50	21.20	21.00
25/01/2016	18:35:51	137.2	20.90	20.50	21.20	21.00
25/01/2016	18:35:51	137.4	21.10	20.70	21.20	21.00
25/01/2016	18:35:51	137.6	21.10	20.70	21.20	21.00
25/01/2016	18:35:51	137.8	21.10	20.70	21.00	21.00
25/01/2016	18:35:51	138.0	21.10	20.70	21.00	21.00
25/01/2016	18:35:52	138.2	21.10	20.70	21.00	21.00
25/01/2016	18:35:52	138.4	21.10	20.70	21.10	21.00
25/01/2016	18:35:52	138.6	21.00	20.70	21.10	21.00
25/01/2016	18:35:52	138.8	21.00	20.70	21.10	21.00
25/01/2016	18:35:52	139.0	21.00	20.70	21.10	21.00
25/01/2016	18:35:53	139.2	21.20	20.70	21.00	21.00
25/01/2016	18:35:53	139.4	21.20	20.70	21.00	21.00
25/01/2016	18:35:53	139.6	21.20	20.70	21.10	21.00
25/01/2016	18:35:53	139.8	21.20	20.70	21.10	21.00
25/01/2016	18:35:53	140.0	21.00	20.70	21.10	21.00
25/01/2016	18:35:54	140.2	21.00	20.40	21.10	21.00
25/01/2016	18:35:54	140.4	21.00	20.40	21.00	21.00
25/01/2016	18:35:54	140.6	21.00	20.40	21.00	21.00
25/01/2016	18:35:54	140.8	21.00	20.40	21.00	21.00
25/01/2016	18:35:55	141.0	21.00	20.50	21.20	21.00
25/01/2016	18:35:55	141.2	21.00	20.50	21.20	21.00
25/01/2016	18:35:55	141.4	21.00	20.70	21.20	21.00
25/01/2016	18:35:55	141.7	21.00	20.70	21.00	21.00
25/01/2016	18:35:55	141.8	21.00	20.70	21.00	21.00
25/01/2016	18:35:55	142.0	21.00	20.70	21.00	21.00
25/01/2016	18:35:56	142.2	21.00	20.70	21.00	21.00
25/01/2016	18:35:56	142.4	21.00	20.70	21.20	21.00
25/01/2016	18:35:56	142.6	21.00	20.70	21.20	21.00
25/01/2016	18:35:56	142.8	21.00	20.40	21.20	21.00
25/01/2016	18:35:56	143.0	21.00	20.40	21.10	21.00
25/01/2016	18:35:57	143.2	21.10	20.40	21.10	21.00
25/01/2016	18:35:57	143.5	21.10	20.70	21.10	21.00
25/01/2016	18:35:57	143.6	21.10	20.70	21.20	21.00
25/01/2016	18:35:57	143.8	21.10	20.70	21.20	21.00
25/01/2016	18:35:57	144.0	21.10	20.70	21.20	21.00
25/01/2016	18:35:58	144.2	21.20	20.70	21.10	21.00
25/01/2016	18:35:58	144.4	21.20	20.70	21.10	21.00
25/01/2016	18:35:58	144.6	21.20	20.70	21.10	21.00
25/01/2016	18:35:58	144.8	21.20	20.50	21.10	21.00
25/01/2016	18:35:58	145.0	21.20	20.50	21.20	21.00
25/01/2016	18:35:59	145.2	21.20	20.50	21.20	21.00
25/01/2016	18:35:59	145.4	21.20	20.80	21.20	21.00
25/01/2016	18:35:59	145.6	21.20	20.80	21.20	21.00
25/01/2016	18:35:59	145.8	21.20	20.80	21.20	21.00
25/01/2016	18:36:00	146.0	21.30	20.80	21.20	21.00
25/01/2016	18:36:00	146.2	21.30	20.80	21.20	21.00
25/01/2016	18:36:00	146.4	21.30	20.80	21.20	21.00
25/01/2016	18:36:00	146.6	21.30	20.80	21.20	21.00
25/01/2016	18:36:00	146.8	21.30	20.70	21.20	21.00
25/01/2016	18:36:00	147.0	21.30	20.70	21.20	21.00
25/01/2016	18:36:01	147.2	21.00	20.70	21.20	21.10
25/01/2016	18:36:01	147.4	21.00	20.80	21.20	21.10
25/01/2016	18:36:01	147.6	21.00	20.80	21.20	21.10
25/01/2016	18:36:01	147.8	21.20	20.80	21.20	21.00
25/01/2016	18:36:01	148.0	21.20	20.80	21.20	21.00
25/01/2016	18:36:02	148.2	21.20	20.80	21.10	21.00
25/01/2016	18:36:02	148.4	21.20	20.80	21.10	21.00
25/01/2016	18:36:02	148.6	21.30	20.80	21.10	21.00
25/01/2016	18:36:02	148.8	21.30	20.80	21.10	21.00
25/01/2016	18:36:02	149.0	21.30	20.80	21.10	21.00
25/01/2016	18:36:03	149.2	21.30	20.80	21.00	21.00
25/01/2016	18:36:03	149.4	21.30	20.80	21.00	21.00
25/01/2016	18:36:03	149.6	21.30	20.90	21.20	21.00
25/01/2016	18:36:03	149.8	21.30	20.90	21.20	21.00
25/01/2016	18:36:03	150.0	21.10	20.70	21.20	21.00
25/01/2016	18:36:04	150.3	21.10	20.70	21.30	21.00
25/01/2016	18:36:04	150.4	21.10	20.70	21.30	21.00
25/01/2016	18:36:04	150.6	21.30	20.70	21.30	21.00
25/01/2016	18:36:04	150.8	21.30	20.70	21.30	21.00
25/01/2016	18:36:04	151.0	21.30	20.70	21.30	21.00
25/01/2016	18:36:05	151.2	21.30	20.70	21.30	21.00
25/01/2016	18:36:05	151.4	21.30	20.90	21.30	21.00
25/01/2016	18:36:05	151.6	21.30	20.90	21.40	21.00
25/01/2016	18:36:05	151.8	21.30	20.90	21.40	21.00
25/01/2016	18:36:05	152.0	21.30	20.80	21.40	21.00
25/01/2016	18:36:06	152.2	21.30	20.80	21.10	21.00
25/01/2016	18:36:06	152.4	21.30	20.80	21.10	21.00
25/01/2016	18:36:06	152.6	21.30	20.80	21.10	21.00
25/01/2016	18:36:06	152.8	21.30	20.80	21.10	21.00
25/01/2016	18:36:06	153.0	21.30	20.80	21.10	21.00
25/01/2016	18:36:07	153.2	21.30	20.80	21.10	21.00
25/01/2016	18:36:07	153.4	21.30	20.80	21.10	21.00
25/01/2016	18:36:07	153.6	21.30	20.80	21.40	21.00
25/01/2016	18:36:07	153.8	21.30	20.80	21.40	21.00
25/01/2016	18:36:07	154.0	21.40	20.80	21.40	21.00
25/01/2016	18:36:08	154.2	21.40	20.80	21.30	21.00
25/01/2016	18:36:08	154.4	21.40	20.80	21.30	21.00
25/01/2016	18:36:08	154.6	21.40	20.80	21.30	21.20
25/01/2016	18:36:08	154.8	21.40	20.80	21.30	21.20
25/01/2016	18:36:08	155.0	21.40	20.80	21.40	21.00
25/01/2016	18:36:09	155.2	21.40	20.80	21.40	21.00
25/01/2016	18:36:09	155.4	21.40	20.90	21.40	21.00
25/01/2016	18:36:09	155.6	21.40	20.90	21.30	21.00
25/01/2016	18:36:09	155.8	21.30	20.90	21.30	21.20
25/01/2016	18:36:09	156.1	21.30	20.80	21.30	21.20
25/01/2016	18:36:10	156.2	21.30	20.80	21.40	21.20
25/01/2016	18:36:10	156.4	21.40	20.80	21.40	21.00
25/01/2016	18:36:10	156.6	21.40	20.80	21.40	21.00
25/01/2016	18:36:10	156.8	21.40	20.80	21.40	21.00
25/01/2016	18:36:10	157.0	21.40	20.80	21.40	21.00
25/01/2016	18:36:11	157.2	21.30	20.80	21.40	21.00
25/01/2016	18:36:11	157.4	21.30	20.90	21.40	21.00
25/01/2016	18:36:11	157.6	21.30	20.90	21.40	21.00
25/01/2016	18:36:11	157.8	21.10	20.90	21.30	21.00
25/01/2016	18:36:11	158.0	21.10	20.80	21.30	21.00
25/01/2016	18:36:12	158.2	21.10	20.80	21.10	21.00
25/01/2016	18:36:12	158.4	21.10	20.80	21.10	21.00
25/01/2016	18:36:12	158.6	21.30	20.80	21.10	21.00
25/01/2016	18:36:12	158.8	21.30	20.90	21.40	21.00
25/01/2016	18:36:12	159.0	21.30	20.90	21.40	21.20
25/01/2016	18:36:13	159.2	21.30	20.90	21.40	21.20
25/01/2016	18:36:13	159.4	21.30	20.90	21.40	21.20
25/01/2016	18:36:13	159.6	21.30	20.80	21.10	21.00
25/01/2016	18:36:13	159.8	21.40	20.80	21.10	21.00
25/01/2016	18:36:13	160.0	21.40	20.90	21.10	21.00
25/01/2016	18:36:14	160.2	21.40	20.90	21.10	21.00
25/01/2016	18:36:14	160.4	21.40	20.90	21.40	21.00
25/01/2016	18:36:14	160.6	21.30	20.90	21.40	21.00
25/01/2016	18:36:14	160.8	21.30	20.90	21.40	21.00
25/01/2016	18:36:14	161.0	21.30	20.90	21.40	21.00
25/01/2016	18:36:15	161.2	21.40	20.90	21.40	21.00
25/01/2016	18:36:15	161.4	21.40	20.90	21.10	21.00
25/01/2016	18:36:15	161.6	21.40	20.90	21.10	21.00
25/01/2016	18:36:15	161.8	21.40	20.90	21.10	21.00
25/01/2016	18:36:15	162.0	21.40	20.90	21.10	21.00
25/01/2016	18:36:16	162.2	21.40	20.90	21.40	21.00
25/01/2016	18:36:16	162.4	21.40	20.90	21.40	21.00
25/01/2016	18:36:16	162.6	21.40	20.70	21.40	21.00
25/01/2016	18:36:16	162.9	21.40	20.70	21.40	21.00
25/01/2016	18:36:16	163.0	21.40	20.70	21.40	21.00
25/01/2016	18:36:17	163.2	21.40	20.90	21.40	21.00
25/01/2016	18:36:17	163.4	21.40	20.90	21.40	21.00
25/01/2016	18:36:17	163.6	21.40	20.90	21.40	21.00
25/01/2016	18:36:17	163.8	21.40	20.90	21.40	21.00
25/01/2016	18:36:17	164.0	21.40	20.90	21.40	21.00
25/01/2016	18:36:18	164.2	21.40	20.90	21.50	21.00
25/01/2016	18:36:18	164.4	21.40	20.90	21.50	21.00
25/01/2016	18:36:18	164.6	21.40	21.00	21.50	21.00
25/01/2016	18:36:18	164.8	21.40	21.00	21.40	21.00
25/01/2016	18:36:18	165.0	21.40	21.00	21.40	21.00
25/01/2016	18:36:19	165.2	21.40	21.00	21.40	21.00
25/01/2016	18:36:19	165.4	21.40	20.90	21.40	21.00
25/01/2016	18:36:19	165.6	21.40	20.90	21.20	21.10
25/01/2016	18:36:19	165.8	21.40	20.90	21.20	21.10
25/01/2016	18:36:19	166.0	21.40	20.90	21.20	21.10
25/01/2016	18:36:20	166.2	21.40	20.90	21.40	21.10
25/01/2016	18:36:20	166.4	21.40	20.90	21.40	21.00
25/01/2016	18:36:20	166.6	21.40	20.70	21.40	21.00
25/01/2016	18:36:20	166.8	21.40	20.70	21.40	21.00
25/01/2016	18:36:20	167.0	21.40	20.70	21.40	21.00
25/01/2016	18:36:21	167.2	21.50	21.00	21.40	21.00
25/01/2016	18:36:21	167.4	21.50	21.00	21.40	21.00
25/01/2016	18:36:21	167.6	21.50	21.00	21.40	21.00
25/01/2016	18:36:21	167.8	21.50	21.00	21.40	21.00
25/01/2016	18:36:21	168.0	21.50	21.00	21.40	21.00
25/01/2016	18:36:22	168.2	21.50	21.00	21.40	21.00
25/01/2016	18:36:22	168.4	21.40	21.00	21.40	21.00
25/01/2016	18:36:22	168.6	21.40	21.10	21.40	21.00
25/01/2016	18:36:22	168.8	21.40	21.10	21.40	21.00
25/01/2016	18:36:23	169.0	21.40	21.10	21.20	21.20
25/01/2016	18:36:23	169.2	21.40	21.10	21.20	21.20
25/01/2016	18:36:23	169.4	21.40	20.90	21.50	21.20
25/01/2016	18:36:23	169.7	21.40	20.90	21.50	21.00
25/01/2016	18:36:23	169.8	21.50	20.90	21.50	21.00
25/01/2016	18:36:23	170.0	21.50	20.90	21.50	21.00
25/01/2016	18:36:24	170.2	21.50	20.90	21.50	21.00
25/01/2016	18:36:24	170.4	21.50	20.90	21.30	21.00
25/01/2016	18:36:24	170.6	21.50	20.90	21.30	21.00
25/01/2016	18:36:24	170.8	21.50	21.00	21.40	21.00
25/01/2016	18:36:24	171.0	21.50	21.00	21.40	21.00
25/01/2016	18:36:25	171.2	21.50	21.00	21.40	21.00
25/01/2016	18:36:25	171.4	21.50	20.90	21.50	21.00
25/01/2016	18:36:25	171.6	21.50	20.90	21.50	21.00
25/01/2016	18:36:25	171.8	21.50	20.90	21.50	21.00
25/01/2016	18:36:25	172.0	21.50	20.90	21.50	21.00
25/01/2016	18:36:26	172.2	21.50	21.00	21.40	21.00
25/01/2016	18:36:26	172.4	21.50	21.00	21.40	21.00
25/01/2016	18:36:26	172.6	21.50	21.00	21.40	21.00
25/01/2016	18:36:26	172.8	21.50	21.00	21.40	21.00
25/01/2016	18:36:26	173.0	21.50	21.00	21.40	21.00
25/01/2016	18:36:27	173.2	21.50	21.10	21.40	21.00
25/01/2016	18:36:27	173.4	21.50	21.10	21.40	21.00
25/01/2016	18:36:27	173.6	21.50	21.10	21.40	21.00
25/01/2016	18:36:27	173.8	21.50	21.10	21.40	21.00
25/01/2016	18:36:28	174.0	21.50	20.70	21.40	21.00
25/01/2016	18:36:28	174.2	21.50	20.70	21.40	21.00
25/01/2016	18:36:28	174.4	21.30	20.70	21.40	21.00
25/01/2016	18:36:28	174.6	21.30	21.00	21.40	21.00
25/01/2016	18:36:28	174.8	21.30	21.00	21.50	21.00
25/01/2016	18:36:28	175.0	21.30	21.00	21.50	21.00
25/01/2016	18:36:29	175.2	21.50	21.00	21.50	21.00
25/01/2016	18:36:29	175.5	21.50	21.00	21.50	21.00
25/01/2016	18:36:29	175.6	21.50	21.00	21.50	21.00
25/01/2016	18:36:29	175.8	21.50	21.10	21.50	21.00
25/01/2016	18:36:29	176.0	21.50	21.10	21.50	21.00
25/01/2016	18:36:30	176.2	21.50	21.10	21.50	21.10
25/01/2016	18:36:30	176.4	21.50	21.10	21.50	21.10
25/01/2016	18:36:30	176.6	21.50	20.90	21.50	21.10
25/01/2016	18:36:30	176.8	21.50	20.90	21.50	21.10
25/01/2016	18:36:30	177.0	21.50	20.90	21.50	21.10
25/01/2016	18:36:31	177.2	21.50	21.00	21.50	21.00
25/01/2016	18:36:31	177.4	21.50	21.00	21.50	21.00
25/01/2016	18:36:31	177.6	21.50	21.00	21.30	21.00
25/01/2016	18:36:31	177.8	21.50	21.00	21.30	21.00
25/01/2016	18:36:31	178.0	21.50	21.00	21.50	21.00
25/01/2016	18:36:32	178.2	21.50	21.00	21.50	21.00
25/01/2016	18:36:32	178.4	21.50	21.00	21.50	21.00
25/01/2016	18:36:32	178.6	21.50	21.00	21.50	21.00
25/01/2016	18:36:32	178.8	21.50	21.00	21.50	21.00
25/01/2016	18:36:32	179.0	21.50	21.00	21.50	21.00
25/01/2016	18:36:33	179.2	21.50	20.90	21.50	21.00
25/01/2016	18:36:33	179.4	21.50	20.90	21.50	21.00
25/01/2016	18:36:33	179.6	21.50	20.90	21.50	21.00
25/01/2016	18:36:33	179.8	21.50	20.90	21.50	21.00
25/01/2016	18:36:33	180.0	21.50	21.00	21.50	21.00
25/01/2016	18:36:34	180.2	21.50	21.00	21.50	21.00
25/01/2016	18:36:34	180.4	21.50	21.00	21.50	21.00
25/01/2016	18:36:34	180.6	21.50	21.00	21.50	21.00
25/01/2016	18:36:34	180.8	21.50	21.10	21.50	21.00
25/01/2016	18:36:34	181.0	21.50	21.10	21.50	21.00
25/01/2016	18:36:35	181.2	21.50	21.10	21.50	21.00
25/01/2016	18:36:35	181.4	21.50	21.10	21.50	21.00
25/01/2016	18:36:35	181.6	21.50	21.10	21.50	21.00
25/01/2016	18:36:35	181.8	21.50	21.10	21.50	21.00
25/01/2016	18:36:35	182.0	21.50	21.00	21.50	21.00
25/01/2016	18:36:36	182.2	21.50	21.00	21.50	21.00
25/01/2016	18:36:36	182.4	21.50	21.00	21.50	21.00
25/01/2016	18:36:36	182.6	21.50	21.00	21.50	21.00
25/01/2016	18:36:36	182.8	21.50	21.00	21.50	21.00
25/01/2016	18:36:36	183.0	21.50	21.00	21.50	21.00
25/01/2016	18:36:37	183.2	21.50	21.00	21.50	21.00
25/01/2016	18:36:37	183.4	21.50	21.10	21.60	21.00
25/01/2016	18:36:37	183.6	21.50	21.10	21.60	21.00
25/01/2016	18:36:37	183.8	21.50	21.00	21.60	21.00
25/01/2016	18:36:37	184.1	21.50	21.00	21.50	21.00
25/01/2016	18:36:38	184.2	21.50	21.00	21.50	21.00
25/01/2016	18:36:38	184.4	21.50	21.00	21.50	21.00
25/01/2016	18:36:38	184.6	21.50	21.00	21.50	21.00
25/01/2016	18:36:38	184.8	21.50	21.00	21.50	21.00
25/01/2016	18:36:38	185.0	21.50	21.00	21.50	21.00
25/01/2016	18:36:39	185.2	21.50	21.10	21.50	21.00
25/01/2016	18:36:39	185.4	21.50	21.10	21.50	21.00
25/01/2016	18:36:39	185.6	21.50	21.10	21.50	21.00
25/01/2016	18:36:39	185.8	21.50	20.80	21.50	21.00
25/01/2016	18:36:39	186.0	21.50	20.80	21.50	21.00
25/01/2016	18:36:40	186.2	21.50	20.80	21.50	21.00
25/01/2016	18:36:40	186.4	21.50	20.80	21.50	21.00
25/01/2016	18:36:40	186.6	21.50	21.00	21.50	21.00
25/01/2016	18:36:40	186.8	21.50	21.00	21.60	21.00
25/01/2016	18:36:40	187.0	21.50	21.00	21.60	21.00
25/01/2016	18:36:41	187.2	21.50	21.00	21.60	21.00
25/01/2016	18:36:41	187.4	21.50	21.00	21.50	21.00
25/01/2016	18:36:41	187.6	21.50	21.00	21.50	21.00
25/01/2016	18:36:41	187.8	21.50	21.10	21.50	21.00
25/01/2016	18:36:41	188.0	21.50	21.10	21.60	21.00
25/01/2016	18:36:42	188.2	21.50	21.10	21.60	21.00
25/01/2016	18:36:42	188.4	21.60	21.10	21.60	21.00
25/01/2016	18:36:42	188.6	21.60	21.10	21.60	21.00
25/01/2016	18:36:42	188.8	21.60	21.10	21.60	21.00
25/01/2016	18:36:42	189.0	21.50	21.10	21.60	21.00
25/01/2016	18:36:43	189.2	21.50	21.10	21.60	21.00
25/01/2016	18:36:43	189.4	21.50	21.10	21.40	21.00
25/01/2016	18:36:43	189.6	21.50	21.10	21.40	21.00
25/01/2016	18:36:43	189.8	21.50	21.10	21.40	21.00
25/01/2016	18:36:43	190.0	21.50	21.10	21.40	21.00
25/01/2016	18:36:44	190.2	21.50	21.10	21.60	21.20
25/01/2016	18:36:44	190.4	21.50	21.10	21.60	21.20
25/01/2016	18:36:44	190.6	21.50	21.10	21.60	21.20
25/01/2016	18:36:44	190.9	21.50	21.10	21.60	21.00
25/01/2016	18:36:44	191.0	21.60	21.10	21.60	21.00
25/01/2016	18:36:45	191.2	21.60	21.10	21.60	21.00
25/01/2016	18:36:45	191.4	21.60	21.10	21.60	21.00
25/01/2016	18:36:45	191.6	21.50	21.10	21.50	21.00
25/01/2016	18:36:45	191.8	21.50	21.10	21.50	21.00
25/01/2016	18:36:45	192.0	21.50	21.10	21.60	21.00
25/01/2016	18:36:46	192.2	21.50	21.10	21.60	21.00
25/01/2016	18:36:46	192.4	21.50	21.10	21.60	21.00
25/01/2016	18:36:46	192.6	21.50	21.10	21.50	21.00
25/01/2016	18:36:46	192.8	21.50	21.10	21.50	21.00
25/01/2016	18:36:46	193.0	21.60	21.10	21.50	21.00
25/01/2016	18:36:47	193.2	21.60	21.10	21.50	21.00
25/01/2016	18:36:47	193.4	21.60	21.10	21.60	21.00
25/01/2016	18:36:47	193.6	21.50	21.10	21.60	21.00
25/01/2016	18:36:47	193.8	21.50	21.10	21.60	21.00
25/01/2016	18:36:47	194.0	21.50	21.10	21.60	21.00
25/01/2016	18:36:48	194.2	21.50	21.10	21.60	21.00
25/01/2016	18:36:48	194.4	21.60	21.10	21.60	21.00
25/01/2016	18:36:48	194.6	21.60	21.10	21.50	21.00
25/01/2016	18:36:48	194.8	21.60	21.10	21.50	21.10
25/01/2016	18:36:48	195.0	21.60	21.10	21.50	21.10
25/01/2016	18:36:49	195.2	21.60	21.00	21.60	21.10
25/01/2016	18:36:49	195.4	21.60	21.00	21.60	21.00
25/01/2016	18:36:49	195.6	21.60	21.00	21.60	21.00
25/01/2016	18:36:49	195.8	21.60	21.00	21.60	21.00
25/01/2016	18:36:49	196.0	21.60	21.20	21.60	21.00
25/01/2016	18:36:50	196.2	21.60	21.20	21.60	21.10
25/01/2016	18:36:50	196.4	21.50	21.10	21.60	21.10
25/01/2016	18:36:50	196.7	21.50	21.10	21.60	21.10
25/01/2016	18:36:50	196.8	21.50	21.10	21.60	21.00
25/01/2016	18:36:51	197.0	21.50	21.00	21.60	21.00
25/01/2016	18:36:51	197.2	21.50	21.00	21.60	21.00
25/01/2016	18:36:51	197.4	21.50	21.00	21.50	21.00
25/01/2016	18:36:51	197.6	21.50	21.00	21.50	21.00
25/01/2016	18:36:51	197.8	21.60	21.20	21.50	21.00
25/01/2016	18:36:51	198.0	21.60	21.20	21.60	21.00
25/01/2016	18:36:52	198.2	21.60	21.20	21.60	21.00
25/01/2016	18:36:52	198.4	21.60	21.10	21.60	21.00
25/01/2016	18:36:52	198.6	21.60	21.10	21.60	21.00
25/01/2016	18:36:52	198.8	21.60	21.10	21.60	21.00
25/01/2016	18:36:52	199.0	21.60	21.10	21.60	21.00
25/01/2016	18:36:53	199.2	21.60	21.10	21.60	21.00
25/01/2016	18:36:53	199.4	21.60	21.10	21.60	21.00
25/01/2016	18:36:53	199.6	21.50	21.10	21.60	21.00
25/01/2016	18:36:53	199.8	21.50	21.10	21.60	21.00
25/01/2016	18:36:53	200.0	21.50	21.10	21.40	21.00
25/01/2016	18:36:54	200.2	21.50	21.10	21.40	21.00
25/01/2016	18:36:54	200.4	21.50	21.10	21.40	21.00
25/01/2016	18:36:54	200.6	21.50	21.10	21.60	21.00
25/01/2016	18:36:54	200.8	21.50	21.10	21.60	21.00
25/01/2016	18:36:55	201.0	21.50	21.00	21.60	21.00
25/01/2016	18:36:55	201.2	21.50	21.00	21.60	21.00
25/01/2016	18:36:55	201.4	21.50	21.00	21.60	21.00
25/01/2016	18:36:55	201.6	21.60	21.00	21.60	21.00
25/01/2016	18:36:55	201.8	21.60	21.10	21.60	21.00
25/01/2016	18:36:55	202.0	21.60	21.10	21.60	21.00
25/01/2016	18:36:56	202.2	21.50	21.10	21.60	21.00
25/01/2016	18:36:56	202.4	21.50	21.10	21.60	21.00
25/01/2016	18:36:56	202.6	21.50	21.10	21.60	21.00
25/01/2016	18:36:56	202.8	21.60	21.10	21.60	21.00
25/01/2016	18:36:56	203.0	21.60	21.10	21.60	21.00
25/01/2016	18:36:57	203.2	21.60	21.10	21.60	21.00
25/01/2016	18:36:57	203.5	21.60	21.10	21.60	21.00
25/01/2016	18:36:57	203.6	21.60	21.10	21.60	21.00
25/01/2016	18:36:57	203.8	21.60	21.10	21.60	21.00
25/01/2016	18:36:57	204.0	21.60	21.10	21.60	21.00
25/01/2016	18:36:58	204.2	21.60	21.10	21.60	21.00
25/01/2016	18:36:58	204.4	21.60	21.10	21.60	21.00
25/01/2016	18:36:58	204.6	21.60	21.20	21.60	21.00
25/01/2016	18:36:58	204.8	21.60	21.20	21.60	21.00
25/01/2016	18:36:58	205.0	21.70	21.20	21.60	21.00
25/01/2016	18:36:59	205.2	21.70	21.10	21.60	21.00
25/01/2016	18:36:59	205.4	21.70	21.10	21.60	21.00
25/01/2016	18:36:59	205.6	21.60	21.10	21.60	21.00
25/01/2016	18:36:59	205.8	21.60	21.10	21.60	21.00
25/01/2016	18:36:59	206.0	21.60	21.10	21.70	21.10
25/01/2016	18:37:00	206.2	21.60	21.10	21.70	21.10
25/01/2016	18:37:00	206.4	21.60	21.20	21.70	21.10
25/01/2016	18:37:00	206.6	21.60	21.20	21.70	21.10
25/01/2016	18:37:00	206.8	21.60	21.20	21.70	21.20
25/01/2016	18:37:00	207.0	21.60	21.20	21.70	21.20
25/01/2016	18:37:01	207.2	21.60	21.20	21.60	21.20
25/01/2016	18:37:01	207.4	21.60	21.20	21.60	21.00
25/01/2016	18:37:01	207.6	21.60	21.20	21.60	21.00
25/01/2016	18:37:01	207.8	21.60	21.20	21.60	21.00
25/01/2016	18:37:01	208.0	21.60	21.20	21.60	21.00
25/01/2016	18:37:02	208.2	21.60	21.20	21.60	21.00
25/01/2016	18:37:02	208.4	21.60	21.20	21.60	21.00
25/01/2016	18:37:02	208.6	21.60	21.10	21.60	21.00
25/01/2016	18:37:02	208.8	21.60	21.10	21.60	21.00
25/01/2016	18:37:02	209.0	21.60	21.10	21.60	21.00
25/01/2016	18:37:03	209.3	21.60	21.10	21.60	21.00
25/01/2016	18:37:03	209.4	21.60	21.10	21.60	21.00
25/01/2016	18:37:03	209.6	21.60	21.10	21.60	21.00
25/01/2016	18:37:03	209.8	21.60	21.10	21.60	21.00
25/01/2016	18:37:03	210.0	21.60	21.10	21.60	21.00
25/01/2016	18:37:04	210.2	21.60	21.10	21.60	21.00
25/01/2016	18:37:04	210.4	21.60	21.10	21.60	21.00
25/01/2016	18:37:04	210.6	21.60	21.10	21.70	21.00
25/01/2016	18:37:04	210.8	21.60	21.10	21.70	21.10
25/01/2016	18:37:04	211.0	21.70	21.20	21.70	21.10
25/01/2016	18:37:05	211.2	21.70	21.20	21.60	21.10
25/01/2016	18:37:05	211.4	21.70	21.20	21.60	21.00
25/01/2016	18:37:05	211.6	21.60	21.20	21.60	21.00
25/01/2016	18:37:05	211.8	21.60	21.20	21.60	21.00
25/01/2016	18:37:05	212.0	21.60	21.20	21.60	21.00
25/01/2016	18:37:06	212.2	21.60	21.20	21.60	21.00
25/01/2016	18:37:06	212.4	21.60	21.20	21.60	21.00
25/01/2016	18:37:06	212.6	21.60	21.20	21.60	21.00
25/01/2016	18:37:06	212.8	21.60	21.20	21.60	21.00
25/01/2016	18:37:06	213.0	21.60	21.10	21.60	21.00
25/01/2016	18:37:07	213.2	21.60	21.10	21.60	21.00
25/01/2016	18:37:07	213.4	21.60	21.10	21.60	21.00
25/01/2016	18:37:07	213.6	21.60	21.20	21.60	21.00
25/01/2016	18:37:07	213.8	21.60	21.20	21.70	21.00
25/01/2016	18:37:07	214.0	21.60	21.20	21.70	21.00
25/01/2016	18:37:08	214.2	21.70	21.20	21.70	21.00
25/01/2016	18:37:08	214.4	21.70	21.20	21.70	21.00
25/01/2016	18:37:08	214.6	21.70	21.20	21.60	21.00
25/01/2016	18:37:08	214.8	21.70	21.20	21.60	21.00
25/01/2016	18:37:08	215.1	21.70	21.20	21.60	21.00
25/01/2016	18:37:09	215.2	21.70	21.20	21.60	21.00
25/01/2016	18:37:09	215.4	21.70	21.20	21.70	21.10
25/01/2016	18:37:09	215.6	21.70	21.20	21.70	21.10
25/01/2016	18:37:09	215.8	21.70	21.20	21.60	21.10
25/01/2016	18:37:09	216.0	21.70	21.20	21.60	21.10
25/01/2016	18:37:10	216.2	21.60	21.20	21.60	21.30
25/01/2016	18:37:10	216.4	21.60	21.20	21.60	21.30
25/01/2016	18:37:10	216.6	21.60	21.20	21.60	21.30
25/01/2016	18:37:10	216.8	21.70	21.20	21.60	21.20
25/01/2016	18:37:10	217.0	21.70	21.20	21.60	21.20
25/01/2016	18:37:11	217.2	21.70	21.20	21.60	21.20
25/01/2016	18:37:11	217.4	21.70	21.20	21.60	21.10
25/01/2016	18:37:11	217.6	21.60	21.10	21.60	21.10
25/01/2016	18:37:11	217.8	21.60	21.10	21.60	21.10
25/01/2016	18:37:11	218.0	21.60	21.10	21.60	21.00
25/01/2016	18:37:12	218.2	21.70	21.10	21.60	21.00
25/01/2016	18:37:12	218.4	21.70	21.20	21.60	21.00
25/01/2016	18:37:12	218.6	21.70	21.20	21.60	21.00
25/01/2016	18:37:12	218.8	21.70	21.20	21.60	21.00
25/01/2016	18:37:12	219.0	21.70	21.10	21.60	21.00
25/01/2016	18:37:13	219.2	21.70	21.10	21.60	21.00
25/01/2016	18:37:13	219.4	21.70	21.10	21.70	21.10
25/01/2016	18:37:13	219.6	21.70	21.20	21.70	21.10
25/01/2016	18:37:13	219.8	21.70	21.20	21.60	21.10
25/01/2016	18:37:13	220.0	21.70	21.20	21.60	21.10
25/01/2016	18:37:14	220.2	21.60	21.20	21.60	21.10
25/01/2016	18:37:14	220.4	21.60	21.10	21.60	21.10
25/01/2016	18:37:14	220.6	21.60	21.10	21.70	21.00
25/01/2016	18:37:14	220.8	21.70	21.10	21.70	21.00
25/01/2016	18:37:14	221.0	21.70	21.10	21.70	21.00
25/01/2016	18:37:15	221.2	21.70	21.20	21.60	21.20
25/01/2016	18:37:15	221.4	21.70	21.20	21.60	21.20
25/01/2016	18:37:15	221.6	21.70	21.20	21.60	21.20
25/01/2016	18:37:15	221.9	21.70	21.20	21.70	21.20
25/01/2016	18:37:15	222.0	21.70	21.20	21.70	21.20
25/01/2016	18:37:16	222.2	21.60	21.20	21.70	21.20
25/01/2016	18:37:16	222.4	21.60	21.20	21.70	21.20
25/01/2016	18:37:16	222.6	21.60	21.30	21.70	21.00
25/01/2016	18:37:16	222.8	21.60	21.30	21.70	21.00
25/01/2016	18:37:16	223.0	21.70	21.20	21.70	21.00
25/01/2016	18:37:17	223.2	21.70	21.20	21.60	21.00
25/01/2016	18:37:17	223.4	21.60	21.20	21.60	21.00
25/01/2016	18:37:17	223.6	21.60	21.20	21.60	21.00
25/01/2016	18:37:17	223.8	21.60	21.20	21.70	21.00
25/01/2016	18:37:17	224.0	21.60	21.20	21.70	21.00
25/01/2016	18:37:18	224.2	21.60	21.20	21.70	21.00
25/01/2016	18:37:18	224.4	21.70	21.20	21.80	21.00
25/01/2016	18:37:18	224.6	21.70	21.20	21.80	21.00
25/01/2016	18:37:18	224.8	21.70	21.20	21.80	21.10
25/01/2016	18:37:18	225.0	21.70	21.20	21.80	21.10
25/01/2016	18:37:19	225.2	21.70	21.20	21.70	21.10
25/01/2016	18:37:19	225.4	21.60	21.20	21.70	21.10
25/01/2016	18:37:19	225.6	21.60	21.20	21.70	21.10
25/01/2016	18:37:19	225.8	21.60	21.20	21.70	21.10
25/01/2016	18:37:19	226.0	21.60	21.20	21.70	21.10
25/01/2016	18:37:20	226.2	21.70	21.20	21.70	21.10
25/01/2016	18:37:20	226.4	21.70	21.20	21.60	21.10
25/01/2016	18:37:20	226.6	21.70	21.20	21.60	21.30
25/01/2016	18:37:20	226.8	21.70	21.20	21.60	21.30
25/01/2016	18:37:20	227.0	21.70	21.20	21.60	21.30
25/01/2016	18:37:21	227.2	21.70	21.20	21.70	21.30
25/01/2016	18:37:21	227.4	21.70	21.20	21.70	21.00
25/01/2016	18:37:21	227.7	21.70	21.20	21.70	21.00
25/01/2016	18:37:21	227.8	21.70	21.20	21.70	21.00
25/01/2016	18:37:22	228.0	21.60	21.20	21.70	21.00
25/01/2016	18:37:22	228.2	21.60	21.20	21.70	21.00
25/01/2016	18:37:22	228.4	21.60	21.20	21.60	21.00
25/01/2016	18:37:22	228.6	21.60	21.20	21.60	21.00
25/01/2016	18:37:22	228.8	21.70	21.20	21.60	21.10
25/01/2016	18:37:22	229.0	21.70	21.20	21.60	21.10
25/01/2016	18:37:23	229.2	21.70	21.20	21.60	21.10
25/01/2016	18:37:23	229.4	21.70	21.20	21.70	21.00
25/01/2016	18:37:23	229.6	21.70	21.20	21.70	21.00
25/01/2016	18:37:23	229.8	21.70	21.20	21.70	21.00
25/01/2016	18:37:23	230.0	21.70	21.20	21.70	21.00
25/01/2016	18:37:24	230.2	21.70	21.20	21.70	21.00
25/01/2016	18:37:24	230.4	21.70	21.20	21.70	21.00
25/01/2016	18:37:24	230.6	21.70	21.20	21.70	21.00
25/01/2016	18:37:24	230.8	21.70	21.20	21.70	21.00
25/01/2016	18:37:24	231.0	21.70	21.20	21.70	21.00
25/01/2016	18:37:25	231.2	21.70	21.20	21.70	21.10
25/01/2016	18:37:25	231.4	21.70	21.20	21.70	21.10
25/01/2016	18:37:25	231.6	21.70	21.30	21.70	21.10
25/01/2016	18:37:25	231.8	21.70	21.30	21.70	21.10
25/01/2016	18:37:26	232.0	21.70	21.30	21.70	21.00
25/01/2016	18:37:26	232.2	21.70	21.30	21.70	21.00
25/01/2016	18:37:26	232.4	21.70	21.30	21.70	21.00
25/01/2016	18:37:26	232.6	21.70	21.30	21.70	21.10
25/01/2016	18:37:26	232.8	21.70	21.30	21.70	21.10
25/01/2016	18:37:26	233.0	21.70	21.20	21.70	21.10
25/01/2016	18:37:27	233.2	21.70	21.20	21.70	21.00
25/01/2016	18:37:27	233.4	21.70	21.20	21.70	21.00
25/01/2016	18:37:27	233.6	21.70	21.20	21.70	21.00
25/01/2016	18:37:27	233.8	21.70	21.20	21.60	21.10
25/01/2016	18:37:27	234.0	21.70	21.20	21.60	21.10
25/01/2016	18:37:28	234.2	21.70	21.20	21.60	21.10
25/01/2016	18:37:28	234.4	21.70	21.20	21.60	21.10
25/01/2016	18:37:28	234.6	21.70	21.20	21.70	21.10
25/01/2016	18:37:28	234.8	21.70	21.20	21.70	21.10
25/01/2016	18:37:28	235.0	21.70	21.20	21.70	21.10
25/01/2016	18:37:29	235.2	21.70	21.20	21.70	21.10
25/01/2016	18:37:29	235.4	21.70	21.20	21.70	21.10
25/01/2016	18:37:29	235.6	21.70	21.20	21.70	21.10
25/01/2016	18:37:29	235.8	21.70	21.20	21.70	21.10
25/01/2016	18:37:29	236.0	21.70	21.20	21.70	21.10
25/01/2016	18:37:30	236.2	21.70	21.20	21.70	21.10
25/01/2016	18:37:30	236.4	21.70	21.30	21.70	21.10
25/01/2016	18:37:30	236.6	21.70	21.30	21.70	21.20
25/01/2016	18:37:30	236.8	21.70	21.30	21.70	21.20
25/01/2016	18:37:30	237.0	21.70	21.20	21.80	21.20
25/01/2016	18:37:31	237.2	21.70	21.20	21.80	21.10
25/01/2016	18:37:31	237.4	21.70	21.20	21.80	21.10
25/01/2016	18:37:31	237.6	21.70	21.30	21.80	21.10
25/01/2016	18:37:31	237.8	21.70	21.30	21.80	21.10
25/01/2016	18:37:31	238.0	21.70	21.30	21.80	21.00
25/01/2016	18:37:32	238.2	21.70	21.20	21.80	21.00
25/01/2016	18:37:32	238.4	21.70	21.20	21.70	21.00
25/01/2016	18:37:32	238.6	21.70	21.20	21.70	21.00
25/01/2016	18:37:32	238.8	21.70	21.30	21.70	21.10
25/01/2016	18:37:32	239.0	21.70	21.30	21.70	21.10
25/01/2016	18:37:33	239.2	21.70	21.30	21.70	21.10
25/01/2016	18:37:33	239.4	21.70	21.30	21.70	21.10
25/01/2016	18:37:33	239.6	21.70	21.20	21.70	21.10
25/01/2016	18:37:33	239.8	21.70	21.20	21.80	21.10
25/01/2016	18:37:33	240.0	21.70	21.20	21.80	21.10
25/01/2016	18:37:34	240.2	21.70	21.30	21.80	21.10
25/01/2016	18:37:34	240.4	21.70	21.30	21.70	21.10
25/01/2016	18:37:34	240.6	21.70	21.30	21.70	21.10
25/01/2016	18:37:34	240.8	21.70	21.30	21.70	21.10
25/01/2016	18:37:34	241.0	21.70	21.30	21.70	21.10
25/01/2016	18:37:35	241.2	21.70	21.30	21.70	21.10
25/01/2016	18:37:35	241.4	21.70	21.30	21.70	21.00
25/01/2016	18:37:35	241.6	21.70	21.20	21.70	21.00
25/01/2016	18:37:35	241.8	21.70	21.20	21.70	21.00
25/01/2016	18:37:35	242.1	21.70	21.20	21.70	21.00
25/01/2016	18:37:36	242.2	21.70	21.30	21.70	21.00
25/01/2016	18:37:36	242.4	21.70	21.30	21.80	21.00
25/01/2016	18:37:36	242.6	21.70	21.30	21.80	21.00
25/01/2016	18:37:36	242.8	21.70	21.20	21.80	21.10
25/01/2016	18:37:36	243.0	21.70	21.20	21.80	21.10
25/01/2016	18:37:37	243.2	21.70	21.20	21.70	21.10
25/01/2016	18:37:37	243.4	21.70	21.20	21.70	21.10
25/01/2016	18:37:37	243.6	21.70	21.30	21.70	21.10
25/01/2016	18:37:37	243.8	21.70	21.30	21.80	21.10
25/01/2016	18:37:37	244.0	21.80	21.30	21.80	21.10
25/01/2016	18:37:38	244.2	21.80	21.20	21.80	21.10
25/01/2016	18:37:38	244.4	21.80	21.20	21.80	21.10
25/01/2016	18:37:38	244.6	21.80	21.20	21.80	21.10
25/01/2016	18:37:38	244.8	21.80	21.20	21.80	21.10
25/01/2016	18:37:38	245.0	21.80	21.20	21.80	21.10
25/01/2016	18:37:39	245.2	21.80	21.20	21.80	21.10
25/01/2016	18:37:39	245.4	21.80	21.20	21.80	21.10
25/01/2016	18:37:39	245.6	21.80	21.30	21.80	21.10
25/01/2016	18:37:39	245.8	21.80	21.30	21.70	21.20
25/01/2016	18:37:39	246.1	21.80	21.30	21.70	21.20
25/01/2016	18:37:40	246.2	21.80	21.30	21.70	21.20
25/01/2016	18:37:40	246.4	21.80	21.30	21.80	21.20
25/01/2016	18:37:40	246.6	21.80	21.30	21.80	21.20
25/01/2016	18:37:40	246.8	21.70	21.30	21.80	21.20
25/01/2016	18:37:40	247.0	21.70	21.30	21.80	21.20
25/01/2016	18:37:41	247.2	21.70	21.30	21.80	21.10
25/01/2016	18:37:41	247.4	21.80	21.30	21.80	21.10
25/01/2016	18:37:41	247.6	21.80	21.30	21.80	21.10
25/01/2016	18:37:41	247.9	21.80	21.30	21.80	21.00
25/01/2016	18:37:41	248.0	21.70	21.30	21.80	21.00
25/01/2016	18:37:42	248.2	21.70	21.20	21.70	21.00
25/01/2016	18:37:42	248.4	21.70	21.20	21.70	21.00
25/01/2016	18:37:42	248.6	21.70	21.20	21.70	21.10
25/01/2016	18:37:42	248.8	21.70	21.20	21.70	21.10
25/01/2016	18:37:42	249.0	21.70	21.20	21.70	21.10
25/01/2016	18:37:43	249.2	21.70	21.20	21.70	21.10
25/01/2016	18:37:43	249.4	21.70	21.20	21.70	21.10
25/01/2016	18:37:43	249.6	21.80	21.20	21.50	21.10
25/01/2016	18:37:43	249.8	21.80	21.20	21.50	21.10
25/01/2016	18:37:43	250.0	21.80	21.20	21.50	21.10
25/01/2016	18:37:44	250.2	21.80	21.20	21.50	21.10
25/01/2016	18:37:44	250.4	21.80	21.20	21.80	21.10
25/01/2016	18:37:44	250.6	21.80	21.20	21.80	21.10
25/01/2016	18:37:44	250.8	21.80	21.30	21.80	21.10
25/01/2016	18:37:44	251.0	21.80	21.30	21.70	21.10
25/01/2016	18:37:45	251.2	21.80	21.30	21.70	21.10
25/01/2016	18:37:45	251.4	21.70	21.20	21.70	21.10
25/01/2016	18:37:45	251.6	21.70	21.20	21.70	21.10
25/01/2016	18:37:45	251.8	21.70	21.20	21.70	21.10
25/01/2016	18:37:45	252.0	21.70	21.20	21.70	21.10
25/01/2016	18:37:46	252.2	21.80	21.30	21.70	21.10
25/01/2016	18:37:46	252.4	21.80	21.30	21.70	21.10
25/01/2016	18:37:46	252.6	21.90	21.30	21.70	21.10
25/01/2016	18:37:46	252.8	21.90	21.40	21.70	21.10
25/01/2016	18:37:46	253.0	21.90	21.40	21.80	21.10
25/01/2016	18:37:47	253.2	21.90	21.40	21.80	21.10
25/01/2016	18:37:47	253.4	21.80	21.30	21.80	21.10
25/01/2016	18:37:47	253.7	21.80	21.30	21.80	21.10
25/01/2016	18:37:47	253.8	21.80	21.30	21.80	21.10
25/01/2016	18:37:48	254.0	21.70	21.30	21.80	21.10
25/01/2016	18:37:48	254.2	21.70	21.30	21.80	21.10
25/01/2016	18:37:48	254.4	21.70	21.30	21.70	21.10
25/01/2016	18:37:48	254.6	21.70	21.30	21.70	21.10
25/01/2016	18:37:48	254.8	21.80	21.40	21.70	21.10
25/01/2016	18:37:48	255.0	21.80	21.40	21.80	21.10
25/01/2016	18:37:49	255.2	21.80	21.40	21.80	21.10
25/01/2016	18:37:49	255.4	21.80	21.30	21.80	21.00
25/01/2016	18:37:49	255.6	21.80	21.30	21.80	21.00
25/01/2016	18:37:49	255.8	21.80	21.30	21.80	21.10
25/01/2016	18:37:49	256.0	21.80	21.30	21.80	21.10
25/01/2016	18:37:50	256.2	21.80	21.20	21.80	21.10
25/01/2016	18:37:50	256.4	21.80	21.20	21.80	21.30
25/01/2016	18:37:50	256.6	21.80	21.20	21.80	21.30
25/01/2016	18:37:50	256.8	21.80	21.30	21.80	21.30
25/01/2016	18:37:50	257.0	21.80	21.30	21.80	21.30
25/01/2016	18:37:51	257.2	21.80	21.30	21.70	21.10
25/01/2016	18:37:51	257.4	21.80	21.30	21.70	21.10
25/01/2016	18:37:51	257.6	21.80	21.30	21.80	21.10
25/01/2016	18:37:51	257.8	21.80	21.30	21.80	21.10
25/01/2016	18:37:51	258.0	21.80	21.30	21.80	21.10
25/01/2016	18:37:52	258.2	21.80	21.30	21.80	21.10
25/01/2016	18:37:52	258.4	21.80	21.30	21.80	21.10
25/01/2016	18:37:52	258.6	21.90	21.30	21.80	21.10
25/01/2016	18:37:52	258.8	21.90	21.20	21.80	21.10
25/01/2016	18:37:53	259.0	21.90	21.20	21.80	21.10
25/01/2016	18:37:53	259.2	21.90	21.20	21.80	21.10
25/01/2016	18:37:53	259.4	21.80	21.30	21.80	21.10
25/01/2016	18:37:53	259.6	21.80	21.30	21.80	21.10
25/01/2016	18:37:53	259.8	21.80	21.30	21.80	21.10
25/01/2016	18:37:53	260.0	21.80	21.30	21.80	21.10
25/01/2016	18:37:54	260.2	21.80	21.30	21.80	21.10
25/01/2016	18:37:54	260.5	21.80	21.30	21.80	21.10
25/01/2016	18:37:54	260.6	21.80	21.30	21.80	21.10
25/01/2016	18:37:54	260.8	21.80	21.30	21.80	21.10
25/01/2016	18:37:54	261.0	21.80	21.30	21.80	21.10
25/01/2016	18:37:55	261.2	21.80	21.30	21.80	21.20
25/01/2016	18:37:55	261.4	21.80	21.30	21.80	21.20
25/01/2016	18:37:55	261.6	21.80	21.30	21.80	21.20
25/01/2016	18:37:55	261.8	21.80	21.30	21.80	21.20
25/01/2016	18:37:55	262.0	21.80	21.30	21.80	21.20
25/01/2016	18:37:56	262.2	21.80	21.20	21.80	21.20
25/01/2016	18:37:56	262.4	21.80	21.20	21.80	21.10
25/01/2016	18:37:56	262.6	21.80	21.20	21.80	21.10
25/01/2016	18:37:56	262.8	21.80	21.30	21.80	21.10
25/01/2016	18:37:57	263.0	21.80	21.30	21.80	21.10
25/01/2016	18:37:57	263.2	21.80	21.30	21.80	21.10
25/01/2016	18:37:57	263.4	21.80	21.30	21.80	21.10
25/01/2016	18:37:57	263.6	21.80	21.30	21.80	21.10
25/01/2016	18:37:57	263.8	21.80	21.30	21.80	21.00
25/01/2016	18:37:57	264.0	21.80	21.30	21.80	21.00
25/01/2016	18:37:58	264.2	21.80	21.30	21.80	21.00
25/01/2016	18:37:58	264.4	21.80	21.30	21.80	21.10
25/01/2016	18:37:58	264.6	21.80	21.30	21.80	21.10
25/01/2016	18:37:58	264.8	21.70	21.30	21.80	21.10
25/01/2016	18:37:58	265.0	21.70	21.30	21.80	21.10
25/01/2016	18:37:59	265.2	21.80	21.30	21.80	21.10
25/01/2016	18:37:59	265.4	21.80	21.30	21.80	21.10
25/01/2016	18:37:59	265.6	21.80	21.30	21.80	21.10
25/01/2016	18:37:59	265.8	21.80	21.30	21.80	21.30
25/01/2016	18:37:59	266.0	21.80	21.30	21.80	21.30
25/01/2016	18:38:00	266.3	21.80	21.30	21.80	21.30
25/01/2016	18:38:00	266.4	21.80	21.30	21.80	21.10
25/01/2016	18:38:00	266.6	21.80	21.30	21.80	21.10
25/01/2016	18:38:00	266.8	21.80	21.30	21.80	21.10
25/01/2016	18:38:00	267.0	21.80	21.30	21.80	21.10
25/01/2016	18:38:01	267.2	21.80	21.30	21.80	21.10
25/01/2016	18:38:01	267.4	21.80	21.30	21.80	21.10
25/01/2016	18:38:01	267.6	21.80	21.30	21.80	21.10
25/01/2016	18:38:01	267.8	21.80	21.30	21.80	21.10
25/01/2016	18:38:01	268.0	21.80	21.30	21.80	21.20
25/01/2016	18:38:02	268.2	21.80	21.30	21.80	21.20
25/01/2016	18:38:02	268.4	21.80	21.30	21.80	21.10
25/01/2016	18:38:02	268.6	21.80	21.30	21.80	21.10
25/01/2016	18:38:02	268.8	21.80	21.30	21.80	21.10
25/01/2016	18:38:02	269.0	21.80	21.30	21.80	21.00
25/01/2016	18:38:03	269.2	21.80	21.30	21.80	21.00
25/01/2016	18:38:03	269.4	21.80	21.30	21.80	21.00
25/01/2016	18:38:03	269.6	21.80	21.30	21.80	21.00
25/01/2016	18:38:03	269.8	21.80	21.30	21.80	21.10
25/01/2016	18:38:03	270.0	21.80	21.40	21.80	21.10
25/01/2016	18:38:04	270.2	21.80	21.40	21.90	21.10
25/01/2016	18:38:04	270.4	21.80	21.40	21.90	21.10
25/01/2016	18:38:04	270.6	21.90	21.30	21.90	21.10
25/01/2016	18:38:04	270.8	21.90	21.30	21.90	21.10
25/01/2016	18:38:04	271.0	21.90	21.30	21.80	21.10
25/01/2016	18:38:05	271.2	21.80	21.30	21.80	21.10
25/01/2016	18:38:05	271.4	21.80	21.30	21.80	21.10
25/01/2016	18:38:05	271.6	21.80	21.30	21.80	21.10
25/01/2016	18:38:05	271.8	21.80	21.30	21.80	21.30
25/01/2016	18:38:05	272.0	21.80	21.10	21.80	21.30
25/01/2016	18:38:06	272.2	21.80	21.10	21.80	21.30
25/01/2016	18:38:06	272.4	21.80	21.10	21.80	21.00
25/01/2016	18:38:06	272.6	21.80	21.10	21.80	21.00
25/01/2016	18:38:06	272.8	21.80	21.30	21.80	21.00
25/01/2016	18:38:06	273.1	21.80	21.30	21.80	21.30
25/01/2016	18:38:07	273.2	21.80	21.30	21.80	21.30
25/01/2016	18:38:07	273.4	21.80	21.30	21.80	21.30
25/01/2016	18:38:07	273.6	21.80	21.30	21.80	21.30
25/01/2016	18:38:07	273.8	21.80	21.30	21.90	21.10
25/01/2016	18:38:07	274.0	21.80	21.30	21.90	21.10
25/01/2016	18:38:08	274.2	21.80	21.40	21.80	21.10
25/01/2016	18:38:08	274.4	21.80	21.40	21.80	21.10
25/01/2016	18:38:08	274.6	21.80	21.40	21.80	21.10
25/01/2016	18:38:08	274.8	21.80	21.30	21.80	21.10
25/01/2016	18:38:08	275.0	21.80	21.30	21.80	21.10
25/01/2016	18:38:09	275.2	21.80	21.30	21.80	21.10
25/01/2016	18:38:09	275.4	21.80	21.30	21.80	21.10
25/01/2016	18:38:09	275.6	21.80	21.30	21.80	21.10
25/01/2016	18:38:09	275.8	21.80	21.30	21.80	21.10
25/01/2016	18:38:09	276.0	21.80	21.40	21.80	21.10
25/01/2016	18:38:10	276.2	21.80	21.40	21.80	21.10
25/01/2016	18:38:10	276.4	21.80	21.40	21.80	21.10
25/01/2016	18:38:10	276.6	21.80	21.40	21.80	21.10
25/01/2016	18:38:10	276.8	21.80	21.40	21.80	21.10
25/01/2016	18:38:10	277.0	21.80	21.40	21.80	21.10
25/01/2016	18:38:11	277.2	21.80	21.40	21.80	21.10
25/01/2016	18:38:11	277.4	21.80	21.40	21.80	21.10
25/01/2016	18:38:11	277.6	21.80	21.40	21.80	21.10
25/01/2016	18:38:11	277.8	21.80	21.40	21.80	21.10
25/01/2016	18:38:11	278.0	21.80	21.40	21.80	21.10
25/01/2016	18:38:12	278.2	21.80	21.30	21.80	21.10
25/01/2016	18:38:12	278.4	21.80	21.30	21.80	21.10
25/01/2016	18:38:12	278.6	21.80	21.40	21.80	21.10
25/01/2016	18:38:12	278.9	21.80	21.40	21.80	21.10
25/01/2016	18:38:12	279.0	21.80	21.40	21.80	21.10
25/01/2016	18:38:13	279.2	21.90	21.40	21.80	21.10
25/01/2016	18:38:13	279.4	21.90	21.40	21.80	21.10
25/01/2016	18:38:13	279.6	21.90	21.40	21.90	21.10
25/01/2016	18:38:13	279.8	21.90	21.40	21.90	21.10
25/01/2016	18:38:13	280.0	21.80	21.30	21.90	21.10
25/01/2016	18:38:14	280.2	21.80	21.30	21.90	21.10
25/01/2016	18:38:14	280.4	21.80	21.30	21.90	21.30
25/01/2016	18:38:14	280.6	21.90	21.30	21.90	21.30
25/01/2016	18:38:14	280.8	21.90	21.30	21.80	21.30
25/01/2016	18:38:14	281.0	21.90	21.30	21.80	21.30
25/01/2016	18:38:15	281.2	21.80	21.30	21.80	21.30
25/01/2016	18:38:15	281.4	21.80	21.40	21.80	21.30
25/01/2016	18:38:15	281.6	21.80	21.40	21.80	21.30
25/01/2016	18:38:15	281.8	21.80	21.40	21.80	21.30
25/01/2016	18:38:15	282.0	21.80	21.40	21.80	21.30
25/01/2016	18:38:16	282.2	21.80	21.40	21.80	21.30
25/01/2016	18:38:16	282.4	21.80	21.40	21.80	21.10
25/01/2016	18:38:16	282.6	21.80	21.40	21.80	21.10
25/01/2016	18:38:16	282.8	21.80	21.40	21.80	21.10
25/01/2016	18:38:16	283.0	21.80	21.40	21.80	21.10
25/01/2016	18:38:17	283.2	21.90	21.30	21.80	21.10
25/01/2016	18:38:17	283.4	21.90	21.30	21.80	21.10
25/01/2016	18:38:17	283.6	21.90	21.30	21.80	21.10
25/01/2016	18:38:17	283.8	21.90	21.30	21.80	21.10
25/01/2016	18:38:17	284.0	21.90	21.40	21.80	21.10
25/01/2016	18:38:18	284.2	21.90	21.40	21.80	21.10
25/01/2016	18:38:18	284.4	21.90	21.40	21.80	21.10
25/01/2016	18:38:18	284.7	21.90	21.40	21.80	21.10
25/01/2016	18:38:18	284.8	21.90	21.40	21.80	21.10
25/01/2016	18:38:19	285.0	21.80	21.40	21.90	21.20
25/01/2016	18:38:19	285.2	21.80	21.40	21.90	21.20
25/01/2016	18:38:19	285.4	21.80	21.40	21.80	21.20
25/01/2016	18:38:19	285.6	21.80	21.40	21.80	21.20
25/01/2016	18:38:19	285.8	21.90	21.40	21.80	21.10
25/01/2016	18:38:19	286.0	21.90	21.30	21.80	21.10
25/01/2016	18:38:20	286.2	21.90	21.30	21.80	21.10
25/01/2016	18:38:20	286.4	21.90	21.30	21.80	21.10
25/01/2016	18:38:20	286.6	21.90	21.40	21.80	21.10
25/01/2016	18:38:20	286.8	21.90	21.40	21.80	21.10
25/01/2016	18:38:20	287.0	21.90	21.40	21.80	21.30
25/01/2016	18:38:21	287.2	21.90	21.40	21.80	21.30
25/01/2016	18:38:21	287.4	21.90	21.40	21.80	21.30
25/01/2016	18:38:21	287.6	21.90	21.40	21.80	21.10
25/01/2016	18:38:21	287.8	21.90	21.40	21.80	21.10
25/01/2016	18:38:21	288.0	21.90	21.40	21.80	21.10
25/01/2016	18:38:22	288.2	21.90	21.30	21.80	21.10
25/01/2016	18:38:22	288.4	21.90	21.30	21.80	21.10
25/01/2016	18:38:22	288.6	21.90	21.40	21.80	21.10
25/01/2016	18:38:22	288.8	21.90	21.40	21.80	21.10
25/01/2016	18:38:22	289.0	21.90	21.40	21.90	21.10
25/01/2016	18:38:23	289.2	21.90	21.40	21.90	21.10
25/01/2016	18:38:23	289.4	21.90	21.40	21.90	21.10
25/01/2016	18:38:23	289.6	21.90	21.40	21.90	21.30
25/01/2016	18:38:23	289.8	21.90	21.40	21.90	21.30
25/01/2016	18:38:24	290.0	21.90	21.30	21.90	21.30
25/01/2016	18:38:24	290.2	21.90	21.30	21.90	21.10
25/01/2016	18:38:24	290.4	21.90	21.30	21.90	21.10
25/01/2016	18:38:24	290.6	21.90	21.30	21.90	21.10
25/01/2016	18:38:24	290.8	21.90	21.40	21.90	21.10
25/01/2016	18:38:24	291.0	21.90	21.40	21.90	21.10
25/01/2016	18:38:25	291.2	21.90	21.40	21.90	21.10
25/01/2016	18:38:25	291.5	21.90	21.40	21.90	21.10
25/01/2016	18:38:25	291.6	21.90	21.40	21.90	21.10
25/01/2016	18:38:25	291.8	21.90	21.40	21.90	21.10
25/01/2016	18:38:25	292.0	21.90	21.40	21.90	21.10
25/01/2016	18:38:26	292.2	21.90	21.30	21.80	21.10
25/01/2016	18:38:26	292.4	21.90	21.30	21.80	21.10
25/01/2016	18:38:26	292.6	21.80	21.40	21.80	21.10
25/01/2016	18:38:26	292.8	21.80	21.40	21.90	21.10
25/01/2016	18:38:26	293.0	21.80	21.40	21.90	21.30
25/01/2016	18:38:27	293.2	21.90	21.40	21.90	21.30
25/01/2016	18:38:27	293.4	21.90	21.40	21.90	21.30
25/01/2016	18:38:27	293.6	21.90	21.40	21.90	21.10
25/01/2016	18:38:27	293.8	21.90	21.40	21.90	21.10
25/01/2016	18:38:28	294.0	21.90	21.40	21.90	21.10
25/01/2016	18:38:28	294.2	21.90	21.40	21.90	21.10
25/01/2016	18:38:28	294.4	21.90	21.40	21.90	21.10
25/01/2016	18:38:28	294.6	21.90	21.40	21.90	21.10
25/01/2016	18:38:28	294.8	21.90	21.40	21.90	21.10
25/01/2016	18:38:28	295.0	21.80	21.40	21.90	21.10
25/01/2016	18:38:29	295.2	21.80	21.40	21.90	21.10
25/01/2016	18:38:29	295.4	21.80	21.40	21.90	21.10
25/01/2016	18:38:29	295.6	21.80	21.40	21.90	21.10
25/01/2016	18:38:29	295.8	21.90	21.40	21.90	21.10
25/01/2016	18:38:29	296.0	21.90	21.40	21.80	21.10
25/01/2016	18:38:30	296.2	21.90	21.40	21.80	21.10
25/01/2016	18:38:30	296.4	21.90	21.40	21.80	21.10
25/01/2016	18:38:30	296.6	21.90	21.40	21.80	21.10
25/01/2016	18:38:30	296.8	21.90	21.40	21.90	21.10
25/01/2016	18:38:30	297.0	21.90	21.40	21.90	21.30
25/01/2016	18:38:31	297.3	21.90	21.40	21.90	21.30
25/01/2016	18:38:31	297.4	21.90	21.40	21.90	21.30
25/01/2016	18:38:31	297.6	21.90	21.40	21.90	21.10
25/01/2016	18:38:31	297.8	21.90	21.40	21.90	21.10
25/01/2016	18:38:31	298.0	21.90	21.40	21.80	21.10
25/01/2016	18:38:32	298.2	21.90	21.40	21.80	21.10
25/01/2016	18:38:32	298.4	21.90	21.40	21.80	21.10
25/01/2016	18:38:32	298.6	21.90	21.40	21.80	21.10
25/01/2016	18:38:32	298.8	21.90	21.40	21.80	21.10
25/01/2016	18:38:32	299.0	21.90	21.40	21.90	21.30
25/01/2016	18:38:33	299.2	21.90	21.40	21.90	21.30
25/01/2016	18:38:33	299.4	21.90	21.40	21.90	21.30
25/01/2016	18:38:33	299.6	21.90	21.40	21.90	21.10
25/01/2016	18:38:33	299.8	21.90	21.50	21.90	21.10
25/01/2016	18:38:33	300.0	21.90	21.50	21.90	21.10
25/01/2016	18:38:34	300.2	21.90	21.50	21.90	21.10
25/01/2016	18:38:34	300.4	21.90	21.50	21.90	21.10
25/01/2016	18:38:34	300.6	21.90	21.50	21.90	21.10
25/01/2016	18:38:34	300.8	21.90	21.40	21.90	21.10
25/01/2016	18:38:34	301.0	21.90	21.40	21.90	21.10
25/01/2016	18:38:35	301.2	21.90	21.30	21.90	21.10
25/01/2016	18:38:35	301.4	21.90	21.30	21.90	21.10
25/01/2016	18:38:35	301.6	21.90	21.30	21.90	21.30
25/01/2016	18:38:35	301.8	21.90	21.40	21.90	21.30
25/01/2016	18:38:35	302.0	21.90	21.40	21.90	21.30
25/01/2016	18:38:36	302.2	21.90	21.40	21.90	21.10
25/01/2016	18:38:36	302.4	21.90	21.40	21.90	21.10
25/01/2016	18:38:36	302.6	21.90	21.40	21.90	21.10
25/01/2016	18:38:36	302.8	21.90	21.40	21.90	21.10
25/01/2016	18:38:36	303.0	21.90	21.40	21.90	21.10
25/01/2016	18:38:37	303.2	21.90	21.40	21.90	21.10
25/01/2016	18:38:37	303.4	21.90	21.40	21.90	21.10
25/01/2016	18:38:37	303.6	21.90	21.40	21.90	21.10
25/01/2016	18:38:37	303.8	21.90	21.40	21.90	21.10
25/01/2016	18:38:37	304.1	21.90	21.40	21.90	21.10
25/01/2016	18:38:38	304.2	21.90	21.40	21.90	21.10
25/01/2016	18:38:38	304.4	21.90	21.40	21.90	21.10
25/01/2016	18:38:38	304.6	21.90	21.40	21.90	21.10
25/01/2016	18:38:38	304.8	21.90	21.50	21.90	21.30
25/01/2016	18:38:38	305.0	21.90	21.50	21.90	21.30
25/01/2016	18:38:39	305.2	21.90	21.50	21.90	21.30
25/01/2016	18:38:39	305.4	21.90	21.50	21.80	21.30
25/01/2016	18:38:39	305.6	21.90	21.50	21.80	21.30
25/01/2016	18:38:39	305.9	21.90	21.40	21.80	21.30
25/01/2016	18:38:39	306.0	21.90	21.40	21.90	21.30
25/01/2016	18:38:40	306.2	21.90	21.40	21.90	21.10
25/01/2016	18:38:40	306.4	21.90	21.40	21.90	21.10
25/01/2016	18:38:40	306.6	21.90	21.40	22.00	21.10
25/01/2016	18:38:40	306.8	21.90	21.40	22.00	21.10
25/01/2016	18:38:40	307.0	21.90	21.40	22.00	21.10
25/01/2016	18:38:41	307.2	21.90	21.30	22.00	21.10
25/01/2016	18:38:41	307.4	21.90	21.30	21.90	21.10
25/01/2016	18:38:41	307.6	21.90	21.30	21.90	21.10
25/01/2016	18:38:41	307.8	21.90	21.40	21.90	21.10
25/01/2016	18:38:41	308.0	21.90	21.40	21.90	21.10
25/01/2016	18:38:42	308.2	21.90	21.40	21.90	21.10
25/01/2016	18:38:42	308.4	21.90	21.40	21.90	21.10
25/01/2016	18:38:42	308.6	21.90	21.40	21.90	21.10
25/01/2016	18:38:42	308.8	21.90	21.40	21.90	21.10
25/01/2016	18:38:42	309.0	21.90	21.40	21.90	21.10
25/01/2016	18:38:43	309.2	21.90	21.40	21.90	21.10
25/01/2016	18:38:43	309.4	21.90	21.40	21.90	21.10
25/01/2016	18:38:43	309.6	21.90	21.40	21.90	21.30
25/01/2016	18:38:43	309.9	21.90	21.50	21.90	21.30
25/01/2016	18:38:43	310.0	21.90	21.50	22.00	21.30
25/01/2016	18:38:44	310.2	21.90	21.50	22.00	21.10
25/01/2016	18:38:44	310.4	21.90	21.50	22.00	21.10
25/01/2016	18:38:44	310.6	21.90	21.50	22.00	21.10
25/01/2016	18:38:44	310.8	21.90	21.50	22.00	21.10
25/01/2016	18:38:44	311.0	21.90	21.50	22.00	21.10
25/01/2016	18:38:45	311.2	21.90	21.50	22.00	21.10
25/01/2016	18:38:45	311.4	21.90	21.50	21.90	21.10
25/01/2016	18:38:45	311.7	21.90	21.50	21.90	21.10
25/01/2016	18:38:45	311.8	21.90	21.40	21.90	21.10
25/01/2016	18:38:45	312.0	21.90	21.40	21.90	21.10
25/01/2016	18:38:46	312.2	21.90	21.40	21.90	21.10
25/01/2016	18:38:46	312.4	21.90	21.40	21.90	21.10
25/01/2016	18:38:46	312.6	21.90	21.40	21.90	21.10
25/01/2016	18:38:46	312.8	21.90	21.40	21.90	21.30
25/01/2016	18:38:46	313.0	21.90	21.40	21.90	21.30
25/01/2016	18:38:47	313.2	21.90	21.40	21.90	21.30
25/01/2016	18:38:47	313.4	21.90	21.40	21.90	21.30
25/01/2016	18:38:47	313.6	21.90	21.40	21.90	21.30
25/01/2016	18:38:47	313.8	21.90	21.50	21.90	21.30
25/01/2016	18:38:47	314.0	21.90	21.50	21.90	21.30
25/01/2016	18:38:48	314.2	21.90	21.50	21.90	21.30
25/01/2016	18:38:48	314.4	21.90	21.40	21.90	21.30
25/01/2016	18:38:48	314.6	21.90	21.40	22.00	21.30
25/01/2016	18:38:48	314.8	21.90	21.40	22.00	21.10
25/01/2016	18:38:48	315.0	21.90	21.40	22.00	21.10
25/01/2016	18:38:49	315.2	21.90	21.50	22.00	21.10
25/01/2016	18:38:49	315.4	21.90	21.50	21.90	21.10
25/01/2016	18:38:49	315.7	21.90	21.50	21.90	21.10
25/01/2016	18:38:49	315.8	21.90	21.50	21.90	21.10
25/01/2016	18:38:50	316.0	21.90	21.50	21.90	21.10
25/01/2016	18:38:50	316.2	21.90	21.50	21.90	21.10
25/01/2016	18:38:50	316.4	21.90	21.40	21.90	21.10
25/01/2016	18:38:50	316.6	21.90	21.40	21.90	21.10
25/01/2016	18:38:50	316.8	21.90	21.40	22.00	21.10
25/01/2016	18:38:50	317.0	21.90	21.40	22.00	21.10
25/01/2016	18:38:51	317.2	21.90	21.40	22.00	21.10
25/01/2016	18:38:51	317.4	21.90	21.50	21.90	21.10
25/01/2016	18:38:51	317.6	21.90	21.50	21.90	21.10
25/01/2016	18:38:51	317.8	21.90	21.40	21.90	21.10
25/01/2016	18:38:51	318.0	21.90	21.40	21.90	21.10
25/01/2016	18:38:52	318.2	22.00	21.40	21.90	21.10
25/01/2016	18:38:52	318.4	22.00	21.40	21.90	21.10
25/01/2016	18:38:52	318.6	22.00	21.40	21.90	21.10
25/01/2016	18:38:52	318.8	22.00	21.40	21.90	21.10
25/01/2016	18:38:52	319.0	22.00	21.40	21.90	21.10
25/01/2016	18:38:53	319.2	21.90	21.50	21.90	21.10
25/01/2016	18:38:53	319.4	21.90	21.50	21.90	21.10
25/01/2016	18:38:53	319.6	22.00	21.50	21.90	21.10
25/01/2016	18:38:53	319.8	22.00	21.50	21.90	21.10
25/01/2016	18:38:53	320.0	22.00	21.50	22.00	21.10
25/01/2016	18:38:54	320.2	21.90	21.50	22.00	21.10
25/01/2016	18:38:54	320.4	21.90	21.50	22.00	21.10
25/01/2016	18:38:54	320.6	21.90	21.50	22.00	21.10
25/01/2016	18:38:54	320.8	21.90	21.50	22.00	21.10
25/01/2016	18:38:55	321.0	21.90	21.40	22.00	21.10
25/01/2016	18:38:55	321.2	21.90	21.40	22.00	21.10
25/01/2016	18:38:55	321.4	21.90	21.40	22.00	21.30
25/01/2016	18:38:55	321.6	21.90	21.40	22.00	21.30
25/01/2016	18:38:55	321.8	21.90	21.50	22.00	21.30
25/01/2016	18:38:55	322.0	21.90	21.50	22.00	21.30
25/01/2016	18:38:56	322.2	21.90	21.50	22.00	21.10
25/01/2016	18:38:56	322.4	21.90	21.50	22.00	21.10
25/01/2016	18:38:56	322.6	21.90	21.50	21.90	21.10
25/01/2016	18:38:56	322.8	21.90	21.50	21.90	21.10
25/01/2016	18:38:56	323.0	21.90	21.50	21.90	21.10
25/01/2016	18:38:57	323.2	21.90	21.50	21.90	21.10
25/01/2016	18:38:57	323.4	21.90	21.50	21.90	21.10
25/01/2016	18:38:57	323.6	21.90	21.50	21.90	21.30
25/01/2016	18:38:57	323.8	21.90	21.50	21.90	21.30
25/01/2016	18:38:58	324.0	21.90	21.50	22.00	21.10
25/01/2016	18:38:58	324.3	22.00	21.50	22.00	21.10
25/01/2016	18:38:58	324.4	22.00	21.50	22.00	21.10
25/01/2016	18:38:58	324.6	22.00	21.50	22.00	21.10
25/01/2016	18:38:58	324.8	22.00	21.50	22.00	21.10
25/01/2016	18:38:58	325.0	22.00	21.40	22.00	21.10
25/01/2016	18:38:59	325.2	22.00	21.40	22.00	21.10
25/01/2016	18:38:59	325.4	22.00	21.40	22.00	21.10
25/01/2016	18:38:59	325.6	21.90	21.40	22.00	21.10
25/01/2016	18:38:59	325.8	21.90	21.50	22.00	21.10
25/01/2016	18:38:59	326.0	21.90	21.50	22.00	21.10
25/01/2016	18:39:00	326.2	21.90	21.50	22.00	21.10
25/01/2016	18:39:00	326.4	21.90	21.50	22.00	21.10
25/01/2016	18:39:00	326.6	21.90	21.50	22.00	21.10
25/01/2016	18:39:00	326.8	21.90	21.50	22.00	21.30
25/01/2016	18:39:00	327.0	21.90	21.50	22.00	21.30
25/01/2016	18:39:01	327.2	21.90	21.50	22.00	21.30
25/01/2016	18:39:01	327.4	21.90	21.50	22.00	21.20
25/01/2016	18:39:01	327.6	21.90	21.50	22.00	21.20
25/01/2016	18:39:01	327.8	21.90	21.50	22.00	21.20
25/01/2016	18:39:01	328.0	21.90	21.50	21.90	21.10
25/01/2016	18:39:02	328.2	22.00	21.50	21.90	21.10
25/01/2016	18:39:02	328.4	22.00	21.50	21.90	21.10
25/01/2016	18:39:02	328.6	22.00	21.40	22.00	21.30
25/01/2016	18:39:02	328.8	22.00	21.40	22.00	21.30
25/01/2016	18:39:02	329.0	21.90	21.50	22.00	21.30
25/01/2016	18:39:03	329.2	21.90	21.50	22.00	21.30
25/01/2016	18:39:03	329.4	21.90	21.50	22.00	21.10
25/01/2016	18:39:03	329.6	21.90	21.50	22.00	21.10
25/01/2016	18:39:03	329.8	21.90	21.50	21.90	21.10
25/01/2016	18:39:03	330.1	21.90	21.50	21.90	21.10
25/01/2016	18:39:04	330.2	21.90	21.50	21.90	21.10
25/01/2016	18:39:04	330.4	22.00	21.50	22.00	21.10
25/01/2016	18:39:04	330.6	22.00	21.50	22.00	21.10
25/01/2016	18:39:04	330.8	22.00	21.50	22.00	21.10
25/01/2016	18:39:04	331.0	22.00	21.50	22.00	21.10
25/01/2016	18:39:05	331.2	22.00	21.50	22.00	21.10
25/01/2016	18:39:05	331.4	22.00	21.50	22.00	21.30
25/01/2016	18:39:05	331.6	22.00	21.50	22.00	21.30
25/01/2016	18:39:05	331.8	21.90	21.40	22.00	21.30
25/01/2016	18:39:05	332.0	21.90	21.40	22.00	21.10
25/01/2016	18:39:06	332.2	22.00	21.40	22.00	21.10
25/01/2016	18:39:06	332.4	22.00	21.50	22.00	21.10
25/01/2016	18:39:06	332.6	22.00	21.50	22.00	21.10
25/01/2016	18:39:06	332.8	22.00	21.50	22.00	21.10
25/01/2016	18:39:06	333.0	22.00	21.50	22.00	21.10
25/01/2016	18:39:07	333.2	22.00	21.50	22.00	21.10
25/01/2016	18:39:07	333.4	22.00	21.50	22.00	21.10
25/01/2016	18:39:07	333.6	22.00	21.50	22.00	21.10
25/01/2016	18:39:07	333.8	22.00	21.50	21.90	21.10
25/01/2016	18:39:07	334.0	22.00	21.50	21.90	21.10
25/01/2016	18:39:08	334.2	22.00	21.50	21.90	21.10
25/01/2016	18:39:08	334.4	21.90	21.40	21.90	21.10
25/01/2016	18:39:08	334.6	21.90	21.40	22.00	21.10
25/01/2016	18:39:08	334.8	21.90	21.40	22.00	21.10
25/01/2016	18:39:08	335.0	21.90	21.60	22.00	21.10
25/01/2016	18:39:09	335.2	21.90	21.60	22.00	21.10
25/01/2016	18:39:09	335.4	22.00	21.60	22.00	21.10
25/01/2016	18:39:09	335.6	22.00	21.50	22.00	21.10
25/01/2016	18:39:09	335.8	22.00	21.50	22.00	21.10
25/01/2016	18:39:09	336.0	22.00	21.50	22.00	21.10
25/01/2016	18:39:10	336.2	21.90	21.50	22.00	21.30
25/01/2016	18:39:10	336.4	21.90	21.50	22.00	21.30
25/01/2016	18:39:10	336.6	21.90	21.50	22.00	21.10
25/01/2016	18:39:10	336.9	21.90	21.50	22.00	21.10
25/01/2016	18:39:10	337.0	21.90	21.50	22.00	21.10
25/01/2016	18:39:11	337.2	21.90	21.50	21.90	21.10
25/01/2016	18:39:11	337.4	21.90	21.50	21.90	21.10
25/01/2016	18:39:11	337.6	21.90	21.50	21.90	21.30
25/01/2016	18:39:11	337.8	21.90	21.50	21.90	21.30
25/01/2016	18:39:11	338.0	21.90	21.50	22.00	21.30
25/01/2016	18:39:12	338.2	22.00	21.50	22.00	21.30
25/01/2016	18:39:12	338.4	22.00	21.50	22.00	21.30
25/01/2016	18:39:12	338.6	22.00	21.50	21.90	21.10
25/01/2016	18:39:12	338.8	21.90	21.50	21.90	21.10
25/01/2016	18:39:12	339.0	21.90	21.60	21.90	21.10
25/01/2016	18:39:13	339.2	21.90	21.60	21.90	21.10
25/01/2016	18:39:13	339.4	22.00	21.60	21.90	21.10
25/01/2016	18:39:13	339.6	22.00	21.60	21.90	21.10
25/01/2016	18:39:13	339.8	22.00	21.50	22.00	21.10
25/01/2016	18:39:13	340.0	22.00	21.50	22.00	21.10
25/01/2016	18:39:14	340.2	21.90	21.50	22.00	21.10
25/01/2016	18:39:14	340.4	21.90	21.40	22.00	21.10
25/01/2016	18:39:14	340.6	21.90	21.40	22.00	21.10
25/01/2016	18:39:14	340.8	22.00	21.40	22.00	21.10
25/01/2016	18:39:14	341.0	22.00	21.40	22.00	21.10
25/01/2016	18:39:15	341.2	22.00	21.50	22.00	21.10
25/01/2016	18:39:15	341.4	22.00	21.50	22.00	21.10
25/01/2016	18:39:15	341.6	22.00	21.50	22.00	21.10
25/01/2016	18:39:15	341.8	22.00	21.50	22.00	21.10
25/01/2016	18:39:15	342.0	22.00	21.50	22.00	21.10
25/01/2016	18:39:16	342.2	21.90	21.50	22.00	21.10
25/01/2016	18:39:16	342.4	21.90	21.50	21.90	21.10
25/01/2016	18:39:16	342.7	21.90	21.50	21.90	21.10
25/01/2016	18:39:16	342.8	21.90	21.50	21.90	21.10
25/01/2016	18:39:17	343.0	22.00	21.40	22.00	21.10
25/01/2016	18:39:17	343.2	22.00	21.40	22.00	21.10
25/01/2016	18:39:17	343.4	22.00	21.40	22.00	21.40
25/01/2016	18:39:17	343.6	22.00	21.40	22.00	21.40
25/01/2016	18:39:17	343.8	22.00	21.60	22.00	21.40
25/01/2016	18:39:17	344.0	22.00	21.60	22.00	21.30
25/01/2016	18:39:18	344.2	22.00	21.60	22.00	21.30
25/01/2016	18:39:18	344.4	22.00	21.60	22.00	21.30
25/01/2016	18:39:18	344.6	22.00	21.60	22.00	21.30
25/01/2016	18:39:18	344.8	21.90	21.60	22.00	21.20
25/01/2016	18:39:18	345.0	21.90	21.60	22.00	21.20
25/01/2016	18:39:19	345.2	21.90	21.60	22.00	21.20
25/01/2016	18:39:19	345.4	22.00	21.60	22.00	21.30
25/01/2016	18:39:19	345.6	22.00	21.50	22.00	21.30
25/01/2016	18:39:19	345.8	22.00	21.50	22.00	21.30
25/01/2016	18:39:19	346.0	22.00	21.50	22.00	21.30
25/01/2016	18:39:20	346.2	22.00	21.50	22.00	21.10
25/01/2016	18:39:20	346.4	22.00	21.50	22.00	21.10
25/01/2016	18:39:20	346.6	22.00	21.50	22.00	21.30
25/01/2016	18:39:20	346.8	22.00	21.50	22.00	21.30
25/01/2016	18:39:20	347.0	22.00	21.60	22.00	21.30
25/01/2016	18:39:21	347.2	22.00	21.60	21.90	21.30
25/01/2016	18:39:21	347.4	22.00	21.60	21.90	21.10
25/01/2016	18:39:21	347.6	22.00	21.50	21.90	21.10
25/01/2016	18:39:21	347.8	22.00	21.50	22.00	21.10
25/01/2016	18:39:22	348.0	22.00	21.50	22.00	21.20
25/01/2016	18:39:22	348.2	22.00	21.50	22.00	21.20
25/01/2016	18:39:22	348.4	22.00	21.50	22.10	21.20
25/01/2016	18:39:22	348.6	22.00	21.50	22.10	21.20
25/01/2016	18:39:22	348.8	22.10	21.50	22.10	21.10
25/01/2016	18:39:22	349.0	22.10	21.50	22.10	21.10
25/01/2016	18:39:23	349.2	22.10	21.50	22.00	21.10
25/01/2016	18:39:23	349.5	21.90	21.50	22.00	21.10
25/01/2016	18:39:23	349.6	21.90	21.50	22.00	21.10
25/01/2016	18:39:23	349.8	21.90	21.50	22.00	21.10
25/01/2016	18:39:23	350.0	21.90	21.50	22.00	21.10
25/01/2016	18:39:24	350.2	22.00	21.50	22.00	21.10
25/01/2016	18:39:24	350.4	22.00	21.50	22.00	21.10
25/01/2016	18:39:24	350.6	22.00	21.50	22.00	21.10
25/01/2016	18:39:24	350.8	22.00	21.50	22.00	21.10
25/01/2016	18:39:24	351.0	22.00	21.50	22.00	21.10
25/01/2016	18:39:25	351.2	22.00	21.50	22.00	21.10
25/01/2016	18:39:25	351.4	22.00	21.50	22.00	21.10
25/01/2016	18:39:25	351.6	22.00	21.50	22.00	21.10
25/01/2016	18:39:25	351.8	22.00	21.50	22.00	21.10
25/01/2016	18:39:26	352.0	22.00	21.50	22.00	21.10
25/01/2016	18:39:26	352.2	22.00	21.50	22.00	21.10
25/01/2016	18:39:26	352.4	22.00	21.50	22.00	21.10
25/01/2016	18:39:26	352.6	22.00	21.50	22.00	21.10
25/01/2016	18:39:26	352.8	22.00	21.50	22.00	21.10
25/01/2016	18:39:26	353.0	22.00	21.50	22.00	21.10
25/01/2016	18:39:27	353.2	22.00	21.50	22.00	21.10
25/01/2016	18:39:27	353.4	22.00	21.50	22.00	21.10
25/01/2016	18:39:27	353.6	22.00	21.60	22.00	21.10
25/01/2016	18:39:27	353.8	22.00	21.60	22.00	21.10
25/01/2016	18:39:27	354.0	22.00	21.60	22.00	21.40
25/01/2016	18:39:28	354.2	22.00	21.60	22.00	21.40
25/01/2016	18:39:28	354.4	22.00	21.60	22.00	21.40
25/01/2016	18:39:28	354.6	22.00	21.60	22.00	21.10
25/01/2016	18:39:28	354.8	22.00	21.50	22.00	21.10
25/01/2016	18:39:28	355.0	22.00	21.50	22.00	21.10
25/01/2016	18:39:29	355.2	22.00	21.50	22.00	21.10
25/01/2016	18:39:29	355.4	22.00	21.50	22.00	21.10
25/01/2016	18:39:29	355.6	22.00	21.50	22.00	21.10
25/01/2016	18:39:29	355.8	22.00	21.50	22.00	21.10
25/01/2016	18:39:29	356.0	22.00	21.50	22.00	21.10
25/01/2016	18:39:30	356.3	22.00	21.60	22.00	21.10
25/01/2016	18:39:30	356.4	22.00	21.60	22.00	21.10
25/01/2016	18:39:30	356.6	22.00	21.60	22.00	21.20
25/01/2016	18:39:30	356.8	22.00	21.60	22.00	21.20
25/01/2016	18:39:30	357.0	22.00	21.60	22.00	21.20
25/01/2016	18:39:31	357.2	22.00	21.60	22.00	21.20
25/01/2016	18:39:31	357.4	22.00	21.60	22.00	21.30
25/01/2016	18:39:31	357.6	22.00	21.60	22.00	21.30
25/01/2016	18:39:31	357.8	22.00	21.60	22.00	21.10
25/01/2016	18:39:31	358.1	22.00	21.60	22.00	21.10
25/01/2016	18:39:32	358.2	22.00	21.50	22.00	21.10
25/01/2016	18:39:32	358.4	22.00	21.50	22.00	21.10
25/01/2016	18:39:32	358.6	22.00	21.50	22.00	21.10
25/01/2016	18:39:32	358.8	22.00	21.60	22.00	21.10
25/01/2016	18:39:32	359.0	22.00	21.60	22.00	21.10
25/01/2016	18:39:33	359.2	22.00	21.60	22.00	21.10
25/01/2016	18:39:33	359.4	22.00	21.60	22.00	21.10
25/01/2016	18:39:33	359.6	22.00	21.50	22.00	21.10
25/01/2016	18:39:33	359.8	22.00	21.50	22.00	21.10
25/01/2016	18:39:33	360.0	22.00	21.50	22.00	21.10
25/01/2016	18:39:34	360.2	22.00	21.60	22.00	21.10
25/01/2016	18:39:34	360.4	22.00	21.60	22.00	21.10
25/01/2016	18:39:34	360.6	22.00	21.60	22.00	21.10
25/01/2016	18:39:34	360.8	22.00	21.60	22.00	21.10
25/01/2016	18:39:34	361.0	22.00	21.60	22.00	21.10
25/01/2016	18:39:35	361.2	22.00	21.60	22.00	21.30
25/01/2016	18:39:35	361.4	22.00	21.60	22.00	21.30
25/01/2016	18:39:35	361.6	22.00	21.50	22.00	21.30
25/01/2016	18:39:35	361.8	22.00	21.50	22.00	21.40
25/01/2016	18:39:35	362.1	22.00	21.50	22.00	21.40
25/01/2016	18:39:36	362.2	22.00	21.60	22.00	21.40
25/01/2016	18:39:36	362.4	22.00	21.60	22.00	21.10
25/01/2016	18:39:36	362.6	22.00	21.60	22.00	21.10
25/01/2016	18:39:36	362.8	22.00	21.60	22.00	21.10
25/01/2016	18:39:36	363.0	22.00	21.60	22.00	21.10
25/01/2016	18:39:37	363.2	22.00	21.60	22.00	21.10
25/01/2016	18:39:37	363.4	22.00	21.60	22.00	21.10
25/01/2016	18:39:37	363.6	22.00	21.60	22.00	21.10
25/01/2016	18:39:37	363.9	22.00	21.60	22.00	21.30
25/01/2016	18:39:37	364.0	22.10	21.60	22.00	21.30
25/01/2016	18:39:38	364.2	22.10	21.50	22.10	21.30
25/01/2016	18:39:38	364.4	22.10	21.50	22.10	21.30
25/01/2016	18:39:38	364.6	22.00	21.50	22.10	21.10
25/01/2016	18:39:38	364.8	22.00	21.50	22.10	21.10
25/01/2016	18:39:38	365.0	22.00	21.60	22.00	21.10
25/01/2016	18:39:39	365.2	22.00	21.60	22.00	21.30
25/01/2016	18:39:39	365.4	22.00	21.60	22.00	21.30
25/01/2016	18:39:39	365.6	22.10	21.60	22.00	21.30
25/01/2016	18:39:39	365.8	22.10	21.60	22.00	21.30
25/01/2016	18:39:39	366.0	22.10	21.60	22.00	21.30
25/01/2016	18:39:40	366.2	22.10	21.60	22.00	21.30
25/01/2016	18:39:40	366.4	22.10	21.60	22.00	21.30
25/01/2016	18:39:40	366.6	22.10	21.60	22.00	21.10
25/01/2016	18:39:40	366.8	22.10	21.50	22.00	21.10
25/01/2016	18:39:40	367.0	22.10	21.50	22.10	21.10
25/01/2016	18:39:41	367.2	22.10	21.50	22.10	21.30
25/01/2016	18:39:41	367.4	22.00	21.60	22.10	21.30
25/01/2016	18:39:41	367.6	22.00	21.60	22.00	21.30
25/01/2016	18:39:41	367.8	22.00	21.60	22.00	21.30
25/01/2016	18:39:41	368.0	22.00	21.60	22.00	21.30
25/01/2016	18:39:42	368.2	22.00	21.60	22.00	21.30
25/01/2016	18:39:42	368.4	22.00	21.60	22.00	21.30
25/01/2016	18:39:42	368.6	22.00	21.60	22.00	21.40
25/01/2016	18:39:42	368.8	22.00	21.60	22.00	21.40
25/01/2016	18:39:42	369.0	22.00	21.60	22.00	21.40
25/01/2016	18:39:43	369.2	22.10	21.60	22.00	21.30
25/01/2016	18:39:43	369.4	22.10	21.60	22.00	21.30
25/01/2016	18:39:43	369.6	22.10	21.60	22.10	21.30
25/01/2016	18:39:43	369.8	22.10	21.60	22.10	21.30
25/01/2016	18:39:44	370.0	22.00	21.50	22.10	21.30
25/01/2016	18:39:44	370.2	22.00	21.50	22.10	21.30
25/01/2016	18:39:44	370.4	22.00	21.50	22.00	21.10
25/01/2016	18:39:44	370.7	22.00	21.50	22.00	21.10
25/01/2016	18:39:44	370.8	22.00	21.40	22.00	21.10
25/01/2016	18:39:44	371.0	22.00	21.40	22.00	21.10
25/01/2016	18:39:45	371.2	22.00	21.40	22.00	21.10
25/01/2016	18:39:45	371.4	22.10	21.50	22.00	21.10
25/01/2016	18:39:45	371.6	22.10	21.50	22.00	21.10
25/01/2016	18:39:45	371.8	22.10	21.50	22.10	21.30
25/01/2016	18:39:45	372.0	22.10	21.50	22.10	21.30
25/01/2016	18:39:46	372.2	22.10	21.60	22.10	21.30
25/01/2016	18:39:46	372.4	22.10	21.60	22.00	21.20
25/01/2016	18:39:46	372.6	22.10	21.60	22.00	21.20
25/01/2016	18:39:46	372.8	22.10	21.50	22.00	21.20
25/01/2016	18:39:46	373.0	22.10	21.50	22.00	21.20
25/01/2016	18:39:47	373.2	22.00	21.50	22.00	21.40
25/01/2016	18:39:47	373.4	22.00	21.50	22.00	21.40
25/01/2016	18:39:47	373.6	22.00	21.50	22.10	21.40
25/01/2016	18:39:47	373.8	22.00	21.50	22.10	21.30
25/01/2016	18:39:47	374.0	22.10	21.50	22.10	21.30
25/01/2016	18:39:48	374.2	22.10	21.50	22.10	21.30
25/01/2016	18:39:48	374.4	22.10	21.50	22.10	21.10
25/01/2016	18:39:48	374.6	22.00	21.50	22.10	21.10
25/01/2016	18:39:48	374.8	22.00	21.50	22.10	21.10
25/01/2016	18:39:49	375.0	22.00	21.60	22.00	21.10
25/01/2016	18:39:49	375.2	22.00	21.60	22.00	21.10
25/01/2016	18:39:49	375.4	22.00	21.60	22.00	21.10
25/01/2016	18:39:49	375.6	22.00	21.60	22.00	21.10
25/01/2016	18:39:49	375.8	22.00	21.60	22.00	21.30
25/01/2016	18:39:49	376.0	22.00	21.60	22.00	21.30
25/01/2016	18:39:50	376.2	22.00	21.60	22.10	21.30
25/01/2016	18:39:50	376.5	22.00	21.60	22.10	21.20
25/01/2016	18:39:50	376.6	22.10	21.60	22.10	21.20
25/01/2016	18:39:50	376.8	22.10	21.60	22.10	21.20
25/01/2016	18:39:50	377.0	22.10	21.60	22.10	21.20
25/01/2016	18:39:51	377.2	22.10	21.60	22.10	21.40
25/01/2016	18:39:51	377.4	22.10	21.60	22.10	21.40
25/01/2016	18:39:51	377.6	22.10	21.60	22.00	21.40
25/01/2016	18:39:51	377.8	22.10	21.60	22.00	21.20
25/01/2016	18:39:51	378.0	22.10	21.60	22.00	21.20
25/01/2016	18:39:52	378.2	22.00	21.60	22.00	21.20
25/01/2016	18:39:52	378.4	22.00	21.60	22.00	21.10
25/01/2016	18:39:52	378.6	22.00	21.60	22.00	21.10
25/01/2016	18:39:52	378.8	22.00	21.60	22.00	21.10
25/01/2016	18:39:52	379.0	22.00	21.60	22.00	21.10
25/01/2016	18:39:53	379.2	22.10	21.60	22.00	21.30
25/01/2016	18:39:53	379.4	22.10	21.60	22.00	21.30
25/01/2016	18:39:53	379.6	22.10	21.60	22.10	21.30
25/01/2016	18:39:53	379.8	22.10	21.60	22.10	21.40
25/01/2016	18:39:54	380.0	22.00	21.60	22.10	21.40
25/01/2016	18:39:54	380.2	22.00	21.60	22.10	21.40
25/01/2016	18:39:54	380.4	22.00	21.60	22.10	21.40
25/01/2016	18:39:54	380.6	22.00	21.60	22.10	21.40
25/01/2016	18:39:54	380.8	22.10	21.50	22.00	21.40
25/01/2016	18:39:54	381.0	22.10	21.50	22.00	21.40
25/01/2016	18:39:55	381.2	22.10	21.50	22.00	21.10
25/01/2016	18:39:55	381.4	22.10	21.60	22.00	21.10
25/01/2016	18:39:55	381.6	22.10	21.60	22.00	21.10
25/01/2016	18:39:55	381.8	22.10	21.60	22.00	21.10
25/01/2016	18:39:55	382.0	22.00	21.60	22.00	21.10
25/01/2016	18:39:56	382.2	22.00	21.60	22.10	21.10
25/01/2016	18:39:56	382.4	22.00	21.60	22.10	21.10
25/01/2016	18:39:56	382.6	22.10	21.60	22.10	21.30
25/01/2016	18:39:56	382.8	22.10	21.60	22.10	21.30
25/01/2016	18:39:56	383.0	22.10	21.60	22.10	21.20
25/01/2016	18:39:57	383.3	22.10	21.60	22.10	21.20
25/01/2016	18:39:57	383.4	22.10	21.60	22.10	21.20
25/01/2016	18:39:57	383.6	22.10	21.60	22.00	21.20
25/01/2016	18:39:57	383.8	22.10	21.60	22.00	21.20
25/01/2016	18:39:57	384.0	22.10	21.60	22.00	21.20
25/01/2016	18:39:58	384.2	22.10	21.60	22.10	21.20
25/01/2016	18:39:58	384.4	22.10	21.60	22.10	21.40
25/01/2016	18:39:58	384.6	22.20	21.60	22.10	21.40
25/01/2016	18:39:58	384.8	22.20	21.60	22.10	21.40
25/01/2016	18:39:58	385.0	22.20	21.60	22.10	21.40
25/01/2016	18:39:59	385.2	22.10	21.60	22.10	21.40
25/01/2016	18:39:59	385.4	22.10	21.60	22.10	21.40
25/01/2016	18:39:59	385.6	22.10	21.60	22.10	21.40
25/01/2016	18:39:59	385.8	22.10	21.60	22.10	21.30
25/01/2016	18:39:59	386.0	22.10	21.60	22.10	21.30
25/01/2016	18:40:00	386.2	22.10	21.60	22.10	21.30
25/01/2016	18:40:00	386.4	22.10	21.60	22.10	21.30
25/01/2016	18:40:00	386.6	22.10	21.60	22.10	21.40
25/01/2016	18:40:00	386.8	22.10	21.60	22.10	21.40
25/01/2016	18:40:00	387.0	22.10	21.60	22.10	21.20
25/01/2016	18:40:01	387.2	22.10	21.60	22.10	21.20
25/01/2016	18:40:01	387.4	22.10	21.60	22.10	21.20
25/01/2016	18:40:01	387.6	22.10	21.60	22.10	21.20
25/01/2016	18:40:01	387.8	22.10	21.60	22.10	21.20
25/01/2016	18:40:01	388.0	22.10	21.60	22.10	21.20
25/01/2016	18:40:02	388.2	22.10	21.60	22.10	21.20
25/01/2016	18:40:02	388.4	22.10	21.60	22.10	21.40
25/01/2016	18:40:02	388.6	22.10	21.60	22.10	21.40
25/01/2016	18:40:02	388.8	22.10	21.60	22.10	21.40
25/01/2016	18:40:02	389.1	22.10	21.60	22.10	21.10
25/01/2016	18:40:03	389.2	22.10	21.60	22.10	21.10
25/01/2016	18:40:03	389.4	22.10	21.60	22.10	21.10
25/01/2016	18:40:03	389.6	22.10	21.60	22.10	21.10
25/01/2016	18:40:03	389.8	22.10	21.60	22.10	21.20
25/01/2016	18:40:03	390.0	22.10	21.60	22.10	21.20
25/01/2016	18:40:04	390.2	22.10	21.60	22.10	21.20
25/01/2016	18:40:04	390.4	22.10	21.60	22.10	21.40
25/01/2016	18:40:04	390.6	22.10	21.60	22.10	21.40
25/01/2016	18:40:04	390.8	22.10	21.60	22.00	21.40
25/01/2016	18:40:04	391.0	22.10	21.60	22.00	21.20
25/01/2016	18:40:05	391.2	22.00	21.60	22.00	21.20
25/01/2016	18:40:05	391.4	22.00	21.60	22.00	21.20
25/01/2016	18:40:05	391.6	22.00	21.60	22.10	21.40
25/01/2016	18:40:05	391.8	22.00	21.60	22.10	21.40
25/01/2016	18:40:05	392.0	22.10	21.60	22.10	21.40
25/01/2016	18:40:06	392.2	22.10	21.60	22.10	21.40
25/01/2016	18:40:06	392.4	22.10	21.60	22.10	21.20
25/01/2016	18:40:06	392.6	22.10	21.60	22.10	21.20
25/01/2016	18:40:06	392.8	22.10	21.60	22.10	21.20
25/01/2016	18:40:06	393.0	22.10	21.60	22.10	21.20
25/01/2016	18:40:07	393.2	22.10	21.60	22.10	21.20
25/01/2016	18:40:07	393.4	22.10	21.60	22.10	21.20
25/01/2016	18:40:07	393.6	22.10	21.60	22.10	21.20
25/01/2016	18:40:07	393.8	22.10	21.60	22.10	21.20
25/01/2016	18:40:07	394.0	22.10	21.50	22.10	21.20
25/01/2016	18:40:08	394.2	22.10	21.50	22.10	21.20
25/01/2016	18:40:08	394.4	22.10	21.50	22.10	21.20
25/01/2016	18:40:08	394.6	22.10	21.60	22.10	21.20
25/01/2016	18:40:08	394.9	22.10	21.60	22.10	21.20
25/01/2016	18:40:08	395.0	22.10	21.60	22.10	21.20
25/01/2016	18:40:09	395.2	22.10	21.60	22.10	21.20
25/01/2016	18:40:09	395.4	22.10	21.60	22.10	21.20
25/01/2016	18:40:09	395.6	22.10	21.60	22.10	21.10
25/01/2016	18:40:09	395.9	22.10	21.60	22.10	21.10
25/01/2016	18:40:09	396.0	22.10	21.60	22.10	21.10
25/01/2016	18:40:10	396.2	22.10	21.60	22.10	21.10
25/01/2016	18:40:10	396.4	22.10	21.60	22.10	21.10
25/01/2016	18:40:10	396.6	22.10	21.60	22.10	21.30
25/01/2016	18:40:10	396.8	22.10	21.60	22.10	21.30
25/01/2016	18:40:10	397.0	22.10	21.60	22.10	21.40
25/01/2016	18:40:11	397.2	22.10	21.60	22.10	21.40
25/01/2016	18:40:11	397.4	22.10	21.60	22.10	21.40
25/01/2016	18:40:11	397.6	22.10	21.60	22.10	21.20
25/01/2016	18:40:11	397.8	22.10	21.60	22.10	21.20
25/01/2016	18:40:11	398.0	22.10	21.60	22.10	21.20
25/01/2016	18:40:12	398.2	22.10	21.60	22.10	21.20
25/01/2016	18:40:12	398.4	22.10	21.60	22.10	21.20
25/01/2016	18:40:12	398.6	22.10	21.60	22.10	21.20
25/01/2016	18:40:12	398.8	22.10	21.60	22.00	21.20
[truncated: 5,148 more rows]
