# Supplementary material for: Safety of intrauterine devices in MRI
Source: PLoS One. 2018 Oct 9;13(10):e0204220. doi: 10.1371/journal.pone.0204220 (PMC6177157; doi:10.1371/journal.pone.0204220)
Supplement: S1 File — (ZIP) [file pone.0204220.s001.zip › rf_heating/ref_15t.tem]

Qualitrol Corporation
Instrument(serial):		1(RFX637A)	1(RFX637A)	1(RFX637A)	1(RFX637A)
Channel name:			1:	2:	3:	4:
Channel # :			1	2	3	4
dd/mm/yyyy	hh:mm:ss
06/01/2016	19:05:37	0.0	21.00	21.10	21.00	21.20
06/01/2016	19:05:37	0.1	21.00	21.10	21.00	21.10
06/01/2016	19:05:38	0.3	21.00	21.10	21.00	21.10
06/01/2016	19:05:38	0.5	21.00	21.10	21.00	21.10
06/01/2016	19:05:38	0.7	21.00	21.10	21.10	21.00
06/01/2016	19:05:38	0.9	21.00	21.10	21.10	21.00
06/01/2016	19:05:38	1.1	21.00	21.10	21.10	21.00
06/01/2016	19:05:39	1.3	21.00	21.10	21.00	21.00
06/01/2016	19:05:39	1.5	21.00	21.10	21.00	21.00
06/01/2016	19:05:39	1.7	21.00	21.10	21.00	21.00
06/01/2016	19:05:39	1.9	21.00	21.10	21.00	21.00
06/01/2016	19:05:39	2.1	21.00	21.10	21.00	21.00
06/01/2016	19:05:40	2.3	21.10	21.10	21.00	21.00
06/01/2016	19:05:40	2.5	21.10	21.10	21.10	21.00
06/01/2016	19:05:40	2.7	21.10	21.10	21.10	21.00
06/01/2016	19:05:40	2.9	21.10	21.10	21.10	21.20
06/01/2016	19:05:40	3.2	21.10	21.10	21.10	21.20
06/01/2016	19:05:40	3.3	21.10	21.10	21.10	21.20
06/01/2016	19:05:41	3.5	21.00	21.10	21.10	21.20
06/01/2016	19:05:41	3.7	21.00	21.10	21.10	21.20
06/01/2016	19:05:41	3.9	21.00	21.10	21.10	21.20
06/01/2016	19:05:41	4.1	21.00	21.10	21.10	21.20
06/01/2016	19:05:41	4.3	21.00	21.10	21.10	21.20
06/01/2016	19:05:42	4.5	21.00	21.00	21.10	21.20
06/01/2016	19:05:42	4.7	21.00	21.00	21.10	21.20
06/01/2016	19:05:42	4.9	21.00	21.00	21.10	21.20
06/01/2016	19:05:42	5.1	21.00	21.10	21.10	21.20
06/01/2016	19:05:43	5.3	21.00	21.10	21.00	21.20
06/01/2016	19:05:43	5.5	21.00	21.10	21.00	21.20
06/01/2016	19:05:43	5.7	21.00	21.00	21.00	21.20
06/01/2016	19:05:43	6.0	21.00	21.00	21.10	21.20
06/01/2016	19:05:43	6.1	21.00	21.00	21.10	21.00
06/01/2016	19:05:44	6.3	21.10	21.10	21.10	21.00
06/01/2016	19:05:44	6.5	21.10	21.10	21.00	21.00
06/01/2016	19:05:44	6.7	21.10	21.10	21.00	21.00
06/01/2016	19:05:44	7.0	21.00	21.10	21.00	21.00
06/01/2016	19:05:44	7.1	21.00	21.00	21.00	21.00
06/01/2016	19:05:44	7.3	21.00	21.00	21.00	21.00
06/01/2016	19:05:45	7.5	21.00	21.00	21.00	21.00
06/01/2016	19:05:45	7.7	21.00	21.10	21.00	21.00
06/01/2016	19:05:45	7.9	21.00	21.10	21.00	21.00
06/01/2016	19:05:45	8.1	21.00	21.10	21.00	21.00
06/01/2016	19:05:45	8.3	21.00	21.10	21.00	21.00
06/01/2016	19:05:46	8.5	21.00	21.10	21.10	21.00
06/01/2016	19:05:46	8.8	21.00	21.10	21.10	21.00
06/01/2016	19:05:46	8.9	21.00	21.10	21.10	21.00
06/01/2016	19:05:46	9.1	21.00	21.10	21.00	21.00
06/01/2016	19:05:47	9.3	21.00	21.10	21.00	21.20
06/01/2016	19:05:47	9.5	21.00	21.10	21.00	21.20
06/01/2016	19:05:47	9.7	21.00	21.10	21.00	21.20
06/01/2016	19:05:47	9.9	21.00	21.10	21.00	21.20
06/01/2016	19:05:47	10.1	21.00	21.10	21.00	21.00
06/01/2016	19:05:48	10.3	21.00	21.10	21.00	21.00
06/01/2016	19:05:48	10.6	21.00	21.10	20.80	21.00
06/01/2016	19:05:48	10.7	21.00	21.10	20.80	21.00
06/01/2016	19:05:48	10.9	21.10	21.10	20.80	21.00
06/01/2016	19:05:48	11.1	21.10	21.10	20.80	21.00
06/01/2016	19:05:49	11.3	21.10	21.10	21.10	21.20
06/01/2016	19:05:49	11.5	21.10	21.10	21.10	21.20
06/01/2016	19:05:49	11.7	21.00	21.10	21.10	21.20
06/01/2016	19:05:49	11.9	21.00	21.10	21.00	21.20
06/01/2016	19:05:49	12.1	21.00	21.10	21.00	21.00
06/01/2016	19:05:50	12.3	21.10	21.00	21.00	21.00
06/01/2016	19:05:50	12.5	21.10	21.00	21.00	21.00
06/01/2016	19:05:50	12.7	21.10	21.00	21.00	21.00
06/01/2016	19:05:50	12.9	21.00	21.00	21.00	21.00
06/01/2016	19:05:50	13.1	21.00	21.10	21.00	21.00
06/01/2016	19:05:51	13.3	21.00	21.10	21.10	21.20
06/01/2016	19:05:51	13.5	21.00	21.10	21.10	21.20
06/01/2016	19:05:51	13.8	21.00	21.10	21.10	21.20
06/01/2016	19:05:51	13.9	21.00	21.10	21.10	21.20
06/01/2016	19:05:51	14.1	21.10	21.10	21.00	21.00
06/01/2016	19:05:52	14.3	21.10	21.10	21.00	21.00
06/01/2016	19:05:52	14.5	21.10	21.10	21.10	21.00
06/01/2016	19:05:52	14.7	21.10	21.10	21.10	21.00
06/01/2016	19:05:52	14.9	21.00	21.10	21.10	21.00
06/01/2016	19:05:52	15.1	21.00	21.10	21.00	21.00
06/01/2016	19:05:53	15.3	21.00	21.10	21.00	21.00
06/01/2016	19:05:53	15.5	21.00	21.10	21.00	21.00
06/01/2016	19:05:53	15.7	21.00	21.10	21.00	21.00
06/01/2016	19:05:53	15.9	21.00	21.00	21.10	21.00
06/01/2016	19:05:53	16.1	21.00	21.00	21.10	21.00
06/01/2016	19:05:54	16.3	21.00	21.10	21.10	21.00
06/01/2016	19:05:54	16.6	21.00	21.10	21.00	21.00
06/01/2016	19:05:54	16.7	21.00	21.10	21.00	21.00
06/01/2016	19:05:54	16.9	21.00	21.10	21.00	21.00
06/01/2016	19:05:54	17.1	21.00	21.10	21.00	21.00
06/01/2016	19:05:55	17.3	21.00	21.10	21.00	21.20
06/01/2016	19:05:55	17.6	21.00	21.10	21.00	21.20
06/01/2016	19:05:55	17.7	21.00	21.10	21.00	21.20
06/01/2016	19:05:55	17.9	21.00	21.10	21.00	21.20
06/01/2016	19:05:55	18.1	21.00	21.10	21.00	21.20
06/01/2016	19:05:56	18.3	21.00	21.10	21.00	21.20
06/01/2016	19:05:56	18.5	21.00	21.10	21.00	21.20
06/01/2016	19:05:56	18.7	21.00	21.10	21.00	21.00
06/01/2016	19:05:56	18.9	21.00	21.10	21.00	21.00
06/01/2016	19:05:56	19.1	21.00	21.00	21.00	21.00
06/01/2016	19:05:57	19.4	21.00	21.00	21.00	21.00
06/01/2016	19:05:57	19.5	21.00	21.00	21.00	21.00
06/01/2016	19:05:57	19.7	21.00	21.00	21.00	21.00
06/01/2016	19:05:57	19.9	21.00	21.00	21.00	21.00
06/01/2016	19:05:57	20.1	21.00	21.00	21.00	21.00
06/01/2016	19:05:57	20.3	21.00	21.00	21.00	21.00
06/01/2016	19:05:58	20.5	21.00	21.10	21.00	21.00
06/01/2016	19:05:58	20.7	21.00	21.10	21.00	21.00
06/01/2016	19:05:58	20.9	21.10	21.10	21.00	21.00
06/01/2016	19:05:58	21.2	21.10	21.10	21.00	21.00
06/01/2016	19:05:58	21.3	21.10	21.10	21.00	21.00
06/01/2016	19:05:59	21.5	21.00	21.10	21.00	21.00
06/01/2016	19:05:59	21.7	21.00	21.10	21.00	21.00
06/01/2016	19:05:59	21.9	21.00	21.10	21.00	21.00
06/01/2016	19:05:59	22.2	21.00	21.10	21.00	21.00
06/01/2016	19:06:00	22.3	21.00	21.00	21.00	21.00
06/01/2016	19:06:00	22.5	21.00	21.00	21.00	21.00
06/01/2016	19:06:00	22.7	21.00	21.00	21.00	21.00
06/01/2016	19:06:00	22.9	21.00	21.00	21.00	21.00
06/01/2016	19:06:00	23.1	21.00	21.00	21.00	21.00
06/01/2016	19:06:01	23.3	21.00	21.00	21.00	21.00
06/01/2016	19:06:01	23.5	21.00	21.00	21.00	21.00
06/01/2016	19:06:01	23.7	21.00	21.00	21.00	21.00
06/01/2016	19:06:01	23.9	21.00	21.10	21.00	21.20
06/01/2016	19:06:01	24.1	21.00	21.10	21.00	21.20
06/01/2016	19:06:02	24.3	21.00	21.10	21.00	21.20
06/01/2016	19:06:02	24.5	21.00	21.10	21.00	21.20
06/01/2016	19:06:02	24.7	21.00	21.10	21.00	21.00
06/01/2016	19:06:02	24.9	21.00	21.10	21.00	21.00
06/01/2016	19:06:02	25.1	21.00	21.10	21.10	21.00
06/01/2016	19:06:03	25.4	21.00	21.10	21.10	21.10
06/01/2016	19:06:03	25.5	21.00	21.10	21.10	21.10
06/01/2016	19:06:03	25.7	21.00	21.10	20.90	21.10
06/01/2016	19:06:03	25.9	21.00	21.10	20.90	21.10
06/01/2016	19:06:03	26.1	21.00	21.10	20.90	21.20
06/01/2016	19:06:04	26.3	21.00	21.10	20.90	21.20
06/01/2016	19:06:04	26.5	21.00	21.10	21.00	21.20
06/01/2016	19:06:04	26.7	21.00	21.10	21.00	21.00
06/01/2016	19:06:04	26.9	21.00	21.10	21.00	21.00
06/01/2016	19:06:04	27.1	21.00	21.10	21.00	21.00
06/01/2016	19:06:05	27.3	21.00	21.10	21.00	21.20
06/01/2016	19:06:05	27.5	21.00	21.10	21.00	21.20
06/01/2016	19:06:05	27.7	21.00	21.00	21.10	21.20
06/01/2016	19:06:05	27.9	21.00	21.00	21.10	21.00
06/01/2016	19:06:05	28.2	21.10	21.00	21.10	21.00
06/01/2016	19:06:05	28.3	21.10	21.00	21.10	21.00
06/01/2016	19:06:06	28.5	21.10	21.00	21.00	21.20
06/01/2016	19:06:06	28.7	21.00	21.00	21.00	21.20
06/01/2016	19:06:06	28.9	21.00	21.10	21.00	21.20
06/01/2016	19:06:06	29.2	21.00	21.10	21.10	21.20
06/01/2016	19:06:07	29.3	21.00	21.10	21.10	21.20
06/01/2016	19:06:07	29.5	21.00	21.10	21.10	21.20
06/01/2016	19:06:07	29.7	21.00	21.10	21.00	21.20
06/01/2016	19:06:07	29.9	21.00	21.10	21.00	21.10
06/01/2016	19:06:07	30.1	21.00	21.10	21.00	21.10
06/01/2016	19:06:08	30.3	21.00	21.10	21.10	21.10
06/01/2016	19:06:08	30.5	21.00	21.10	21.10	21.10
06/01/2016	19:06:08	30.7	21.00	21.10	21.10	21.20
06/01/2016	19:06:08	31.0	21.00	21.00	21.10	21.20
06/01/2016	19:06:08	31.1	21.00	21.00	21.10	21.20
06/01/2016	19:06:09	31.3	21.10	21.00	21.10	21.00
06/01/2016	19:06:09	31.5	21.10	21.00	21.10	21.00
06/01/2016	19:06:09	31.7	21.10	21.00	21.10	21.00
06/01/2016	19:06:09	31.9	21.10	21.00	21.10	21.00
06/01/2016	19:06:09	32.1	21.00	21.00	21.10	21.20
06/01/2016	19:06:10	32.3	21.00	21.10	21.10	21.20
06/01/2016	19:06:10	32.5	21.00	21.10	21.10	21.10
06/01/2016	19:06:10	32.8	21.10	21.10	21.10	21.10
06/01/2016	19:06:10	32.9	21.10	21.10	21.10	21.10
06/01/2016	19:06:10	33.1	21.10	21.00	21.00	21.20
06/01/2016	19:06:10	33.3	21.10	21.00	21.00	21.20
06/01/2016	19:06:11	33.5	21.00	21.10	21.00	21.20
06/01/2016	19:06:11	33.8	21.00	21.10	21.00	21.20
06/01/2016	19:06:11	33.9	21.00	21.10	21.00	21.00
06/01/2016	19:06:11	34.1	21.00	21.10	21.00	21.00
06/01/2016	19:06:11	34.3	21.00	21.10	21.00	21.00
06/01/2016	19:06:12	34.5	21.00	21.00	21.00	21.00
06/01/2016	19:06:12	34.7	21.00	21.00	21.00	21.00
06/01/2016	19:06:12	34.9	21.00	21.10	21.00	21.00
06/01/2016	19:06:12	35.1	21.00	21.10	21.00	21.00
06/01/2016	19:06:12	35.3	21.00	21.10	21.00	21.00
06/01/2016	19:06:13	35.5	21.00	21.10	21.00	21.20
06/01/2016	19:06:13	35.7	21.00	21.10	21.00	21.20
06/01/2016	19:06:13	35.9	21.00	21.10	21.00	21.20
06/01/2016	19:06:13	36.1	21.00	21.10	21.00	21.20
06/01/2016	19:06:13	36.3	21.00	21.10	21.00	21.20
06/01/2016	19:06:14	36.5	21.00	21.10	21.00	21.00
06/01/2016	19:06:14	36.7	21.10	21.10	21.00	21.00
06/01/2016	19:06:14	37.0	21.10	21.00	21.00	21.00
06/01/2016	19:06:14	37.1	21.10	21.00	21.00	21.00
06/01/2016	19:06:15	37.3	21.00	21.00	21.00	21.20
06/01/2016	19:06:15	37.5	21.00	21.00	21.00	21.20
06/01/2016	19:06:15	37.7	21.00	21.00	21.00	21.20
06/01/2016	19:06:15	37.9	21.00	21.00	21.00	21.00
06/01/2016	19:06:15	38.1	21.00	21.00	21.00	21.00
06/01/2016	19:06:16	38.3	21.00	21.10	21.10	21.00
06/01/2016	19:06:16	38.5	21.00	21.10	21.10	21.00
06/01/2016	19:06:16	38.7	21.00	21.10	21.10	21.00
06/01/2016	19:06:16	38.9	21.00	21.00	21.10	21.00
06/01/2016	19:06:16	39.1	21.00	21.00	21.00	21.00
06/01/2016	19:06:17	39.3	21.00	21.00	21.00	21.00
06/01/2016	19:06:17	39.5	21.00	21.10	21.00	21.00
06/01/2016	19:06:17	39.8	21.00	21.10	21.00	21.00
06/01/2016	19:06:17	39.9	21.00	21.10	21.00	21.00
06/01/2016	19:06:17	40.1	21.00	21.10	21.00	21.00
06/01/2016	19:06:18	40.3	21.00	21.10	21.00	21.00
06/01/2016	19:06:18	40.5	21.00	21.10	21.00	21.00
06/01/2016	19:06:18	40.8	21.00	21.10	21.00	21.00
06/01/2016	19:06:18	40.9	21.00	21.00	21.00	21.00
06/01/2016	19:06:18	41.1	21.00	21.00	21.00	21.00
06/01/2016	19:06:19	41.3	21.00	21.00	21.00	21.20
06/01/2016	19:06:19	41.5	21.00	21.10	21.00	21.20
06/01/2016	19:06:19	41.7	21.00	21.10	21.00	21.20
06/01/2016	19:06:19	41.9	21.00	21.10	21.00	21.20
06/01/2016	19:06:19	42.1	21.00	21.10	21.00	21.20
06/01/2016	19:06:20	42.3	21.00	21.00	21.00	21.20
06/01/2016	19:06:20	42.6	21.00	21.00	21.00	21.20
06/01/2016	19:06:20	42.7	21.10	21.00	21.00	21.20
06/01/2016	19:06:20	42.9	21.10	21.00	21.00	21.20
06/01/2016	19:06:20	43.1	21.10	21.00	21.00	21.20
06/01/2016	19:06:21	43.3	21.00	21.00	21.00	21.20
06/01/2016	19:06:21	43.5	21.00	21.00	21.00	21.20
06/01/2016	19:06:21	43.7	21.00	21.10	20.90	21.20
06/01/2016	19:06:21	43.9	21.00	21.10	20.90	21.20
06/01/2016	19:06:21	44.1	21.00	21.10	20.90	21.20
06/01/2016	19:06:22	44.4	21.00	21.10	21.00	21.20
06/01/2016	19:06:22	44.5	21.00	21.10	21.00	21.20
06/01/2016	19:06:22	44.7	21.00	21.10	21.00	21.20
06/01/2016	19:06:22	44.9	21.00	21.10	21.00	21.20
06/01/2016	19:06:22	45.1	21.00	21.10	21.00	21.20
06/01/2016	19:06:23	45.4	21.00	21.10	21.00	21.20
06/01/2016	19:06:23	45.5	21.00	21.10	21.00	21.20
06/01/2016	19:06:23	45.7	21.00	21.10	21.10	21.20
06/01/2016	19:06:23	45.9	21.00	21.10	21.10	21.20
06/01/2016	19:06:23	46.1	21.00	21.00	21.10	21.00
06/01/2016	19:06:23	46.3	21.00	21.00	21.10	21.00
06/01/2016	19:06:24	46.5	21.00	21.00	21.00	21.00
06/01/2016	19:06:24	46.7	21.10	21.00	21.00	21.00
06/01/2016	19:06:24	46.9	21.10	21.00	21.00	21.00
06/01/2016	19:06:24	47.1	21.10	21.00	21.00	21.20
06/01/2016	19:06:25	47.3	21.00	21.00	21.00	21.20
06/01/2016	19:06:25	47.5	21.00	21.00	21.00	21.20
06/01/2016	19:06:25	47.7	21.00	21.00	21.00	21.20
06/01/2016	19:06:25	47.9	21.10	21.00	21.00	21.00
06/01/2016	19:06:25	48.1	21.10	21.00	21.00	21.00
06/01/2016	19:06:26	48.3	21.10	21.10	21.00	21.00
06/01/2016	19:06:26	48.5	21.10	21.10	21.00	21.00
06/01/2016	19:06:26	48.7	21.10	21.10	21.00	21.00
06/01/2016	19:06:26	48.9	21.00	21.00	21.00	21.00
06/01/2016	19:06:26	49.1	21.00	21.00	21.00	21.00
06/01/2016	19:06:27	49.3	21.00	21.00	21.00	21.20
06/01/2016	19:06:27	49.5	21.00	21.00	21.00	21.20
06/01/2016	19:06:27	49.7	21.00	21.00	21.00	21.20
06/01/2016	19:06:27	49.9	21.00	21.00	21.00	21.00
06/01/2016	19:06:27	50.1	21.00	21.10	21.00	21.00
06/01/2016	19:06:28	50.3	21.00	21.10	21.00	21.00
06/01/2016	19:06:28	50.5	21.00	21.10	21.00	21.00
06/01/2016	19:06:28	50.7	21.00	21.10	21.00	21.00
06/01/2016	19:06:28	50.9	21.00	21.10	21.00	21.00
06/01/2016	19:06:28	51.1	21.00	21.10	21.00	21.00
06/01/2016	19:06:29	51.3	21.00	21.10	21.00	21.00
06/01/2016	19:06:29	51.5	21.00	21.00	21.00	21.00
06/01/2016	19:06:29	51.7	21.00	21.00	21.10	21.00
06/01/2016	19:06:29	51.9	21.00	21.00	21.10	21.00
06/01/2016	19:06:29	52.1	21.00	21.00	21.10	21.00
06/01/2016	19:06:30	52.4	21.00	21.00	21.00	21.00
06/01/2016	19:06:30	52.5	21.00	21.00	21.00	21.20
06/01/2016	19:06:30	52.7	21.00	21.10	21.00	21.20
06/01/2016	19:06:30	52.9	21.00	21.10	21.00	21.20
06/01/2016	19:06:30	53.1	21.00	21.10	21.00	21.00
06/01/2016	19:06:30	53.3	21.00	21.10	21.00	21.00
06/01/2016	19:06:31	53.5	21.00	21.00	21.00	21.00
06/01/2016	19:06:31	53.7	21.00	21.00	21.00	21.00
06/01/2016	19:06:31	53.9	21.00	21.00	21.00	21.00
06/01/2016	19:06:31	54.2	21.00	21.10	21.00	21.00
06/01/2016	19:06:31	54.3	21.00	21.10	21.00	21.00
06/01/2016	19:06:32	54.5	21.00	21.10	21.10	21.00
06/01/2016	19:06:32	54.7	21.00	21.10	21.10	21.00
06/01/2016	19:06:32	54.9	21.00	21.10	21.00	21.00
06/01/2016	19:06:32	55.2	21.00	21.10	21.00	21.00
06/01/2016	19:06:33	55.3	21.10	21.10	21.00	21.00
06/01/2016	19:06:33	55.5	21.10	21.10	21.00	21.00
06/01/2016	19:06:33	55.7	21.10	21.10	21.00	21.20
06/01/2016	19:06:33	55.9	21.00	21.10	21.00	21.20
06/01/2016	19:06:33	56.1	21.00	21.10	21.00	21.20
06/01/2016	19:06:34	56.3	21.00	21.10	21.10	21.00
06/01/2016	19:06:34	56.5	21.00	21.10	21.10	21.00
06/01/2016	19:06:34	56.7	21.10	21.00	21.10	21.00
06/01/2016	19:06:34	57.0	21.10	21.00	21.00	21.00
06/01/2016	19:06:34	57.1	21.10	21.00	21.00	21.00
06/01/2016	19:06:35	57.3	21.00	21.10	21.00	21.00
06/01/2016	19:06:35	57.5	21.00	21.10	21.00	21.00
06/01/2016	19:06:35	57.7	21.00	21.10	21.00	21.10
06/01/2016	19:06:35	57.9	21.00	21.10	21.00	21.10
06/01/2016	19:06:35	58.1	21.00	21.10	21.00	21.10
06/01/2016	19:06:36	58.3	21.00	21.10	21.10	21.10
06/01/2016	19:06:36	58.5	21.00	21.10	21.10	21.10
06/01/2016	19:06:36	58.7	21.00	21.10	21.10	21.00
06/01/2016	19:06:36	58.9	21.00	21.10	21.10	21.00
06/01/2016	19:06:36	59.1	21.00	21.10	21.00	21.00
06/01/2016	19:06:37	59.3	21.10	21.10	21.00	21.00
06/01/2016	19:06:37	59.5	21.10	21.10	21.00	21.00
06/01/2016	19:06:37	59.8	21.10	21.10	21.00	21.20
06/01/2016	19:06:37	59.9	21.00	21.10	21.00	21.20
06/01/2016	19:06:37	60.1	21.00	21.10	21.00	21.20
06/01/2016	19:06:37	60.3	21.00	21.10	21.00	21.20
06/01/2016	19:06:38	60.5	21.00	21.10	21.00	21.00
06/01/2016	19:06:38	60.7	21.00	21.10	21.00	21.00
06/01/2016	19:06:38	60.9	21.00	21.10	21.00	21.00
06/01/2016	19:06:38	61.1	21.00	21.10	21.00	21.20
06/01/2016	19:06:38	61.3	21.00	21.10	21.00	21.20
06/01/2016	19:06:39	61.5	21.00	21.10	21.00	21.20
06/01/2016	19:06:39	61.7	21.00	21.10	21.00	21.00
06/01/2016	19:06:39	61.9	21.00	21.10	21.00	21.00
06/01/2016	19:06:39	62.1	21.00	21.00	21.00	21.00
06/01/2016	19:06:39	62.3	21.00	21.00	21.00	21.00
06/01/2016	19:06:40	62.5	21.00	21.00	21.00	21.20
06/01/2016	19:06:40	62.7	21.00	21.10	21.00	21.20
06/01/2016	19:06:40	62.9	21.00	21.10	21.10	21.20
06/01/2016	19:06:40	63.1	21.00	21.10	21.10	21.00
06/01/2016	19:06:41	63.3	21.00	21.10	21.10	21.00
06/01/2016	19:06:41	63.5	21.00	21.10	21.10	21.00
06/01/2016	19:06:41	63.7	21.00	21.10	21.00	21.20
06/01/2016	19:06:41	64.0	21.10	21.10	21.00	21.20
06/01/2016	19:06:41	64.1	21.10	21.10	21.00	21.20
06/01/2016	19:06:42	64.3	21.10	21.10	21.00	21.00
06/01/2016	19:06:42	64.5	21.00	21.10	21.00	21.00
06/01/2016	19:06:42	64.7	21.00	21.00	21.00	21.00
06/01/2016	19:06:42	64.9	21.00	21.00	21.00	21.00
06/01/2016	19:06:42	65.1	21.00	21.00	21.00	21.20
06/01/2016	19:06:42	65.3	21.00	21.00	21.00	21.20
06/01/2016	19:06:43	65.5	21.00	21.00	21.00	21.20
06/01/2016	19:06:43	65.8	21.00	21.00	21.00	21.00
06/01/2016	19:06:43	65.9	21.00	21.00	21.00	21.00
06/01/2016	19:06:43	66.1	21.00	21.10	21.00	21.00
06/01/2016	19:06:44	66.3	21.00	21.10	21.00	21.00
06/01/2016	19:06:44	66.5	21.00	21.10	21.00	21.00
06/01/2016	19:06:44	66.8	21.00	21.10	21.00	21.00
06/01/2016	19:06:44	66.9	21.00	21.10	21.00	21.00
06/01/2016	19:06:44	67.1	21.00	21.10	21.00	21.10
06/01/2016	19:06:45	67.3	21.00	21.00	21.00	21.10
06/01/2016	19:06:45	67.5	21.00	21.00	21.10	21.10
06/01/2016	19:06:45	67.7	21.00	21.00	21.10	21.10
06/01/2016	19:06:45	67.9	21.00	21.10	21.10	21.00
06/01/2016	19:06:45	68.1	21.00	21.10	21.10	21.00
06/01/2016	19:06:46	68.3	21.00	21.10	20.80	21.20
06/01/2016	19:06:46	68.5	21.00	21.10	20.80	21.20
06/01/2016	19:06:46	68.7	21.10	21.10	20.80	21.20
06/01/2016	19:06:46	68.9	21.10	21.10	21.00	21.20
06/01/2016	19:06:46	69.1	21.10	21.10	21.00	21.20
06/01/2016	19:06:47	69.3	21.00	21.10	21.00	21.20
06/01/2016	19:06:47	69.5	21.00	21.10	21.00	21.20
06/01/2016	19:06:47	69.7	21.00	21.10	21.00	21.00
06/01/2016	19:06:47	69.9	21.10	21.10	21.00	21.00
06/01/2016	19:06:47	70.1	21.10	21.00	21.00	21.00
06/01/2016	19:06:48	70.3	21.10	21.00	21.00	21.20
06/01/2016	19:06:48	70.5	21.00	21.00	21.00	21.20
06/01/2016	19:06:48	70.8	21.00	21.00	21.00	21.20
06/01/2016	19:06:48	70.9	21.00	21.00	21.00	21.20
06/01/2016	19:06:48	71.1	21.00	21.00	21.00	21.20
06/01/2016	19:06:48	71.3	21.00	21.00	21.00	21.20
06/01/2016	19:06:49	71.5	21.00	21.10	21.00	21.20
06/01/2016	19:06:49	71.7	21.00	21.10	21.00	21.00
06/01/2016	19:06:49	71.9	21.00	21.10	21.00	21.00
06/01/2016	19:06:49	72.1	21.00	21.00	21.00	21.00
06/01/2016	19:06:50	72.3	21.00	21.00	21.00	21.10
06/01/2016	19:06:50	72.5	21.10	21.00	21.00	21.10
06/01/2016	19:06:50	72.7	21.10	21.00	21.00	21.10
06/01/2016	19:06:50	72.9	21.10	21.00	21.00	21.10
06/01/2016	19:06:50	73.1	21.00	21.00	21.00	21.10
06/01/2016	19:06:51	73.3	21.00	21.00	21.00	21.10
06/01/2016	19:06:51	73.5	21.00	21.00	21.10	21.10
06/01/2016	19:06:51	73.7	21.00	21.00	21.10	21.00
06/01/2016	19:06:51	73.9	21.00	21.10	21.10	21.00
06/01/2016	19:06:51	74.1	21.00	21.10	21.10	21.00
06/01/2016	19:06:52	74.3	21.00	21.10	21.00	21.20
06/01/2016	19:06:52	74.6	21.00	21.10	21.00	21.20
06/01/2016	19:06:52	74.7	21.00	21.10	21.00	21.20
06/01/2016	19:06:52	74.9	21.00	21.10	21.10	21.20
06/01/2016	19:06:52	75.1	21.00	21.10	21.10	21.20
06/01/2016	19:06:53	75.3	21.00	21.00	21.10	21.20
06/01/2016	19:06:53	75.5	21.00	21.00	21.10	21.20
06/01/2016	19:06:53	75.7	21.00	21.00	21.00	21.30
06/01/2016	19:06:53	75.9	21.00	21.00	21.00	21.30
06/01/2016	19:06:53	76.1	21.00	21.00	21.00	21.30
06/01/2016	19:06:54	76.4	21.00	21.00	21.00	21.20
06/01/2016	19:06:54	76.5	21.00	21.00	21.00	21.20
06/01/2016	19:06:54	76.7	21.00	21.00	21.10	21.20
06/01/2016	19:06:54	76.9	21.00	21.00	21.10	21.20
06/01/2016	19:06:54	77.1	21.00	21.00	21.10	21.20
06/01/2016	19:06:55	77.4	21.00	21.00	21.10	21.20
06/01/2016	19:06:55	77.5	21.00	21.00	21.00	21.20
06/01/2016	19:06:55	77.7	21.00	21.00	21.00	21.00
06/01/2016	19:06:55	77.9	21.00	21.10	21.00	21.00
06/01/2016	19:06:55	78.1	21.00	21.10	21.00	21.00
06/01/2016	19:06:55	78.3	21.00	21.10	21.00	21.00
06/01/2016	19:06:56	78.5	21.10	21.00	21.00	21.00
06/01/2016	19:06:56	78.7	21.10	21.00	21.00	21.00
06/01/2016	19:06:56	78.9	21.10	21.00	20.90	21.00
06/01/2016	19:06:56	79.2	21.10	21.00	20.90	21.00
06/01/2016	19:06:57	79.3	21.10	21.00	20.90	21.00
06/01/2016	19:06:57	79.5	21.10	21.00	21.10	21.10
06/01/2016	19:06:57	79.7	21.10	21.00	21.10	21.10
06/01/2016	19:06:57	79.9	21.00	21.00	21.10	21.10
06/01/2016	19:06:57	80.1	21.00	21.00	21.10	21.10
06/01/2016	19:06:58	80.3	21.00	21.00	21.00	21.20
06/01/2016	19:06:58	80.5	21.10	21.00	21.00	21.20
06/01/2016	19:06:58	80.7	21.10	21.00	21.00	21.20
06/01/2016	19:06:58	80.9	21.10	21.00	21.10	21.20
06/01/2016	19:06:58	81.1	21.10	21.00	21.10	21.20
06/01/2016	19:06:59	81.3	21.00	21.00	21.10	21.20
06/01/2016	19:06:59	81.5	21.00	21.00	21.00	21.20
06/01/2016	19:06:59	81.7	21.00	21.00	21.00	21.20
06/01/2016	19:06:59	82.0	21.00	21.10	21.00	21.20
06/01/2016	19:06:59	82.1	21.00	21.10	21.00	21.20
06/01/2016	19:07:00	82.4	21.00	21.10	21.00	21.00
06/01/2016	19:07:00	82.5	21.00	21.10	21.00	21.00
06/01/2016	19:07:00	82.7	21.00	21.00	21.00	21.00
06/01/2016	19:07:00	82.9	21.00	21.00	21.00	21.00
06/01/2016	19:07:00	83.1	21.00	21.00	21.00	21.00
06/01/2016	19:07:01	83.3	21.00	21.00	21.00	21.00
06/01/2016	19:07:01	83.5	21.00	21.00	21.00	21.00
06/01/2016	19:07:01	83.7	21.00	21.00	21.10	21.10
06/01/2016	19:07:01	83.9	21.00	21.10	21.10	21.10
06/01/2016	19:07:01	84.1	21.00	21.10	21.00	21.10
06/01/2016	19:07:02	84.3	21.00	21.10	21.00	21.00
06/01/2016	19:07:02	84.5	21.10	21.10	21.00	21.00
06/01/2016	19:07:02	84.7	21.10	21.10	21.10	21.00
06/01/2016	19:07:02	84.9	21.10	21.10	21.10	21.00
06/01/2016	19:07:02	85.1	21.00	21.10	21.10	21.00
06/01/2016	19:07:03	85.3	21.00	21.10	21.10	21.00
06/01/2016	19:07:03	85.5	21.00	21.10	21.10	21.20
06/01/2016	19:07:03	85.7	21.00	21.10	21.10	21.20
06/01/2016	19:07:03	85.9	21.00	21.00	21.10	21.20
06/01/2016	19:07:03	86.2	21.00	21.00	21.10	21.20
06/01/2016	19:07:04	86.3	21.00	21.00	21.10	21.00
06/01/2016	19:07:04	86.5	21.00	21.10	21.10	21.00
06/01/2016	19:07:04	86.7	21.00	21.10	20.80	21.00
06/01/2016	19:07:04	87.0	21.00	21.10	20.80	21.20
06/01/2016	19:07:04	87.1	21.00	21.10	20.80	21.20
06/01/2016	19:07:05	87.3	21.00	21.10	21.00	21.20
06/01/2016	19:07:05	87.5	21.00	21.10	21.00	21.20
06/01/2016	19:07:05	87.7	21.00	21.10	21.00	21.00
06/01/2016	19:07:05	88.0	21.00	21.00	21.00	21.00
06/01/2016	19:07:05	88.1	21.00	21.00	21.00	21.00
06/01/2016	19:07:06	88.3	21.00	21.00	21.00	21.00
06/01/2016	19:07:06	88.5	21.00	21.00	21.00	21.00
06/01/2016	19:07:06	88.7	21.00	21.00	21.10	21.00
06/01/2016	19:07:06	88.9	21.00	21.00	21.10	21.00
06/01/2016	19:07:06	89.2	21.00	21.00	21.10	21.30
06/01/2016	19:07:06	89.3	21.00	21.00	21.10	21.30
06/01/2016	19:07:07	89.5	21.00	21.00	21.00	21.00
06/01/2016	19:07:07	89.8	21.10	21.00	21.00	21.00
06/01/2016	19:07:07	89.9	21.10	21.00	21.00	21.00
06/01/2016	19:07:07	90.1	21.10	21.00	21.00	21.10
06/01/2016	19:07:07	90.3	21.10	21.00	21.00	21.10
06/01/2016	19:07:08	90.5	21.00	21.10	21.00	21.10
06/01/2016	19:07:08	90.7	21.00	21.10	21.00	21.10
06/01/2016	19:07:08	90.9	21.00	21.10	21.20	21.20
06/01/2016	19:07:08	91.1	21.00	21.10	21.20	21.20
06/01/2016	19:07:08	91.3	21.00	21.10	21.20	21.20
06/01/2016	19:07:09	91.5	21.00	21.00	21.10	21.00
06/01/2016	19:07:09	91.7	21.00	21.00	21.10	21.00
06/01/2016	19:07:09	91.9	21.00	21.10	21.10	21.00
06/01/2016	19:07:09	92.1	21.00	21.10	21.00	21.00
06/01/2016	19:07:09	92.3	21.00	21.10	21.00	21.20
06/01/2016	19:07:10	92.5	21.00	21.00	21.00	21.20
06/01/2016	19:07:10	92.7	21.00	21.00	21.00	21.20
06/01/2016	19:07:10	92.9	21.00	21.00	21.00	21.30
06/01/2016	19:07:10	93.1	21.00	21.00	21.00	21.30
06/01/2016	19:07:11	93.3	21.00	21.00	21.00	21.30
06/01/2016	19:07:11	93.5	21.00	21.00	21.00	21.30
06/01/2016	19:07:11	93.7	21.00	21.00	21.00	21.10
06/01/2016	19:07:11	94.0	21.00	21.00	21.00	21.10
06/01/2016	19:07:11	94.1	21.00	21.00	20.80	21.10
06/01/2016	19:07:12	94.3	21.00	21.00	20.80	21.00
06/01/2016	19:07:12	94.5	21.00	21.00	20.80	21.00
06/01/2016	19:07:12	94.7	21.00	21.00	21.00	21.00
06/01/2016	19:07:12	94.9	21.00	21.00	21.00	21.00
06/01/2016	19:07:12	95.1	21.00	21.00	21.00	21.10
06/01/2016	19:07:12	95.3	21.00	21.00	21.00	21.10
06/01/2016	19:07:13	95.5	21.00	21.00	21.00	21.00
06/01/2016	19:07:13	95.8	21.00	21.00	21.00	21.00
06/01/2016	19:07:13	95.9	21.00	21.00	21.00	21.00
06/01/2016	19:07:13	96.1	21.00	21.00	21.00	21.00
06/01/2016	19:07:14	96.3	21.00	21.00	21.00	21.00
06/01/2016	19:07:14	96.5	21.00	21.10	21.00	21.00
06/01/2016	19:07:14	96.8	21.00	21.10	21.00	21.00
06/01/2016	19:07:14	96.9	21.00	21.10	21.00	21.30
06/01/2016	19:07:14	97.1	21.00	21.10	21.00	21.30
06/01/2016	19:07:15	97.3	21.00	21.00	21.00	21.30
06/01/2016	19:07:15	97.5	21.00	21.00	21.00	21.00
06/01/2016	19:07:15	97.7	21.00	21.00	21.00	21.00
06/01/2016	19:07:15	97.9	21.10	21.10	21.00	21.00
06/01/2016	19:07:15	98.1	21.10	21.10	21.00	21.00
06/01/2016	19:07:16	98.3	21.00	21.10	21.00	21.20
06/01/2016	19:07:16	98.6	21.00	21.10	21.00	21.20
06/01/2016	19:07:16	98.7	21.00	21.10	21.00	21.20
06/01/2016	19:07:16	98.9	21.00	21.10	21.00	21.00
06/01/2016	19:07:16	99.1	21.00	21.10	21.00	21.00
06/01/2016	19:07:17	99.3	21.00	21.00	21.00	21.00
06/01/2016	19:07:17	99.5	21.00	21.00	21.00	21.00
06/01/2016	19:07:17	99.7	21.00	21.00	21.00	21.20
06/01/2016	19:07:17	99.9	21.00	21.00	21.00	21.20
06/01/2016	19:07:17	100.1	21.00	21.00	21.10	21.00
06/01/2016	19:07:18	100.4	21.00	21.00	21.10	21.00
06/01/2016	19:07:18	100.5	21.00	21.00	21.10	21.00
06/01/2016	19:07:18	100.7	21.00	21.00	21.00	21.20
06/01/2016	19:07:18	100.9	21.00	21.00	21.00	21.20
06/01/2016	19:07:18	101.1	21.00	21.00	21.00	21.20
06/01/2016	19:07:19	101.4	21.00	21.00	21.00	21.20
06/01/2016	19:07:19	101.5	21.00	21.00	21.00	21.20
06/01/2016	19:07:19	101.7	21.00	21.00	21.00	21.20
06/01/2016	19:07:19	101.9	21.00	21.00	21.00	21.20
06/01/2016	19:07:19	102.1	21.00	21.10	21.10	21.00
06/01/2016	19:07:19	102.3	21.00	21.10	21.10	21.00
06/01/2016	19:07:20	102.5	21.10	21.10	21.10	21.00
06/01/2016	19:07:20	102.7	21.10	21.10	21.00	21.00
06/01/2016	19:07:20	102.9	21.10	21.10	21.00	21.00
06/01/2016	19:07:20	103.1	21.00	21.10	21.00	21.00
06/01/2016	19:07:21	103.3	21.00	21.10	21.00	21.00
06/01/2016	19:07:21	103.5	21.00	21.10	21.00	21.00
06/01/2016	19:07:21	103.7	21.10	21.10	21.00	21.00
06/01/2016	19:07:21	103.9	21.10	21.10	21.00	21.00
06/01/2016	19:07:21	104.1	21.10	21.10	21.10	21.10
06/01/2016	19:07:22	104.3	21.10	21.10	21.10	21.10
06/01/2016	19:07:22	104.5	21.10	21.10	21.10	21.10
06/01/2016	19:07:22	104.7	21.10	21.10	21.10	21.10
06/01/2016	19:07:22	104.9	21.00	21.10	21.10	21.10
06/01/2016	19:07:22	105.1	21.00	21.10	21.10	21.10
06/01/2016	19:07:23	105.3	21.00	21.00	21.10	21.10
06/01/2016	19:07:23	105.5	21.00	21.00	21.10	21.00
06/01/2016	19:07:23	105.7	21.00	21.00	21.10	21.00
06/01/2016	19:07:23	105.9	21.00	21.10	21.00	21.00
06/01/2016	19:07:23	106.1	21.00	21.10	21.00	21.00
06/01/2016	19:07:24	106.3	21.00	21.10	21.00	21.00
06/01/2016	19:07:24	106.5	21.00	21.10	21.00	21.00
06/01/2016	19:07:24	106.7	21.00	21.10	21.00	21.00
06/01/2016	19:07:24	106.9	21.00	21.10	21.00	21.00
06/01/2016	19:07:24	107.1	21.00	21.10	21.00	21.00
06/01/2016	19:07:25	107.4	21.00	21.10	21.00	21.00
06/01/2016	19:07:25	107.5	21.00	21.10	21.00	21.00
06/01/2016	19:07:25	107.7	21.00	21.00	21.00	21.00
06/01/2016	19:07:25	107.9	21.00	21.00	21.00	21.00
06/01/2016	19:07:25	108.1	21.00	21.00	21.00	21.00
06/01/2016	19:07:26	108.4	21.00	21.00	21.00	21.00
06/01/2016	19:07:26	108.5	21.00	21.10	21.00	21.00
06/01/2016	19:07:26	108.7	21.00	21.10	21.00	21.00
06/01/2016	19:07:26	108.9	21.00	21.10	21.00	21.00
06/01/2016	19:07:26	109.1	21.00	21.00	21.00	21.00
06/01/2016	19:07:26	109.3	21.00	21.00	21.00	21.00
06/01/2016	19:07:27	109.5	21.00	21.00	21.10	21.20
06/01/2016	19:07:27	109.7	21.00	21.00	21.10	21.20
06/01/2016	19:07:27	109.9	21.00	21.00	21.00	21.20
06/01/2016	19:07:27	110.2	21.00	21.00	21.00	21.10
06/01/2016	19:07:28	110.3	21.00	21.00	21.00	21.10
06/01/2016	19:07:28	110.5	21.00	21.00	21.10	21.10
06/01/2016	19:07:28	110.7	21.00	21.00	21.10	21.10
06/01/2016	19:07:28	110.9	21.00	21.00	21.10	21.00
06/01/2016	19:07:28	111.1	21.00	21.00	21.10	21.00
06/01/2016	19:07:29	111.3	21.00	21.10	21.00	21.00
06/01/2016	19:07:29	111.5	21.00	21.10	21.00	21.10
06/01/2016	19:07:29	111.7	21.00	21.10	21.00	21.10
06/01/2016	19:07:29	112.0	21.00	21.10	21.00	21.10
06/01/2016	19:07:29	112.1	21.00	21.10	21.00	21.10
06/01/2016	19:07:30	112.3	21.00	21.00	21.00	21.10
06/01/2016	19:07:30	112.5	21.00	21.00	21.00	21.10
06/01/2016	19:07:30	112.7	21.00	21.00	21.10	21.20
06/01/2016	19:07:30	113.0	21.00	21.00	21.10	21.20
06/01/2016	19:07:30	113.1	21.00	21.00	21.10	21.20
06/01/2016	19:07:31	113.3	21.00	21.00	21.10	21.20
06/01/2016	19:07:31	113.5	21.00	21.00	21.10	21.20
06/01/2016	19:07:31	113.7	21.00	21.00	21.10	21.20
06/01/2016	19:07:31	113.9	21.00	21.00	21.10	21.20
06/01/2016	19:07:31	114.1	21.00	21.00	21.00	21.20
06/01/2016	19:07:32	114.3	21.00	21.00	21.00	21.20
06/01/2016	19:07:32	114.5	21.00	21.00	21.00	21.20
06/01/2016	19:07:32	114.7	21.00	21.10	21.10	21.30
06/01/2016	19:07:32	114.9	21.00	21.10	21.10	21.30
06/01/2016	19:07:32	115.1	21.00	21.00	21.10	21.30
06/01/2016	19:07:33	115.3	21.00	21.00	21.00	21.30
06/01/2016	19:07:33	115.5	21.00	21.00	21.00	21.00
06/01/2016	19:07:33	115.7	21.00	21.00	21.00	21.00
06/01/2016	19:07:33	115.9	21.00	21.00	21.00	21.00
06/01/2016	19:07:33	116.2	21.00	21.00	21.00	21.20
06/01/2016	19:07:33	116.3	21.00	21.00	21.00	21.20
06/01/2016	19:07:34	116.5	21.00	21.00	21.00	21.20
06/01/2016	19:07:34	116.7	21.00	21.00	21.00	21.20
06/01/2016	19:07:34	116.9	21.00	21.00	21.00	21.20
06/01/2016	19:07:34	117.1	21.00	21.10	21.00	21.20
06/01/2016	19:07:34	117.3	21.00	21.10	21.00	21.20
06/01/2016	19:07:35	117.5	21.10	21.10	21.00	21.00
06/01/2016	19:07:35	117.7	21.10	21.00	21.00	21.00
06/01/2016	19:07:35	117.9	21.10	21.00	21.00	21.00
06/01/2016	19:07:35	118.1	21.10	21.00	21.00	21.20
06/01/2016	19:07:35	118.3	21.00	21.00	21.00	21.20
06/01/2016	19:07:36	118.5	21.00	21.10	21.00	21.20
06/01/2016	19:07:36	118.7	21.00	21.10	21.00	21.10
06/01/2016	19:07:36	119.0	21.00	21.10	21.00	21.10
06/01/2016	19:07:36	119.1	21.00	21.10	21.00	21.10
06/01/2016	19:07:37	119.3	21.00	21.00	21.10	21.00
06/01/2016	19:07:37	119.5	21.00	21.00	21.10	21.00
06/01/2016	19:07:37	119.7	21.00	21.10	21.10	21.00
06/01/2016	19:07:37	120.0	21.00	21.10	21.00	21.00
06/01/2016	19:07:37	120.1	21.00	21.10	21.00	21.00
06/01/2016	19:07:37	120.3	21.00	21.10	21.00	21.00
06/01/2016	19:07:38	120.5	21.00	21.10	21.00	21.00
06/01/2016	19:07:38	120.7	21.00	21.10	21.00	21.20
06/01/2016	19:07:38	120.9	21.00	21.10	21.00	21.20
06/01/2016	19:07:38	121.1	21.00	21.00	21.10	21.20
06/01/2016	19:07:38	121.3	21.00	21.00	21.10	21.20
06/01/2016	19:07:39	121.5	21.00	21.00	21.10	21.00
06/01/2016	19:07:39	121.8	21.00	21.00	21.10	21.00
06/01/2016	19:07:39	121.9	21.00	21.00	21.00	21.00
06/01/2016	19:07:39	122.1	21.00	21.00	21.00	21.20
06/01/2016	19:07:39	122.3	21.00	21.00	21.00	21.20
06/01/2016	19:07:40	122.5	21.00	21.00	20.90	21.20
06/01/2016	19:07:40	122.8	21.00	21.00	20.90	21.10
06/01/2016	19:07:40	122.9	21.00	21.00	20.90	21.10
06/01/2016	19:07:40	123.1	21.00	21.10	20.90	21.10
06/01/2016	19:07:41	123.3	21.00	21.10	21.10	21.00
06/01/2016	19:07:41	123.6	21.00	21.10	21.10	21.00
06/01/2016	19:07:41	123.7	21.00	21.10	21.10	21.00
06/01/2016	19:07:41	123.9	21.00	21.00	21.00	21.00
06/01/2016	19:07:41	124.1	21.00	21.00	21.00	21.00
06/01/2016	19:07:42	124.3	20.90	21.10	21.00	21.00
06/01/2016	19:07:42	124.6	20.90	21.10	21.00	21.00
06/01/2016	19:07:42	124.7	20.90	21.10	21.00	21.20
06/01/2016	19:07:42	124.9	21.00	21.10	21.00	21.20
06/01/2016	19:07:42	125.1	21.00	21.10	21.00	21.20
06/01/2016	19:07:43	125.3	21.00	21.10	21.10	21.20
06/01/2016	19:07:43	125.5	21.00	21.10	21.10	21.20
06/01/2016	19:07:43	125.7	21.00	21.00	21.10	21.20
06/01/2016	19:07:43	125.9	21.00	21.00	21.00	21.20
06/01/2016	19:07:43	126.1	21.00	21.00	21.00	21.20
06/01/2016	19:07:44	126.3	21.00	21.00	21.00	21.00
06/01/2016	19:07:44	126.5	21.00	21.00	21.00	21.00
06/01/2016	19:07:44	126.7	21.00	21.00	21.00	21.00
06/01/2016	19:07:44	126.9	21.00	21.00	21.00	21.00
06/01/2016	19:07:44	127.1	21.00	21.10	21.00	21.00
06/01/2016	19:07:45	127.3	21.00	21.10	21.10	21.10
06/01/2016	19:07:45	127.5	21.00	21.10	21.10	21.10
06/01/2016	19:07:45	127.8	21.00	21.10	21.10	21.10
06/01/2016	19:07:45	127.9	21.00	21.10	21.10	21.10
06/01/2016	19:07:45	128.1	21.00	21.10	21.00	21.00
06/01/2016	19:07:45	128.3	21.00	21.10	21.00	21.00
06/01/2016	19:07:46	128.5	21.00	21.10	21.00	21.00
06/01/2016	19:07:46	128.7	21.00	21.10	21.00	21.10
06/01/2016	19:07:46	128.9	21.00	21.10	21.00	21.10
06/01/2016	19:07:46	129.1	21.00	21.10	21.10	21.10
06/01/2016	19:07:47	129.3	21.00	21.10	21.10	21.20
06/01/2016	19:07:47	129.5	21.00	21.10	21.10	21.20
06/01/2016	19:07:47	129.7	21.00	21.10	21.10	21.20
06/01/2016	19:07:47	129.9	21.00	21.10	21.00	21.20
06/01/2016	19:07:47	130.1	21.00	21.10	21.00	21.10
06/01/2016	19:07:48	130.3	21.00	21.00	21.00	21.10
06/01/2016	19:07:48	130.5	21.00	21.00	21.00	21.10
06/01/2016	19:07:48	130.7	21.00	21.00	21.00	21.20
06/01/2016	19:07:48	130.9	21.00	21.00	21.00	21.20
06/01/2016	19:07:48	131.1	21.00	21.00	21.00	21.20
06/01/2016	19:07:49	131.3	21.00	21.00	21.00	21.20
06/01/2016	19:07:49	131.6	21.00	21.00	21.00	21.20
06/01/2016	19:07:49	131.7	21.00	21.10	21.00	21.20
06/01/2016	19:07:49	131.9	21.00	21.10	21.10	21.20
06/01/2016	19:07:49	132.1	21.00	21.10	21.10	21.20
06/01/2016	19:07:50	132.3	21.00	21.10	21.10	21.20
06/01/2016	19:07:50	132.5	21.00	21.10	21.10	21.20
06/01/2016	19:07:50	132.7	21.00	21.10	21.00	21.00
06/01/2016	19:07:50	132.9	21.00	21.10	21.00	21.00
06/01/2016	19:07:50	133.1	21.00	21.00	21.00	21.00
06/01/2016	19:07:51	133.4	21.00	21.00	21.00	21.10
06/01/2016	19:07:51	133.5	21.00	21.00	21.00	21.10
06/01/2016	19:07:51	133.7	21.00	21.00	21.00	21.10
06/01/2016	19:07:51	133.9	21.00	21.00	21.00	21.00
06/01/2016	19:07:51	134.1	21.00	21.00	21.00	21.00
06/01/2016	19:07:52	134.4	21.00	21.00	21.00	21.00
06/01/2016	19:07:52	134.5	21.00	21.00	21.00	21.00
06/01/2016	19:07:52	134.7	21.00	21.00	21.00	21.20
06/01/2016	19:07:52	134.9	21.10	21.00	21.00	21.20
06/01/2016	19:07:52	135.1	21.10	21.00	21.10	21.20
06/01/2016	19:07:52	135.3	21.10	21.00	21.10	21.20
06/01/2016	19:07:53	135.5	21.00	21.00	21.10	21.00
06/01/2016	19:07:53	135.7	21.00	21.00	21.10	21.00
06/01/2016	19:07:53	135.9	21.00	21.00	21.00	21.00
06/01/2016	19:07:53	136.2	21.00	21.00	21.00	21.00
06/01/2016	19:07:54	136.3	21.00	21.10	21.00	21.00
06/01/2016	19:07:54	136.5	21.00	21.10	21.10	21.20
06/01/2016	19:07:54	136.7	21.00	21.10	21.10	21.20
06/01/2016	19:07:54	136.9	21.00	21.10	21.10	21.20
06/01/2016	19:07:54	137.1	21.00	21.10	21.10	21.20
06/01/2016	19:07:55	137.3	21.00	21.10	21.10	21.00
06/01/2016	19:07:55	137.5	21.00	21.10	21.10	21.00
06/01/2016	19:07:55	137.7	21.00	21.10	21.10	21.00
06/01/2016	19:07:55	137.9	21.00	21.00	21.00	21.20
06/01/2016	19:07:55	138.1	21.00	21.00	21.00	21.20
06/01/2016	19:07:56	138.3	21.00	21.00	21.00	21.20
06/01/2016	19:07:56	138.5	21.00	21.00	21.10	21.20
06/01/2016	19:07:56	138.7	21.00	21.00	21.10	21.20
06/01/2016	19:07:56	139.0	21.00	21.10	21.10	21.20
06/01/2016	19:07:56	139.1	21.00	21.10	21.10	21.20
06/01/2016	19:07:57	139.4	21.00	21.10	21.10	21.00
06/01/2016	19:07:57	139.5	21.00	21.10	21.10	21.00
06/01/2016	19:07:57	139.7	21.00	21.00	21.10	21.00
06/01/2016	19:07:57	139.9	21.00	21.00	21.10	21.00
06/01/2016	19:07:57	140.1	21.00	21.00	21.10	21.00
06/01/2016	19:07:58	140.3	21.00	21.00	21.10	21.00
06/01/2016	19:07:58	140.5	21.00	21.00	21.00	21.00
06/01/2016	19:07:58	140.7	21.00	21.00	21.00	21.10
06/01/2016	19:07:58	140.9	21.00	21.00	21.00	21.10
06/01/2016	19:07:58	141.1	21.00	21.00	21.00	21.10
06/01/2016	19:07:59	141.3	21.00	21.00	21.00	21.20
06/01/2016	19:07:59	141.5	21.00	21.00	21.00	21.20
06/01/2016	19:07:59	141.7	21.00	21.00	21.00	21.20
06/01/2016	19:07:59	141.9	21.00	21.00	21.00	21.00
06/01/2016	19:07:59	142.1	21.00	21.00	21.00	21.00
06/01/2016	19:08:00	142.3	21.00	21.00	21.00	21.00
06/01/2016	19:08:00	142.5	21.00	21.00	21.00	21.20
06/01/2016	19:08:00	142.7	21.00	21.00	21.00	21.20
06/01/2016	19:08:00	142.9	21.00	21.00	21.00	21.20
06/01/2016	19:08:00	143.2	21.00	21.00	21.00	21.20
06/01/2016	19:08:00	143.3	21.00	21.00	21.00	21.00
06/01/2016	19:08:01	143.5	21.00	21.10	21.00	21.00
06/01/2016	19:08:01	143.7	21.00	21.10	21.00	21.00
06/01/2016	19:08:01	143.9	21.00	21.10	21.00	21.20
06/01/2016	19:08:01	144.1	21.00	21.10	21.00	21.20
06/01/2016	19:08:01	144.3	21.00	21.00	21.00	21.20
06/01/2016	19:08:02	144.5	21.00	21.00	21.10	21.20
06/01/2016	19:08:02	144.7	21.00	21.00	21.10	21.00
06/01/2016	19:08:02	145.0	21.00	21.00	21.10	21.00
06/01/2016	19:08:02	145.1	21.00	21.00	21.10	21.00
06/01/2016	19:08:03	145.3	21.00	21.00	21.00	21.20
06/01/2016	19:08:03	145.5	21.00	21.00	21.00	21.20
06/01/2016	19:08:03	145.7	21.00	21.00	21.10	21.20
06/01/2016	19:08:03	146.0	21.00	21.00	21.10	21.20
06/01/2016	19:08:03	146.1	21.00	21.00	21.10	21.20
06/01/2016	19:08:04	146.3	21.00	21.00	21.10	21.20
06/01/2016	19:08:04	146.5	21.00	21.00	21.10	21.20
06/01/2016	19:08:04	146.7	21.00	21.00	21.10	21.20
06/01/2016	19:08:04	146.9	21.00	21.00	21.10	21.20
06/01/2016	19:08:04	147.1	21.00	21.10	21.10	21.20
06/01/2016	19:08:04	147.3	21.00	21.10	21.10	21.20
06/01/2016	19:08:05	147.5	21.00	21.00	21.10	21.20
06/01/2016	19:08:05	147.8	21.00	21.00	21.00	21.20
06/01/2016	19:08:05	147.9	21.00	21.00	21.00	21.00
06/01/2016	19:08:05	148.1	21.00	21.00	21.00	21.00
06/01/2016	19:08:05	148.3	21.00	21.00	21.00	21.00
06/01/2016	19:08:06	148.5	21.00	21.00	21.00	21.00
06/01/2016	19:08:06	148.7	21.00	21.00	21.00	21.00
06/01/2016	19:08:06	148.9	21.00	21.00	21.00	21.00
06/01/2016	19:08:06	149.1	21.00	21.00	21.00	21.00
06/01/2016	19:08:06	149.3	21.00	21.00	21.00	21.00
06/01/2016	19:08:07	149.5	21.00	21.10	21.00	21.00
06/01/2016	19:08:07	149.7	21.00	21.10	21.00	21.00
06/01/2016	19:08:07	150.0	21.00	21.10	21.10	21.20
06/01/2016	19:08:07	150.1	21.00	21.10	21.10	21.20
06/01/2016	19:08:08	150.3	21.00	21.10	21.00	21.20
06/01/2016	19:08:08	150.6	21.00	21.10	21.00	21.20
06/01/2016	19:08:08	150.7	21.00	21.10	21.00	21.20
06/01/2016	19:08:08	150.9	21.00	21.00	21.00	21.20
06/01/2016	19:08:08	151.1	21.00	21.00	21.00	21.20
06/01/2016	19:08:09	151.3	21.00	21.00	21.00	21.20
06/01/2016	19:08:09	151.5	21.00	21.00	21.00	21.20
06/01/2016	19:08:09	151.7	21.00	21.00	21.10	21.20
06/01/2016	19:08:09	151.9	21.00	21.00	21.10	21.30
06/01/2016	19:08:09	152.1	21.00	21.00	21.10	21.30
06/01/2016	19:08:10	152.3	21.00	21.00	21.00	21.30
06/01/2016	19:08:10	152.5	21.00	21.00	21.00	21.20
06/01/2016	19:08:10	152.7	21.00	21.00	21.00	21.20
06/01/2016	19:08:10	152.9	21.00	21.00	21.00	21.20
06/01/2016	19:08:10	153.1	21.00	21.00	21.10	21.20
06/01/2016	19:08:11	153.3	21.00	21.00	21.10	21.00
06/01/2016	19:08:11	153.5	21.00	21.10	21.10	21.00
06/01/2016	19:08:11	153.7	21.00	21.10	21.00	21.00
06/01/2016	19:08:11	153.9	21.00	21.10	21.00	21.00
06/01/2016	19:08:11	154.1	21.00	21.00	21.00	21.00
06/01/2016	19:08:11	154.3	21.00	21.00	21.00	21.00
06/01/2016	19:08:12	154.5	21.00	21.00	21.00	21.20
06/01/2016	19:08:12	154.8	21.00	21.00	21.00	21.20
06/01/2016	19:08:12	154.9	21.00	21.10	21.00	21.20
06/01/2016	19:08:12	155.1	21.00	21.10	21.10	21.00
06/01/2016	19:08:13	155.3	21.00	21.10	21.10	21.00
06/01/2016	19:08:13	155.5	21.00	21.00	21.10	21.00
06/01/2016	19:08:13	155.7	21.00	21.00	21.10	21.00
06/01/2016	19:08:13	155.9	21.00	21.00	21.10	21.10
06/01/2016	19:08:13	156.1	21.00	21.00	21.10	21.10
06/01/2016	19:08:14	156.3	21.00	21.10	21.10	21.10
06/01/2016	19:08:14	156.6	21.00	21.10	21.10	21.00
06/01/2016	19:08:14	156.7	21.00	21.10	21.10	21.00
06/01/2016	19:08:14	156.9	21.00	21.00	21.10	21.00
06/01/2016	19:08:14	157.1	21.00	21.00	21.10	21.10
06/01/2016	19:08:15	157.3	21.00	21.00	21.10	21.10
06/01/2016	19:08:15	157.6	21.00	21.00	21.10	21.10
06/01/2016	19:08:15	157.7	21.00	21.00	21.10	21.10
06/01/2016	19:08:15	157.9	21.00	21.00	21.10	21.20
06/01/2016	19:08:15	158.1	21.00	21.00	21.10	21.20
06/01/2016	19:08:16	158.3	21.00	21.00	21.00	21.20
06/01/2016	19:08:16	158.5	21.00	21.00	21.00	21.20
06/01/2016	19:08:16	158.7	21.00	21.00	21.00	21.20
06/01/2016	19:08:16	158.9	21.00	21.00	21.00	21.20
06/01/2016	19:08:16	159.1	21.00	21.00	21.00	21.00
06/01/2016	19:08:17	159.4	21.00	21.00	21.00	21.00
06/01/2016	19:08:17	159.5	21.00	21.00	21.00	21.00
06/01/2016	19:08:17	159.7	21.00	21.00	21.00	21.00
06/01/2016	19:08:17	159.9	21.00	21.00	21.00	21.00
06/01/2016	19:08:17	160.1	21.00	21.00	21.00	21.00
06/01/2016	19:08:18	160.4	21.00	21.00	21.00	21.00
06/01/2016	19:08:18	160.5	21.00	21.00	21.00	21.00
06/01/2016	19:08:18	160.7	21.00	21.00	21.00	21.00
06/01/2016	19:08:18	160.9	21.00	21.00	21.00	21.00
06/01/2016	19:08:18	161.1	21.00	21.00	21.00	21.00
06/01/2016	19:08:18	161.3	21.00	21.00	21.00	21.00
06/01/2016	19:08:19	161.6	21.00	21.00	21.10	21.00
06/01/2016	19:08:19	161.7	21.00	21.00	21.10	21.00
06/01/2016	19:08:19	161.9	21.00	21.00	21.10	21.10
06/01/2016	19:08:19	162.2	21.00	21.00	21.10	21.10
06/01/2016	19:08:20	162.3	21.00	21.00	21.00	21.10
06/01/2016	19:08:20	162.5	21.00	21.00	21.00	21.20
06/01/2016	19:08:20	162.7	21.00	21.00	21.00	21.20
06/01/2016	19:08:20	162.9	21.00	21.00	21.10	21.20
06/01/2016	19:08:20	163.1	21.00	21.00	21.10	21.20
06/01/2016	19:08:21	163.3	20.90	21.00	21.10	21.00
06/01/2016	19:08:21	163.5	20.90	21.00	21.10	21.00
06/01/2016	19:08:21	163.7	20.90	21.00	20.80	21.00
06/01/2016	19:08:21	163.9	21.00	21.00	20.80	21.00
06/01/2016	19:08:21	164.1	21.00	21.00	20.80	21.00
06/01/2016	19:08:22	164.3	21.00	21.00	21.00	21.00
06/01/2016	19:08:22	164.5	21.00	21.00	21.00	21.00
06/01/2016	19:08:22	164.7	20.90	21.00	21.00	21.00
06/01/2016	19:08:22	164.9	20.90	21.10	21.00	21.00
06/01/2016	19:08:22	165.1	20.90	21.10	21.00	21.10
06/01/2016	19:08:23	165.4	21.00	21.10	21.00	21.10
06/01/2016	19:08:23	165.5	21.00	21.10	21.00	21.10
06/01/2016	19:08:23	165.7	21.00	21.00	21.00	21.00
06/01/2016	19:08:23	165.9	21.00	21.00	21.00	21.00
06/01/2016	19:08:23	166.1	21.00	21.00	21.00	21.00
06/01/2016	19:08:24	166.4	21.00	21.00	21.10	21.00
06/01/2016	19:08:24	166.5	21.00	21.00	21.10	21.20
06/01/2016	19:08:24	166.7	21.00	21.00	21.10	21.20
06/01/2016	19:08:24	166.9	21.00	21.00	20.80	21.20
06/01/2016	19:08:24	167.2	21.00	21.00	20.80	21.00
06/01/2016	19:08:25	167.3	21.00	21.00	20.80	21.00
06/01/2016	19:08:25	167.5	21.00	21.00	21.00	21.00
06/01/2016	19:08:25	167.7	21.00	21.00	21.00	21.00
06/01/2016	19:08:25	167.9	21.00	21.00	21.00	21.10
06/01/2016	19:08:25	168.1	21.00	21.00	21.00	21.10
06/01/2016	19:08:26	168.3	21.00	21.00	21.00	21.10
06/01/2016	19:08:26	168.5	21.00	21.00	21.00	21.20
06/01/2016	19:08:26	168.7	21.00	21.00	21.00	21.20
06/01/2016	19:08:26	169.0	21.00	21.00	21.00	21.20
06/01/2016	19:08:26	169.1	21.00	21.00	21.00	21.20
06/01/2016	19:08:27	169.3	21.00	21.10	21.00	21.10
06/01/2016	19:08:27	169.5	21.00	21.10	21.00	21.10
06/01/2016	19:08:27	169.7	21.00	21.10	21.10	21.20
06/01/2016	19:08:27	170.0	21.00	21.10	21.10	21.20
06/01/2016	19:08:27	170.1	21.00	21.00	21.10	21.20
06/01/2016	19:08:28	170.3	21.00	21.00	21.00	21.20
06/01/2016	19:08:28	170.5	21.00	21.00	21.00	21.20
06/01/2016	19:08:28	170.7	21.00	21.00	21.00	21.00
06/01/2016	19:08:28	170.9	21.00	21.00	21.00	21.00
06/01/2016	19:08:28	171.1	21.00	21.00	21.10	21.00
06/01/2016	19:08:29	171.3	20.90	21.00	21.10	21.00
06/01/2016	19:08:29	171.5	20.90	21.00	21.10	21.00
06/01/2016	19:08:29	171.7	20.90	21.00	21.00	21.20
06/01/2016	19:08:29	171.9	21.00	21.00	21.00	21.20
06/01/2016	19:08:29	172.1	21.00	21.00	21.00	21.20
06/01/2016	19:08:29	172.3	21.00	21.00	21.00	21.20
06/01/2016	19:08:30	172.5	21.00	21.00	21.00	21.20
06/01/2016	19:08:30	172.8	21.00	21.00	21.00	21.20
06/01/2016	19:08:30	172.9	21.00	21.00	21.10	21.20
06/01/2016	19:08:30	173.2	21.00	21.00	21.10	21.10
06/01/2016	19:08:30	173.3	21.00	21.00	21.10	21.10
06/01/2016	19:08:31	173.5	21.00	21.00	21.10	21.10
06/01/2016	19:08:31	173.7	21.00	21.00	21.10	21.10
06/01/2016	19:08:31	173.9	21.10	21.00	21.10	21.20
06/01/2016	19:08:31	174.1	21.10	21.10	21.10	21.20
06/01/2016	19:08:31	174.3	21.10	21.10	21.10	21.20
06/01/2016	19:08:32	174.5	21.00	21.10	21.10	21.10
06/01/2016	19:08:32	174.7	21.00	21.00	21.10	21.10
06/01/2016	19:08:32	174.9	21.00	21.00	20.90	21.10
06/01/2016	19:08:32	175.1	21.00	21.00	20.90	21.00
06/01/2016	19:08:32	175.3	21.00	21.00	20.90	21.00
06/01/2016	19:08:33	175.5	21.00	21.00	21.10	21.00
06/01/2016	19:08:33	175.7	21.00	21.00	21.10	21.00
06/01/2016	19:08:33	175.9	21.00	21.00	21.10	21.00
06/01/2016	19:08:33	176.1	21.00	21.00	21.10	21.00
06/01/2016	19:08:34	176.3	21.00	21.00	21.00	21.10
06/01/2016	19:08:34	176.5	21.00	21.00	21.00	21.10
06/01/2016	19:08:34	176.7	21.00	21.10	21.00	21.10
06/01/2016	19:08:34	177.0	21.00	21.10	21.10	21.10
06/01/2016	19:08:34	177.1	21.00	21.10	21.10	21.20
06/01/2016	19:08:34	177.3	21.00	21.10	21.10	21.20
06/01/2016	19:08:35	177.5	21.00	21.00	21.10	21.20
06/01/2016	19:08:35	177.7	21.00	21.00	21.10	21.00
06/01/2016	19:08:35	177.9	21.00	21.00	21.10	21.00
06/01/2016	19:08:35	178.1	21.00	21.10	21.00	21.00
06/01/2016	19:08:35	178.3	21.00	21.10	21.00	21.00
06/01/2016	19:08:36	178.5	21.00	21.10	21.00	21.00
06/01/2016	19:08:36	178.8	21.00	21.10	21.00	21.00
06/01/2016	19:08:36	178.9	21.00	21.10	21.10	21.00
06/01/2016	19:08:36	179.1	21.00	21.10	21.10	21.20
06/01/2016	19:08:37	179.3	21.00	21.00	21.10	21.20
06/01/2016	19:08:37	179.5	21.00	21.00	21.00	21.20
06/01/2016	19:08:37	179.8	21.00	21.00	21.00	21.10
06/01/2016	19:08:37	179.9	21.00	21.00	21.00	21.10
06/01/2016	19:08:37	180.1	21.00	21.00	21.00	21.10
06/01/2016	19:08:38	180.3	21.00	21.00	21.10	21.10
06/01/2016	19:08:38	180.6	21.00	21.00	21.10	21.10
06/01/2016	19:08:38	180.7	21.00	21.00	21.10	21.10
06/01/2016	19:08:38	180.9	21.00	21.10	21.10	21.00
06/01/2016	19:08:38	181.1	21.00	21.10	21.10	21.00
06/01/2016	19:08:39	181.3	21.00	21.10	21.10	21.00
06/01/2016	19:08:39	181.6	21.00	21.10	21.00	21.00
06/01/2016	19:08:39	181.7	21.00	21.10	21.00	21.10
06/01/2016	19:08:39	181.9	21.00	21.10	21.00	21.10
06/01/2016	19:08:39	182.1	21.00	21.10	21.00	21.10
06/01/2016	19:08:40	182.3	21.00	21.10	21.00	21.10
06/01/2016	19:08:40	182.5	21.00	21.10	21.00	21.10
06/01/2016	19:08:40	182.7	21.00	21.10	21.00	21.10
06/01/2016	19:08:40	182.9	21.00	21.10	21.00	21.10
06/01/2016	19:08:40	183.1	21.00	21.10	21.00	21.10
06/01/2016	19:08:41	183.3	21.00	21.10	21.00	21.20
06/01/2016	19:08:41	183.5	21.00	21.10	21.10	21.20
06/01/2016	19:08:41	183.7	21.00	21.10	21.10	21.00
06/01/2016	19:08:41	183.9	21.00	21.10	21.10	21.00
06/01/2016	19:08:41	184.1	21.00	21.00	21.00	21.00
06/01/2016	19:08:42	184.4	21.00	21.00	21.00	21.30
06/01/2016	19:08:42	184.5	21.00	21.00	21.00	21.30
06/01/2016	19:08:42	184.8	21.00	21.10	21.00	21.30
06/01/2016	19:08:42	184.9	21.00	21.10	21.00	21.30
06/01/2016	19:08:42	185.1	21.00	21.10	21.00	21.10
06/01/2016	19:08:42	185.3	21.00	21.10	21.00	21.10
06/01/2016	19:08:43	185.5	21.00	21.00	21.10	21.10
06/01/2016	19:08:43	185.7	21.00	21.00	21.10	21.20
06/01/2016	19:08:43	185.9	21.00	21.00	21.10	21.20
06/01/2016	19:08:43	186.1	21.00	21.00	21.10	21.20
06/01/2016	19:08:44	186.3	21.00	21.00	21.10	21.10
06/01/2016	19:08:44	186.5	21.00	21.00	21.10	21.10
06/01/2016	19:08:44	186.7	21.00	21.10	21.10	21.10
06/01/2016	19:08:44	186.9	21.00	21.10	21.10	21.10
06/01/2016	19:08:44	187.1	21.00	21.10	21.10	21.00
06/01/2016	19:08:45	187.3	21.00	21.10	21.10	21.00
06/01/2016	19:08:45	187.5	21.00	21.10	21.00	21.00
06/01/2016	19:08:45	187.7	21.00	21.10	21.00	21.20
06/01/2016	19:08:45	187.9	21.00	21.10	21.00	21.20
06/01/2016	19:08:45	188.1	21.00	21.10	21.10	21.20
06/01/2016	19:08:46	188.3	21.00	21.10	21.10	21.00
06/01/2016	19:08:46	188.6	21.10	21.10	21.10	21.00
06/01/2016	19:08:46	188.7	21.10	21.10	21.10	21.00
06/01/2016	19:08:46	188.9	21.10	21.10	21.10	21.20
06/01/2016	19:08:46	189.1	21.00	21.10	21.10	21.20
06/01/2016	19:08:47	189.3	21.00	21.10	21.10	21.20
06/01/2016	19:08:47	189.5	21.00	21.10	21.10	21.20
06/01/2016	19:08:47	189.7	21.00	21.10	21.10	21.00
06/01/2016	19:08:47	189.9	21.10	21.10	21.10	21.00
06/01/2016	19:08:47	190.1	21.10	21.10	21.10	21.00
06/01/2016	19:08:48	190.4	21.10	21.10	21.10	21.10
06/01/2016	19:08:48	190.5	21.10	21.10	21.10	21.10
06/01/2016	19:08:48	190.7	21.10	21.10	21.10	21.10
06/01/2016	19:08:48	190.9	21.10	21.10	21.10	21.10
06/01/2016	19:08:48	191.1	21.00	21.10	21.10	21.10
06/01/2016	19:08:48	191.3	21.00	21.10	21.10	21.10
06/01/2016	19:08:49	191.5	21.00	21.10	21.10	21.10
06/01/2016	19:08:49	191.7	21.00	21.10	21.10	21.10
06/01/2016	19:08:49	191.9	21.00	21.00	21.10	21.10
06/01/2016	19:08:49	192.2	21.00	21.00	21.10	21.10
06/01/2016	19:08:49	192.3	21.00	21.00	21.10	21.10
06/01/2016	19:08:50	192.5	21.10	21.10	21.10	21.10
06/01/2016	19:08:50	192.7	21.10	21.10	21.10	21.10
06/01/2016	19:08:50	192.9	21.10	21.10	21.00	21.30
06/01/2016	19:08:50	193.2	21.00	21.10	21.00	21.30
06/01/2016	19:08:51	193.3	21.00	21.10	21.00	21.30
06/01/2016	19:08:51	193.5	21.00	21.10	21.10	21.30
06/01/2016	19:08:51	193.7	21.00	21.10	21.10	21.30
06/01/2016	19:08:51	193.9	21.00	21.10	21.10	21.10
06/01/2016	19:08:51	194.1	21.00	21.10	21.10	21.10
06/01/2016	19:08:52	194.3	21.00	21.10	21.10	21.30
06/01/2016	19:08:52	194.5	21.00	21.10	21.10	21.30
06/01/2016	19:08:52	194.7	21.00	21.10	21.10	21.30
06/01/2016	19:08:52	194.9	21.00	21.10	21.10	21.20
06/01/2016	19:08:52	195.1	21.10	21.10	21.10	21.20
06/01/2016	19:08:53	195.3	21.10	21.10	21.10	21.20
06/01/2016	19:08:53	195.5	21.10	21.10	21.10	21.20
06/01/2016	19:08:53	195.7	21.00	21.10	21.10	21.10
06/01/2016	19:08:53	195.9	21.00	21.10	21.10	21.10
06/01/2016	19:08:53	196.1	21.00	21.10	21.10	21.10
06/01/2016	19:08:54	196.3	21.00	21.10	21.10	21.30
06/01/2016	19:08:54	196.5	21.00	21.10	21.10	21.30
06/01/2016	19:08:54	196.7	21.00	21.10	21.10	21.30
06/01/2016	19:08:54	196.9	21.00	21.10	21.10	21.30
06/01/2016	19:08:54	197.1	21.00	21.10	21.10	21.10
06/01/2016	19:08:55	197.3	21.00	21.10	21.10	21.10
06/01/2016	19:08:55	197.5	21.00	21.10	21.10	21.10
06/01/2016	19:08:55	197.7	21.10	21.10	21.10	21.30
06/01/2016	19:08:55	197.9	21.10	21.10	21.10	21.30
06/01/2016	19:08:55	198.1	21.10	21.10	21.10	21.30
06/01/2016	19:08:56	198.3	21.10	21.10	21.10	21.30
06/01/2016	19:08:56	198.5	21.10	21.10	21.10	21.30
06/01/2016	19:08:56	198.7	21.10	21.10	21.10	21.30
06/01/2016	19:08:56	198.9	21.10	21.10	21.10	21.10
06/01/2016	19:08:56	199.2	21.00	21.10	21.10	21.10
06/01/2016	19:08:57	199.3	21.00	21.10	21.10	21.10
06/01/2016	19:08:57	199.5	21.00	21.10	21.10	21.30
06/01/2016	19:08:57	199.7	21.10	21.10	21.10	21.30
06/01/2016	19:08:57	199.9	21.10	21.10	21.10	21.30
06/01/2016	19:08:57	200.2	21.10	21.10	21.10	21.30
06/01/2016	19:08:57	200.3	21.10	21.10	21.10	21.10
06/01/2016	19:08:58	200.5	21.10	21.10	21.10	21.10
06/01/2016	19:08:58	200.7	21.10	21.10	21.10	21.10
06/01/2016	19:08:58	201.0	21.10	21.10	21.10	21.30
06/01/2016	19:08:58	201.1	21.10	21.10	21.10	21.30
06/01/2016	19:08:59	201.3	21.00	21.10	21.10	21.30
06/01/2016	19:08:59	201.5	21.00	21.10	21.10	21.30
06/01/2016	19:08:59	201.7	21.00	21.10	21.10	21.10
06/01/2016	19:08:59	202.0	21.00	21.10	21.10	21.10
06/01/2016	19:08:59	202.1	21.00	21.10	21.10	21.10
06/01/2016	19:09:00	202.3	21.00	21.10	21.10	21.10
06/01/2016	19:09:00	202.5	21.00	21.10	21.10	21.10
06/01/2016	19:09:00	202.7	21.00	21.10	21.10	21.10
06/01/2016	19:09:00	202.9	21.00	21.10	21.10	21.10
06/01/2016	19:09:00	203.1	21.10	21.10	21.10	21.20
06/01/2016	19:09:00	203.3	21.10	21.10	21.10	21.20
06/01/2016	19:09:01	203.5	21.10	21.10	21.10	21.10
06/01/2016	19:09:01	203.8	21.00	21.10	21.10	21.10
06/01/2016	19:09:01	203.9	21.00	21.10	21.10	21.10
06/01/2016	19:09:01	204.1	21.00	21.10	21.00	21.10
06/01/2016	19:09:01	204.3	21.00	21.10	21.00	21.10
06/01/2016	19:09:02	204.5	21.00	21.10	21.00	21.10
06/01/2016	19:09:02	204.7	21.00	21.10	21.00	21.10
06/01/2016	19:09:02	204.9	21.00	21.10	21.10	21.30
06/01/2016	19:09:02	205.1	21.10	21.10	21.10	21.30
06/01/2016	19:09:02	205.3	21.10	21.10	21.10	21.30
06/01/2016	19:09:03	205.5	21.10	21.10	21.10	21.30
06/01/2016	19:09:03	205.7	21.10	21.10	21.10	21.30
06/01/2016	19:09:03	205.9	21.10	21.10	21.10	21.30
06/01/2016	19:09:03	206.1	21.10	21.10	21.10	21.30
06/01/2016	19:09:03	206.3	21.10	21.10	21.10	21.10
06/01/2016	19:09:04	206.5	21.10	21.10	21.10	21.10
06/01/2016	19:09:04	206.7	21.10	21.10	21.20	21.10
06/01/2016	19:09:04	207.0	21.10	21.10	21.20	21.30
06/01/2016	19:09:04	207.1	21.10	21.10	21.20	21.30
06/01/2016	19:09:05	207.3	21.10	21.10	21.10	21.30
06/01/2016	19:09:05	207.5	21.10	21.10	21.10	21.30
06/01/2016	19:09:05	207.7	21.00	21.10	21.10	21.30
06/01/2016	19:09:05	207.9	21.00	21.10	21.10	21.30
06/01/2016	19:09:05	208.1	21.00	21.10	21.10	21.30
06/01/2016	19:09:06	208.3	21.10	21.10	21.10	21.20
06/01/2016	19:09:06	208.5	21.10	21.10	21.10	21.20
06/01/2016	19:09:06	208.7	21.10	21.10	21.10	21.20
06/01/2016	19:09:06	208.9	21.10	21.10	21.10	21.10
06/01/2016	19:09:06	209.1	21.10	21.10	21.10	21.10
06/01/2016	19:09:07	209.3	21.10	21.10	21.10	21.10
06/01/2016	19:09:07	209.5	21.10	21.10	21.10	21.20
06/01/2016	19:09:07	209.8	21.10	21.10	21.10	21.20
06/01/2016	19:09:07	209.9	21.10	21.10	21.10	21.20
06/01/2016	19:09:07	210.1	21.10	21.10	21.10	21.10
06/01/2016	19:09:08	210.3	21.00	21.10	21.10	21.10
06/01/2016	19:09:08	210.5	21.00	21.10	21.10	21.10
06/01/2016	19:09:08	210.8	21.00	21.10	21.10	21.10
06/01/2016	19:09:08	210.9	21.00	21.10	21.10	21.10
06/01/2016	19:09:08	211.1	21.10	21.10	21.10	21.10
06/01/2016	19:09:09	211.3	21.10	21.10	21.20	21.10
06/01/2016	19:09:09	211.5	21.10	21.10	21.20	21.30
06/01/2016	19:09:09	211.7	21.10	21.10	21.20	21.30
06/01/2016	19:09:09	211.9	21.00	21.10	21.10	21.30
06/01/2016	19:09:09	212.1	21.00	21.10	21.10	21.30
06/01/2016	19:09:10	212.3	21.10	21.10	21.10	21.10
06/01/2016	19:09:10	212.6	21.10	21.10	21.10	21.10
06/01/2016	19:09:10	212.7	21.10	21.10	21.10	21.10
06/01/2016	19:09:10	212.9	21.10	21.10	21.10	21.30
06/01/2016	19:09:10	213.1	21.10	21.10	21.10	21.30
06/01/2016	19:09:11	213.3	21.10	21.10	21.10	21.30
06/01/2016	19:09:11	213.5	21.10	21.10	21.10	21.30
06/01/2016	19:09:11	213.7	21.10	21.10	21.10	21.30
06/01/2016	19:09:11	213.9	21.10	21.10	21.10	21.30
06/01/2016	19:09:11	214.1	21.10	21.10	21.20	21.30
06/01/2016	19:09:12	214.4	21.00	21.10	21.20	21.30
06/01/2016	19:09:12	214.5	21.00	21.10	21.20	21.30
06/01/2016	19:09:12	214.7	21.00	21.10	21.10	21.30
06/01/2016	19:09:12	214.9	21.00	21.10	21.10	21.30
06/01/2016	19:09:12	215.1	21.00	21.10	21.10	21.30
06/01/2016	19:09:13	215.4	21.00	21.10	21.10	21.30
06/01/2016	19:09:13	215.5	21.00	21.10	21.10	21.30
06/01/2016	19:09:13	215.7	21.10	21.10	21.10	21.30
06/01/2016	19:09:13	215.9	21.10	21.10	21.10	21.30
06/01/2016	19:09:13	216.1	21.10	21.10	21.10	21.10
06/01/2016	19:09:13	216.3	21.10	21.10	21.10	21.10
06/01/2016	19:09:14	216.5	21.10	21.10	21.10	21.10
06/01/2016	19:09:14	216.7	21.10	21.10	21.20	21.10
06/01/2016	19:09:14	216.9	21.10	21.10	21.20	21.30
06/01/2016	19:09:14	217.1	21.10	21.10	21.20	21.30
06/01/2016	19:09:15	217.3	21.10	21.10	21.20	21.30
06/01/2016	19:09:15	217.5	21.10	21.10	21.20	21.10
06/01/2016	19:09:15	217.7	21.10	21.10	21.20	21.10
06/01/2016	19:09:15	217.9	21.10	21.10	21.20	21.10
06/01/2016	19:09:15	218.1	21.10	21.10	21.10	21.30
06/01/2016	19:09:16	218.3	21.10	21.10	21.10	21.30
06/01/2016	19:09:16	218.6	21.10	21.10	21.10	21.30
06/01/2016	19:09:16	218.7	21.10	21.10	21.10	21.30
06/01/2016	19:09:16	218.9	21.10	21.10	21.10	21.30
06/01/2016	19:09:16	219.1	21.10	21.10	21.10	21.30
06/01/2016	19:09:17	219.3	21.10	21.10	21.20	21.30
06/01/2016	19:09:17	219.5	21.10	21.10	21.20	21.20
06/01/2016	19:09:17	219.7	21.00	21.10	21.20	21.20
06/01/2016	19:09:17	219.9	21.00	21.10	21.20	21.20
06/01/2016	19:09:17	220.1	21.00	21.10	21.20	21.10
06/01/2016	19:09:18	220.3	21.10	21.10	21.20	21.10
06/01/2016	19:09:18	220.5	21.10	21.10	21.20	21.10
06/01/2016	19:09:18	220.7	21.10	21.10	21.20	21.10
06/01/2016	19:09:18	220.9	21.10	21.10	21.20	21.10
06/01/2016	19:09:18	221.1	21.10	21.10	21.20	21.10
06/01/2016	19:09:19	221.4	21.10	21.10	21.20	21.10
06/01/2016	19:09:19	221.5	21.10	21.10	21.20	21.20
06/01/2016	19:09:19	221.7	21.00	21.10	21.20	21.20
06/01/2016	19:09:19	221.9	21.00	21.10	21.20	21.20
06/01/2016	19:09:19	222.1	21.00	21.10	21.20	21.10
06/01/2016	19:09:19	222.3	21.00	21.10	21.20	21.10
06/01/2016	19:09:20	222.5	21.10	21.10	21.20	21.10
06/01/2016	19:09:20	222.7	21.10	21.10	21.20	21.10
06/01/2016	19:09:20	222.9	21.10	21.10	21.20	21.10
06/01/2016	19:09:20	223.2	21.10	21.10	21.20	21.10
06/01/2016	19:09:21	223.3	21.10	21.10	21.20	21.10
06/01/2016	19:09:21	223.5	21.10	21.10	21.20	21.30
06/01/2016	19:09:21	223.7	21.10	21.10	21.20	21.30
06/01/2016	19:09:21	223.9	21.10	21.10	21.10	21.30
06/01/2016	19:09:21	224.2	21.10	21.10	21.10	21.10
06/01/2016	19:09:22	224.3	21.10	21.10	21.10	21.10
06/01/2016	19:09:22	224.5	21.10	21.10	21.10	21.10
06/01/2016	19:09:22	224.7	21.10	21.10	21.10	21.30
06/01/2016	19:09:22	225.0	21.10	21.10	21.10	21.30
06/01/2016	19:09:22	225.1	21.10	21.10	21.10	21.30
06/01/2016	19:09:23	225.4	21.10	21.10	21.10	21.20
06/01/2016	19:09:23	225.5	21.10	21.10	21.10	21.20
06/01/2016	19:09:23	225.7	21.10	21.20	21.10	21.20
06/01/2016	19:09:23	226.0	21.10	21.20	21.10	21.20
06/01/2016	19:09:23	226.1	21.10	21.20	21.10	21.30
06/01/2016	19:09:24	226.3	21.10	21.20	21.10	21.30
06/01/2016	19:09:24	226.5	21.10	21.20	21.10	21.30
06/01/2016	19:09:24	226.7	21.10	21.10	21.20	21.40
06/01/2016	19:09:24	226.9	21.10	21.10	21.20	21.40
06/01/2016	19:09:24	227.1	21.10	21.10	21.20	21.40
06/01/2016	19:09:25	227.3	21.10	21.10	21.10	21.40
06/01/2016	19:09:25	227.5	21.10	21.10	21.10	21.40
06/01/2016	19:09:25	227.7	21.10	21.10	21.10	21.30
06/01/2016	19:09:25	227.9	21.10	21.10	21.10	21.30
06/01/2016	19:09:25	228.1	21.10	21.10	21.10	21.40
06/01/2016	19:09:26	228.3	21.10	21.10	21.10	21.40
06/01/2016	19:09:26	228.5	21.10	21.10	21.10	21.40
06/01/2016	19:09:26	228.7	21.10	21.10	21.20	21.40
06/01/2016	19:09:26	228.9	21.10	21.10	21.20	21.40
06/01/2016	19:09:26	229.1	21.10	21.20	21.20	21.40
06/01/2016	19:09:26	229.3	21.10	21.20	21.20	21.40
06/01/2016	19:09:27	229.5	21.10	21.20	21.20	21.10
06/01/2016	19:09:27	229.7	21.10	21.20	21.20	21.10
06/01/2016	19:09:27	229.9	21.10	21.10	21.20	21.10
06/01/2016	19:09:27	230.1	21.10	21.10	21.20	21.10
06/01/2016	19:09:27	230.3	21.10	21.10	21.20	21.10
06/01/2016	19:09:28	230.5	21.10	21.10	21.20	21.10
06/01/2016	19:09:28	230.7	21.10	21.10	21.20	21.20
06/01/2016	19:09:28	230.9	21.10	21.10	21.20	21.20
06/01/2016	19:09:28	231.1	21.10	21.10	21.20	21.20
06/01/2016	19:09:29	231.3	21.10	21.10	21.10	21.30
06/01/2016	19:09:29	231.5	21.10	21.10	21.10	21.30
06/01/2016	19:09:29	231.7	21.10	21.10	21.10	21.30
06/01/2016	19:09:29	232.0	21.10	21.10	21.10	21.30
06/01/2016	19:09:29	232.1	21.10	21.10	21.10	21.30
06/01/2016	19:09:30	232.3	21.10	21.20	21.10	21.30
06/01/2016	19:09:30	232.5	21.10	21.20	21.20	21.30
06/01/2016	19:09:30	232.7	21.10	21.20	21.20	21.20
06/01/2016	19:09:30	232.9	21.10	21.20	21.20	21.20
06/01/2016	19:09:30	233.1	21.10	21.10	21.20	21.20
06/01/2016	19:09:30	233.3	21.10	21.10	21.20	21.20
06/01/2016	19:09:31	233.5	21.10	21.10	21.20	21.30
06/01/2016	19:09:31	233.8	21.10	21.10	21.20	21.30
06/01/2016	19:09:31	233.9	21.10	21.10	21.20	21.30
06/01/2016	19:09:31	234.1	21.10	21.10	21.20	21.30
06/01/2016	19:09:31	234.3	21.10	21.10	21.20	21.30
06/01/2016	19:09:32	234.5	21.10	21.10	21.20	21.30
06/01/2016	19:09:32	234.8	21.10	21.10	21.20	21.40
06/01/2016	19:09:32	234.9	21.10	21.10	21.20	21.40
06/01/2016	19:09:32	235.1	21.10	21.10	21.20	21.40
06/01/2016	19:09:32	235.3	21.10	21.10	21.20	21.40
06/01/2016	19:09:33	235.5	21.10	21.10	21.20	21.10
06/01/2016	19:09:33	235.7	21.10	21.10	21.20	21.10
06/01/2016	19:09:33	235.9	21.10	21.20	21.20	21.10
06/01/2016	19:09:33	236.1	21.10	21.20	21.20	21.40
06/01/2016	19:09:34	236.3	21.00	21.20	21.20	21.40
06/01/2016	19:09:34	236.6	21.00	21.20	21.20	21.40
06/01/2016	19:09:34	236.7	21.00	21.20	21.20	21.40
06/01/2016	19:09:34	236.9	21.10	21.10	21.20	21.40
06/01/2016	19:09:34	237.1	21.10	21.10	21.20	21.40
06/01/2016	19:09:35	237.3	21.10	21.10	21.10	21.30
06/01/2016	19:09:35	237.5	21.10	21.10	21.10	21.30
06/01/2016	19:09:35	237.7	21.10	21.20	21.10	21.30
06/01/2016	19:09:35	237.9	21.10	21.20	21.20	21.30
06/01/2016	19:09:35	238.1	21.10	21.20	21.20	21.30
06/01/2016	19:09:36	238.3	21.10	21.10	21.20	21.40
06/01/2016	19:09:36	238.5	21.10	21.10	21.20	21.40
06/01/2016	19:09:36	238.7	21.10	21.10	21.20	21.30
06/01/2016	19:09:36	238.9	21.10	21.10	21.20	21.30
06/01/2016	19:09:36	239.1	21.10	21.20	21.20	21.30
06/01/2016	19:09:37	239.3	21.10	21.20	21.20	21.40
06/01/2016	19:09:37	239.5	21.10	21.20	21.20	21.40
06/01/2016	19:09:37	239.7	21.10	21.20	21.20	21.40
06/01/2016	19:09:37	239.9	21.10	21.20	21.20	21.40
06/01/2016	19:09:37	240.1	21.10	21.20	21.20	21.30
06/01/2016	19:09:37	240.3	21.10	21.20	21.20	21.30
06/01/2016	19:09:38	240.5	21.10	21.10	21.10	21.30
06/01/2016	19:09:38	240.8	21.10	21.10	21.10	21.10
06/01/2016	19:09:38	240.9	21.10	21.10	21.10	21.10
06/01/2016	19:09:38	241.1	21.10	21.20	21.20	21.10
06/01/2016	19:09:39	241.3	21.10	21.20	21.20	21.20
06/01/2016	19:09:39	241.5	21.10	21.20	21.20	21.20
06/01/2016	19:09:39	241.7	21.10	21.20	21.20	21.20
06/01/2016	19:09:39	241.9	21.10	21.10	21.20	21.20
06/01/2016	19:09:39	242.1	21.10	21.10	21.20	21.40
06/01/2016	19:09:40	242.3	21.10	21.20	21.20	21.40
06/01/2016	19:09:40	242.6	21.10	21.20	21.20	21.40
06/01/2016	19:09:40	242.7	21.10	21.20	21.20	21.40
06/01/2016	19:09:40	242.9	21.10	21.20	21.20	21.30
06/01/2016	19:09:40	243.1	21.10	21.20	21.20	21.30
06/01/2016	19:09:41	243.3	21.10	21.20	21.20	21.40
06/01/2016	19:09:41	243.6	21.10	21.20	21.20	21.40
06/01/2016	19:09:41	243.7	21.10	21.10	21.20	21.40
06/01/2016	19:09:41	243.9	21.10	21.10	21.20	21.40
06/01/2016	19:09:41	244.1	21.10	21.10	21.20	21.40
06/01/2016	19:09:42	244.4	21.10	21.20	21.20	21.40
06/01/2016	19:09:42	244.5	21.10	21.20	21.20	21.40
06/01/2016	19:09:42	244.7	21.10	21.20	21.20	21.20
06/01/2016	19:09:42	244.9	21.10	21.20	21.20	21.20
06/01/2016	19:09:42	245.1	21.10	21.20	21.20	21.20
06/01/2016	19:09:43	245.4	21.10	21.20	21.20	21.20
06/01/2016	19:09:43	245.5	21.10	21.20	21.20	21.20
06/01/2016	19:09:43	245.7	21.10	21.20	21.20	21.20
06/01/2016	19:09:43	245.9	21.10	21.20	21.20	21.20
06/01/2016	19:09:43	246.1	21.10	21.20	21.20	21.20
06/01/2016	19:09:43	246.3	21.10	21.20	21.20	21.20
06/01/2016	19:09:44	246.5	21.10	21.20	21.20	21.20
06/01/2016	19:09:44	246.7	21.10	21.20	21.20	21.40
06/01/2016	19:09:44	246.9	21.10	21.20	21.20	21.40
06/01/2016	19:09:44	247.1	21.10	21.20	21.20	21.40
06/01/2016	19:09:45	247.3	21.10	21.20	21.20	21.40
06/01/2016	19:09:45	247.6	21.10	21.20	21.20	21.40
06/01/2016	19:09:45	247.7	21.10	21.20	21.20	21.40
06/01/2016	19:09:45	247.9	21.10	21.20	21.20	21.40
06/01/2016	19:09:45	248.1	21.10	21.20	21.20	21.40
06/01/2016	19:09:46	248.3	21.10	21.10	21.20	21.40
06/01/2016	19:09:46	248.5	21.10	21.10	21.20	21.40
06/01/2016	19:09:46	248.7	21.10	21.10	21.20	21.40
06/01/2016	19:09:46	248.9	21.10	21.20	21.20	21.40
06/01/2016	19:09:46	249.1	21.10	21.20	21.20	21.40
06/01/2016	19:09:47	249.3	21.10	21.20	21.20	21.40
06/01/2016	19:09:47	249.5	21.10	21.20	21.20	21.40
06/01/2016	19:09:47	249.7	21.10	21.10	21.20	21.40
06/01/2016	19:09:47	249.9	21.10	21.10	21.20	21.40
06/01/2016	19:09:47	250.1	21.10	21.10	21.20	21.40
06/01/2016	19:09:48	250.3	21.10	21.20	21.20	21.40
06/01/2016	19:09:48	250.5	21.10	21.20	21.10	21.40
06/01/2016	19:09:48	250.7	21.10	21.20	21.10	21.20
06/01/2016	19:09:48	250.9	21.20	21.20	21.10	21.20
06/01/2016	19:09:48	251.1	21.20	21.20	21.30	21.20
06/01/2016	19:09:49	251.4	21.20	21.20	21.30	21.40
06/01/2016	19:09:49	251.5	21.20	21.20	21.30	21.40
06/01/2016	19:09:49	251.7	21.10	21.10	21.20	21.40
06/01/2016	19:09:49	251.9	21.10	21.10	21.20	21.20
06/01/2016	19:09:49	252.1	21.10	21.10	21.20	21.20
06/01/2016	19:09:49	252.3	21.10	21.10	21.20	21.20
06/01/2016	19:09:50	252.5	21.10	21.20	21.20	21.20
06/01/2016	19:09:50	252.7	21.10	21.20	21.20	21.40
06/01/2016	19:09:50	252.9	21.10	21.20	21.20	21.40
06/01/2016	19:09:50	253.2	21.10	21.20	21.20	21.40
06/01/2016	19:09:50	253.3	21.10	21.20	21.20	21.40
06/01/2016	19:09:51	253.5	21.10	21.20	21.20	21.40
06/01/2016	19:09:51	253.7	21.10	21.20	21.20	21.40
06/01/2016	19:09:51	253.9	21.10	21.20	21.20	21.20
06/01/2016	19:09:51	254.2	21.10	21.20	21.20	21.20
06/01/2016	19:09:52	254.3	21.10	21.20	21.20	21.20
06/01/2016	19:09:52	254.5	21.10	21.20	21.20	21.20
06/01/2016	19:09:52	254.7	21.10	21.20	21.20	21.20
06/01/2016	19:09:52	254.9	21.10	21.20	21.20	21.20
06/01/2016	19:09:52	255.1	21.10	21.20	21.20	21.20
06/01/2016	19:09:53	255.3	21.10	21.20	21.10	21.20
06/01/2016	19:09:53	255.5	21.10	21.20	21.10	21.20
06/01/2016	19:09:53	255.7	21.10	21.30	21.20	21.20
06/01/2016	19:09:53	256.0	21.10	21.30	21.20	21.40
06/01/2016	19:09:53	256.1	21.10	21.30	21.20	21.40
06/01/2016	19:09:54	256.3	21.10	21.20	21.20	21.40
06/01/2016	19:09:54	256.5	21.10	21.20	21.20	21.40
06/01/2016	19:09:54	256.7	21.10	21.20	21.20	21.40
06/01/2016	19:09:54	256.9	21.10	21.20	21.20	21.40
06/01/2016	19:09:54	257.1	21.10	21.20	21.30	21.40
06/01/2016	19:09:55	257.3	21.10	21.20	21.30	21.40
06/01/2016	19:09:55	257.5	21.10	21.20	21.30	21.40
06/01/2016	19:09:55	257.7	21.20	21.20	21.20	21.40
06/01/2016	19:09:55	257.9	21.20	21.20	21.20	21.40
06/01/2016	19:09:55	258.1	21.10	21.20	21.20	21.40
06/01/2016	19:09:55	258.3	21.10	21.20	21.20	21.40
06/01/2016	19:09:56	258.5	21.10	21.20	21.20	21.40
06/01/2016	19:09:56	258.8	21.10	21.20	21.20	21.40
06/01/2016	19:09:56	258.9	21.10	21.20	21.20	21.40
06/01/2016	19:09:56	259.2	21.10	21.20	21.20	21.40
06/01/2016	19:09:56	259.3	21.10	21.20	21.20	21.40
06/01/2016	19:09:57	259.5	21.10	21.20	21.20	21.40
06/01/2016	19:09:57	259.7	21.10	21.20	21.20	21.40
06/01/2016	19:09:57	259.9	21.10	21.20	21.20	21.40
06/01/2016	19:09:57	260.1	21.10	21.20	21.20	21.40
06/01/2016	19:09:57	260.3	21.10	21.20	21.20	21.40
06/01/2016	19:09:58	260.5	21.10	21.20	21.20	21.40
06/01/2016	19:09:58	260.7	21.10	21.20	21.20	21.40
06/01/2016	19:09:58	260.9	21.10	21.20	21.20	21.40
06/01/2016	19:09:58	261.1	21.10	21.20	21.20	21.40
06/01/2016	19:09:58	261.3	21.10	21.20	21.20	21.40
06/01/2016	19:09:59	261.5	21.20	21.20	21.20	21.40
06/01/2016	19:09:59	261.7	21.20	21.20	21.20	21.40
06/01/2016	19:09:59	262.0	21.20	21.20	21.20	21.20
06/01/2016	19:09:59	262.1	21.20	21.20	21.20	21.20
06/01/2016	19:10:00	262.3	21.10	21.20	21.20	21.20
06/01/2016	19:10:00	262.5	21.10	21.20	21.20	21.40
06/01/2016	19:10:00	262.7	21.20	21.20	21.20	21.40
06/01/2016	19:10:00	263.0	21.20	21.20	21.20	21.40
06/01/2016	19:10:00	263.1	21.20	21.20	21.20	21.40
06/01/2016	19:10:00	263.3	21.20	21.20	21.20	21.40
06/01/2016	19:10:01	263.5	21.10	21.20	21.20	21.40
06/01/2016	19:10:01	263.7	21.10	21.20	21.20	21.40
06/01/2016	19:10:01	263.9	21.10	21.20	21.20	21.40
06/01/2016	19:10:01	264.1	21.10	21.20	21.20	21.40
06/01/2016	19:10:01	264.3	21.10	21.20	21.20	21.40
06/01/2016	19:10:02	264.5	21.10	21.20	21.30	21.40
06/01/2016	19:10:02	264.8	21.10	21.20	21.30	21.40
06/01/2016	19:10:02	264.9	21.10	21.20	21.30	21.40
06/01/2016	19:10:02	265.1	21.10	21.20	21.20	21.40
06/01/2016	19:10:03	265.3	21.10	21.20	21.20	21.40
06/01/2016	19:10:03	265.5	21.10	21.20	21.20	21.40
06/01/2016	19:10:03	265.7	21.10	21.20	21.20	21.40
06/01/2016	19:10:03	265.9	21.10	21.20	21.20	21.40
06/01/2016	19:10:03	266.1	21.10	21.20	21.20	21.40
06/01/2016	19:10:04	266.3	21.10	21.20	21.30	21.40
06/01/2016	19:10:04	266.6	21.10	21.20	21.30	21.20
06/01/2016	19:10:04	266.7	21.10	21.20	21.30	21.20
06/01/2016	19:10:04	266.9	21.10	21.20	21.20	21.20
06/01/2016	19:10:04	267.1	21.10	21.20	21.20	21.20
06/01/2016	19:10:05	267.3	21.20	21.20	21.20	21.40
06/01/2016	19:10:05	267.5	21.20	21.20	21.20	21.40
06/01/2016	19:10:05	267.7	21.20	21.30	21.20	21.40
06/01/2016	19:10:05	267.9	21.20	21.30	21.20	21.40
06/01/2016	19:10:05	268.1	21.20	21.30	21.20	21.40
06/01/2016	19:10:06	268.3	21.10	21.20	21.20	21.40
06/01/2016	19:10:06	268.5	21.10	21.20	21.20	21.40
06/01/2016	19:10:06	268.7	21.20	21.20	21.20	21.20
06/01/2016	19:10:06	268.9	21.20	21.20	21.20	21.20
06/01/2016	19:10:06	269.1	21.20	21.20	21.20	21.20
06/01/2016	19:10:07	269.3	21.10	21.20	21.20	21.40
06/01/2016	19:10:07	269.5	21.10	21.20	21.20	21.40
06/01/2016	19:10:07	269.7	21.10	21.20	21.20	21.40
06/01/2016	19:10:07	269.9	21.10	21.20	21.20	21.40
06/01/2016	19:10:07	270.1	21.20	21.20	21.20	21.40
06/01/2016	19:10:07	270.3	21.20	21.20	21.20	21.40
06/01/2016	19:10:08	270.5	21.20	21.20	21.30	21.20
06/01/2016	19:10:08	270.8	21.20	21.20	21.30	21.20
06/01/2016	19:10:08	270.9	21.20	21.20	21.30	21.20
06/01/2016	19:10:08	271.1	21.20	21.20	21.20	21.50
06/01/2016	19:10:09	271.3	21.10	21.20	21.20	21.50
06/01/2016	19:10:09	271.5	21.10	21.30	21.20	21.50
06/01/2016	19:10:09	271.7	21.10	21.30	21.20	21.50
06/01/2016	19:10:09	271.9	21.10	21.30	21.20	21.20
06/01/2016	19:10:09	272.1	21.20	21.20	21.20	21.20
06/01/2016	19:10:10	272.3	21.20	21.20	21.20	21.20
06/01/2016	19:10:10	272.5	21.20	21.20	21.20	21.20
06/01/2016	19:10:10	272.7	21.10	21.20	21.20	21.20
06/01/2016	19:10:10	272.9	21.10	21.20	21.20	21.20
06/01/2016	19:10:10	273.1	21.10	21.20	21.20	21.20
06/01/2016	19:10:11	273.3	21.10	21.20	21.20	21.20
06/01/2016	19:10:11	273.6	21.10	21.20	21.20	21.20
06/01/2016	19:10:11	273.7	21.10	21.20	21.30	21.20
06/01/2016	19:10:11	273.9	21.10	21.20	21.30	21.40
06/01/2016	19:10:11	274.1	21.10	21.20	21.30	21.40
06/01/2016	19:10:12	274.3	21.10	21.20	21.20	21.40
06/01/2016	19:10:12	274.5	21.10	21.20	21.20	21.40
06/01/2016	19:10:12	274.7	21.10	21.30	21.20	21.40
06/01/2016	19:10:12	274.9	21.10	21.30	21.20	21.40
06/01/2016	19:10:12	275.1	21.10	21.30	21.30	21.40
06/01/2016	19:10:13	275.4	21.10	21.30	21.30	21.40
06/01/2016	19:10:13	275.5	21.10	21.20	21.30	21.40
06/01/2016	19:10:13	275.7	21.10	21.20	21.20	21.20
06/01/2016	19:10:13	275.9	21.10	21.20	21.20	21.20
06/01/2016	19:10:13	276.1	21.20	21.20	21.20	21.20
06/01/2016	19:10:13	276.3	21.20	21.20	21.20	21.20
06/01/2016	19:10:14	276.5	21.20	21.20	21.20	21.40
06/01/2016	19:10:14	276.7	21.20	21.20	21.20	21.40
06/01/2016	19:10:14	276.9	21.20	21.20	21.20	21.40
06/01/2016	19:10:14	277.2	21.20	21.20	21.20	21.40
06/01/2016	19:10:14	277.3	21.20	21.20	21.20	21.40
06/01/2016	19:10:15	277.5	21.20	21.20	21.20	21.40
06/01/2016	19:10:15	277.7	21.20	21.20	21.20	21.40
06/01/2016	19:10:15	277.9	21.10	21.20	21.20	21.50
06/01/2016	19:10:15	278.2	21.10	21.20	21.20	21.50
06/01/2016	19:10:16	278.3	21.10	21.20	21.20	21.50
06/01/2016	19:10:16	278.5	21.10	21.20	21.20	21.40
06/01/2016	19:10:16	278.7	21.10	21.20	21.20	21.40
06/01/2016	19:10:16	278.9	21.10	21.30	21.30	21.40
06/01/2016	19:10:16	279.1	21.10	21.30	21.30	21.40
06/01/2016	19:10:17	279.3	21.20	21.30	21.30	21.40
06/01/2016	19:10:17	279.5	21.20	21.30	21.30	21.40
06/01/2016	19:10:17	279.7	21.20	21.30	21.20	21.40
06/01/2016	19:10:17	279.9	21.20	21.30	21.20	21.40
06/01/2016	19:10:17	280.1	21.20	21.30	21.20	21.40
06/01/2016	19:10:18	280.3	21.20	21.30	21.20	21.40
06/01/2016	19:10:18	280.5	21.20	21.30	21.20	21.40
06/01/2016	19:10:18	280.7	21.20	21.30	21.20	21.40
06/01/2016	19:10:18	280.9	21.20	21.20	21.30	21.40
06/01/2016	19:10:18	281.1	21.20	21.20	21.30	21.20
06/01/2016	19:10:19	281.4	21.20	21.20	21.30	21.20
06/01/2016	19:10:19	281.5	21.20	21.20	21.30	21.20
06/01/2016	19:10:19	281.7	21.20	21.30	21.20	21.40
06/01/2016	19:10:19	281.9	21.10	21.30	21.20	21.40
06/01/2016	19:10:19	282.1	21.10	21.20	21.20	21.40
06/01/2016	19:10:20	282.3	21.10	21.20	21.30	21.40
06/01/2016	19:10:20	282.5	21.10	21.20	21.30	21.40
06/01/2016	19:10:20	282.7	21.20	21.20	21.30	21.40
06/01/2016	19:10:20	282.9	21.20	21.20	21.30	21.40
06/01/2016	19:10:20	283.1	21.20	21.20	21.30	21.40
06/01/2016	19:10:20	283.3	21.20	21.20	21.30	21.40
06/01/2016	19:10:21	283.5	21.20	21.30	21.20	21.40
06/01/2016	19:10:21	283.7	21.20	21.30	21.20	21.40
06/01/2016	19:10:21	283.9	21.20	21.30	21.20	21.40
06/01/2016	19:10:21	284.2	21.20	21.20	21.20	21.40
06/01/2016	19:10:22	284.3	21.20	21.20	21.30	21.40
06/01/2016	19:10:22	284.5	21.10	21.20	21.30	21.40
06/01/2016	19:10:22	284.7	21.10	21.20	21.30	21.40
06/01/2016	19:10:22	284.9	21.10	21.20	21.20	21.40
06/01/2016	19:10:22	285.1	21.10	21.20	21.20	21.40
06/01/2016	19:10:22	285.3	21.20	21.20	21.20	21.40
06/01/2016	19:10:23	285.5	21.20	21.30	21.20	21.40
06/01/2016	19:10:23	285.7	21.20	21.30	21.20	21.40
06/01/2016	19:10:23	286.0	21.20	21.30	21.20	21.40
06/01/2016	19:10:23	286.1	21.20	21.20	21.20	21.40
06/01/2016	19:10:24	286.3	21.20	21.20	21.20	21.40
06/01/2016	19:10:24	286.5	21.20	21.20	21.20	21.40
06/01/2016	19:10:24	286.7	21.20	21.30	21.20	21.40
06/01/2016	19:10:24	287.0	21.20	21.30	21.20	21.40
06/01/2016	19:10:24	287.1	21.20	21.30	21.20	21.20
06/01/2016	19:10:25	287.3	21.20	21.30	21.20	21.20
06/01/2016	19:10:25	287.5	21.20	21.30	21.20	21.20
06/01/2016	19:10:25	287.7	21.20	21.20	21.20	21.40
06/01/2016	19:10:25	287.9	21.20	21.20	21.20	21.40
06/01/2016	19:10:25	288.2	21.20	21.30	21.20	21.40
06/01/2016	19:10:25	288.3	21.20	21.30	21.20	21.40
06/01/2016	19:10:26	288.5	21.20	21.30	21.20	21.40
06/01/2016	19:10:26	288.8	21.20	21.30	21.20	21.40
06/01/2016	19:10:26	288.9	21.20	21.30	21.20	21.40
06/01/2016	19:10:26	289.1	21.20	21.30	21.20	21.40
06/01/2016	19:10:26	289.3	21.20	21.30	21.20	21.40
06/01/2016	19:10:27	289.5	21.20	21.30	21.20	21.40
06/01/2016	19:10:27	289.7	21.20	21.30	21.20	21.40
06/01/2016	19:10:27	289.9	21.20	21.30	21.20	21.40
06/01/2016	19:10:27	290.1	21.20	21.20	21.20	21.40
06/01/2016	19:10:27	290.3	21.20	21.20	21.20	21.40
06/01/2016	19:10:28	290.5	21.20	21.20	21.30	21.50
06/01/2016	19:10:28	290.7	21.20	21.20	21.30	21.50
06/01/2016	19:10:28	290.9	21.20	21.20	21.20	21.50
06/01/2016	19:10:28	291.1	21.20	21.20	21.20	21.40
06/01/2016	19:10:28	291.3	21.20	21.20	21.20	21.40
06/01/2016	19:10:29	291.5	21.20	21.20	21.20	21.40
06/01/2016	19:10:29	291.7	21.20	21.20	21.20	21.40
06/01/2016	19:10:29	291.9	21.20	21.20	21.20	21.40
06/01/2016	19:10:29	292.1	21.20	21.30	21.20	21.40
06/01/2016	19:10:30	292.3	21.20	21.30	21.30	21.20
06/01/2016	19:10:30	292.5	21.20	21.30	21.30	21.20
06/01/2016	19:10:30	292.7	21.20	21.20	21.30	21.20
06/01/2016	19:10:30	293.0	21.20	21.20	21.30	21.20
06/01/2016	19:10:30	293.1	21.20	21.20	21.30	21.20
06/01/2016	19:10:31	293.3	21.20	21.30	21.30	21.20
06/01/2016	19:10:31	293.5	21.20	21.30	21.30	21.20
06/01/2016	19:10:31	293.7	21.20	21.30	21.30	21.40
06/01/2016	19:10:31	293.9	21.20	21.30	21.30	21.40
06/01/2016	19:10:31	294.1	21.20	21.30	21.30	21.40
06/01/2016	19:10:31	294.3	21.20	21.30	21.30	21.40
06/01/2016	19:10:32	294.5	21.20	21.30	21.30	21.50
06/01/2016	19:10:32	294.8	21.20	21.30	21.30	21.50
06/01/2016	19:10:32	294.9	21.20	21.30	21.30	21.50
06/01/2016	19:10:32	295.1	21.20	21.30	21.30	21.50
06/01/2016	19:10:33	295.3	21.20	21.30	21.30	21.50
06/01/2016	19:10:33	295.5	21.20	21.30	21.30	21.50
06/01/2016	19:10:33	295.8	21.20	21.30	21.30	21.40
06/01/2016	19:10:33	295.9	21.20	21.30	21.30	21.40
06/01/2016	19:10:33	296.1	21.20	21.20	21.30	21.40
06/01/2016	19:10:34	296.3	21.20	21.20	21.20	21.40
06/01/2016	19:10:34	296.6	21.20	21.20	21.20	21.40
06/01/2016	19:10:34	296.7	21.20	21.20	21.20	21.40
06/01/2016	19:10:34	296.9	21.20	21.30	21.30	21.40
06/01/2016	19:10:34	297.1	21.20	21.30	21.30	21.40
06/01/2016	19:10:35	297.3	21.20	21.20	21.30	21.40
06/01/2016	19:10:35	297.6	21.20	21.20	21.30	21.40
06/01/2016	19:10:35	297.7	21.20	21.20	21.30	21.50
06/01/2016	19:10:35	297.9	21.10	21.20	21.30	21.50
06/01/2016	19:10:35	298.1	21.10	21.20	21.30	21.50
06/01/2016	19:10:36	298.3	21.10	21.30	21.30	21.40
06/01/2016	19:10:36	298.5	21.10	21.30	21.30	21.40
06/01/2016	19:10:36	298.7	21.20	21.30	21.30	21.40
06/01/2016	19:10:36	298.9	21.20	21.30	21.30	21.40
06/01/2016	19:10:36	299.1	21.20	21.30	21.30	21.40
06/01/2016	19:10:37	299.3	21.20	21.30	21.30	21.50
06/01/2016	19:10:37	299.5	21.20	21.30	21.40	21.50
06/01/2016	19:10:37	299.8	21.20	21.30	21.40	21.50
06/01/2016	19:10:37	299.9	21.20	21.30	21.40	21.50
06/01/2016	19:10:37	300.1	21.20	21.30	21.30	21.50
06/01/2016	19:10:37	300.3	21.20	21.30	21.30	21.50
06/01/2016	19:10:38	300.5	21.20	21.30	21.30	21.40
06/01/2016	19:10:38	300.7	21.20	21.20	21.30	21.40
06/01/2016	19:10:38	300.9	21.20	21.20	21.30	21.40
06/01/2016	19:10:38	301.1	21.20	21.20	21.20	21.50
06/01/2016	19:10:38	301.3	21.20	21.20	21.20	21.50
06/01/2016	19:10:39	301.5	21.20	21.30	21.30	21.50
06/01/2016	19:10:39	301.7	21.20	21.30	21.30	21.40
06/01/2016	19:10:39	301.9	21.20	21.30	21.30	21.40
06/01/2016	19:10:39	302.1	21.20	21.30	21.30	21.40
06/01/2016	19:10:40	302.3	21.20	21.30	21.30	21.30
06/01/2016	19:10:40	302.5	21.20	21.30	21.30	21.30
06/01/2016	19:10:40	302.7	21.20	21.30	21.30	21.30
06/01/2016	19:10:40	302.9	21.20	21.30	21.30	21.30
06/01/2016	19:10:40	303.1	21.30	21.30	21.30	21.50
06/01/2016	19:10:41	303.3	21.30	21.30	21.30	21.50
06/01/2016	19:10:41	303.6	21.30	21.30	21.30	21.50
06/01/2016	19:10:41	303.7	21.30	21.30	21.30	21.50
06/01/2016	19:10:41	303.9	21.20	21.30	21.30	21.50
06/01/2016	19:10:41	304.1	21.20	21.30	21.30	21.50
06/01/2016	19:10:42	304.3	21.20	21.30	21.30	21.50
06/01/2016	19:10:42	304.6	21.20	21.30	21.30	21.50
06/01/2016	19:10:42	304.7	21.20	21.30	21.30	21.50
06/01/2016	19:10:42	304.9	21.20	21.30	21.40	21.50
06/01/2016	19:10:42	305.1	21.20	21.30	21.40	21.50
06/01/2016	19:10:43	305.4	21.20	21.30	21.40	21.50
06/01/2016	19:10:43	305.5	21.20	21.30	21.40	21.50
06/01/2016	19:10:43	305.7	21.20	21.30	21.20	21.50
06/01/2016	19:10:43	305.9	21.20	21.30	21.20	21.50
06/01/2016	19:10:43	306.1	21.20	21.30	21.30	21.50
06/01/2016	19:10:44	306.4	21.20	21.30	21.30	21.30
06/01/2016	19:10:44	306.5	21.20	21.30	21.30	21.30
06/01/2016	19:10:44	306.7	21.20	21.30	21.30	21.30
06/01/2016	19:10:44	306.9	21.20	21.30	21.30	21.40
06/01/2016	19:10:44	307.1	21.20	21.30	21.30	21.40
06/01/2016	19:10:44	307.3	21.20	21.30	21.30	21.40
06/01/2016	19:10:45	307.5	21.20	21.30	21.20	21.50
06/01/2016	19:10:45	307.7	21.20	21.30	21.20	21.50
06/01/2016	19:10:45	307.9	21.30	21.30	21.20	21.50
06/01/2016	19:10:45	308.2	21.30	21.30	21.30	21.50
06/01/2016	19:10:46	308.3	21.30	21.30	21.30	21.50
06/01/2016	19:10:46	308.5	21.20	21.40	21.30	21.50
06/01/2016	19:10:46	308.7	21.20	21.40	21.30	21.50
06/01/2016	19:10:46	308.9	21.20	21.40	21.30	21.50
06/01/2016	19:10:46	309.1	21.20	21.40	21.30	21.50
06/01/2016	19:10:47	309.3	21.20	21.30	21.30	21.50
06/01/2016	19:10:47	309.5	21.20	21.30	21.30	21.50
06/01/2016	19:10:47	309.7	21.20	21.30	21.30	21.50
06/01/2016	19:10:47	309.9	21.20	21.30	21.30	21.50
06/01/2016	19:10:47	310.1	21.20	21.30	21.30	21.50
06/01/2016	19:10:48	310.3	21.20	21.30	21.30	21.50
06/01/2016	19:10:48	310.5	21.20	21.30	21.30	21.50
06/01/2016	19:10:48	310.7	21.20	21.30	21.30	21.50
06/01/2016	19:10:48	310.9	21.20	21.30	21.30	21.50
06/01/2016	19:10:48	311.1	21.20	21.30	21.30	21.50
06/01/2016	19:10:49	311.4	21.20	21.30	21.30	21.50
06/01/2016	19:10:49	311.5	21.20	21.30	21.30	21.50
06/01/2016	19:10:49	311.7	21.20	21.30	21.40	21.50
06/01/2016	19:10:49	311.9	21.20	21.30	21.40	21.50
06/01/2016	19:10:49	312.1	21.20	21.40	21.40	21.50
06/01/2016	19:10:50	312.3	21.20	21.40	21.40	21.50
06/01/2016	19:10:50	312.5	21.20	21.40	21.40	21.50
06/01/2016	19:10:50	312.7	21.20	21.30	21.30	21.50
06/01/2016	19:10:50	312.9	21.20	21.30	21.30	21.40
06/01/2016	19:10:50	313.1	21.20	21.30	21.30	21.40
06/01/2016	19:10:51	313.3	21.20	21.40	21.30	21.40
06/01/2016	19:10:51	313.5	21.20	21.40	21.30	21.40
06/01/2016	19:10:51	313.7	21.20	21.40	21.30	21.50
06/01/2016	19:10:51	313.9	21.20	21.30	21.30	21.50
06/01/2016	19:10:51	314.2	21.20	21.30	21.30	21.50
06/01/2016	19:10:51	314.3	21.20	21.30	21.30	21.50
06/01/2016	19:10:52	314.5	21.20	21.30	21.30	21.50
06/01/2016	19:10:52	314.7	21.20	21.30	21.20	21.50
06/01/2016	19:10:52	314.9	21.20	21.30	21.20	21.50
06/01/2016	19:10:52	315.2	21.30	21.30	21.20	21.50
06/01/2016	19:10:52	315.3	21.30	21.30	21.20	21.50
06/01/2016	19:10:53	315.5	21.30	21.30	21.40	21.50
06/01/2016	19:10:53	315.7	21.20	21.30	21.40	21.50
06/01/2016	19:10:53	315.9	21.20	21.30	21.40	21.50
06/01/2016	19:10:53	316.1	21.20	21.30	21.40	21.50
06/01/2016	19:10:54	316.3	21.30	21.30	21.30	21.50
06/01/2016	19:10:54	316.5	21.30	21.30	21.30	21.50
06/01/2016	19:10:54	316.7	21.30	21.30	21.30	21.50
06/01/2016	19:10:54	317.0	21.30	21.30	21.30	21.50
06/01/2016	19:10:54	317.1	21.20	21.30	21.30	21.50
06/01/2016	19:10:55	317.3	21.20	21.30	21.30	21.50
06/01/2016	19:10:55	317.5	21.20	21.30	21.30	21.50
06/01/2016	19:10:55	317.7	21.20	21.30	21.30	21.50
06/01/2016	19:10:55	317.9	21.20	21.30	21.30	21.50
06/01/2016	19:10:55	318.2	21.20	21.30	21.40	21.50
06/01/2016	19:10:55	318.3	21.20	21.30	21.40	21.50
06/01/2016	19:10:56	318.5	21.20	21.30	21.40	21.50
06/01/2016	19:10:56	318.8	21.20	21.30	21.40	21.50
06/01/2016	19:10:56	318.9	21.20	21.30	21.40	21.20
06/01/2016	19:10:56	319.1	21.30	21.30	21.40	21.20
06/01/2016	19:10:56	319.3	21.30	21.30	21.40	21.20
06/01/2016	19:10:57	319.5	21.30	21.30	21.30	21.50
06/01/2016	19:10:57	319.7	21.30	21.30	21.30	21.50
06/01/2016	19:10:57	319.9	21.20	21.40	21.30	21.50
06/01/2016	19:10:57	320.1	21.20	21.40	21.30	21.50
06/01/2016	19:10:57	320.3	21.20	21.40	21.30	21.50
06/01/2016	19:10:58	320.5	21.30	21.30	21.30	21.50
06/01/2016	19:10:58	320.7	21.30	21.30	21.30	21.50
06/01/2016	19:10:58	320.9	21.30	21.30	21.40	21.50
06/01/2016	19:10:58	321.1	21.30	21.30	21.40	21.50
06/01/2016	19:10:58	321.3	21.30	21.40	21.40	21.50
06/01/2016	19:10:59	321.5	21.30	21.40	21.30	21.50
06/01/2016	19:10:59	321.7	21.20	21.40	21.30	21.50
06/01/2016	19:10:59	321.9	21.20	21.40	21.30	21.50
06/01/2016	19:10:59	322.1	21.20	21.40	21.40	21.50
06/01/2016	19:11:00	322.3	21.30	21.40	21.40	21.50
06/01/2016	19:11:00	322.5	21.30	21.40	21.40	21.50
06/01/2016	19:11:00	322.7	21.30	21.30	21.40	21.50
06/01/2016	19:11:00	323.0	21.30	21.30	21.40	21.50
06/01/2016	19:11:00	323.1	21.30	21.30	21.40	21.50
06/01/2016	19:11:01	323.3	21.30	21.40	21.30	21.50
06/01/2016	19:11:01	323.5	21.30	21.40	21.30	21.40
06/01/2016	19:11:01	323.7	21.20	21.40	21.30	21.40
06/01/2016	19:11:01	323.9	21.20	21.30	21.30	21.40
06/01/2016	19:11:01	324.1	21.20	21.30	21.30	21.40
06/01/2016	19:11:02	324.3	21.30	21.30	21.30	21.50
06/01/2016	19:11:02	324.5	21.30	21.40	21.30	21.50
06/01/2016	19:11:02	324.7	21.30	21.40	21.40	21.50
06/01/2016	19:11:02	324.9	21.30	21.40	21.40	21.50
06/01/2016	19:11:02	325.1	21.30	21.30	21.40	21.50
06/01/2016	19:11:03	325.3	21.30	21.30	21.40	21.50
06/01/2016	19:11:03	325.5	21.30	21.30	21.40	21.50
06/01/2016	19:11:03	325.8	21.30	21.30	21.40	21.50
06/01/2016	19:11:03	325.9	21.30	21.30	21.40	21.50
06/01/2016	19:11:03	326.1	21.30	21.30	21.30	21.50
06/01/2016	19:11:04	326.3	21.30	21.30	21.30	21.50
06/01/2016	19:11:04	326.5	21.30	21.30	21.30	21.50
06/01/2016	19:11:04	326.7	21.30	21.30	21.30	21.50
06/01/2016	19:11:04	326.9	21.30	21.30	21.20	21.50
06/01/2016	19:11:04	327.1	21.30	21.30	21.20	21.50
06/01/2016	19:11:05	327.3	21.30	21.30	21.30	21.50
06/01/2016	19:11:05	327.6	21.30	21.30	21.30	21.50
06/01/2016	19:11:05	327.7	21.20	21.30	21.30	21.50
06/01/2016	19:11:05	327.9	21.20	21.30	21.40	21.50
06/01/2016	19:11:05	328.1	21.20	21.30	21.40	21.50
06/01/2016	19:11:06	328.3	21.30	21.30	21.40	21.50
06/01/2016	19:11:06	328.5	21.30	21.30	21.40	21.50
06/01/2016	19:11:06	328.7	21.30	21.30	21.30	21.50
06/01/2016	19:11:06	328.9	21.30	21.30	21.30	21.50
06/01/2016	19:11:06	329.1	21.30	21.30	21.30	21.50
06/01/2016	19:11:07	329.4	21.30	21.30	21.30	21.50
06/01/2016	19:11:07	329.5	21.30	21.30	21.30	21.50
06/01/2016	19:11:07	329.7	21.30	21.30	21.30	21.50
06/01/2016	19:11:07	329.9	21.30	21.30	21.30	21.50
06/01/2016	19:11:07	330.1	21.30	21.30	21.30	21.30
06/01/2016	19:11:08	330.4	21.30	21.30	21.30	21.30
06/01/2016	19:11:08	330.5	21.30	21.40	21.30	21.30
06/01/2016	19:11:08	330.7	21.30	21.40	21.40	21.30
06/01/2016	19:11:08	330.9	21.30	21.40	21.40	21.30
06/01/2016	19:11:08	331.1	21.30	21.30	21.40	21.50
06/01/2016	19:11:08	331.3	21.30	21.30	21.40	21.50
06/01/2016	19:11:09	331.5	21.30	21.30	21.30	21.50
06/01/2016	19:11:09	331.7	21.20	21.30	21.30	21.50
06/01/2016	19:11:09	331.9	21.20	21.30	21.30	21.50
06/01/2016	19:11:09	332.1	21.20	21.30	21.40	21.50
06/01/2016	19:11:10	332.3	21.30	21.30	21.40	21.50
06/01/2016	19:11:10	332.5	21.30	21.30	21.40	21.50
06/01/2016	19:11:10	332.7	21.30	21.30	21.40	21.50
06/01/2016	19:11:10	332.9	21.30	21.30	21.40	21.50
06/01/2016	19:11:10	333.1	21.30	21.40	21.40	21.50
06/01/2016	19:11:11	333.3	21.30	21.40	21.40	21.50
06/01/2016	19:11:11	333.6	21.30	21.40	21.40	21.50
06/01/2016	19:11:11	333.7	21.30	21.40	21.40	21.50
06/01/2016	19:11:11	333.9	21.30	21.40	21.40	21.50
06/01/2016	19:11:11	334.1	21.30	21.40	21.40	21.50
06/01/2016	19:11:12	334.3	21.20	21.40	21.40	21.50
06/01/2016	19:11:12	334.5	21.20	21.40	21.40	21.50
06/01/2016	19:11:12	334.7	21.20	21.40	21.40	21.50
06/01/2016	19:11:12	334.9	21.20	21.40	21.40	21.50
06/01/2016	19:11:12	335.1	21.30	21.40	21.40	21.50
06/01/2016	19:11:13	335.3	21.30	21.40	21.30	21.50
06/01/2016	19:11:13	335.5	21.30	21.40	21.30	21.50
06/01/2016	19:11:13	335.7	21.30	21.40	21.30	21.50
06/01/2016	19:11:13	335.9	21.30	21.40	21.30	21.50
06/01/2016	19:11:13	336.1	21.30	21.40	21.30	21.50
06/01/2016	19:11:14	336.4	21.30	21.40	21.30	21.50
06/01/2016	19:11:14	336.5	21.30	21.30	21.30	21.50
06/01/2016	19:11:14	336.7	21.30	21.30	21.40	21.50
06/01/2016	19:11:14	336.9	21.30	21.30	21.40	21.50
06/01/2016	19:11:14	337.1	21.30	21.40	21.40	21.50
06/01/2016	19:11:14	337.3	21.30	21.40	21.40	21.50
06/01/2016	19:11:15	337.5	21.30	21.40	21.30	21.50
06/01/2016	19:11:15	337.7	21.30	21.40	21.30	21.50
06/01/2016	19:11:15	337.9	21.30	21.30	21.40	21.50
06/01/2016	19:11:15	338.2	21.30	21.30	21.40	21.50
06/01/2016	19:11:16	338.3	21.20	21.30	21.40	21.50
06/01/2016	19:11:16	338.5	21.20	21.30	21.40	21.50
06/01/2016	19:11:16	338.7	21.20	21.30	21.40	21.50
06/01/2016	19:11:16	338.9	21.30	21.30	21.40	21.50
06/01/2016	19:11:16	339.1	21.30	21.30	21.40	21.50
06/01/2016	19:11:17	339.3	21.30	21.30	21.40	21.50
06/01/2016	19:11:17	339.5	21.30	21.30	21.40	21.30
06/01/2016	19:11:17	339.7	21.30	21.30	21.40	21.30
06/01/2016	19:11:17	339.9	21.30	21.40	21.50	21.30
06/01/2016	19:11:17	340.1	21.30	21.40	21.50	21.30
06/01/2016	19:11:18	340.4	21.30	21.30	21.50	21.50
06/01/2016	19:11:18	340.5	21.30	21.30	21.50	21.50
06/01/2016	19:11:18	340.7	21.30	21.30	21.40	21.50
06/01/2016	19:11:18	341.0	21.30	21.30	21.40	21.50
06/01/2016	19:11:18	341.1	21.30	21.40	21.40	21.50
06/01/2016	19:11:19	341.3	21.30	21.40	21.40	21.50
06/01/2016	19:11:19	341.5	21.30	21.40	21.40	21.50
06/01/2016	19:11:19	341.7	21.30	21.40	21.40	21.50
06/01/2016	19:11:19	341.9	21.30	21.40	21.40	21.50
06/01/2016	19:11:19	342.1	21.30	21.40	21.40	21.50
06/01/2016	19:11:20	342.3	21.30	21.40	21.40	21.50
06/01/2016	19:11:20	342.5	21.30	21.40	21.40	21.50
06/01/2016	19:11:20	342.7	21.30	21.30	21.40	21.50
06/01/2016	19:11:20	342.9	21.30	21.30	21.40	21.50
06/01/2016	19:11:20	343.1	21.30	21.40	21.40	21.50
06/01/2016	19:11:20	343.3	21.30	21.40	21.40	21.50
06/01/2016	19:11:21	343.5	21.30	21.40	21.40	21.50
06/01/2016	19:11:21	343.7	21.30	21.40	21.40	21.50
06/01/2016	19:11:21	343.9	21.30	21.40	21.40	21.50
06/01/2016	19:11:21	344.1	21.30	21.40	21.40	21.30
06/01/2016	19:11:21	344.3	21.30	21.40	21.40	21.30
06/01/2016	19:11:22	344.5	21.30	21.40	21.40	21.30
06/01/2016	19:11:22	344.7	21.30	21.40	21.40	21.50
06/01/2016	19:11:22	344.9	21.30	21.40	21.40	21.50
06/01/2016	19:11:22	345.2	21.30	21.40	21.40	21.50
06/01/2016	19:11:22	345.3	21.30	21.40	21.40	21.50
06/01/2016	19:11:23	345.5	21.30	21.40	21.40	21.50
06/01/2016	19:11:23	345.7	21.30	21.30	21.40	21.50
06/01/2016	19:11:23	345.9	21.30	21.30	21.40	21.50
06/01/2016	19:11:23	346.1	21.30	21.30	21.40	21.50
06/01/2016	19:11:24	346.3	21.30	21.40	21.40	21.50
06/01/2016	19:11:24	346.5	21.30	21.40	21.40	21.50
06/01/2016	19:11:24	346.7	21.30	21.40	21.40	21.50
06/01/2016	19:11:24	347.0	21.30	21.40	21.40	21.50
06/01/2016	19:11:24	347.1	21.30	21.40	21.40	21.50
06/01/2016	19:11:25	347.3	21.30	21.40	21.40	21.50
06/01/2016	19:11:25	347.5	21.30	21.40	21.40	21.50
06/01/2016	19:11:25	347.7	21.30	21.30	21.40	21.50
06/01/2016	19:11:25	347.9	21.30	21.30	21.40	21.50
06/01/2016	19:11:25	348.1	21.30	21.30	21.40	21.50
06/01/2016	19:11:25	348.3	21.30	21.30	21.40	21.50
06/01/2016	19:11:26	348.5	21.30	21.40	21.40	21.50
06/01/2016	19:11:26	348.8	21.30	21.40	21.40	21.50
06/01/2016	19:11:26	348.9	21.30	21.40	21.40	21.50
06/01/2016	19:11:26	349.1	21.30	21.40	21.40	21.50
06/01/2016	19:11:26	349.3	21.30	21.40	21.40	21.50
06/01/2016	19:11:27	349.5	21.30	21.40	21.40	21.50
06/01/2016	19:11:27	349.8	21.30	21.40	21.40	21.50
06/01/2016	19:11:27	349.9	21.30	21.40	21.50	21.50
06/01/2016	19:11:27	350.1	21.30	21.40	21.50	21.50
06/01/2016	19:11:27	350.3	21.30	21.40	21.50	21.50
06/01/2016	19:11:28	350.5	21.30	21.40	21.40	21.50
06/01/2016	19:11:28	350.7	21.30	21.40	21.40	21.50
06/01/2016	19:11:28	350.9	21.30	21.40	21.40	21.50
06/01/2016	19:11:28	351.1	21.30	21.40	21.40	21.50
06/01/2016	19:11:28	351.3	21.30	21.40	21.40	21.50
06/01/2016	19:11:29	351.5	21.30	21.40	21.40	21.50
06/01/2016	19:11:29	351.7	21.30	21.40	21.40	21.50
06/01/2016	19:11:29	352.0	21.30	21.40	21.40	21.50
06/01/2016	19:11:29	352.1	21.30	21.40	21.40	21.50
06/01/2016	19:11:30	352.3	21.30	21.50	21.40	21.50
06/01/2016	19:11:30	352.5	21.30	21.50	21.40	21.50
06/01/2016	19:11:30	352.7	21.30	21.50	21.30	21.50
06/01/2016	19:11:30	352.9	21.30	21.50	21.30	21.50
06/01/2016	19:11:30	353.1	21.30	21.50	21.30	21.50
06/01/2016	19:11:31	353.3	21.30	21.40	21.40	21.60
06/01/2016	19:11:31	353.5	21.30	21.40	21.40	21.60
06/01/2016	19:11:31	353.7	21.30	21.30	21.40	21.60
06/01/2016	19:11:31	353.9	21.30	21.30	21.40	21.60
06/01/2016	19:11:31	354.1	21.30	21.30	21.40	21.50
06/01/2016	19:11:32	354.3	21.30	21.40	21.40	21.50
06/01/2016	19:11:32	354.5	21.30	21.40	21.40	21.50
06/01/2016	19:11:32	354.7	21.30	21.40	21.40	21.50
06/01/2016	19:11:32	354.9	21.30	21.40	21.40	21.50
06/01/2016	19:11:32	355.1	21.30	21.40	21.40	21.50
06/01/2016	19:11:32	355.3	21.30	21.40	21.40	21.50
06/01/2016	19:11:33	355.5	21.30	21.40	21.40	21.50
06/01/2016	19:11:33	355.8	21.30	21.40	21.40	21.50
06/01/2016	19:11:33	355.9	21.30	21.40	21.40	21.50
06/01/2016	19:11:33	356.1	21.30	21.40	21.40	21.50
06/01/2016	19:11:34	356.3	21.30	21.40	21.40	21.50
06/01/2016	19:11:34	356.5	21.30	21.40	21.40	21.50
06/01/2016	19:11:34	356.7	21.30	21.40	21.40	21.50
06/01/2016	19:11:34	356.9	21.30	21.40	21.40	21.50
06/01/2016	19:11:34	357.1	21.30	21.50	21.40	21.50
06/01/2016	19:11:35	357.3	21.30	21.50	21.40	21.50
06/01/2016	19:11:35	357.6	21.30	21.50	21.40	21.50
06/01/2016	19:11:35	357.7	21.30	21.40	21.40	21.50
06/01/2016	19:11:35	357.9	21.30	21.40	21.40	21.50
06/01/2016	19:11:35	358.1	21.30	21.40	21.40	21.50
06/01/2016	19:11:36	358.3	21.30	21.40	21.40	21.50
06/01/2016	19:11:36	358.5	21.30	21.40	21.40	21.50
06/01/2016	19:11:36	358.7	21.30	21.40	21.40	21.50
06/01/2016	19:11:36	358.9	21.30	21.40	21.40	21.50
06/01/2016	19:11:36	359.1	21.30	21.40	21.50	21.50
06/01/2016	19:11:37	359.4	21.30	21.40	21.50	21.50
06/01/2016	19:11:37	359.5	21.30	21.40	21.50	21.50
06/01/2016	19:11:37	359.7	21.30	21.40	21.40	21.50
06/01/2016	19:11:37	359.9	21.30	21.40	21.40	21.50
06/01/2016	19:11:37	360.1	21.40	21.40	21.40	21.50
06/01/2016	19:11:38	360.4	21.40	21.50	21.40	21.50
06/01/2016	19:11:38	360.5	21.40	21.50	21.40	21.50
06/01/2016	19:11:38	360.7	21.40	21.50	21.40	21.50
06/01/2016	19:11:38	360.9	21.40	21.50	21.40	21.50
06/01/2016	19:11:38	361.1	21.30	21.40	21.50	21.50
06/01/2016	19:11:38	361.3	21.30	21.40	21.50	21.50
06/01/2016	19:11:39	361.5	21.30	21.40	21.50	21.50
06/01/2016	19:11:39	361.7	21.30	21.40	21.50	21.50
06/01/2016	19:11:39	361.9	21.30	21.40	21.50	21.50
06/01/2016	19:11:39	362.1	21.30	21.40	21.50	21.50
06/01/2016	19:11:40	362.3	21.30	21.40	21.50	21.50
06/01/2016	19:11:40	362.5	21.30	21.40	21.40	21.50
06/01/2016	19:11:40	362.7	21.30	21.40	21.40	21.60
06/01/2016	19:11:40	362.9	21.40	21.40	21.40	21.60
06/01/2016	19:11:40	363.1	21.40	21.40	21.40	21.60
06/01/2016	19:11:41	363.3	21.40	21.40	21.40	21.50
06/01/2016	19:11:41	363.5	21.40	21.40	21.40	21.50
06/01/2016	19:11:41	363.7	21.40	21.40	21.40	21.50
06/01/2016	19:11:41	363.9	21.40	21.50	21.40	21.60
06/01/2016	19:11:41	364.1	21.30	21.50	21.40	21.60
06/01/2016	19:11:42	364.3	21.30	21.40	21.40	21.60
06/01/2016	19:11:42	364.5	21.30	21.40	21.50	21.60
06/01/2016	19:11:42	364.7	21.30	21.40	21.50	21.60
06/01/2016	19:11:42	364.9	21.30	21.40	21.50	21.60
06/01/2016	19:11:42	365.1	21.30	21.40	21.40	21.60
06/01/2016	19:11:43	365.3	21.30	21.40	21.40	21.50
06/01/2016	19:11:43	365.5	21.30	21.40	21.40	21.50
06/01/2016	19:11:43	365.7	21.30	21.40	21.40	21.50
06/01/2016	19:11:43	365.9	21.30	21.40	21.40	21.50
06/01/2016	19:11:43	366.1	21.30	21.40	21.40	21.50
06/01/2016	19:11:44	366.4	21.30	21.40	21.40	21.50
06/01/2016	19:11:44	366.5	21.30	21.40	21.40	21.50
06/01/2016	19:11:44	366.7	21.40	21.40	21.40	21.50
06/01/2016	19:11:44	366.9	21.40	21.40	21.40	21.50
06/01/2016	19:11:44	367.1	21.40	21.40	21.60	21.50
06/01/2016	19:11:44	367.3	21.40	21.40	21.60	21.50
06/01/2016	19:11:45	367.5	21.30	21.40	21.60	21.60
06/01/2016	19:11:45	367.7	21.30	21.40	21.60	21.60
06/01/2016	19:11:45	367.9	21.30	21.40	21.40	21.60
06/01/2016	19:11:45	368.2	21.30	21.40	21.40	21.60
06/01/2016	19:11:45	368.3	21.30	21.40	21.40	21.60
06/01/2016	19:11:46	368.5	21.30	21.40	21.50	21.50
06/01/2016	19:11:46	368.7	21.30	21.40	21.50	21.50
06/01/2016	19:11:46	368.9	21.30	21.40	21.50	21.50
06/01/2016	19:11:46	369.2	21.30	21.40	21.50	21.50
06/01/2016	19:11:47	369.3	21.30	21.40	21.50	21.60
06/01/2016	19:11:47	369.5	21.30	21.40	21.50	21.60
06/01/2016	19:11:47	369.7	21.30	21.40	21.50	21.60
06/01/2016	19:11:47	369.9	21.30	21.40	21.50	21.50
06/01/2016	19:11:47	370.1	21.30	21.40	21.50	21.50
06/01/2016	19:11:48	370.3	21.40	21.50	21.50	21.50
06/01/2016	19:11:48	370.5	21.40	21.50	21.50	21.50
06/01/2016	19:11:48	370.7	21.40	21.50	21.50	21.60
06/01/2016	19:11:48	371.0	21.40	21.50	21.50	21.60
06/01/2016	19:11:48	371.1	21.40	21.50	21.50	21.60
06/01/2016	19:11:49	371.3	21.40	21.50	21.50	21.60
06/01/2016	19:11:49	371.5	21.40	21.50	21.50	21.60
06/01/2016	19:11:49	371.7	21.30	21.40	21.50	21.60
06/01/2016	19:11:49	371.9	21.30	21.40	21.50	21.60
06/01/2016	19:11:49	372.1	21.30	21.40	21.50	21.50
06/01/2016	19:11:50	372.3	21.30	21.50	21.50	21.50
06/01/2016	19:11:50	372.5	21.30	21.50	21.50	21.50
06/01/2016	19:11:50	372.7	21.30	21.50	21.50	21.60
06/01/2016	19:11:50	372.9	21.30	21.40	21.50	21.60
06/01/2016	19:11:50	373.1	21.30	21.40	21.50	21.60
06/01/2016	19:11:50	373.3	21.30	21.40	21.50	21.50
06/01/2016	19:11:51	373.5	21.30	21.40	21.50	21.50
06/01/2016	19:11:51	373.7	21.30	21.40	21.40	21.50
06/01/2016	19:11:51	373.9	21.30	21.40	21.40	21.60
06/01/2016	19:11:51	374.2	21.30	21.40	21.40	21.60
06/01/2016	19:11:51	374.3	21.30	21.40	21.40	21.60
06/01/2016	19:11:52	374.5	21.30	21.40	21.40	21.60
06/01/2016	19:11:52	374.7	21.30	21.40	21.40	21.60
06/01/2016	19:11:52	374.9	21.40	21.50	21.40	21.60
06/01/2016	19:11:52	375.1	21.40	21.50	21.40	21.60
06/01/2016	19:11:52	375.3	21.40	21.50	21.40	21.50
06/01/2016	19:11:53	375.5	21.40	21.40	21.40	21.50
06/01/2016	19:11:53	375.7	21.40	21.40	21.40	21.50
06/01/2016	19:11:53	375.9	21.40	21.40	21.40	21.50
06/01/2016	19:11:53	376.1	21.30	21.40	21.40	21.50
06/01/2016	19:11:53	376.3	21.30	21.40	21.40	21.50
06/01/2016	19:11:54	376.5	21.30	21.40	21.50	21.50
06/01/2016	19:11:54	376.7	21.40	21.40	21.50	21.50
06/01/2016	19:11:54	377.0	21.40	21.40	21.50	21.50
06/01/2016	19:11:54	377.1	21.40	21.40	21.50	21.50
06/01/2016	19:11:55	377.3	21.30	21.40	21.50	21.50
06/01/2016	19:11:55	377.5	21.30	21.50	21.50	21.50
06/01/2016	19:11:55	377.7	21.30	21.50	21.50	21.50
06/01/2016	19:11:55	378.0	21.30	21.50	21.50	21.60
06/01/2016	19:11:55	378.1	21.40	21.50	21.50	21.60
06/01/2016	19:11:55	378.3	21.40	21.40	21.50	21.60
06/01/2016	19:11:56	378.5	21.40	21.40	21.40	21.60
06/01/2016	19:11:56	378.8	21.40	21.40	21.40	21.60
06/01/2016	19:11:56	378.9	21.40	21.40	21.40	21.60
06/01/2016	19:11:56	379.1	21.40	21.50	21.50	21.50
06/01/2016	19:11:56	379.3	21.40	21.50	21.50	21.50
06/01/2016	19:11:57	379.5	21.40	21.50	21.50	21.50
06/01/2016	19:11:57	379.8	21.40	21.50	21.40	21.50
06/01/2016	19:11:57	379.9	21.40	21.50	21.40	21.60
06/01/2016	19:11:57	380.1	21.30	21.50	21.40	21.60
06/01/2016	19:11:57	380.3	21.30	21.50	21.40	21.60
06/01/2016	19:11:58	380.5	21.30	21.50	21.50	21.50
06/01/2016	19:11:58	380.7	21.30	21.50	21.50	21.50
06/01/2016	19:11:58	381.0	21.40	21.40	21.50	21.50
06/01/2016	19:11:58	381.1	21.40	21.40	21.50	21.50
06/01/2016	19:11:59	381.3	21.30	21.40	21.50	21.60
06/01/2016	19:11:59	381.6	21.30	21.50	21.50	21.60
06/01/2016	19:11:59	381.7	21.30	21.50	21.50	21.60
06/01/2016	19:11:59	381.9	21.40	21.50	21.50	21.60
06/01/2016	19:11:59	382.1	21.40	21.50	21.50	21.60
06/01/2016	19:12:00	382.3	21.40	21.50	21.50	21.60
06/01/2016	19:12:00	382.5	21.40	21.50	21.50	21.60
06/01/2016	19:12:00	382.7	21.40	21.50	21.50	21.60
06/01/2016	19:12:00	382.9	21.40	21.50	21.50	21.60
06/01/2016	19:12:00	383.1	21.40	21.50	21.50	21.60
06/01/2016	19:12:01	383.3	21.30	21.50	21.50	21.60
06/01/2016	19:12:01	383.5	21.30	21.50	21.50	21.60
06/01/2016	19:12:01	383.7	21.30	21.50	21.50	21.60
06/01/2016	19:12:01	383.9	21.30	21.50	21.50	21.50
06/01/2016	19:12:01	384.1	21.40	21.50	21.50	21.50
06/01/2016	19:12:02	384.3	21.40	21.50	21.50	21.50
06/01/2016	19:12:02	384.5	21.40	21.50	21.50	21.60
06/01/2016	19:12:02	384.7	21.30	21.50	21.50	21.60
06/01/2016	19:12:02	384.9	21.30	21.50	21.50	21.60
06/01/2016	19:12:02	385.1	21.30	21.50	21.50	21.60
06/01/2016	19:12:02	385.3	21.30	21.50	21.50	21.60
06/01/2016	19:12:03	385.5	21.30	21.50	21.50	21.60
06/01/2016	19:12:03	385.8	21.30	21.50	21.50	21.60
06/01/2016	19:12:03	385.9	21.30	21.50	21.50	21.40
06/01/2016	19:12:03	386.1	21.40	21.40	21.50	21.40
06/01/2016	19:12:04	386.3	21.40	21.40	21.50	21.40
06/01/2016	19:12:04	386.5	21.40	21.40	21.50	21.60
06/01/2016	19:12:04	386.7	21.40	21.40	21.50	21.60
06/01/2016	19:12:04	386.9	21.40	21.40	21.50	21.60
06/01/2016	19:12:04	387.1	21.40	21.40	21.50	21.60
06/01/2016	19:12:05	387.3	21.30	21.40	21.50	21.60
06/01/2016	19:12:05	387.6	21.30	21.50	21.50	21.60
06/01/2016	19:12:05	387.7	21.30	21.50	21.50	21.60
06/01/2016	19:12:05	387.9	21.30	21.50	21.50	21.70
06/01/2016	19:12:05	388.1	21.30	21.40	21.50	21.70
06/01/2016	19:12:06	388.3	21.30	21.40	21.50	21.70
06/01/2016	19:12:06	388.6	21.30	21.40	21.50	21.60
06/01/2016	19:12:06	388.7	21.40	21.40	21.50	21.60
06/01/2016	19:12:06	388.9	21.40	21.50	21.50	21.60
06/01/2016	19:12:06	389.1	21.40	21.50	21.50	21.60
06/01/2016	19:12:07	389.3	21.40	21.50	21.50	21.60
06/01/2016	19:12:07	389.5	21.40	21.50	21.50	21.60
06/01/2016	19:12:07	389.7	21.40	21.50	21.40	21.60
06/01/2016	19:12:07	389.9	21.40	21.50	21.40	21.60
06/01/2016	19:12:07	390.1	21.40	21.50	21.40	21.60
06/01/2016	19:12:08	390.4	21.40	21.50	21.40	21.60
06/01/2016	19:12:08	390.5	21.40	21.50	21.40	21.60
06/01/2016	19:12:08	390.7	21.40	21.40	21.40	21.60
06/01/2016	19:12:08	390.9	21.40	21.40	21.40	21.60
06/01/2016	19:12:08	391.1	21.40	21.40	21.50	21.60
06/01/2016	19:12:08	391.3	21.40	21.40	21.50	21.60
06/01/2016	19:12:09	391.5	21.40	21.50	21.50	21.60
06/01/2016	19:12:09	391.7	21.40	21.50	21.50	21.60
06/01/2016	19:12:09	391.9	21.40	21.50	21.50	21.60
06/01/2016	19:12:09	392.1	21.40	21.50	21.50	21.60
06/01/2016	19:12:10	392.3	21.40	21.50	21.50	21.60
06/01/2016	19:12:10	392.6	21.40	21.50	21.50	21.60
06/01/2016	19:12:10	392.7	21.40	21.50	21.50	21.60
06/01/2016	19:12:10	392.9	21.40	21.50	21.50	21.60
06/01/2016	19:12:10	393.1	21.40	21.50	21.50	21.60
06/01/2016	19:12:11	393.3	21.30	21.50	21.50	21.60
06/01/2016	19:12:11	393.5	21.30	21.50	21.50	21.60
06/01/2016	19:12:11	393.7	21.30	21.50	21.50	21.60
06/01/2016	19:12:11	393.9	21.40	21.50	21.50	21.60
06/01/2016	19:12:11	394.1	21.40	21.50	21.50	21.60
06/01/2016	19:12:12	394.3	21.40	21.50	21.50	21.60
06/01/2016	19:12:12	394.5	21.40	21.50	21.50	21.60
06/01/2016	19:12:12	394.7	21.30	21.50	21.50	21.60
06/01/2016	19:12:12	394.9	21.30	21.40	21.50	21.60
06/01/2016	19:12:12	395.1	21.30	21.40	21.50	21.60
06/01/2016	19:12:13	395.3	21.40	21.40	21.50	21.60
06/01/2016	19:12:13	395.5	21.40	21.50	21.50	21.60
06/01/2016	19:12:13	395.7	21.40	21.50	21.50	21.60
06/01/2016	19:12:13	395.9	21.40	21.50	21.50	21.60
06/01/2016	19:12:13	396.1	21.40	21.50	21.50	21.60
06/01/2016	19:12:14	396.4	21.40	21.50	21.50	21.60
06/01/2016	19:12:14	396.5	21.40	21.50	21.50	21.60
06/01/2016	19:12:14	396.7	21.40	21.50	21.50	21.60
06/01/2016	19:12:14	396.9	21.40	21.50	21.60	21.60
06/01/2016	19:12:14	397.1	21.40	21.50	21.60	21.60
06/01/2016	19:12:15	397.4	21.40	21.50	21.60	21.60
06/01/2016	19:12:15	397.5	21.40	21.50	21.60	21.60
06/01/2016	19:12:15	397.7	21.40	21.50	21.50	21.60
06/01/2016	19:12:15	397.9	21.30	21.50	21.50	21.60
06/01/2016	19:12:15	398.1	21.30	21.50	21.50	21.60
06/01/2016	19:12:15	398.3	21.30	21.50	21.50	21.60
06/01/2016	19:12:16	398.5	21.40	21.50	21.50	21.60
06/01/2016	19:12:16	398.7	21.40	21.50	21.50	21.60
[truncated: 4,352 more rows]
