# Supplementary material for: Safety of intrauterine devices in MRI
Source: PLoS One. 2018 Oct 9;13(10):e0204220. doi: 10.1371/journal.pone.0204220 (PMC6177157; doi:10.1371/journal.pone.0204220)
Supplement: S1 File — (ZIP) [file pone.0204220.s001.zip › rf_heating/ref3t.tem]

Qualitrol Corporation
Instrument(serial):		1(RFX637A)	1(RFX637A)	1(RFX637A)	1(RFX637A)
Channel name:			1:S1	2:S2	3:S3	4:S4
Channel # :			1	2	3	4
dd/mm/yyyy	hh:mm:ss
25/01/2016	17:18:48	0.0	21.00	21.10	21.00	21.00
25/01/2016	17:18:48	0.2	21.00	21.00	21.00	21.00
25/01/2016	17:18:48	0.4	21.00	21.00	21.00	21.00
25/01/2016	17:18:49	0.6	21.00	21.00	21.00	21.00
25/01/2016	17:18:49	0.8	21.00	21.00	21.00	21.00
25/01/2016	17:18:49	1.0	21.00	21.00	21.00	21.00
25/01/2016	17:18:49	1.2	21.00	21.00	21.00	21.00
25/01/2016	17:18:49	1.4	21.00	21.10	21.00	21.00
25/01/2016	17:18:50	1.7	21.00	21.10	21.00	21.00
25/01/2016	17:18:50	1.8	21.00	21.10	21.00	21.00
25/01/2016	17:18:50	2.0	21.00	21.10	21.00	21.00
25/01/2016	17:18:50	2.2	21.00	21.10	21.00	21.00
25/01/2016	17:18:50	2.5	21.00	21.10	21.00	21.00
25/01/2016	17:18:51	2.6	21.00	21.10	21.00	21.00
25/01/2016	17:18:51	2.8	21.00	21.10	21.00	21.00
25/01/2016	17:18:51	3.0	21.00	21.10	21.00	21.00
25/01/2016	17:18:51	3.3	21.00	21.10	21.00	21.00
25/01/2016	17:18:51	3.4	21.00	21.00	21.00	21.00
25/01/2016	17:18:52	3.7	21.00	21.00	21.00	21.00
25/01/2016	17:18:52	3.8	21.00	21.00	21.00	21.00
25/01/2016	17:18:52	4.0	21.00	21.00	21.00	21.00
25/01/2016	17:18:52	4.2	21.00	21.00	21.00	21.00
25/01/2016	17:18:52	4.5	21.00	21.00	21.00	21.00
25/01/2016	17:18:53	4.6	21.00	21.00	21.00	21.00
25/01/2016	17:18:53	4.8	21.00	21.00	21.00	21.00
25/01/2016	17:18:53	5.0	21.00	21.00	21.00	21.00
25/01/2016	17:18:53	5.3	20.90	21.00	21.00	21.00
25/01/2016	17:18:53	5.4	20.90	21.00	21.00	21.00
25/01/2016	17:18:54	5.7	20.90	21.00	21.00	21.00
25/01/2016	17:18:54	5.8	20.90	21.00	21.00	21.00
25/01/2016	17:18:54	6.0	21.00	21.00	21.00	21.00
25/01/2016	17:18:54	6.2	21.00	21.00	21.00	21.00
25/01/2016	17:18:54	6.4	21.00	21.00	21.00	21.00
25/01/2016	17:18:55	6.6	21.00	21.00	21.00	21.00
25/01/2016	17:18:55	6.8	21.00	21.00	21.00	21.00
25/01/2016	17:18:55	7.0	21.00	21.00	21.00	21.00
25/01/2016	17:18:55	7.2	21.10	21.00	21.00	21.00
25/01/2016	17:18:55	7.4	21.10	21.00	21.00	21.00
25/01/2016	17:18:56	7.6	21.10	21.00	21.00	21.00
25/01/2016	17:18:56	7.8	21.10	21.00	21.00	21.00
25/01/2016	17:18:56	8.0	21.00	21.00	21.00	21.00
25/01/2016	17:18:56	8.2	21.00	21.00	21.00	21.00
25/01/2016	17:18:56	8.4	21.00	21.00	21.00	21.00
25/01/2016	17:18:57	8.6	21.00	21.00	21.00	21.00
25/01/2016	17:18:57	8.8	21.00	21.00	21.00	21.00
25/01/2016	17:18:57	9.0	21.00	21.00	21.00	21.00
25/01/2016	17:18:57	9.2	21.00	21.00	21.00	21.00
25/01/2016	17:18:57	9.5	21.00	21.00	21.00	21.00
25/01/2016	17:18:58	9.6	21.00	21.00	21.00	21.00
25/01/2016	17:18:58	9.8	21.00	21.00	21.00	21.00
25/01/2016	17:18:58	10.0	21.00	21.00	21.00	21.00
25/01/2016	17:18:58	10.2	21.00	21.00	21.00	21.00
25/01/2016	17:18:58	10.4	21.00	21.00	21.00	21.00
25/01/2016	17:18:59	10.6	21.00	21.00	21.00	21.00
25/01/2016	17:18:59	10.8	21.00	21.00	21.00	21.00
25/01/2016	17:18:59	11.0	21.00	21.00	21.00	21.00
25/01/2016	17:18:59	11.2	21.00	21.00	21.00	21.00
25/01/2016	17:18:59	11.5	21.00	21.00	21.00	21.00
25/01/2016	17:19:00	11.6	21.00	21.00	21.00	21.00
25/01/2016	17:19:00	11.8	21.00	21.00	21.00	21.00
25/01/2016	17:19:00	12.0	21.00	21.00	21.00	21.00
25/01/2016	17:19:00	12.2	21.00	21.00	21.00	21.00
25/01/2016	17:19:00	12.4	21.00	21.00	21.00	21.00
25/01/2016	17:19:01	12.6	21.00	21.00	21.00	21.00
25/01/2016	17:19:01	12.8	21.00	21.00	21.00	21.00
25/01/2016	17:19:01	13.0	21.00	21.10	21.00	21.00
25/01/2016	17:19:01	13.2	21.00	21.10	21.00	21.00
25/01/2016	17:19:01	13.5	21.00	21.00	21.00	21.00
25/01/2016	17:19:02	13.6	21.00	21.00	21.00	21.00
25/01/2016	17:19:02	13.8	21.00	21.00	21.00	21.00
25/01/2016	17:19:02	14.0	21.00	21.00	21.00	21.00
25/01/2016	17:19:02	14.3	21.00	21.00	21.00	21.00
25/01/2016	17:19:02	14.4	21.00	21.00	21.00	21.00
25/01/2016	17:19:03	14.6	21.00	21.00	21.00	21.00
25/01/2016	17:19:03	14.8	21.00	21.00	21.00	21.00
25/01/2016	17:19:03	15.0	21.00	20.90	20.90	20.90
25/01/2016	17:19:03	15.2	21.00	20.90	20.90	20.90
25/01/2016	17:19:03	15.5	21.00	21.00	20.90	20.90
25/01/2016	17:19:04	15.6	21.00	21.00	21.00	20.90
25/01/2016	17:19:04	15.8	21.00	21.00	21.00	21.00
25/01/2016	17:19:04	16.0	21.00	21.00	21.00	21.00
25/01/2016	17:19:04	16.3	21.00	21.00	21.10	21.00
25/01/2016	17:19:04	16.4	21.00	21.00	21.10	21.00
25/01/2016	17:19:05	16.6	21.10	21.00	21.10	21.00
25/01/2016	17:19:05	16.8	21.10	21.00	21.10	21.00
25/01/2016	17:19:05	17.0	21.10	21.00	21.10	21.00
25/01/2016	17:19:05	17.2	21.00	21.00	21.10	21.00
25/01/2016	17:19:06	17.5	21.00	21.00	21.10	21.00
25/01/2016	17:19:06	17.6	21.00	21.00	21.10	21.00
25/01/2016	17:19:06	17.8	21.00	21.00	21.10	21.00
25/01/2016	17:19:06	18.0	21.00	21.00	21.10	21.00
25/01/2016	17:19:06	18.2	21.00	21.00	21.00	21.00
25/01/2016	17:19:06	18.4	21.00	21.00	21.00	21.00
25/01/2016	17:19:07	18.6	20.90	21.00	21.00	21.00
25/01/2016	17:19:07	18.8	20.90	21.00	21.00	21.00
25/01/2016	17:19:07	19.1	20.90	21.00	21.00	21.00
25/01/2016	17:19:07	19.2	21.00	21.00	21.00	21.00
25/01/2016	17:19:08	19.5	21.00	21.00	21.00	21.00
25/01/2016	17:19:08	19.6	21.00	21.00	21.00	21.00
25/01/2016	17:19:08	19.8	21.00	21.00	21.00	21.00
25/01/2016	17:19:08	20.0	21.00	21.10	21.00	21.00
25/01/2016	17:19:08	20.3	21.00	21.10	21.00	21.00
25/01/2016	17:19:08	20.4	21.00	21.10	21.00	21.00
25/01/2016	17:19:09	20.6	21.00	21.10	21.00	21.00
25/01/2016	17:19:09	20.8	21.00	21.00	21.00	21.00
25/01/2016	17:19:09	21.1	21.00	21.00	21.00	21.00
25/01/2016	17:19:09	21.2	21.00	21.00	21.00	21.00
25/01/2016	17:19:10	21.4	21.00	21.00	21.00	21.00
25/01/2016	17:19:10	21.6	21.00	21.00	21.00	21.00
25/01/2016	17:19:10	21.8	21.00	21.00	21.00	21.00
25/01/2016	17:19:10	22.0	21.00	21.00	21.00	21.00
25/01/2016	17:19:10	22.3	21.00	21.00	21.00	21.00
25/01/2016	17:19:10	22.4	21.00	21.00	21.00	21.00
25/01/2016	17:19:11	22.6	21.00	20.90	21.00	21.00
25/01/2016	17:19:11	22.8	21.00	20.90	21.00	21.00
25/01/2016	17:19:11	23.1	21.00	20.90	21.00	21.00
25/01/2016	17:19:11	23.2	21.10	20.90	21.00	21.00
25/01/2016	17:19:12	23.4	21.10	21.00	21.00	21.00
25/01/2016	17:19:12	23.6	21.10	21.00	21.00	21.00
25/01/2016	17:19:12	23.8	20.90	21.00	20.90	21.00
25/01/2016	17:19:12	24.0	20.90	20.90	20.90	21.00
25/01/2016	17:19:12	24.2	20.90	20.90	21.00	21.00
25/01/2016	17:19:13	24.4	20.90	20.90	21.00	20.90
25/01/2016	17:19:13	24.6	21.00	21.00	21.00	20.90
25/01/2016	17:19:13	24.8	21.00	21.00	21.00	20.90
25/01/2016	17:19:13	25.0	21.00	21.00	21.00	21.00
25/01/2016	17:19:13	25.2	21.00	21.00	21.00	21.00
25/01/2016	17:19:14	25.4	21.00	21.00	21.00	21.00
25/01/2016	17:19:14	25.6	21.00	21.00	21.00	21.00
25/01/2016	17:19:14	25.8	21.00	21.00	21.00	21.00
25/01/2016	17:19:14	26.0	21.00	21.00	21.00	21.00
25/01/2016	17:19:14	26.2	21.00	21.00	21.00	21.00
25/01/2016	17:19:15	26.4	21.00	21.00	21.00	21.00
25/01/2016	17:19:15	26.6	21.00	21.00	21.00	21.00
25/01/2016	17:19:15	26.8	21.00	21.00	21.00	21.00
25/01/2016	17:19:15	27.0	21.00	21.00	21.00	20.90
25/01/2016	17:19:15	27.3	21.10	21.00	21.00	20.90
25/01/2016	17:19:16	27.4	21.10	21.00	21.00	20.90
25/01/2016	17:19:16	27.6	21.10	21.00	21.00	20.90
25/01/2016	17:19:16	27.8	21.00	21.00	21.00	21.00
25/01/2016	17:19:16	28.1	21.00	21.00	21.00	21.00
25/01/2016	17:19:16	28.2	21.00	21.00	21.00	21.00
25/01/2016	17:19:17	28.4	21.00	21.00	21.00	20.90
25/01/2016	17:19:17	28.6	21.00	21.00	21.00	20.90
25/01/2016	17:19:17	28.8	21.00	21.00	21.00	20.90
25/01/2016	17:19:17	29.0	21.00	21.00	21.00	21.00
25/01/2016	17:19:17	29.3	21.00	21.00	21.00	21.00
25/01/2016	17:19:17	29.4	21.00	21.00	21.00	21.00
25/01/2016	17:19:18	29.6	21.00	21.00	21.10	21.00
25/01/2016	17:19:18	29.8	21.00	21.00	21.10	21.00
25/01/2016	17:19:18	30.0	21.00	21.00	21.10	21.00
25/01/2016	17:19:18	30.2	21.00	21.00	21.00	21.00
25/01/2016	17:19:19	30.4	21.00	21.00	21.00	21.00
25/01/2016	17:19:19	30.6	21.00	21.00	21.00	21.00
25/01/2016	17:19:19	30.8	21.00	21.10	21.00	21.00
25/01/2016	17:19:19	31.0	21.00	21.10	21.00	21.00
25/01/2016	17:19:19	31.3	21.10	21.10	21.00	21.00
25/01/2016	17:19:19	31.4	21.10	21.10	21.00	21.00
25/01/2016	17:19:20	31.6	21.10	21.10	21.00	21.00
25/01/2016	17:19:20	31.8	21.00	21.10	21.00	21.00
25/01/2016	17:19:20	32.0	21.00	21.00	21.00	21.00
25/01/2016	17:19:20	32.2	21.00	21.00	21.00	21.00
25/01/2016	17:19:21	32.4	21.00	21.00	21.00	21.00
25/01/2016	17:19:21	32.6	21.00	21.00	21.00	21.00
25/01/2016	17:19:21	32.9	21.00	21.00	21.00	21.00
25/01/2016	17:19:21	33.0	21.00	21.00	21.00	21.00
25/01/2016	17:19:21	33.3	21.00	21.00	21.00	21.00
25/01/2016	17:19:21	33.4	21.00	21.00	21.00	21.00
25/01/2016	17:19:22	33.6	21.00	21.00	21.00	21.00
25/01/2016	17:19:22	33.8	21.00	21.00	21.00	21.00
25/01/2016	17:19:22	34.0	21.00	21.10	21.00	21.00
25/01/2016	17:19:22	34.2	21.00	21.10	21.00	21.00
25/01/2016	17:19:22	34.4	21.00	21.10	21.00	21.00
25/01/2016	17:19:23	34.6	21.00	21.00	21.00	21.00
25/01/2016	17:19:23	34.8	21.00	21.00	21.00	21.00
25/01/2016	17:19:23	35.0	21.00	21.00	21.00	21.00
25/01/2016	17:19:23	35.2	21.00	21.00	21.00	20.90
25/01/2016	17:19:23	35.4	21.00	21.00	21.00	20.90
25/01/2016	17:19:24	35.6	21.00	21.00	21.00	21.00
25/01/2016	17:19:24	35.9	21.00	21.00	21.00	21.00
25/01/2016	17:19:24	36.0	21.00	21.10	21.00	21.00
25/01/2016	17:19:24	36.2	21.00	21.10	21.00	21.00
25/01/2016	17:19:24	36.4	21.00	21.10	21.00	21.00
25/01/2016	17:19:25	36.6	21.00	21.00	21.00	21.00
25/01/2016	17:19:25	36.8	21.00	21.00	21.00	21.00
25/01/2016	17:19:25	37.1	21.00	21.00	21.00	21.00
25/01/2016	17:19:25	37.2	21.00	21.00	21.00	21.00
25/01/2016	17:19:25	37.4	21.00	21.00	21.00	21.00
25/01/2016	17:19:26	37.6	21.00	21.00	21.00	21.00
25/01/2016	17:19:26	37.9	21.00	21.00	21.00	21.00
25/01/2016	17:19:26	38.0	21.00	21.00	21.00	21.00
25/01/2016	17:19:26	38.2	21.00	21.00	20.90	21.00
25/01/2016	17:19:26	38.4	21.00	21.00	20.90	21.00
25/01/2016	17:19:27	38.6	21.00	21.00	20.90	21.00
25/01/2016	17:19:27	38.8	21.00	21.00	21.00	21.00
25/01/2016	17:19:27	39.0	21.00	21.00	21.00	21.00
25/01/2016	17:19:27	39.2	21.00	21.00	21.00	21.00
25/01/2016	17:19:28	39.4	21.00	21.10	21.00	21.00
25/01/2016	17:19:28	39.6	21.00	21.10	21.00	21.00
25/01/2016	17:19:28	39.8	21.00	21.10	21.00	21.00
25/01/2016	17:19:28	40.0	21.00	21.10	21.00	21.00
25/01/2016	17:19:28	40.2	21.00	21.10	21.00	21.00
25/01/2016	17:19:28	40.4	21.00	21.10	21.00	21.00
25/01/2016	17:19:29	40.6	21.00	21.00	21.00	21.00
25/01/2016	17:19:29	40.8	21.00	21.00	21.00	21.00
25/01/2016	17:19:29	41.0	21.00	21.00	21.00	21.00
25/01/2016	17:19:29	41.2	21.00	21.00	21.00	21.00
25/01/2016	17:19:30	41.4	21.00	21.00	21.00	21.00
25/01/2016	17:19:30	41.6	21.00	21.00	21.00	21.00
25/01/2016	17:19:30	41.8	21.00	21.00	21.00	21.00
25/01/2016	17:19:30	42.1	21.00	21.10	21.00	21.00
25/01/2016	17:19:30	42.2	21.00	21.10	21.00	21.00
25/01/2016	17:19:30	42.4	21.00	21.10	21.00	21.00
25/01/2016	17:19:31	42.6	21.10	21.00	21.00	21.00
25/01/2016	17:19:31	42.8	21.10	21.00	21.00	21.00
25/01/2016	17:19:31	43.0	21.10	21.00	21.00	21.00
25/01/2016	17:19:31	43.2	21.00	21.00	21.00	21.00
25/01/2016	17:19:31	43.4	21.00	21.00	21.00	21.00
25/01/2016	17:19:32	43.6	21.00	21.00	21.00	21.00
25/01/2016	17:19:32	43.8	21.00	21.00	21.00	21.00
25/01/2016	17:19:32	44.1	21.00	21.10	21.00	21.00
25/01/2016	17:19:32	44.2	21.00	21.10	21.00	21.00
25/01/2016	17:19:32	44.4	21.00	21.10	21.00	21.00
25/01/2016	17:19:33	44.6	21.00	21.00	21.00	21.00
25/01/2016	17:19:33	44.9	21.00	21.00	21.00	21.00
25/01/2016	17:19:33	45.0	21.00	21.00	21.00	21.00
25/01/2016	17:19:33	45.2	21.00	21.00	21.00	21.00
25/01/2016	17:19:34	45.4	21.00	21.10	21.00	21.00
25/01/2016	17:19:34	45.7	21.00	21.10	21.00	21.00
25/01/2016	17:19:34	45.8	21.00	21.10	21.00	21.00
25/01/2016	17:19:34	46.1	21.00	21.00	21.00	21.00
25/01/2016	17:19:34	46.2	21.00	21.00	20.90	21.00
25/01/2016	17:19:35	46.4	21.00	21.00	20.90	21.00
25/01/2016	17:19:35	46.6	21.00	21.10	20.90	21.00
25/01/2016	17:19:35	46.9	21.00	21.10	21.00	21.00
25/01/2016	17:19:35	47.0	21.00	21.10	21.00	21.00
25/01/2016	17:19:35	47.2	20.90	21.10	21.00	21.00
25/01/2016	17:19:36	47.4	20.90	21.10	21.10	21.00
25/01/2016	17:19:36	47.7	20.90	21.10	21.10	21.00
25/01/2016	17:19:36	47.8	21.00	21.10	21.10	21.00
25/01/2016	17:19:36	48.1	21.00	21.10	21.10	21.00
25/01/2016	17:19:36	48.2	21.00	21.10	21.10	21.00
25/01/2016	17:19:37	48.4	21.00	21.10	20.90	21.00
25/01/2016	17:19:37	48.6	21.00	21.00	20.90	21.00
25/01/2016	17:19:37	48.8	21.00	21.00	21.00	21.00
25/01/2016	17:19:37	49.0	21.00	21.00	21.00	21.00
25/01/2016	17:19:37	49.2	20.90	21.00	21.00	21.00
25/01/2016	17:19:38	49.4	20.90	21.00	21.00	21.00
25/01/2016	17:19:38	49.6	20.90	21.00	21.00	21.00
25/01/2016	17:19:38	49.8	20.90	21.00	21.00	21.00
25/01/2016	17:19:38	50.0	21.00	21.00	21.00	21.00
25/01/2016	17:19:38	50.2	21.00	21.00	21.00	21.00
25/01/2016	17:19:39	50.4	21.10	21.00	21.00	21.00
25/01/2016	17:19:39	50.6	21.10	21.00	21.00	21.00
25/01/2016	17:19:39	50.8	21.10	21.10	21.00	21.00
25/01/2016	17:19:39	51.0	21.10	21.10	21.00	21.00
25/01/2016	17:19:39	51.2	21.10	21.10	21.00	21.00
25/01/2016	17:19:40	51.4	21.10	21.10	21.00	21.00
25/01/2016	17:19:40	51.6	21.10	21.10	21.00	21.00
25/01/2016	17:19:40	51.9	21.00	21.10	21.00	21.00
25/01/2016	17:19:40	52.0	21.00	21.10	21.00	21.00
25/01/2016	17:19:40	52.2	21.00	21.10	21.00	21.00
25/01/2016	17:19:41	52.4	21.00	21.10	21.00	21.00
25/01/2016	17:19:41	52.7	21.00	21.00	21.00	21.00
25/01/2016	17:19:41	52.8	21.00	21.00	21.00	21.00
25/01/2016	17:19:41	53.0	21.00	21.00	21.00	21.00
25/01/2016	17:19:41	53.2	21.00	21.00	21.00	21.00
25/01/2016	17:19:42	53.4	21.00	21.10	21.00	21.00
25/01/2016	17:19:42	53.6	21.00	21.10	21.00	21.00
25/01/2016	17:19:42	53.9	21.00	21.10	21.00	21.00
25/01/2016	17:19:42	54.0	21.00	21.10	21.00	21.00
25/01/2016	17:19:42	54.2	21.00	21.10	21.00	21.00
25/01/2016	17:19:43	54.4	21.10	21.10	21.00	21.00
25/01/2016	17:19:43	54.7	21.10	21.00	21.00	21.00
25/01/2016	17:19:43	54.8	21.10	21.00	21.00	21.00
25/01/2016	17:19:43	55.0	21.10	21.00	21.00	21.00
25/01/2016	17:19:43	55.2	21.10	21.00	21.00	21.00
25/01/2016	17:19:44	55.4	21.00	21.00	21.00	21.00
25/01/2016	17:19:44	55.6	21.00	21.00	21.00	21.00
25/01/2016	17:19:44	55.8	21.00	21.00	21.00	21.00
25/01/2016	17:19:44	56.0	21.00	21.00	21.00	21.00
25/01/2016	17:19:44	56.2	21.00	21.00	21.10	21.00
25/01/2016	17:19:45	56.4	21.00	21.00	21.10	21.00
25/01/2016	17:19:45	56.6	21.00	21.00	21.10	21.00
25/01/2016	17:19:45	56.8	21.00	21.00	21.00	21.00
25/01/2016	17:19:45	57.0	21.00	21.00	21.00	21.00
25/01/2016	17:19:45	57.2	21.00	21.00	21.00	21.00
25/01/2016	17:19:46	57.4	21.00	21.10	21.00	21.00
25/01/2016	17:19:46	57.6	21.00	21.10	21.00	21.00
25/01/2016	17:19:46	57.8	21.00	21.10	21.00	21.00
25/01/2016	17:19:46	58.0	21.00	21.00	21.00	21.00
25/01/2016	17:19:46	58.2	21.00	21.00	21.00	21.00
25/01/2016	17:19:47	58.4	21.00	21.00	21.00	21.00
25/01/2016	17:19:47	58.6	21.00	21.00	21.00	21.00
25/01/2016	17:19:47	58.8	21.00	21.00	21.00	21.00
25/01/2016	17:19:47	59.0	21.00	21.00	21.00	21.00
25/01/2016	17:19:47	59.2	21.00	21.00	21.00	21.00
25/01/2016	17:19:48	59.4	21.00	21.10	21.00	21.00
25/01/2016	17:19:48	59.6	21.00	21.10	21.00	21.00
25/01/2016	17:19:48	59.8	21.00	21.10	21.00	21.00
25/01/2016	17:19:48	60.0	21.00	21.10	21.00	21.00
25/01/2016	17:19:48	60.2	21.00	21.10	21.10	21.00
25/01/2016	17:19:49	60.4	21.00	21.10	21.10	21.00
25/01/2016	17:19:49	60.6	21.00	21.00	21.10	21.00
25/01/2016	17:19:49	60.9	21.00	21.00	21.00	21.00
25/01/2016	17:19:49	61.0	21.00	21.00	21.00	21.00
25/01/2016	17:19:49	61.2	21.00	21.00	21.00	21.00
25/01/2016	17:19:50	61.4	21.00	21.10	20.90	21.00
25/01/2016	17:19:50	61.7	21.00	21.10	20.90	21.00
25/01/2016	17:19:50	61.8	21.00	21.10	20.90	21.00
25/01/2016	17:19:50	62.0	21.00	20.90	20.90	21.00
25/01/2016	17:19:50	62.2	21.00	20.90	21.00	20.90
25/01/2016	17:19:51	62.5	21.10	20.90	21.00	20.90
25/01/2016	17:19:51	62.6	21.10	21.00	21.00	20.90
25/01/2016	17:19:51	62.8	21.10	21.00	21.00	20.90
25/01/2016	17:19:51	63.0	21.10	21.00	21.00	20.90
25/01/2016	17:19:51	63.2	21.00	21.10	21.00	21.00
25/01/2016	17:19:52	63.4	21.00	21.10	21.10	21.00
25/01/2016	17:19:52	63.7	21.00	21.10	21.10	21.00
25/01/2016	17:19:52	63.8	21.00	21.10	21.10	21.00
25/01/2016	17:19:52	64.0	21.00	21.10	21.10	21.00
25/01/2016	17:19:52	64.2	21.00	21.10	21.00	21.00
25/01/2016	17:19:53	64.4	21.00	21.10	21.00	21.00
25/01/2016	17:19:53	64.6	21.00	21.10	21.00	21.00
25/01/2016	17:19:53	64.8	21.00	21.00	21.00	21.00
25/01/2016	17:19:53	65.0	21.00	21.00	21.00	21.00
25/01/2016	17:19:53	65.2	21.00	21.00	21.00	21.00
25/01/2016	17:19:54	65.4	21.00	21.00	21.00	21.00
25/01/2016	17:19:54	65.6	21.00	21.00	21.00	21.00
25/01/2016	17:19:54	65.8	21.10	21.00	21.00	21.00
25/01/2016	17:19:54	66.0	21.10	21.00	21.00	21.00
25/01/2016	17:19:54	66.2	21.10	21.00	21.00	21.00
25/01/2016	17:19:55	66.4	21.00	21.00	21.00	21.00
25/01/2016	17:19:55	66.6	21.00	21.00	21.00	21.00
25/01/2016	17:19:55	66.8	21.00	21.00	21.00	21.00
25/01/2016	17:19:55	67.0	21.00	21.00	21.00	21.00
25/01/2016	17:19:55	67.2	21.00	21.00	21.00	21.00
25/01/2016	17:19:56	67.4	21.00	21.00	21.00	21.00
25/01/2016	17:19:56	67.6	21.00	21.00	21.00	20.90
25/01/2016	17:19:56	67.8	21.00	21.00	21.00	20.90
25/01/2016	17:19:56	68.0	21.00	21.00	21.00	20.90
25/01/2016	17:19:56	68.2	21.00	21.00	21.00	21.00
25/01/2016	17:19:57	68.4	21.00	21.00	21.00	21.00
25/01/2016	17:19:57	68.7	21.00	21.00	21.00	21.00
25/01/2016	17:19:57	68.8	21.00	21.00	21.00	21.00
25/01/2016	17:19:57	69.0	21.00	21.00	21.00	21.00
25/01/2016	17:19:57	69.2	21.00	21.00	21.00	21.00
25/01/2016	17:19:58	69.4	21.00	21.00	21.00	21.00
25/01/2016	17:19:58	69.6	21.00	21.00	21.00	21.00
25/01/2016	17:19:58	69.8	21.00	21.00	21.00	21.00
25/01/2016	17:19:58	70.0	21.00	21.00	21.00	21.00
25/01/2016	17:19:58	70.2	21.00	21.00	21.00	20.90
25/01/2016	17:19:59	70.4	21.00	21.00	21.00	20.90
25/01/2016	17:19:59	70.6	21.00	21.00	21.00	20.90
25/01/2016	17:19:59	70.8	21.00	21.00	21.00	20.90
25/01/2016	17:19:59	71.0	21.00	21.00	21.00	21.00
25/01/2016	17:19:59	71.2	21.00	21.10	21.00	21.00
25/01/2016	17:20:00	71.5	21.00	21.10	21.00	21.00
25/01/2016	17:20:00	71.6	21.00	21.10	21.00	21.00
25/01/2016	17:20:00	71.8	21.10	21.00	21.00	21.00
25/01/2016	17:20:00	72.0	21.10	21.00	21.00	21.00
25/01/2016	17:20:00	72.2	21.10	21.00	21.10	21.00
25/01/2016	17:20:01	72.4	21.00	21.00	21.10	21.00
25/01/2016	17:20:01	72.6	21.00	21.00	21.10	21.00
25/01/2016	17:20:01	72.8	21.00	21.00	21.00	21.00
25/01/2016	17:20:01	73.0	21.00	21.00	21.00	21.00
25/01/2016	17:20:01	73.2	21.00	21.00	21.00	21.00
25/01/2016	17:20:02	73.4	21.00	21.00	21.00	21.00
25/01/2016	17:20:02	73.6	21.00	21.00	21.00	21.00
25/01/2016	17:20:02	73.8	21.00	21.00	21.00	20.90
25/01/2016	17:20:02	74.0	21.00	21.00	21.00	20.90
25/01/2016	17:20:02	74.2	21.00	21.00	21.10	21.00
25/01/2016	17:20:03	74.4	21.00	21.00	21.10	21.00
25/01/2016	17:20:03	74.7	21.00	21.00	21.00	21.00
25/01/2016	17:20:03	74.8	21.00	21.00	21.00	21.00
25/01/2016	17:20:03	75.0	21.00	21.00	21.00	21.00
25/01/2016	17:20:03	75.2	21.00	21.00	21.00	21.00
25/01/2016	17:20:04	75.4	21.00	21.00	21.00	21.00
25/01/2016	17:20:04	75.6	21.00	21.00	21.00	21.00
25/01/2016	17:20:04	75.8	21.00	21.00	21.00	21.00
25/01/2016	17:20:04	76.0	21.00	21.00	21.00	21.00
25/01/2016	17:20:04	76.2	21.00	21.00	21.00	21.00
25/01/2016	17:20:05	76.5	21.00	21.00	21.00	21.00
25/01/2016	17:20:05	76.7	21.00	21.00	21.00	21.00
25/01/2016	17:20:05	76.8	21.00	21.00	21.00	21.00
25/01/2016	17:20:05	77.0	21.00	21.00	21.00	21.00
25/01/2016	17:20:05	77.3	21.00	21.10	21.00	21.00
25/01/2016	17:20:06	77.4	21.00	21.10	21.00	21.00
25/01/2016	17:20:06	77.6	21.00	21.10	21.00	21.00
25/01/2016	17:20:06	77.8	21.00	21.10	21.00	21.00
25/01/2016	17:20:06	78.0	21.00	21.10	21.00	21.00
25/01/2016	17:20:06	78.2	21.00	21.10	21.00	21.00
25/01/2016	17:20:07	78.5	21.00	21.10	21.00	21.00
25/01/2016	17:20:07	78.6	21.00	21.00	21.00	21.00
25/01/2016	17:20:07	78.8	21.00	21.00	21.00	21.00
25/01/2016	17:20:07	79.0	21.00	21.00	21.00	20.90
25/01/2016	17:20:07	79.3	21.00	21.10	21.00	20.90
25/01/2016	17:20:08	79.4	21.00	21.10	21.00	20.90
25/01/2016	17:20:08	79.6	21.00	21.10	21.00	21.00
25/01/2016	17:20:08	79.8	21.00	21.10	21.00	21.00
25/01/2016	17:20:08	80.0	21.10	21.10	21.00	21.00
25/01/2016	17:20:08	80.2	21.10	21.10	21.00	21.00
25/01/2016	17:20:09	80.4	21.00	21.10	21.00	21.00
25/01/2016	17:20:09	80.6	21.00	21.00	21.00	21.00
25/01/2016	17:20:09	80.8	21.00	21.00	21.00	21.00
25/01/2016	17:20:09	81.0	21.00	21.00	21.00	21.00
25/01/2016	17:20:09	81.2	21.00	21.10	21.00	21.00
25/01/2016	17:20:10	81.4	21.00	21.10	21.10	21.00
25/01/2016	17:20:10	81.6	21.00	21.10	21.10	21.00
25/01/2016	17:20:10	81.8	21.00	21.10	21.10	21.00
25/01/2016	17:20:10	82.0	21.00	21.10	21.00	21.00
25/01/2016	17:20:10	82.2	21.00	21.10	21.00	21.00
25/01/2016	17:20:11	82.4	21.10	21.10	21.00	21.00
25/01/2016	17:20:11	82.6	21.10	21.00	21.00	21.00
25/01/2016	17:20:11	82.8	21.10	21.00	21.00	21.00
25/01/2016	17:20:11	83.0	21.00	21.00	21.00	21.00
25/01/2016	17:20:11	83.2	21.00	21.00	21.00	21.00
25/01/2016	17:20:12	83.4	21.00	21.00	21.00	21.00
25/01/2016	17:20:12	83.6	21.10	21.00	21.00	21.00
25/01/2016	17:20:12	83.8	21.10	21.00	21.00	21.00
25/01/2016	17:20:12	84.0	21.10	21.10	21.00	21.00
25/01/2016	17:20:12	84.2	21.10	21.10	21.00	21.00
25/01/2016	17:20:13	84.4	21.00	21.10	21.00	20.90
25/01/2016	17:20:13	84.6	21.00	21.00	21.00	20.90
25/01/2016	17:20:13	84.8	21.00	21.00	21.00	20.90
25/01/2016	17:20:13	85.0	21.00	21.00	21.00	21.00
25/01/2016	17:20:13	85.2	21.00	21.00	21.00	21.00
25/01/2016	17:20:14	85.5	21.00	21.00	21.00	21.00
25/01/2016	17:20:14	85.6	21.00	21.00	21.00	21.00
25/01/2016	17:20:14	85.8	21.00	21.00	21.00	21.00
25/01/2016	17:20:14	86.0	21.00	21.00	21.00	21.00
25/01/2016	17:20:14	86.3	21.00	21.00	21.00	21.00
25/01/2016	17:20:15	86.4	21.00	21.00	21.00	21.00
25/01/2016	17:20:15	86.6	21.00	21.00	21.00	21.00
25/01/2016	17:20:15	86.8	21.00	21.00	21.00	21.00
25/01/2016	17:20:15	87.0	21.00	21.00	21.00	21.00
25/01/2016	17:20:15	87.2	21.00	21.00	21.00	21.00
25/01/2016	17:20:16	87.5	21.00	21.00	21.00	21.00
25/01/2016	17:20:16	87.6	21.00	21.00	21.00	21.00
25/01/2016	17:20:16	87.8	21.10	21.00	21.00	21.00
25/01/2016	17:20:16	88.0	21.10	21.00	21.00	21.00
25/01/2016	17:20:16	88.3	21.10	21.00	21.00	20.90
25/01/2016	17:20:17	88.4	21.10	21.00	21.00	20.90
25/01/2016	17:20:17	88.6	21.00	21.10	21.00	20.90
25/01/2016	17:20:17	88.8	21.00	21.10	21.00	20.90
25/01/2016	17:20:17	89.0	21.00	21.10	21.00	21.00
25/01/2016	17:20:17	89.2	21.00	21.10	21.00	21.00
25/01/2016	17:20:18	89.5	21.00	21.00	21.00	21.00
25/01/2016	17:20:18	89.6	21.00	21.00	21.00	21.00
25/01/2016	17:20:18	89.8	21.00	21.10	21.00	21.00
25/01/2016	17:20:18	90.0	21.00	21.10	21.00	21.00
25/01/2016	17:20:18	90.2	21.00	21.10	21.00	21.00
25/01/2016	17:20:19	90.4	21.10	21.10	21.00	21.00
25/01/2016	17:20:19	90.6	21.10	21.10	21.00	21.00
25/01/2016	17:20:19	90.8	21.10	21.10	21.00	21.00
25/01/2016	17:20:19	91.0	21.00	21.10	21.00	21.00
25/01/2016	17:20:19	91.2	21.00	21.10	21.00	21.00
25/01/2016	17:20:20	91.5	21.00	21.10	21.00	21.00
25/01/2016	17:20:20	91.6	21.00	21.10	21.00	21.00
25/01/2016	17:20:20	91.8	21.10	21.00	21.00	21.00
25/01/2016	17:20:20	92.0	21.10	21.00	21.00	21.00
25/01/2016	17:20:20	92.2	21.10	21.00	21.00	21.00
25/01/2016	17:20:21	92.4	21.00	21.00	21.00	21.00
25/01/2016	17:20:21	92.6	21.00	21.00	21.00	21.00
25/01/2016	17:20:21	92.8	21.00	21.00	21.00	21.00
25/01/2016	17:20:21	93.0	21.00	21.00	21.00	21.00
25/01/2016	17:20:21	93.3	21.00	21.10	21.00	21.00
25/01/2016	17:20:22	93.5	21.00	21.10	21.00	21.00
25/01/2016	17:20:22	93.6	21.00	21.10	21.00	21.00
25/01/2016	17:20:22	93.8	21.10	21.00	21.00	21.00
25/01/2016	17:20:22	94.0	21.10	21.00	21.00	21.00
25/01/2016	17:20:22	94.2	21.10	21.00	21.10	21.00
25/01/2016	17:20:23	94.4	21.00	21.00	21.10	21.00
25/01/2016	17:20:23	94.6	21.00	21.00	21.10	21.00
25/01/2016	17:20:23	94.8	21.00	21.00	21.00	21.00
25/01/2016	17:20:23	95.0	21.00	21.00	21.00	21.00
25/01/2016	17:20:23	95.2	21.00	21.10	21.00	21.00
25/01/2016	17:20:24	95.4	21.00	21.10	21.00	21.00
25/01/2016	17:20:24	95.6	21.00	21.10	21.00	21.00
25/01/2016	17:20:24	95.8	21.10	21.00	21.00	21.00
25/01/2016	17:20:24	96.1	21.10	21.00	21.00	21.00
25/01/2016	17:20:24	96.2	21.10	21.00	21.00	21.00
25/01/2016	17:20:25	96.4	21.00	21.00	21.00	21.00
25/01/2016	17:20:25	96.6	21.00	21.00	21.00	21.00
25/01/2016	17:20:25	96.8	21.00	21.10	21.00	21.00
25/01/2016	17:20:25	97.0	21.10	21.10	21.00	21.00
25/01/2016	17:20:25	97.2	21.10	20.90	21.00	21.00
25/01/2016	17:20:26	97.4	21.10	20.90	21.00	21.00
25/01/2016	17:20:26	97.6	21.00	20.90	21.00	21.00
25/01/2016	17:20:26	97.8	21.00	21.10	21.00	21.00
25/01/2016	17:20:26	98.0	21.00	21.10	21.10	21.00
25/01/2016	17:20:26	98.2	21.00	21.10	21.10	21.00
25/01/2016	17:20:27	98.4	21.00	21.10	21.10	21.00
25/01/2016	17:20:27	98.6	21.00	21.10	21.10	21.00
25/01/2016	17:20:27	98.8	21.00	21.10	21.00	21.00
25/01/2016	17:20:27	99.0	21.00	21.10	21.00	21.00
25/01/2016	17:20:27	99.2	21.00	21.10	21.00	21.00
25/01/2016	17:20:28	99.4	21.00	21.10	21.10	21.00
25/01/2016	17:20:28	99.6	21.00	21.10	21.10	20.90
25/01/2016	17:20:28	99.8	21.10	21.10	21.10	20.90
25/01/2016	17:20:28	100.0	21.10	21.10	21.00	20.90
25/01/2016	17:20:28	100.2	21.10	21.10	21.00	20.90
25/01/2016	17:20:29	100.4	21.00	21.10	21.00	21.00
25/01/2016	17:20:29	100.6	21.00	21.10	21.00	21.00
25/01/2016	17:20:29	100.8	21.00	21.10	21.00	21.00
25/01/2016	17:20:29	101.0	21.00	21.10	21.00	21.00
25/01/2016	17:20:29	101.2	21.00	21.00	21.00	21.00
25/01/2016	17:20:30	101.4	21.00	21.00	21.00	21.00
25/01/2016	17:20:30	101.6	21.00	21.00	21.00	21.00
25/01/2016	17:20:30	101.8	21.00	21.00	21.00	21.00
25/01/2016	17:20:30	102.0	21.00	21.00	21.00	21.00
25/01/2016	17:20:30	102.3	21.00	21.00	21.00	20.90
25/01/2016	17:20:31	102.4	21.00	21.00	21.00	20.90
25/01/2016	17:20:31	102.6	21.00	21.00	21.00	20.90
25/01/2016	17:20:31	102.8	21.00	21.00	21.10	21.00
25/01/2016	17:20:31	103.1	21.00	21.00	21.10	21.00
25/01/2016	17:20:31	103.2	21.00	21.10	21.10	21.00
25/01/2016	17:20:32	103.4	21.00	21.10	21.10	21.00
25/01/2016	17:20:32	103.6	21.00	21.10	21.10	21.00
25/01/2016	17:20:32	103.9	21.00	21.00	21.10	21.00
25/01/2016	17:20:32	104.0	21.00	21.00	21.00	21.00
25/01/2016	17:20:32	104.3	21.00	21.00	21.00	20.90
25/01/2016	17:20:33	104.4	21.10	21.00	21.00	20.90
25/01/2016	17:20:33	104.6	21.10	21.10	21.00	20.90
25/01/2016	17:20:33	104.8	21.10	21.10	21.00	21.00
25/01/2016	17:20:33	105.1	21.00	21.10	21.00	21.00
25/01/2016	17:20:33	105.2	21.00	21.00	21.00	21.00
25/01/2016	17:20:34	105.4	21.00	21.00	21.00	21.00
25/01/2016	17:20:34	105.6	21.10	21.00	21.00	21.00
25/01/2016	17:20:34	105.9	21.10	21.10	21.00	21.00
25/01/2016	17:20:34	106.0	21.10	21.10	21.00	21.00
25/01/2016	17:20:34	106.2	21.10	21.10	21.00	21.00
25/01/2016	17:20:35	106.4	21.10	21.10	21.00	21.00
25/01/2016	17:20:35	106.6	21.00	21.10	21.00	21.00
25/01/2016	17:20:35	106.8	21.00	21.10	21.00	20.90
25/01/2016	17:20:35	107.0	21.00	21.10	21.00	20.90
25/01/2016	17:20:35	107.2	21.00	21.20	21.00	20.90
25/01/2016	17:20:36	107.4	21.00	21.20	21.10	20.90
25/01/2016	17:20:36	107.6	21.10	21.20	21.10	21.00
25/01/2016	17:20:36	107.9	21.10	21.10	21.10	21.00
25/01/2016	17:20:36	108.0	21.10	21.10	21.00	21.00
25/01/2016	17:20:36	108.2	21.10	21.10	21.00	20.90
25/01/2016	17:20:37	108.4	21.10	21.10	21.00	20.90
25/01/2016	17:20:37	108.6	21.00	21.00	21.00	20.90
25/01/2016	17:20:37	108.8	21.00	21.00	21.00	21.00
25/01/2016	17:20:37	109.0	21.10	21.00	21.00	21.00
25/01/2016	17:20:37	109.2	21.10	21.00	21.00	21.00
25/01/2016	17:20:38	109.4	21.10	21.00	21.00	21.00
25/01/2016	17:20:38	109.6	21.10	21.00	21.00	21.00
25/01/2016	17:20:38	109.8	21.10	21.10	21.00	21.00
25/01/2016	17:20:38	110.0	21.10	21.10	21.00	21.00
25/01/2016	17:20:39	110.2	21.00	21.10	21.00	21.00
25/01/2016	17:20:39	110.4	21.00	21.10	21.00	21.00
25/01/2016	17:20:39	110.6	21.00	21.00	21.00	21.00
25/01/2016	17:20:39	110.8	21.00	21.00	21.00	21.00
25/01/2016	17:20:39	111.0	21.00	21.00	21.00	21.00
25/01/2016	17:20:39	111.2	21.00	21.10	21.00	21.00
25/01/2016	17:20:40	111.4	21.00	21.10	21.00	20.90
25/01/2016	17:20:40	111.6	21.10	21.10	21.00	20.90
25/01/2016	17:20:40	111.8	21.10	21.00	21.00	20.90
25/01/2016	17:20:40	112.0	21.10	21.00	21.00	20.90
25/01/2016	17:20:41	112.2	21.00	21.00	21.00	21.00
25/01/2016	17:20:41	112.4	21.00	21.00	21.00	21.00
25/01/2016	17:20:41	112.6	21.00	21.10	21.00	21.00
25/01/2016	17:20:41	112.8	21.00	21.10	21.00	21.00
25/01/2016	17:20:41	113.0	21.00	21.10	21.00	21.00
25/01/2016	17:20:41	113.2	21.00	21.10	21.00	21.00
25/01/2016	17:20:42	113.4	21.00	21.10	21.00	20.90
25/01/2016	17:20:42	113.6	21.00	21.10	21.00	20.90
25/01/2016	17:20:42	113.8	21.00	21.10	21.00	20.90
25/01/2016	17:20:42	114.0	21.00	21.10	21.00	20.90
25/01/2016	17:20:43	114.2	21.00	21.10	21.10	21.00
25/01/2016	17:20:43	114.4	21.00	21.10	21.10	21.00
25/01/2016	17:20:43	114.6	21.00	21.10	21.00	21.00
25/01/2016	17:20:43	114.8	21.00	21.10	21.00	21.00
25/01/2016	17:20:43	115.0	21.00	21.10	21.00	21.00
25/01/2016	17:20:43	115.2	21.00	21.10	21.00	21.00
25/01/2016	17:20:44	115.4	21.00	21.10	21.00	21.00
25/01/2016	17:20:44	115.6	21.00	21.10	21.00	21.00
25/01/2016	17:20:44	115.8	21.00	21.10	21.00	21.00
25/01/2016	17:20:44	116.1	21.00	21.10	21.00	21.00
25/01/2016	17:20:44	116.2	21.00	21.10	21.00	21.00
25/01/2016	17:20:45	116.4	21.00	21.10	21.00	21.00
25/01/2016	17:20:45	116.6	21.00	21.10	21.00	21.00
25/01/2016	17:20:45	116.9	21.00	21.10	21.00	20.90
25/01/2016	17:20:45	117.0	21.00	21.10	21.00	20.90
25/01/2016	17:20:45	117.2	21.00	21.10	21.00	20.90
25/01/2016	17:20:46	117.4	21.00	21.10	21.00	21.00
25/01/2016	17:20:46	117.7	21.00	21.10	21.00	21.00
25/01/2016	17:20:46	117.8	21.00	21.10	21.00	21.00
25/01/2016	17:20:46	118.1	21.00	21.10	21.00	21.00
25/01/2016	17:20:46	118.2	21.00	21.10	21.00	21.00
25/01/2016	17:20:47	118.4	21.10	21.10	21.00	21.00
25/01/2016	17:20:47	118.6	21.10	21.10	21.00	21.00
25/01/2016	17:20:47	118.8	21.10	21.10	21.00	21.00
25/01/2016	17:20:47	119.0	21.10	21.10	21.00	21.00
25/01/2016	17:20:47	119.2	21.00	21.10	21.00	21.00
25/01/2016	17:20:48	119.4	21.00	21.10	21.10	21.00
25/01/2016	17:20:48	119.6	21.00	21.10	21.10	21.00
25/01/2016	17:20:48	119.8	21.00	21.10	21.10	21.00
25/01/2016	17:20:48	120.1	21.00	21.00	21.10	21.00
25/01/2016	17:20:48	120.2	21.00	21.00	21.10	21.00
25/01/2016	17:20:49	120.4	21.00	21.10	21.10	21.00
25/01/2016	17:20:49	120.6	21.00	21.10	21.00	21.00
25/01/2016	17:20:49	120.8	21.00	21.10	21.00	21.00
25/01/2016	17:20:49	121.0	21.00	21.10	21.00	21.00
25/01/2016	17:20:50	121.2	21.00	21.10	21.00	21.00
25/01/2016	17:20:50	121.4	21.00	21.10	21.00	21.00
25/01/2016	17:20:50	121.6	21.10	21.10	21.00	21.00
25/01/2016	17:20:50	121.9	21.10	21.10	21.00	21.00
25/01/2016	17:20:50	122.0	21.10	21.10	21.00	21.00
25/01/2016	17:20:50	122.2	21.10	21.10	21.00	21.00
25/01/2016	17:20:51	122.4	21.10	21.00	21.00	21.00
25/01/2016	17:20:51	122.6	21.10	21.00	21.00	21.00
25/01/2016	17:20:51	122.8	21.10	21.00	21.00	21.00
25/01/2016	17:20:51	123.0	21.00	21.00	21.00	21.00
25/01/2016	17:20:51	123.2	21.00	21.00	21.00	21.00
25/01/2016	17:20:52	123.4	21.00	21.00	21.00	21.00
25/01/2016	17:20:52	123.6	21.10	21.00	21.00	21.00
25/01/2016	17:20:52	123.9	21.10	21.10	21.00	21.00
25/01/2016	17:20:52	124.0	21.10	21.10	21.00	21.00
25/01/2016	17:20:52	124.2	21.10	21.10	21.00	20.90
25/01/2016	17:20:53	124.4	21.00	21.10	21.00	20.90
25/01/2016	17:20:53	124.6	21.00	21.10	21.00	20.90
25/01/2016	17:20:53	124.8	21.00	21.10	21.00	21.00
25/01/2016	17:20:53	125.0	21.10	21.10	21.00	21.00
25/01/2016	17:20:53	125.2	21.10	21.10	21.00	21.00
25/01/2016	17:20:54	125.4	21.10	21.10	21.00	21.00
25/01/2016	17:20:54	125.6	21.00	21.10	21.00	21.00
25/01/2016	17:20:54	125.8	21.00	21.10	21.00	21.00
25/01/2016	17:20:54	126.0	21.00	21.10	21.00	21.00
25/01/2016	17:20:55	126.2	21.10	21.10	21.00	21.00
25/01/2016	17:20:55	126.4	21.10	21.00	21.00	21.00
25/01/2016	17:20:55	126.7	21.10	21.00	21.00	21.00
25/01/2016	17:20:55	126.8	21.10	21.00	21.00	21.00
25/01/2016	17:20:55	127.0	21.10	21.10	21.00	21.00
25/01/2016	17:20:55	127.2	21.10	21.10	21.00	21.00
25/01/2016	17:20:56	127.4	21.10	21.10	21.00	21.00
25/01/2016	17:20:56	127.6	21.10	21.10	21.00	21.00
25/01/2016	17:20:56	127.8	21.10	21.10	21.00	21.00
25/01/2016	17:20:56	128.0	21.10	21.10	21.00	21.00
25/01/2016	17:20:57	128.2	21.10	21.10	21.00	21.00
25/01/2016	17:20:57	128.4	21.10	21.00	21.00	21.00
25/01/2016	17:20:57	128.6	21.10	21.00	21.00	21.00
25/01/2016	17:20:57	128.8	21.10	21.00	21.00	21.00
25/01/2016	17:20:57	129.0	21.00	21.10	21.00	20.90
25/01/2016	17:20:57	129.2	21.00	21.10	21.00	20.90
25/01/2016	17:20:58	129.4	21.00	21.10	21.00	21.00
25/01/2016	17:20:58	129.6	21.00	21.10	21.00	21.00
25/01/2016	17:20:58	129.8	21.10	21.00	21.00	21.00
25/01/2016	17:20:58	130.0	21.10	21.00	21.00	21.00
25/01/2016	17:20:59	130.2	21.10	21.00	21.00	21.00
25/01/2016	17:20:59	130.4	21.10	21.00	21.00	21.00
25/01/2016	17:20:59	130.6	21.10	21.10	21.00	21.00
25/01/2016	17:20:59	130.8	21.10	21.10	21.00	21.00
25/01/2016	17:20:59	131.0	21.00	21.00	21.00	21.00
25/01/2016	17:20:59	131.2	21.00	21.00	21.00	21.00
25/01/2016	17:21:00	131.4	21.00	21.00	21.00	21.00
25/01/2016	17:21:00	131.6	21.00	21.00	21.00	21.00
25/01/2016	17:21:00	131.8	21.00	21.10	21.00	21.00
25/01/2016	17:21:00	132.0	21.00	21.10	21.00	21.00
25/01/2016	17:21:01	132.2	21.10	21.10	21.00	21.00
25/01/2016	17:21:01	132.4	21.10	21.10	21.00	21.00
25/01/2016	17:21:01	132.6	21.10	21.10	21.00	21.00
25/01/2016	17:21:01	132.9	21.10	21.10	21.00	21.00
25/01/2016	17:21:01	133.0	21.00	21.10	21.00	21.00
25/01/2016	17:21:01	133.2	21.00	21.00	21.00	21.00
25/01/2016	17:21:02	133.4	21.00	21.00	21.00	21.00
25/01/2016	17:21:02	133.7	21.10	21.00	21.00	21.00
25/01/2016	17:21:02	133.9	21.10	21.10	21.00	21.00
25/01/2016	17:21:02	134.0	21.10	21.10	21.00	21.00
25/01/2016	17:21:03	134.2	21.10	21.10	21.00	21.00
25/01/2016	17:21:03	134.5	21.10	21.10	21.00	21.00
25/01/2016	17:21:03	134.6	21.10	21.10	21.00	21.00
25/01/2016	17:21:03	134.8	21.10	21.10	21.00	20.90
25/01/2016	17:21:03	135.0	21.10	21.10	21.00	20.90
25/01/2016	17:21:03	135.2	21.00	21.10	21.00	20.90
25/01/2016	17:21:04	135.4	21.00	21.10	21.00	21.00
25/01/2016	17:21:04	135.6	21.10	21.10	21.00	21.00
25/01/2016	17:21:04	135.8	21.10	21.10	21.00	21.00
25/01/2016	17:21:04	136.0	21.10	21.10	21.00	21.00
25/01/2016	17:21:05	136.2	21.00	21.10	21.00	21.00
25/01/2016	17:21:05	136.4	21.00	21.00	21.00	21.00
25/01/2016	17:21:05	136.6	21.00	21.00	21.00	21.00
25/01/2016	17:21:05	136.8	21.00	21.00	21.00	20.90
25/01/2016	17:21:05	137.0	21.00	21.00	21.00	20.90
25/01/2016	17:21:06	137.2	21.00	21.10	21.00	20.90
25/01/2016	17:21:06	137.4	21.00	21.10	21.00	21.00
25/01/2016	17:21:06	137.6	21.00	21.10	21.00	21.00
25/01/2016	17:21:06	137.8	21.00	21.00	21.00	21.00
25/01/2016	17:21:06	138.0	21.00	21.00	21.00	20.90
25/01/2016	17:21:07	138.2	21.00	21.00	21.00	20.90
25/01/2016	17:21:07	138.4	21.00	21.10	21.00	20.90
25/01/2016	17:21:07	138.6	21.00	21.10	21.00	20.90
25/01/2016	17:21:07	138.8	21.10	21.10	21.00	21.00
25/01/2016	17:21:07	139.0	21.10	21.10	21.00	21.00
25/01/2016	17:21:08	139.2	21.10	21.10	21.00	21.00
25/01/2016	17:21:08	139.4	21.10	21.10	21.00	21.00
25/01/2016	17:21:08	139.6	21.00	21.10	21.00	21.00
25/01/2016	17:21:08	139.8	21.00	21.10	21.00	21.00
25/01/2016	17:21:08	140.0	21.00	21.10	21.10	21.00
25/01/2016	17:21:09	140.2	21.00	21.10	21.10	20.90
25/01/2016	17:21:09	140.4	21.00	21.00	21.10	20.90
25/01/2016	17:21:09	140.7	21.00	21.00	21.10	20.90
25/01/2016	17:21:09	140.8	21.00	21.00	21.10	21.00
25/01/2016	17:21:09	141.0	21.10	21.00	21.10	21.00
25/01/2016	17:21:10	141.2	21.10	21.00	21.00	21.00
25/01/2016	17:21:10	141.5	21.10	21.00	21.00	20.90
25/01/2016	17:21:10	141.6	21.10	21.00	21.00	20.90
25/01/2016	17:21:10	141.8	21.10	21.10	21.00	20.90
25/01/2016	17:21:10	142.0	21.10	21.10	21.00	20.90
25/01/2016	17:21:11	142.2	21.00	21.10	21.00	21.00
25/01/2016	17:21:11	142.4	21.00	21.00	21.00	21.00
25/01/2016	17:21:11	142.7	21.00	21.00	21.00	21.00
25/01/2016	17:21:11	142.8	21.00	21.00	21.00	20.90
25/01/2016	17:21:11	143.0	21.00	21.00	21.00	20.90
25/01/2016	17:21:12	143.2	21.00	21.00	21.00	20.90
25/01/2016	17:21:12	143.5	21.00	21.00	21.00	20.90
25/01/2016	17:21:12	143.6	21.10	21.00	21.00	20.90
25/01/2016	17:21:12	143.8	21.10	21.00	21.00	20.90
25/01/2016	17:21:12	144.0	21.10	21.00	21.00	20.90
25/01/2016	17:21:13	144.2	21.00	21.00	21.00	21.00
25/01/2016	17:21:13	144.4	21.00	21.10	21.00	21.00
25/01/2016	17:21:13	144.6	21.00	21.10	21.00	21.00
25/01/2016	17:21:13	144.8	21.00	21.10	21.00	21.00
25/01/2016	17:21:13	145.0	21.00	21.10	21.00	21.00
25/01/2016	17:21:14	145.2	21.00	21.10	21.10	21.00
25/01/2016	17:21:14	145.4	21.00	21.10	21.10	20.90
25/01/2016	17:21:14	145.6	21.00	21.10	21.10	20.90
25/01/2016	17:21:14	145.8	21.00	21.10	21.00	20.90
25/01/2016	17:21:14	146.0	21.00	21.10	21.00	20.90
25/01/2016	17:21:15	146.2	21.00	21.10	21.00	20.90
25/01/2016	17:21:15	146.4	21.00	21.10	21.00	20.90
25/01/2016	17:21:15	146.7	21.00	21.00	21.00	20.90
25/01/2016	17:21:15	146.8	21.00	21.00	21.00	20.90
25/01/2016	17:21:15	147.0	21.00	21.10	21.00	20.90
25/01/2016	17:21:16	147.2	21.00	21.10	21.00	20.90
25/01/2016	17:21:16	147.4	21.00	21.10	21.00	21.00
25/01/2016	17:21:16	147.6	21.00	21.10	21.00	21.00
25/01/2016	17:21:16	147.8	21.00	21.00	21.00	21.00
25/01/2016	17:21:16	148.0	21.00	21.00	21.00	21.00
25/01/2016	17:21:17	148.2	21.00	21.00	21.00	21.00
25/01/2016	17:21:17	148.5	21.00	21.10	21.00	21.00
25/01/2016	17:21:17	148.7	21.00	21.10	21.00	21.00
25/01/2016	17:21:17	148.8	21.00	21.10	21.00	21.00
25/01/2016	17:21:17	149.0	21.00	21.00	21.00	21.00
25/01/2016	17:21:17	149.2	21.00	21.00	21.00	21.00
25/01/2016	17:21:18	149.4	21.00	21.00	21.00	21.00
25/01/2016	17:21:18	149.6	21.00	21.00	21.00	21.00
25/01/2016	17:21:18	149.8	21.00	21.10	21.00	21.00
25/01/2016	17:21:18	150.0	21.00	21.10	21.00	21.00
25/01/2016	17:21:19	150.2	21.00	21.10	21.00	21.00
25/01/2016	17:21:19	150.5	21.00	21.10	21.00	21.00
25/01/2016	17:21:19	150.6	21.00	21.10	21.00	21.00
25/01/2016	17:21:19	150.8	21.00	21.10	21.00	21.00
25/01/2016	17:21:19	151.0	21.10	21.00	21.00	21.00
25/01/2016	17:21:20	151.3	21.10	21.00	21.00	21.00
25/01/2016	17:21:20	151.4	21.10	21.00	21.00	21.00
25/01/2016	17:21:20	151.6	21.00	21.00	21.00	21.00
25/01/2016	17:21:20	151.8	21.00	21.00	21.00	21.00
25/01/2016	17:21:20	152.0	21.00	21.10	21.00	21.00
25/01/2016	17:21:21	152.2	21.10	21.10	21.00	21.00
25/01/2016	17:21:21	152.4	21.10	21.00	21.00	21.00
25/01/2016	17:21:21	152.6	21.10	21.00	21.00	21.00
25/01/2016	17:21:21	152.8	21.00	21.00	21.00	21.00
25/01/2016	17:21:21	153.0	21.00	21.10	21.00	21.00
25/01/2016	17:21:22	153.3	21.00	21.10	21.10	21.00
25/01/2016	17:21:22	153.4	21.00	21.10	21.10	20.90
25/01/2016	17:21:22	153.6	21.00	21.00	21.10	20.90
25/01/2016	17:21:22	153.8	21.00	21.00	21.10	20.90
25/01/2016	17:21:22	154.0	21.00	21.00	21.00	20.90
25/01/2016	17:21:23	154.2	21.00	21.00	21.00	20.90
25/01/2016	17:21:23	154.4	21.00	21.00	21.00	20.90
25/01/2016	17:21:23	154.6	21.00	21.00	21.00	20.90
25/01/2016	17:21:23	154.8	21.10	21.00	21.00	20.90
25/01/2016	17:21:23	155.0	21.10	21.10	21.00	20.90
25/01/2016	17:21:24	155.2	21.10	21.10	21.10	20.90
25/01/2016	17:21:24	155.4	21.10	21.10	21.10	20.90
25/01/2016	17:21:24	155.6	21.00	21.10	21.10	21.00
25/01/2016	17:21:24	155.8	21.00	21.10	21.10	21.00
25/01/2016	17:21:24	156.0	21.00	21.10	21.00	21.00
25/01/2016	17:21:24	156.2	21.00	21.10	21.00	21.00
25/01/2016	17:21:25	156.4	21.10	21.00	21.00	21.00
25/01/2016	17:21:25	156.6	21.10	21.00	21.00	21.00
25/01/2016	17:21:25	156.8	21.10	21.00	21.00	21.00
25/01/2016	17:21:25	157.0	21.00	21.10	21.00	21.00
25/01/2016	17:21:26	157.2	21.00	21.10	21.00	21.00
25/01/2016	17:21:26	157.5	21.00	21.10	21.00	21.00
25/01/2016	17:21:26	157.6	21.00	21.10	21.00	21.00
25/01/2016	17:21:26	157.8	21.00	21.10	21.00	21.00
25/01/2016	17:21:26	158.0	21.00	21.10	21.00	21.00
25/01/2016	17:21:27	158.3	21.10	21.10	21.00	21.00
25/01/2016	17:21:27	158.4	21.10	21.00	21.00	21.00
25/01/2016	17:21:27	158.6	21.10	21.00	21.00	21.00
25/01/2016	17:21:27	158.8	21.10	21.00	21.00	21.00
25/01/2016	17:21:27	159.0	21.10	21.00	21.00	21.00
25/01/2016	17:21:28	159.2	21.10	21.00	21.10	21.00
25/01/2016	17:21:28	159.5	21.10	21.00	21.10	21.00
25/01/2016	17:21:28	159.6	21.10	21.00	21.10	21.00
25/01/2016	17:21:28	159.8	21.10	21.10	21.10	21.00
25/01/2016	17:21:28	160.0	21.10	21.10	21.00	21.00
25/01/2016	17:21:29	160.3	21.00	21.10	21.00	21.00
25/01/2016	17:21:29	160.4	21.00	21.00	21.00	21.00
25/01/2016	17:21:29	160.6	21.00	21.00	21.00	21.00
25/01/2016	17:21:29	160.8	21.10	21.00	21.00	20.90
25/01/2016	17:21:29	161.1	21.10	21.10	21.00	20.90
25/01/2016	17:21:30	161.2	21.10	21.10	21.00	20.90
25/01/2016	17:21:30	161.5	21.10	21.10	21.00	20.90
25/01/2016	17:21:30	161.6	21.10	21.10	21.00	20.90
25/01/2016	17:21:30	161.8	21.10	21.00	21.00	20.90
25/01/2016	17:21:30	162.0	21.10	21.00	21.00	20.90
25/01/2016	17:21:31	162.2	21.10	21.00	21.00	20.90
25/01/2016	17:21:31	162.4	21.10	21.00	21.00	20.90
25/01/2016	17:21:31	162.6	21.10	21.00	21.00	21.00
25/01/2016	17:21:31	162.8	21.10	21.00	21.00	21.00
25/01/2016	17:21:31	163.0	21.10	21.20	21.00	21.00
25/01/2016	17:21:32	163.2	21.10	21.20	21.00	21.00
25/01/2016	17:21:32	163.5	21.00	21.20	21.00	21.00
25/01/2016	17:21:32	163.6	21.00	21.20	21.00	21.00
25/01/2016	17:21:32	163.8	21.00	21.00	21.00	21.00
25/01/2016	17:21:32	164.0	21.00	21.00	21.00	21.00
25/01/2016	17:21:33	164.2	21.00	21.00	21.00	21.00
25/01/2016	17:21:33	164.4	21.00	21.10	21.00	21.00
25/01/2016	17:21:33	164.6	21.00	21.10	21.00	20.90
25/01/2016	17:21:33	164.8	21.00	21.10	21.00	20.90
25/01/2016	17:21:33	165.0	21.00	21.10	21.00	20.90
25/01/2016	17:21:33	165.2	21.00	21.10	21.00	20.90
25/01/2016	17:21:34	165.4	21.10	21.10	21.10	20.90
25/01/2016	17:21:34	165.6	21.10	21.10	21.10	20.90
25/01/2016	17:21:34	165.8	21.10	21.10	21.00	20.90
25/01/2016	17:21:34	166.0	21.10	21.10	21.00	20.90
25/01/2016	17:21:35	166.2	21.00	21.10	21.00	20.90
25/01/2016	17:21:35	166.4	21.00	21.10	21.00	20.90
25/01/2016	17:21:35	166.6	21.00	21.10	21.00	20.90
25/01/2016	17:21:35	166.8	21.00	21.10	21.00	21.00
25/01/2016	17:21:35	167.0	21.00	21.10	21.00	21.00
25/01/2016	17:21:36	167.3	21.00	21.10	21.00	21.00
25/01/2016	17:21:36	167.4	21.00	21.10	21.00	21.00
25/01/2016	17:21:36	167.6	21.10	21.10	21.00	21.00
25/01/2016	17:21:36	167.8	21.10	21.10	21.00	21.00
25/01/2016	17:21:36	168.1	21.10	21.10	21.00	21.00
25/01/2016	17:21:37	168.2	21.10	21.10	21.00	21.00
25/01/2016	17:21:37	168.4	21.10	21.00	21.00	21.00
25/01/2016	17:21:37	168.6	21.10	21.00	21.00	21.00
25/01/2016	17:21:37	168.8	21.00	21.00	21.00	20.90
25/01/2016	17:21:37	169.0	21.00	21.10	21.00	20.90
25/01/2016	17:21:38	169.3	21.00	21.10	21.00	20.90
25/01/2016	17:21:38	169.4	21.00	21.10	21.00	21.00
25/01/2016	17:21:38	169.6	21.00	21.00	21.00	21.00
25/01/2016	17:21:38	169.8	21.00	21.00	21.00	21.00
25/01/2016	17:21:38	170.1	21.00	21.00	21.00	20.90
25/01/2016	17:21:39	170.2	21.00	21.00	21.00	20.90
25/01/2016	17:21:39	170.4	21.00	21.00	21.00	20.90
25/01/2016	17:21:39	170.6	21.00	21.00	21.00	20.90
25/01/2016	17:21:39	170.8	21.10	21.00	21.00	21.00
25/01/2016	17:21:39	171.0	21.10	21.00	21.00	21.00
25/01/2016	17:21:40	171.2	21.10	21.00	21.00	21.00
25/01/2016	17:21:40	171.4	21.10	21.00	21.00	21.00
25/01/2016	17:21:40	171.6	21.00	21.20	21.00	21.00
25/01/2016	17:21:40	171.8	21.00	21.20	21.00	21.00
25/01/2016	17:21:40	172.0	21.00	21.20	21.00	21.00
25/01/2016	17:21:40	172.2	21.00	21.20	21.00	21.00
25/01/2016	17:21:41	172.4	21.00	21.10	21.00	21.00
25/01/2016	17:21:41	172.6	21.00	21.10	21.00	21.00
25/01/2016	17:21:41	172.8	21.10	21.10	21.00	21.00
25/01/2016	17:21:41	173.0	21.10	21.10	21.00	21.00
25/01/2016	17:21:42	173.2	21.10	21.10	21.00	21.00
25/01/2016	17:21:42	173.4	21.10	21.10	21.00	21.00
25/01/2016	17:21:42	173.6	21.10	21.20	21.00	21.00
25/01/2016	17:21:42	173.8	21.10	21.20	21.00	21.00
25/01/2016	17:21:42	174.0	21.10	21.20	21.00	21.00
25/01/2016	17:21:43	174.3	21.10	21.20	21.00	21.00
25/01/2016	17:21:43	174.4	21.10	21.00	21.00	21.00
25/01/2016	17:21:43	174.6	21.10	21.00	21.00	21.00
25/01/2016	17:21:43	174.8	21.10	21.00	21.00	21.00
25/01/2016	17:21:43	175.1	21.10	21.00	21.00	21.00
25/01/2016	17:21:44	175.2	21.10	21.00	21.00	21.00
25/01/2016	17:21:44	175.4	21.10	21.00	21.00	21.00
25/01/2016	17:21:44	175.6	21.10	21.10	21.00	21.00
25/01/2016	17:21:44	175.8	21.10	21.10	21.00	21.00
25/01/2016	17:21:44	176.0	21.10	21.10	21.00	21.00
25/01/2016	17:21:45	176.3	21.10	21.10	21.00	21.00
25/01/2016	17:21:45	176.4	21.10	21.00	21.00	21.00
25/01/2016	17:21:45	176.6	21.10	21.00	21.00	21.00
25/01/2016	17:21:45	176.8	21.00	21.00	21.00	21.00
25/01/2016	17:21:45	177.1	21.00	21.10	21.00	21.00
25/01/2016	17:21:46	177.2	21.00	21.10	21.00	21.00
25/01/2016	17:21:46	177.4	21.00	21.10	21.00	20.90
25/01/2016	17:21:46	177.6	21.10	21.00	21.00	20.90
25/01/2016	17:21:46	177.9	21.10	21.00	21.00	20.90
25/01/2016	17:21:46	178.0	21.10	21.00	21.00	21.00
25/01/2016	17:21:47	178.2	21.10	21.00	21.00	21.00
25/01/2016	17:21:47	178.4	21.10	21.00	21.00	21.00
25/01/2016	17:21:47	178.6	21.10	21.00	21.00	21.00
25/01/2016	17:21:47	178.8	21.20	21.00	21.00	21.00
25/01/2016	17:21:47	179.0	21.20	21.10	21.00	21.00
25/01/2016	17:21:48	179.2	21.20	21.10	20.90	21.00
25/01/2016	17:21:48	179.4	21.10	21.10	20.90	21.00
25/01/2016	17:21:48	179.6	21.10	21.20	20.90	21.00
25/01/2016	17:21:48	179.9	21.10	21.20	21.00	21.00
25/01/2016	17:21:48	180.0	21.10	21.20	21.00	21.00
25/01/2016	17:21:49	180.2	21.00	21.00	21.00	21.00
25/01/2016	17:21:49	180.4	21.00	21.00	21.00	21.00
25/01/2016	17:21:49	180.6	21.00	21.00	21.00	21.00
25/01/2016	17:21:49	180.8	21.10	21.00	21.00	21.00
25/01/2016	17:21:49	181.0	21.10	21.10	21.00	21.00
25/01/2016	17:21:50	181.2	21.10	21.10	21.00	21.00
25/01/2016	17:21:50	181.4	21.10	21.10	21.00	21.00
25/01/2016	17:21:50	181.6	21.10	21.00	21.00	21.00
25/01/2016	17:21:50	181.8	21.10	21.00	21.00	21.00
25/01/2016	17:21:50	182.0	21.10	21.00	21.00	21.00
25/01/2016	17:21:51	182.2	21.10	21.00	21.00	20.90
25/01/2016	17:21:51	182.4	21.10	21.00	21.00	20.90
25/01/2016	17:21:51	182.6	21.10	21.00	21.00	21.00
25/01/2016	17:21:51	182.8	21.10	21.00	21.00	21.00
25/01/2016	17:21:51	183.0	21.00	21.10	21.00	21.00
25/01/2016	17:21:52	183.2	21.00	21.10	21.00	21.00
25/01/2016	17:21:52	183.4	21.00	21.10	21.00	21.00
25/01/2016	17:21:52	183.6	21.10	21.00	21.00	21.00
25/01/2016	17:21:52	183.8	21.10	21.00	21.00	21.00
25/01/2016	17:21:52	184.0	21.10	21.00	21.00	21.00
25/01/2016	17:21:53	184.2	21.10	21.00	21.00	20.90
25/01/2016	17:21:53	184.4	21.10	21.10	21.00	20.90
25/01/2016	17:21:53	184.6	21.10	21.10	21.00	21.00
25/01/2016	17:21:53	184.8	21.10	21.10	21.00	21.00
25/01/2016	17:21:53	185.0	21.10	21.10	21.00	21.00
25/01/2016	17:21:54	185.2	21.10	21.10	21.00	21.00
25/01/2016	17:21:54	185.4	21.10	21.10	21.00	21.00
25/01/2016	17:21:54	185.6	21.00	21.10	21.00	21.00
25/01/2016	17:21:54	185.8	21.00	21.10	21.00	21.00
25/01/2016	17:21:54	186.1	21.00	21.10	21.00	21.00
25/01/2016	17:21:55	186.2	21.10	21.10	21.00	21.00
25/01/2016	17:21:55	186.4	21.10	21.10	21.00	21.00
25/01/2016	17:21:55	186.6	21.10	21.10	21.00	21.00
25/01/2016	17:21:55	186.9	21.10	21.10	21.00	21.00
25/01/2016	17:21:55	187.0	21.10	21.10	21.00	21.00
25/01/2016	17:21:56	187.2	21.10	21.10	21.00	21.00
25/01/2016	17:21:56	187.4	21.10	21.10	21.00	21.00
25/01/2016	17:21:56	187.6	21.00	21.10	21.00	20.90
25/01/2016	17:21:56	187.8	21.00	21.10	21.00	20.90
25/01/2016	17:21:56	188.0	21.00	21.10	21.00	21.00
25/01/2016	17:21:57	188.2	21.00	21.10	21.00	21.00
25/01/2016	17:21:57	188.4	21.00	21.20	21.00	21.00
25/01/2016	17:21:57	188.6	21.00	21.20	21.00	21.00
25/01/2016	17:21:57	188.8	21.00	21.20	21.00	21.00
25/01/2016	17:21:57	189.0	21.00	21.20	21.00	21.00
25/01/2016	17:21:58	189.2	21.00	21.10	21.10	21.00
25/01/2016	17:21:58	189.4	21.00	21.10	21.10	21.00
25/01/2016	17:21:58	189.6	21.10	21.10	21.10	20.90
25/01/2016	17:21:58	189.8	21.10	21.10	21.00	20.90
25/01/2016	17:21:59	190.1	21.10	21.10	21.00	21.00
25/01/2016	17:21:59	190.2	21.10	21.10	21.00	21.00
25/01/2016	17:21:59	190.4	21.10	21.10	21.10	21.00
25/01/2016	17:21:59	190.6	21.10	21.10	21.10	20.90
25/01/2016	17:21:59	190.8	21.00	21.10	21.10	20.90
25/01/2016	17:21:59	191.0	21.00	21.10	21.10	20.90
25/01/2016	17:22:00	191.2	21.00	21.10	21.00	21.00
25/01/2016	17:22:00	191.4	21.00	21.10	21.00	21.00
25/01/2016	17:22:00	191.6	21.10	21.10	21.00	21.00
25/01/2016	17:22:00	191.8	21.10	21.10	21.00	21.00
25/01/2016	17:22:01	192.1	21.10	21.10	21.10	21.00
25/01/2016	17:22:01	192.2	21.10	21.10	21.10	21.00
25/01/2016	17:22:01	192.4	21.10	21.10	21.00	21.00
25/01/2016	17:22:01	192.6	21.10	21.10	21.00	21.00
25/01/2016	17:22:01	192.8	21.00	21.10	21.00	21.00
25/01/2016	17:22:01	193.0	21.00	21.10	21.00	21.00
25/01/2016	17:22:02	193.2	21.00	21.10	21.00	21.00
25/01/2016	17:22:02	193.4	21.10	21.10	21.00	21.00
25/01/2016	17:22:02	193.6	21.10	21.00	21.00	21.00
25/01/2016	17:22:02	193.9	21.10	21.00	21.10	21.00
25/01/2016	17:22:02	194.0	21.10	21.00	21.10	21.00
25/01/2016	17:22:03	194.2	21.00	21.00	21.10	21.00
25/01/2016	17:22:03	194.4	21.00	21.10	21.10	21.00
25/01/2016	17:22:03	194.6	21.00	21.10	21.10	21.00
25/01/2016	17:22:03	194.8	21.10	21.10	21.10	20.90
25/01/2016	17:22:03	195.0	21.10	21.10	21.10	20.90
25/01/2016	17:22:04	195.2	21.10	21.10	21.00	20.90
25/01/2016	17:22:04	195.4	21.10	21.10	21.00	21.00
25/01/2016	17:22:04	195.6	21.10	21.10	21.00	21.00
25/01/2016	17:22:04	195.9	21.10	21.10	21.10	21.00
25/01/2016	17:22:04	196.0	21.10	21.10	21.10	21.00
25/01/2016	17:22:05	196.2	21.10	21.00	21.10	21.00
25/01/2016	17:22:05	196.4	21.10	21.00	21.10	21.00
25/01/2016	17:22:05	196.7	21.10	21.00	21.10	21.00
25/01/2016	17:22:05	196.8	21.10	21.00	21.10	21.00
25/01/2016	17:22:05	197.0	21.10	21.10	21.10	21.00
25/01/2016	17:22:06	197.2	21.10	21.10	21.10	21.00
25/01/2016	17:22:06	197.4	21.10	21.10	21.00	21.00
25/01/2016	17:22:06	197.6	21.10	21.10	21.00	21.00
25/01/2016	17:22:06	197.8	21.10	21.10	21.00	21.00
25/01/2016	17:22:06	198.0	21.10	21.10	21.00	21.00
25/01/2016	17:22:07	198.2	21.10	21.10	21.00	21.00
25/01/2016	17:22:07	198.4	21.10	21.10	21.10	21.00
25/01/2016	17:22:07	198.6	21.10	21.10	21.10	21.00
25/01/2016	17:22:07	198.8	21.10	21.10	21.10	21.00
25/01/2016	17:22:07	199.0	21.10	21.10	21.10	21.00
25/01/2016	17:22:08	199.2	21.10	21.10	21.10	21.00
25/01/2016	17:22:08	199.4	21.10	21.10	21.00	21.00
25/01/2016	17:22:08	199.6	21.10	21.10	21.00	21.00
25/01/2016	17:22:08	199.8	21.10	21.10	21.10	21.00
25/01/2016	17:22:08	200.0	21.10	21.10	21.10	20.90
25/01/2016	17:22:09	200.2	21.10	21.10	21.10	20.90
25/01/2016	17:22:09	200.4	21.10	21.10	21.00	20.90
25/01/2016	17:22:09	200.6	21.10	21.10	21.00	20.90
25/01/2016	17:22:09	200.9	21.10	21.10	21.00	20.90
25/01/2016	17:22:10	201.0	21.10	21.10	21.10	20.90
25/01/2016	17:22:10	201.2	21.10	21.10	21.10	20.90
25/01/2016	17:22:10	201.4	21.10	21.10	21.10	21.00
25/01/2016	17:22:10	201.7	21.10	21.10	21.10	21.00
25/01/2016	17:22:10	201.8	21.10	21.10	21.00	21.00
25/01/2016	17:22:10	202.0	21.10	21.10	21.00	21.00
25/01/2016	17:22:11	202.2	21.10	21.10	21.00	21.00
25/01/2016	17:22:11	202.4	21.10	21.10	21.10	21.00
25/01/2016	17:22:11	202.6	21.10	21.10	21.10	21.00
25/01/2016	17:22:11	202.9	21.10	21.10	21.10	21.00
25/01/2016	17:22:11	203.0	21.10	21.20	21.10	21.00
25/01/2016	17:22:12	203.2	21.10	21.20	21.00	21.00
25/01/2016	17:22:12	203.4	21.10	21.20	21.00	21.00
25/01/2016	17:22:12	203.7	21.10	21.10	21.00	21.00
25/01/2016	17:22:12	203.8	21.10	21.10	21.00	21.00
25/01/2016	17:22:12	204.0	21.10	21.10	21.00	21.00
25/01/2016	17:22:13	204.2	21.10	21.10	21.00	21.00
25/01/2016	17:22:13	204.5	21.10	21.10	21.00	21.00
25/01/2016	17:22:13	204.6	21.10	21.10	21.00	21.00
25/01/2016	17:22:13	204.9	21.10	21.10	21.00	21.00
25/01/2016	17:22:13	205.0	21.10	21.10	21.00	21.00
25/01/2016	17:22:14	205.2	21.10	21.10	21.00	21.00
25/01/2016	17:22:14	205.4	21.10	21.10	21.00	21.00
25/01/2016	17:22:14	205.6	21.10	21.10	21.00	21.00
25/01/2016	17:22:14	205.8	21.10	21.10	21.00	21.00
25/01/2016	17:22:15	206.0	21.10	21.10	21.00	21.00
25/01/2016	17:22:15	206.2	21.10	21.10	21.00	21.00
25/01/2016	17:22:15	206.5	21.10	21.10	21.00	21.00
25/01/2016	17:22:15	206.6	21.10	21.10	21.00	21.00
25/01/2016	17:22:15	206.9	21.10	21.00	21.00	21.00
25/01/2016	17:22:15	207.0	21.10	21.00	21.00	21.00
25/01/2016	17:22:16	207.2	21.10	21.00	21.00	21.00
25/01/2016	17:22:16	207.4	21.10	21.00	21.00	21.00
25/01/2016	17:22:16	207.6	21.10	21.10	21.00	21.00
25/01/2016	17:22:16	207.8	21.10	21.10	21.00	21.00
25/01/2016	17:22:17	208.0	21.10	21.10	21.10	21.00
25/01/2016	17:22:17	208.2	21.10	21.10	21.10	21.00
25/01/2016	17:22:17	208.5	21.10	21.10	21.00	21.00
25/01/2016	17:22:17	208.6	21.10	21.10	21.00	21.00
25/01/2016	17:22:17	208.8	21.10	21.10	21.00	21.00
25/01/2016	17:22:17	209.0	21.10	21.10	21.00	21.00
25/01/2016	17:22:18	209.2	21.10	21.10	21.10	21.00
25/01/2016	17:22:18	209.4	21.10	21.10	21.10	21.00
25/01/2016	17:22:18	209.6	21.20	21.10	21.10	21.00
25/01/2016	17:22:18	209.8	21.20	21.10	21.00	21.00
25/01/2016	17:22:18	210.0	21.20	21.10	21.00	21.00
25/01/2016	17:22:19	210.2	21.10	21.10	21.00	21.00
25/01/2016	17:22:19	210.4	21.10	21.10	21.10	21.00
25/01/2016	17:22:19	210.6	21.10	21.10	21.10	21.00
25/01/2016	17:22:19	210.8	21.10	21.10	21.10	21.00
25/01/2016	17:22:19	211.0	21.10	21.10	21.10	21.00
25/01/2016	17:22:20	211.2	21.10	21.10	21.00	21.00
25/01/2016	17:22:20	211.4	21.10	21.10	21.00	21.00
25/01/2016	17:22:20	211.6	21.10	21.10	21.00	21.00
25/01/2016	17:22:20	211.8	21.10	21.10	21.10	21.00
25/01/2016	17:22:20	212.0	21.10	21.10	21.10	21.00
25/01/2016	17:22:21	212.2	21.10	21.00	21.10	21.00
25/01/2016	17:22:21	212.4	21.10	21.00	21.10	21.00
25/01/2016	17:22:21	212.7	21.10	21.00	21.10	21.00
25/01/2016	17:22:21	212.8	21.10	21.00	21.10	21.00
25/01/2016	17:22:21	213.0	21.10	21.10	21.10	21.00
25/01/2016	17:22:22	213.2	21.10	21.10	21.10	21.00
25/01/2016	17:22:22	213.5	21.20	21.10	21.10	21.00
25/01/2016	17:22:22	213.6	21.20	21.20	21.10	21.00
25/01/2016	17:22:22	213.8	21.20	21.20	21.10	21.00
25/01/2016	17:22:22	214.0	21.20	21.20	21.10	21.00
25/01/2016	17:22:23	214.2	21.10	21.10	21.10	21.00
25/01/2016	17:22:23	214.4	21.10	21.10	21.00	21.00
25/01/2016	17:22:23	214.7	21.10	21.10	21.00	21.00
25/01/2016	17:22:23	214.8	21.10	21.10	21.00	21.00
25/01/2016	17:22:23	215.0	21.10	21.10	21.00	21.00
25/01/2016	17:22:24	215.2	21.10	21.10	21.10	21.00
25/01/2016	17:22:24	215.4	21.10	21.10	21.10	21.00
25/01/2016	17:22:24	215.6	21.10	21.10	21.10	21.00
25/01/2016	17:22:24	215.8	21.10	21.10	21.10	21.00
25/01/2016	17:22:24	216.0	21.10	21.10	21.10	21.00
25/01/2016	17:22:25	216.2	21.10	21.10	21.10	21.00
25/01/2016	17:22:25	216.4	21.10	21.10	21.10	21.00
25/01/2016	17:22:25	216.6	21.10	21.10	21.10	21.00
25/01/2016	17:22:25	216.8	21.10	21.10	21.10	21.00
25/01/2016	17:22:26	217.0	21.10	21.10	21.10	21.00
25/01/2016	17:22:26	217.2	21.10	21.10	21.10	21.00
25/01/2016	17:22:26	217.4	21.20	21.10	21.10	21.00
25/01/2016	17:22:26	217.6	21.20	21.10	21.10	21.00
25/01/2016	17:22:26	217.8	21.20	21.00	21.10	21.00
25/01/2016	17:22:26	218.0	21.20	21.00	21.10	21.00
25/01/2016	17:22:27	218.2	21.20	21.00	21.10	21.00
25/01/2016	17:22:27	218.4	21.20	21.00	21.10	21.00
25/01/2016	17:22:27	218.6	21.20	21.00	21.10	21.00
25/01/2016	17:22:27	218.8	21.20	21.00	21.10	21.00
25/01/2016	17:22:28	219.0	21.20	21.10	21.00	21.00
25/01/2016	17:22:28	219.2	21.20	21.10	21.00	21.00
25/01/2016	17:22:28	219.4	21.10	21.10	21.00	21.00
25/01/2016	17:22:28	219.7	21.10	21.10	21.00	21.00
25/01/2016	17:22:28	219.8	21.10	21.10	21.10	21.00
25/01/2016	17:22:28	220.0	21.10	21.10	21.10	21.00
25/01/2016	17:22:29	220.2	21.20	21.10	21.10	21.00
25/01/2016	17:22:29	220.4	21.20	21.10	21.10	21.00
25/01/2016	17:22:29	220.6	21.20	21.10	21.00	21.00
25/01/2016	17:22:29	220.8	21.10	21.10	21.00	21.00
25/01/2016	17:22:30	221.0	21.10	21.10	21.10	21.00
25/01/2016	17:22:30	221.2	21.10	21.10	21.10	21.00
25/01/2016	17:22:30	221.4	21.20	21.10	21.10	21.10
25/01/2016	17:22:30	221.7	21.20	21.00	21.10	21.10
25/01/2016	17:22:30	221.8	21.20	21.00	21.10	21.10
25/01/2016	17:22:30	222.0	21.20	21.00	21.10	21.00
25/01/2016	17:22:31	222.2	21.10	21.00	21.10	21.00
25/01/2016	17:22:31	222.5	21.10	21.00	21.00	21.00
25/01/2016	17:22:31	222.6	21.10	21.00	21.00	21.00
25/01/2016	17:22:31	222.8	21.10	21.10	21.00	21.00
25/01/2016	17:22:32	223.0	21.10	21.10	21.00	21.00
25/01/2016	17:22:32	223.3	21.10	21.10	21.00	21.00
25/01/2016	17:22:32	223.4	21.10	21.10	21.00	21.00
25/01/2016	17:22:32	223.6	21.10	21.10	21.00	21.00
25/01/2016	17:22:32	223.8	21.10	21.10	21.00	21.00
25/01/2016	17:22:33	224.0	21.10	21.10	21.00	21.00
25/01/2016	17:22:33	224.2	21.10	21.10	21.00	21.00
25/01/2016	17:22:33	224.4	21.10	21.10	21.10	21.00
25/01/2016	17:22:33	224.6	21.10	21.10	21.10	21.00
25/01/2016	17:22:33	224.8	21.10	21.10	21.10	21.00
25/01/2016	17:22:33	225.0	21.10	21.10	21.10	21.00
25/01/2016	17:22:34	225.2	21.10	21.10	21.10	21.00
25/01/2016	17:22:34	225.4	21.10	21.10	21.10	21.00
25/01/2016	17:22:34	225.6	21.20	21.20	21.10	21.00
25/01/2016	17:22:34	225.8	21.20	21.20	21.10	21.00
25/01/2016	17:22:35	226.0	21.20	21.20	21.10	21.00
25/01/2016	17:22:35	226.2	21.20	21.20	21.10	21.00
25/01/2016	17:22:35	226.4	21.20	21.10	21.00	21.00
25/01/2016	17:22:35	226.6	21.20	21.10	21.00	21.00
25/01/2016	17:22:35	226.8	21.10	21.10	21.00	21.00
25/01/2016	17:22:35	227.0	21.10	21.10	21.10	21.00
25/01/2016	17:22:36	227.2	21.10	21.10	21.10	21.10
25/01/2016	17:22:36	227.4	21.10	21.10	21.10	21.10
25/01/2016	17:22:36	227.6	21.10	21.10	21.00	21.10
25/01/2016	17:22:36	227.8	21.10	21.10	21.00	21.10
25/01/2016	17:22:37	228.0	21.10	21.10	21.00	21.00
25/01/2016	17:22:37	228.2	21.10	21.10	21.00	21.00
25/01/2016	17:22:37	228.4	21.10	21.00	21.10	21.00
25/01/2016	17:22:37	228.6	21.10	21.00	21.10	21.00
25/01/2016	17:22:37	228.8	21.10	21.00	21.10	21.00
25/01/2016	17:22:37	229.0	21.10	21.20	21.10	21.00
25/01/2016	17:22:38	229.2	21.10	21.20	21.10	21.00
25/01/2016	17:22:38	229.5	21.10	21.20	21.10	21.00
25/01/2016	17:22:38	229.6	21.10	21.10	21.10	21.00
25/01/2016	17:22:38	229.8	21.10	21.10	21.10	21.00
25/01/2016	17:22:39	230.0	21.20	21.10	21.10	21.00
25/01/2016	17:22:39	230.3	21.20	21.10	21.10	21.00
25/01/2016	17:22:39	230.4	21.20	21.10	21.10	21.00
25/01/2016	17:22:39	230.6	21.20	21.10	21.10	21.00
25/01/2016	17:22:39	230.8	21.20	21.10	21.10	21.00
25/01/2016	17:22:39	231.0	21.20	21.10	21.10	21.00
25/01/2016	17:22:40	231.2	21.20	21.10	21.10	21.00
25/01/2016	17:22:40	231.5	21.20	21.10	21.10	21.00
25/01/2016	17:22:40	231.6	21.20	21.10	21.10	21.00
25/01/2016	17:22:40	231.8	21.20	21.10	21.10	21.00
25/01/2016	17:22:41	232.0	21.20	21.10	21.10	21.00
25/01/2016	17:22:41	232.3	21.20	21.10	21.10	21.00
25/01/2016	17:22:41	232.4	21.20	21.10	21.10	21.00
25/01/2016	17:22:41	232.6	21.20	21.10	21.10	21.00
25/01/2016	17:22:41	232.8	21.20	21.10	21.10	21.00
25/01/2016	17:22:41	233.0	21.10	21.20	21.10	21.00
25/01/2016	17:22:42	233.2	21.10	21.20	21.10	21.00
25/01/2016	17:22:42	233.4	21.20	21.20	21.10	21.00
25/01/2016	17:22:42	233.6	21.20	21.10	21.10	21.00
25/01/2016	17:22:42	233.8	21.20	21.10	21.10	21.00
25/01/2016	17:22:42	234.0	21.20	21.10	21.10	21.00
25/01/2016	17:22:43	234.2	21.20	21.10	21.10	21.00
25/01/2016	17:22:43	234.4	21.20	21.10	21.10	21.00
25/01/2016	17:22:43	234.6	21.10	21.10	21.10	21.00
25/01/2016	17:22:43	234.8	21.10	21.10	21.10	21.00
25/01/2016	17:22:43	235.0	21.10	21.10	21.10	21.00
25/01/2016	17:22:44	235.2	21.10	21.10	21.10	21.00
25/01/2016	17:22:44	235.5	21.20	21.10	21.10	21.00
25/01/2016	17:22:44	235.6	21.20	21.10	21.10	21.00
25/01/2016	17:22:44	235.8	21.20	21.10	21.00	21.10
25/01/2016	17:22:44	236.0	21.20	21.10	21.00	21.10
25/01/2016	17:22:45	236.2	21.20	21.20	21.00	21.10
25/01/2016	17:22:45	236.4	21.20	21.20	21.00	21.10
25/01/2016	17:22:45	236.6	21.20	21.20	21.10	21.00
25/01/2016	17:22:45	236.8	21.20	21.20	21.10	21.00
25/01/2016	17:22:45	237.0	21.20	21.10	21.10	21.00
25/01/2016	17:22:46	237.2	21.20	21.10	21.10	21.00
25/01/2016	17:22:46	237.4	21.20	21.10	21.10	21.00
25/01/2016	17:22:46	237.6	21.20	21.10	21.10	21.00
25/01/2016	17:22:46	237.8	21.20	21.10	21.10	21.00
25/01/2016	17:22:46	238.0	21.20	21.10	21.10	21.00
25/01/2016	17:22:47	238.2	21.20	21.20	21.10	21.00
25/01/2016	17:22:47	238.4	21.20	21.20	21.10	21.00
25/01/2016	17:22:47	238.6	21.20	21.20	21.10	21.00
25/01/2016	17:22:47	238.8	21.20	21.20	21.10	21.00
25/01/2016	17:22:47	239.0	21.20	21.20	21.10	21.00
25/01/2016	17:22:48	239.3	21.20	21.20	21.10	21.00
25/01/2016	17:22:48	239.4	21.20	21.20	21.10	21.00
25/01/2016	17:22:48	239.6	21.20	21.10	21.10	21.00
25/01/2016	17:22:48	239.8	21.20	21.10	21.10	21.10
25/01/2016	17:22:48	240.1	21.20	21.10	21.10	21.10
25/01/2016	17:22:49	240.2	21.20	21.10	21.10	21.10
25/01/2016	17:22:49	240.4	21.20	21.10	21.10	21.10
25/01/2016	17:22:49	240.6	21.20	21.10	21.10	21.10
25/01/2016	17:22:49	240.8	21.20	21.10	21.10	21.00
25/01/2016	17:22:49	241.0	21.20	21.10	21.10	21.00
25/01/2016	17:22:50	241.3	21.20	21.10	21.10	21.00
25/01/2016	17:22:50	241.4	21.20	21.10	21.10	21.00
25/01/2016	17:22:50	241.6	21.20	21.10	21.10	21.00
25/01/2016	17:22:50	241.8	21.20	21.10	21.10	21.00
25/01/2016	17:22:50	242.0	21.20	21.10	21.10	21.00
25/01/2016	17:22:51	242.2	21.20	21.10	21.10	21.00
25/01/2016	17:22:51	242.4	21.20	21.10	21.10	21.00
25/01/2016	17:22:51	242.6	21.20	21.10	21.10	21.00
25/01/2016	17:22:51	242.8	21.20	21.10	21.10	21.00
25/01/2016	17:22:51	243.0	21.20	21.10	21.10	21.00
25/01/2016	17:22:52	243.2	21.20	21.10	21.10	21.10
25/01/2016	17:22:52	243.4	21.20	21.10	21.10	21.10
25/01/2016	17:22:52	243.6	21.20	21.10	21.10	21.10
25/01/2016	17:22:52	243.8	21.20	21.10	21.10	21.00
25/01/2016	17:22:52	244.0	21.20	21.10	21.10	21.00
25/01/2016	17:22:53	244.2	21.20	21.10	21.10	21.00
25/01/2016	17:22:53	244.4	21.20	21.10	21.10	21.00
25/01/2016	17:22:53	244.6	21.20	21.10	21.10	21.00
25/01/2016	17:22:53	244.8	21.20	21.10	21.10	21.00
25/01/2016	17:22:53	245.0	21.20	21.10	21.10	21.00
25/01/2016	17:22:54	245.2	21.20	21.10	21.10	21.00
25/01/2016	17:22:54	245.4	21.20	21.10	21.10	21.00
25/01/2016	17:22:54	245.6	21.20	21.10	21.00	21.00
25/01/2016	17:22:54	245.8	21.20	21.10	21.00	21.00
25/01/2016	17:22:54	246.0	21.20	21.10	21.00	21.00
25/01/2016	17:22:55	246.3	21.20	21.10	21.00	21.00
25/01/2016	17:22:55	246.4	21.20	21.10	21.00	21.00
25/01/2016	17:22:55	246.6	21.20	21.10	21.00	21.10
25/01/2016	17:22:55	246.8	21.20	21.10	21.00	21.10
25/01/2016	17:22:55	247.0	21.20	21.10	21.00	21.10
25/01/2016	17:22:56	247.2	21.20	21.10	21.10	21.00
25/01/2016	17:22:56	247.4	21.20	21.10	21.10	21.00
25/01/2016	17:22:56	247.6	21.20	21.10	21.10	21.00
25/01/2016	17:22:56	247.8	21.20	21.10	21.10	21.10
25/01/2016	17:22:56	248.0	21.20	21.10	21.10	21.10
25/01/2016	17:22:57	248.2	21.20	21.10	21.10	21.10
25/01/2016	17:22:57	248.4	21.20	21.10	21.10	21.10
25/01/2016	17:22:57	248.6	21.20	21.10	21.10	21.00
25/01/2016	17:22:57	248.8	21.20	21.10	21.10	21.00
25/01/2016	17:22:57	249.1	21.20	21.10	21.10	21.00
25/01/2016	17:22:58	249.2	21.20	21.10	21.10	21.00
25/01/2016	17:22:58	249.4	21.20	21.10	21.10	21.00
25/01/2016	17:22:58	249.6	21.20	21.10	21.10	21.00
25/01/2016	17:22:58	249.8	21.20	21.10	21.10	21.00
25/01/2016	17:22:58	250.0	21.20	21.10	21.10	21.00
25/01/2016	17:22:59	250.3	21.20	21.10	21.10	21.00
25/01/2016	17:22:59	250.4	21.20	21.10	21.10	21.00
25/01/2016	17:22:59	250.6	21.20	21.10	21.10	21.00
25/01/2016	17:22:59	250.8	21.20	21.10	21.10	21.00
25/01/2016	17:22:59	251.0	21.20	21.10	21.10	21.00
25/01/2016	17:23:00	251.2	21.20	21.10	21.10	21.00
25/01/2016	17:23:00	251.4	21.20	21.10	21.10	21.10
25/01/2016	17:23:00	251.6	21.20	21.10	21.10	21.10
25/01/2016	17:23:00	251.8	21.20	21.10	21.10	21.00
25/01/2016	17:23:00	252.0	21.20	21.10	21.10	21.00
25/01/2016	17:23:01	252.3	21.20	21.20	21.10	21.00
25/01/2016	17:23:01	252.4	21.20	21.20	21.10	21.00
25/01/2016	17:23:01	252.6	21.20	21.20	21.10	21.10
25/01/2016	17:23:01	252.8	21.20	21.20	21.10	21.10
25/01/2016	17:23:01	253.0	21.20	21.20	21.10	21.10
25/01/2016	17:23:02	253.2	21.20	21.20	21.10	21.00
25/01/2016	17:23:02	253.4	21.20	21.20	21.10	21.00
25/01/2016	17:23:02	253.6	21.20	21.20	21.10	21.00
25/01/2016	17:23:02	253.8	21.20	21.20	21.10	21.10
25/01/2016	17:23:02	254.0	21.20	21.20	21.10	21.10
25/01/2016	17:23:03	254.3	21.20	21.20	21.10	21.10
25/01/2016	17:23:03	254.4	21.20	21.20	21.10	21.10
25/01/2016	17:23:03	254.6	21.20	21.20	21.10	21.00
25/01/2016	17:23:03	254.8	21.20	21.20	21.10	21.00
25/01/2016	17:23:03	255.0	21.20	21.10	21.10	21.00
25/01/2016	17:23:04	255.2	21.20	21.10	21.10	21.00
25/01/2016	17:23:04	255.4	21.20	21.10	21.10	21.00
25/01/2016	17:23:04	255.6	21.20	21.10	21.10	21.00
25/01/2016	17:23:04	255.8	21.20	21.10	21.10	21.10
25/01/2016	17:23:04	256.1	21.20	21.10	21.10	21.10
25/01/2016	17:23:05	256.3	21.20	21.10	21.10	21.10
25/01/2016	17:23:05	256.4	21.20	21.10	21.10	21.10
25/01/2016	17:23:05	256.6	21.20	21.10	21.10	21.10
25/01/2016	17:23:05	256.9	21.20	21.10	21.10	21.10
25/01/2016	17:23:05	257.0	21.20	21.10	21.10	21.10
25/01/2016	17:23:06	257.2	21.20	21.10	21.10	21.00
25/01/2016	17:23:06	257.4	21.20	21.10	21.10	21.00
25/01/2016	17:23:06	257.6	21.20	21.10	21.10	21.00
25/01/2016	17:23:06	257.8	21.20	21.10	21.10	21.10
25/01/2016	17:23:06	258.0	21.20	21.10	21.10	21.10
25/01/2016	17:23:07	258.2	21.20	21.10	21.10	21.10
25/01/2016	17:23:07	258.4	21.20	21.10	21.10	21.10
25/01/2016	17:23:07	258.6	21.20	21.10	21.10	21.00
25/01/2016	17:23:07	258.9	21.20	21.10	21.10	21.00
25/01/2016	17:23:07	259.0	21.20	21.10	21.10	21.00
25/01/2016	17:23:08	259.2	21.20	21.10	21.10	21.00
25/01/2016	17:23:08	259.4	21.20	21.10	21.10	21.00
25/01/2016	17:23:08	259.6	21.20	21.20	21.20	21.00
25/01/2016	17:23:08	259.8	21.20	21.20	21.20	21.00
25/01/2016	17:23:08	260.0	21.20	21.20	21.20	21.00
25/01/2016	17:23:09	260.2	21.20	21.10	21.20	21.00
25/01/2016	17:23:09	260.4	21.20	21.10	21.20	21.00
25/01/2016	17:23:09	260.6	21.20	21.10	21.20	21.00
25/01/2016	17:23:09	260.8	21.20	21.10	21.20	21.00
25/01/2016	17:23:09	261.0	21.20	21.10	21.10	21.00
25/01/2016	17:23:10	261.2	21.20	21.10	21.10	21.00
25/01/2016	17:23:10	261.4	21.20	21.10	21.10	21.00
25/01/2016	17:23:10	261.6	21.20	21.10	21.10	21.00
25/01/2016	17:23:10	261.8	21.20	21.10	21.10	21.10
25/01/2016	17:23:10	262.0	21.20	21.10	21.10	21.10
25/01/2016	17:23:11	262.2	21.20	21.10	21.10	21.10
25/01/2016	17:23:11	262.4	21.20	21.10	21.10	21.00
25/01/2016	17:23:11	262.6	21.20	21.10	21.10	21.00
25/01/2016	17:23:11	262.8	21.20	21.10	21.10	21.00
25/01/2016	17:23:11	263.0	21.20	21.10	21.10	21.00
25/01/2016	17:23:12	263.2	21.20	21.10	21.10	21.10
25/01/2016	17:23:12	263.4	21.20	21.10	21.10	21.10
25/01/2016	17:23:12	263.6	21.20	21.10	21.10	21.10
25/01/2016	17:23:12	263.8	21.20	21.10	21.10	21.10
25/01/2016	17:23:12	264.0	21.20	21.10	21.10	21.10
25/01/2016	17:23:13	264.2	21.20	21.20	21.10	21.10
25/01/2016	17:23:13	264.4	21.20	21.20	21.20	21.10
25/01/2016	17:23:13	264.6	21.20	21.20	21.20	21.10
25/01/2016	17:23:13	264.8	21.20	21.20	21.20	21.10
25/01/2016	17:23:13	265.1	21.20	21.20	21.10	21.10
25/01/2016	17:23:14	265.2	21.20	21.20	21.10	21.00
25/01/2016	17:23:14	265.4	21.20	21.20	21.10	21.00
25/01/2016	17:23:14	265.6	21.20	21.10	21.10	21.00
25/01/2016	17:23:14	265.9	21.20	21.10	21.10	21.10
25/01/2016	17:23:14	266.0	21.20	21.10	21.10	21.10
25/01/2016	17:23:15	266.2	21.20	21.10	21.10	21.10
25/01/2016	17:23:15	266.4	21.20	21.10	21.10	21.10
25/01/2016	17:23:15	266.7	21.20	21.10	21.10	21.10
25/01/2016	17:23:15	266.8	21.20	21.20	21.10	21.10
25/01/2016	17:23:15	267.1	21.20	21.20	21.10	21.10
25/01/2016	17:23:16	267.2	21.20	21.20	21.10	21.10
25/01/2016	17:23:16	267.4	21.20	21.20	21.10	21.10
25/01/2016	17:23:16	267.6	21.20	21.20	21.10	21.10
25/01/2016	17:23:16	267.9	21.20	21.20	21.10	21.10
25/01/2016	17:23:16	268.0	21.20	21.20	21.10	21.10
25/01/2016	17:23:17	268.2	21.20	21.20	21.10	21.10
25/01/2016	17:23:17	268.4	21.20	21.20	21.20	21.10
25/01/2016	17:23:17	268.7	21.20	21.20	21.20	21.10
25/01/2016	17:23:17	268.8	21.20	21.10	21.20	21.10
25/01/2016	17:23:17	269.1	21.20	21.10	21.20	21.10
25/01/2016	17:23:18	269.2	21.20	21.10	21.20	21.10
25/01/2016	17:23:18	269.4	21.20	21.10	21.20	21.10
25/01/2016	17:23:18	269.6	21.20	21.10	21.10	21.10
25/01/2016	17:23:18	269.8	21.20	21.10	21.10	21.10
25/01/2016	17:23:18	270.0	21.20	21.10	21.10	21.10
25/01/2016	17:23:19	270.2	21.20	21.20	21.10	21.10
25/01/2016	17:23:19	270.4	21.20	21.20	21.10	21.00
25/01/2016	17:23:19	270.6	21.20	21.20	21.10	21.00
25/01/2016	17:23:19	270.8	21.20	21.20	21.10	21.00
25/01/2016	17:23:19	271.0	21.20	21.20	21.10	21.00
25/01/2016	17:23:20	271.2	21.20	21.20	21.10	21.00
25/01/2016	17:23:20	271.4	21.20	21.20	21.10	21.00
25/01/2016	17:23:20	271.6	21.20	21.20	21.20	21.00
25/01/2016	17:23:20	271.8	21.20	21.20	21.20	21.10
25/01/2016	17:23:20	272.0	21.20	21.20	21.20	21.10
25/01/2016	17:23:21	272.2	21.20	21.10	21.10	21.10
25/01/2016	17:23:21	272.4	21.20	21.10	21.10	21.00
25/01/2016	17:23:21	272.6	21.20	21.10	21.10	21.00
25/01/2016	17:23:21	272.8	21.20	21.10	21.10	21.00
25/01/2016	17:23:22	273.0	21.20	21.20	21.10	21.10
25/01/2016	17:23:22	273.2	21.20	21.20	21.10	21.10
25/01/2016	17:23:22	273.4	21.20	21.10	21.10	21.10
25/01/2016	17:23:22	273.6	21.20	21.10	21.10	21.10
25/01/2016	17:23:22	273.8	21.20	21.10	21.10	21.10
25/01/2016	17:23:22	274.0	21.20	21.10	21.10	21.10
25/01/2016	17:23:23	274.2	21.20	21.10	21.10	21.10
25/01/2016	17:23:23	274.4	21.20	21.10	21.10	21.10
25/01/2016	17:23:23	274.6	21.20	21.10	21.10	21.10
25/01/2016	17:23:23	274.9	21.20	21.20	21.10	21.10
25/01/2016	17:23:24	275.0	21.20	21.20	21.20	21.10
25/01/2016	17:23:24	275.2	21.20	21.20	21.20	21.10
25/01/2016	17:23:24	275.4	21.20	21.20	21.20	21.10
25/01/2016	17:23:24	275.6	21.20	21.20	21.20	21.10
25/01/2016	17:23:24	275.8	21.20	21.20	21.10	21.00
25/01/2016	17:23:24	276.0	21.20	21.20	21.10	21.00
25/01/2016	17:23:25	276.2	21.20	21.20	21.10	21.00
25/01/2016	17:23:25	276.4	21.20	21.20	21.10	21.00
25/01/2016	17:23:25	276.6	21.20	21.20	21.10	21.00
25/01/2016	17:23:25	276.8	21.20	21.20	21.10	21.00
25/01/2016	17:23:25	277.0	21.20	21.20	21.20	21.00
25/01/2016	17:23:26	277.2	21.20	21.20	21.20	21.10
25/01/2016	17:23:26	277.4	21.20	21.10	21.20	21.10
25/01/2016	17:23:26	277.7	21.20	21.10	21.10	21.10
25/01/2016	17:23:26	277.8	21.20	21.10	21.10	21.10
25/01/2016	17:23:26	278.0	21.20	21.10	21.10	21.10
25/01/2016	17:23:27	278.2	21.20	21.10	21.10	21.10
25/01/2016	17:23:27	278.4	21.20	21.20	21.20	21.10
25/01/2016	17:23:27	278.6	21.20	21.20	21.20	21.10
25/01/2016	17:23:27	278.8	21.20	21.10	21.20	21.10
25/01/2016	17:23:27	279.0	21.20	21.10	21.20	21.10
25/01/2016	17:23:28	279.2	21.20	21.10	21.20	21.10
25/01/2016	17:23:28	279.4	21.20	21.20	21.20	21.10
25/01/2016	17:23:28	279.7	21.20	21.20	21.10	21.10
25/01/2016	17:23:28	279.8	21.20	21.20	21.10	21.10
25/01/2016	17:23:29	280.0	21.20	21.20	21.10	21.10
25/01/2016	17:23:29	280.2	21.20	21.20	21.10	21.10
25/01/2016	17:23:29	280.4	21.20	21.20	21.10	21.10
25/01/2016	17:23:29	280.6	21.20	21.20	21.10	21.10
25/01/2016	17:23:29	280.8	21.20	21.10	21.10	21.10
25/01/2016	17:23:29	281.0	21.20	21.10	21.10	21.10
25/01/2016	17:23:30	281.2	21.20	21.10	21.10	21.10
25/01/2016	17:23:30	281.4	21.20	21.10	21.10	21.10
25/01/2016	17:23:30	281.6	21.20	21.20	21.20	21.10
25/01/2016	17:23:30	281.8	21.20	21.20	21.20	21.10
25/01/2016	17:23:30	282.0	21.30	21.20	21.20	21.10
25/01/2016	17:23:31	282.2	21.30	21.20	21.20	21.10
25/01/2016	17:23:31	282.4	21.30	21.20	21.20	21.10
25/01/2016	17:23:31	282.6	21.30	21.20	21.20	21.10
25/01/2016	17:23:31	282.9	21.30	21.20	21.10	21.10
25/01/2016	17:23:31	283.0	21.30	21.20	21.10	21.10
25/01/2016	17:23:32	283.2	21.20	21.20	21.10	21.10
25/01/2016	17:23:32	283.4	21.20	21.20	21.10	21.10
25/01/2016	17:23:32	283.6	21.20	21.20	21.10	21.10
25/01/2016	17:23:32	283.8	21.20	21.20	21.10	21.00
25/01/2016	17:23:32	284.0	21.20	21.20	21.10	21.00
25/01/2016	17:23:33	284.2	21.20	21.20	21.10	21.00
25/01/2016	17:23:33	284.4	21.20	21.20	21.10	21.10
25/01/2016	17:23:33	284.7	21.30	21.20	21.10	21.10
25/01/2016	17:23:33	284.8	21.30	21.20	21.10	21.10
25/01/2016	17:23:33	285.0	21.30	21.20	21.30	21.10
25/01/2016	17:23:34	285.2	21.20	21.20	21.30	21.10
25/01/2016	17:23:34	285.4	21.20	21.20	21.30	21.10
25/01/2016	17:23:34	285.6	21.20	21.20	21.10	21.10
25/01/2016	17:23:34	285.8	21.20	21.20	21.10	21.10
25/01/2016	17:23:34	286.0	21.20	21.20	21.10	21.10
25/01/2016	17:23:35	286.2	21.20	21.10	21.20	21.10
25/01/2016	17:23:35	286.4	21.20	21.10	21.20	21.10
25/01/2016	17:23:35	286.6	21.20	21.10	21.20	21.10
25/01/2016	17:23:35	286.8	21.20	21.20	21.20	21.10
25/01/2016	17:23:36	287.0	21.20	21.20	21.20	21.10
25/01/2016	17:23:36	287.2	21.30	21.20	21.20	21.10
25/01/2016	17:23:36	287.4	21.30	21.20	21.20	21.10
25/01/2016	17:23:36	287.6	21.30	21.20	21.20	21.10
25/01/2016	17:23:36	287.8	21.30	21.20	21.10	21.10
25/01/2016	17:23:36	288.0	21.30	21.20	21.10	21.10
25/01/2016	17:23:37	288.2	21.30	21.10	21.10	21.10
25/01/2016	17:23:37	288.4	21.30	21.10	21.10	21.10
25/01/2016	17:23:37	288.6	21.20	21.10	21.10	21.10
25/01/2016	17:23:37	288.8	21.20	21.20	21.10	21.10
25/01/2016	17:23:37	289.0	21.20	21.20	21.20	21.10
25/01/2016	17:23:38	289.2	21.30	21.20	21.20	21.10
25/01/2016	17:23:38	289.4	21.30	21.10	21.20	21.10
25/01/2016	17:23:38	289.6	21.30	21.10	21.20	21.10
25/01/2016	17:23:38	289.8	21.30	21.10	21.10	21.10
25/01/2016	17:23:38	290.0	21.20	21.10	21.10	21.10
25/01/2016	17:23:39	290.2	21.20	21.20	21.10	21.10
25/01/2016	17:23:39	290.4	21.20	21.20	21.10	21.10
25/01/2016	17:23:39	290.6	21.30	21.20	21.10	21.10
25/01/2016	17:23:39	290.8	21.30	21.20	21.10	21.10
25/01/2016	17:23:39	291.0	21.30	21.20	21.10	21.10
25/01/2016	17:23:40	291.2	21.20	21.20	21.10	21.10
25/01/2016	17:23:40	291.4	21.20	21.20	21.10	21.10
25/01/2016	17:23:40	291.7	21.20	21.20	21.20	21.10
25/01/2016	17:23:40	291.8	21.20	21.20	21.20	21.10
25/01/2016	17:23:40	292.0	21.30	21.20	21.20	21.10
25/01/2016	17:23:41	292.2	21.30	21.10	21.20	21.10
25/01/2016	17:23:41	292.5	21.30	21.10	21.20	21.10
25/01/2016	17:23:41	292.6	21.20	21.10	21.20	21.10
25/01/2016	17:23:41	292.8	21.20	21.20	21.20	21.10
25/01/2016	17:23:41	293.0	21.20	21.20	21.20	21.10
25/01/2016	17:23:42	293.2	21.20	21.20	21.10	21.10
25/01/2016	17:23:42	293.4	21.20	21.10	21.10	21.10
25/01/2016	17:23:42	293.6	21.20	21.10	21.20	21.10
25/01/2016	17:23:42	293.8	21.20	21.10	21.20	21.10
25/01/2016	17:23:43	294.0	21.30	21.20	21.20	21.10
25/01/2016	17:23:43	294.2	21.30	21.20	21.30	21.10
25/01/2016	17:23:43	294.4	21.30	21.20	21.30	21.10
25/01/2016	17:23:43	294.6	21.30	21.20	21.30	21.10
25/01/2016	17:23:43	294.8	21.30	21.10	21.30	21.10
25/01/2016	17:23:43	295.0	21.30	21.10	21.30	21.10
25/01/2016	17:23:44	295.2	21.30	21.10	21.20	21.10
25/01/2016	17:23:44	295.4	21.30	21.10	21.20	21.10
25/01/2016	17:23:44	295.6	21.30	21.20	21.20	21.10
25/01/2016	17:23:44	295.8	21.30	21.20	21.20	21.10
25/01/2016	17:23:45	296.0	21.30	21.20	21.20	21.10
25/01/2016	17:23:45	296.2	21.30	21.20	21.10	21.10
25/01/2016	17:23:45	296.4	21.30	21.20	21.10	21.10
25/01/2016	17:23:45	296.6	21.30	21.20	21.10	21.10
25/01/2016	17:23:45	296.8	21.20	21.10	21.20	21.10
25/01/2016	17:23:45	297.0	21.20	21.10	21.20	21.10
25/01/2016	17:23:46	297.2	21.20	21.10	21.20	21.10
25/01/2016	17:23:46	297.4	21.20	21.10	21.20	21.10
25/01/2016	17:23:46	297.7	21.20	21.20	21.20	21.10
25/01/2016	17:23:46	297.8	21.20	21.20	21.20	21.10
25/01/2016	17:23:47	298.0	21.30	21.20	21.20	21.10
25/01/2016	17:23:47	298.2	21.30	21.20	21.20	21.10
25/01/2016	17:23:47	298.4	21.30	21.20	21.10	21.10
25/01/2016	17:23:47	298.6	21.20	21.20	21.10	21.10
25/01/2016	17:23:47	298.8	21.20	21.20	21.10	21.10
25/01/2016	17:23:47	299.0	21.20	21.20	21.10	21.10
25/01/2016	17:23:48	299.2	21.20	21.20	21.10	21.10
25/01/2016	17:23:48	299.5	21.20	21.10	21.10	21.10
25/01/2016	17:23:48	299.7	21.20	21.10	21.20	21.10
25/01/2016	17:23:48	299.8	21.20	21.10	21.20	21.10
25/01/2016	17:23:49	300.0	21.20	21.20	21.20	21.10
25/01/2016	17:23:49	300.2	21.20	21.20	21.20	21.10
25/01/2016	17:23:49	300.4	21.20	21.20	21.20	21.00
25/01/2016	17:23:49	300.6	21.20	21.20	21.20	21.00
25/01/2016	17:23:49	300.8	21.20	21.20	21.20	21.00
25/01/2016	17:23:50	301.0	21.20	21.20	21.20	21.10
25/01/2016	17:23:50	301.2	21.30	21.20	21.20	21.10
25/01/2016	17:23:50	301.5	21.30	21.20	21.20	21.10
25/01/2016	17:23:50	301.6	21.30	21.20	21.10	21.10
25/01/2016	17:23:50	301.8	21.30	21.20	21.10	21.10
25/01/2016	17:23:51	302.0	21.30	21.10	21.10	21.10
25/01/2016	17:23:51	302.3	21.30	21.10	21.20	21.10
25/01/2016	17:23:51	302.4	21.30	21.10	21.20	21.10
25/01/2016	17:23:51	302.6	21.30	21.10	21.20	21.10
25/01/2016	17:23:51	302.8	21.30	21.10	21.20	21.10
25/01/2016	17:23:52	303.0	21.30	21.20	21.20	21.10
25/01/2016	17:23:52	303.2	21.30	21.20	21.20	21.10
25/01/2016	17:23:52	303.4	21.30	21.20	21.20	21.10
25/01/2016	17:23:52	303.6	21.30	21.20	21.20	21.10
25/01/2016	17:23:52	303.8	21.30	21.20	21.20	21.10
25/01/2016	17:23:53	304.0	21.30	21.20	21.20	21.10
25/01/2016	17:23:53	304.3	21.30	21.20	21.20	21.10
25/01/2016	17:23:53	304.4	21.30	21.20	21.20	21.10
25/01/2016	17:23:53	304.6	21.20	21.20	21.20	21.10
25/01/2016	17:23:53	304.8	21.20	21.20	21.20	21.10
25/01/2016	17:23:54	305.0	21.20	21.20	21.20	21.10
25/01/2016	17:23:54	305.2	21.30	21.20	21.20	21.10
25/01/2016	17:23:54	305.4	21.30	21.20	21.20	21.10
25/01/2016	17:23:54	305.6	21.30	21.20	21.20	21.10
25/01/2016	17:23:54	305.8	21.30	21.20	21.20	21.10
25/01/2016	17:23:55	306.0	21.30	21.20	21.20	21.10
25/01/2016	17:23:55	306.3	21.30	21.20	21.20	21.10
25/01/2016	17:23:55	306.4	21.30	21.20	21.20	21.10
25/01/2016	17:23:55	306.6	21.30	21.20	21.20	21.10
25/01/2016	17:23:55	306.8	21.30	21.20	21.20	21.10
25/01/2016	17:23:56	307.0	21.30	21.20	21.20	21.10
25/01/2016	17:23:56	307.2	21.30	21.20	21.20	21.10
25/01/2016	17:23:56	307.4	21.30	21.20	21.20	21.10
25/01/2016	17:23:56	307.6	21.30	21.20	21.10	21.10
25/01/2016	17:23:56	307.8	21.30	21.20	21.10	21.10
25/01/2016	17:23:57	308.0	21.30	21.30	21.10	21.10
25/01/2016	17:23:57	308.2	21.30	21.30	21.10	21.10
25/01/2016	17:23:57	308.4	21.30	21.30	21.10	21.10
25/01/2016	17:23:57	308.6	21.30	21.10	21.10	21.10
25/01/2016	17:23:57	308.8	21.30	21.10	21.10	21.10
25/01/2016	17:23:58	309.0	21.30	21.10	21.20	21.10
25/01/2016	17:23:58	309.2	21.30	21.10	21.20	21.10
25/01/2016	17:23:58	309.4	21.30	21.10	21.20	21.10
25/01/2016	17:23:58	309.6	21.30	21.10	21.20	21.10
25/01/2016	17:23:58	309.8	21.30	21.10	21.20	21.10
25/01/2016	17:23:59	310.0	21.30	21.20	21.20	21.10
25/01/2016	17:23:59	310.2	21.30	21.20	21.20	21.10
25/01/2016	17:23:59	310.5	21.30	21.20	21.20	21.10
25/01/2016	17:23:59	310.6	21.30	21.20	21.20	21.10
25/01/2016	17:23:59	310.8	21.30	21.20	21.20	21.10
25/01/2016	17:24:00	311.0	21.30	21.20	21.10	21.10
25/01/2016	17:24:00	311.3	21.30	21.20	21.10	21.10
25/01/2016	17:24:00	311.4	21.30	21.10	21.10	21.10
25/01/2016	17:24:00	311.6	21.30	21.10	21.10	21.10
25/01/2016	17:24:00	311.8	21.30	21.10	21.10	21.10
25/01/2016	17:24:01	312.1	21.30	21.20	21.10	21.10
25/01/2016	17:24:01	312.2	21.30	21.20	21.20	21.10
25/01/2016	17:24:01	312.5	21.30	21.20	21.20	21.10
25/01/2016	17:24:01	312.6	21.30	21.20	21.20	21.10
25/01/2016	17:24:01	312.8	21.30	21.20	21.20	21.10
25/01/2016	17:24:02	313.0	21.30	21.20	21.10	21.10
25/01/2016	17:24:02	313.3	21.20	21.20	21.10	21.10
25/01/2016	17:24:02	313.5	21.20	21.10	21.10	21.10
25/01/2016	17:24:02	313.6	21.20	21.10	21.10	21.10
25/01/2016	17:24:02	313.8	21.60	21.10	21.10	21.10
25/01/2016	17:24:03	314.1	21.60	21.20	21.10	21.10
25/01/2016	17:24:03	314.2	21.60	21.20	21.20	21.10
25/01/2016	17:24:03	314.4	21.60	21.20	21.20	21.10
25/01/2016	17:24:03	314.6	21.30	21.20	21.20	21.10
25/01/2016	17:24:03	314.8	21.30	21.20	21.20	21.10
25/01/2016	17:24:04	315.0	21.30	21.20	21.20	21.10
25/01/2016	17:24:04	315.3	21.30	21.20	21.20	21.10
25/01/2016	17:24:04	315.4	21.30	21.20	21.20	21.10
25/01/2016	17:24:04	315.6	21.30	21.20	21.10	21.10
25/01/2016	17:24:04	315.8	21.30	21.20	21.10	21.10
25/01/2016	17:24:05	316.1	21.30	21.20	21.10	21.10
25/01/2016	17:24:05	316.2	21.30	21.20	21.20	21.10
25/01/2016	17:24:05	316.4	21.30	21.20	21.20	21.10
25/01/2016	17:24:05	316.6	21.30	21.20	21.20	21.10
25/01/2016	17:24:05	316.8	21.30	21.20	21.20	21.10
25/01/2016	17:24:06	317.0	21.30	21.20	21.20	21.10
25/01/2016	17:24:06	317.2	21.30	21.20	21.20	21.10
25/01/2016	17:24:06	317.4	21.30	21.20	21.20	21.10
25/01/2016	17:24:06	317.6	21.30	21.20	21.20	21.10
25/01/2016	17:24:06	317.8	21.30	21.20	21.20	21.10
25/01/2016	17:24:07	318.0	21.30	21.20	21.20	21.10
25/01/2016	17:24:07	318.2	21.30	21.20	21.20	21.10
25/01/2016	17:24:07	318.4	21.30	21.20	21.20	21.10
25/01/2016	17:24:07	318.6	21.30	21.20	21.20	21.10
25/01/2016	17:24:07	318.8	21.30	21.30	21.20	21.10
25/01/2016	17:24:08	319.0	21.30	21.30	21.20	21.10
25/01/2016	17:24:08	319.2	21.30	21.30	21.20	21.10
25/01/2016	17:24:08	319.4	21.30	21.20	21.20	21.10
25/01/2016	17:24:08	319.6	21.30	21.20	21.20	21.10
25/01/2016	17:24:08	319.8	21.20	21.20	21.20	21.10
25/01/2016	17:24:09	320.0	21.20	21.20	21.20	21.10
25/01/2016	17:24:09	320.2	21.20	21.20	21.20	21.10
25/01/2016	17:24:09	320.4	21.30	21.20	21.20	21.10
25/01/2016	17:24:09	320.6	21.30	21.20	21.20	21.10
25/01/2016	17:24:09	320.8	21.30	21.20	21.20	21.10
25/01/2016	17:24:09	321.0	21.30	21.20	21.20	21.10
25/01/2016	17:24:10	321.2	21.30	21.20	21.20	21.10
25/01/2016	17:24:10	321.4	21.30	21.10	21.20	21.10
25/01/2016	17:24:10	321.6	21.30	21.10	21.20	21.10
25/01/2016	17:24:10	321.8	21.20	21.10	21.20	21.10
25/01/2016	17:24:11	322.0	21.20	21.20	21.20	21.10
25/01/2016	17:24:11	322.2	21.20	21.20	21.20	21.10
25/01/2016	17:24:11	322.4	21.20	21.20	21.20	21.10
25/01/2016	17:24:11	322.6	21.30	21.20	21.20	21.10
25/01/2016	17:24:11	322.8	21.30	21.20	21.20	21.10
25/01/2016	17:24:12	323.0	21.30	21.20	21.20	21.10
25/01/2016	17:24:12	323.2	21.30	21.20	21.20	21.10
25/01/2016	17:24:12	323.4	21.30	21.20	21.20	21.10
25/01/2016	17:24:12	323.6	21.30	21.20	21.20	21.10
25/01/2016	17:24:12	323.8	21.30	21.20	21.20	21.10
25/01/2016	17:24:13	324.0	21.30	21.20	21.20	21.10
25/01/2016	17:24:13	324.3	21.30	21.20	21.20	21.10
25/01/2016	17:24:13	324.4	21.30	21.20	21.20	21.10
25/01/2016	17:24:13	324.6	21.30	21.20	21.20	21.10
25/01/2016	17:24:13	324.8	21.30	21.20	21.20	21.10
25/01/2016	17:24:14	325.1	21.30	21.20	21.20	21.10
25/01/2016	17:24:14	325.2	21.30	21.20	21.20	21.10
25/01/2016	17:24:14	325.4	21.30	21.20	21.20	21.10
25/01/2016	17:24:14	325.6	21.30	21.20	21.20	21.10
25/01/2016	17:24:14	325.8	21.30	21.20	21.30	21.10
25/01/2016	17:24:15	326.0	21.30	21.20	21.30	21.10
25/01/2016	17:24:15	326.3	21.30	21.20	21.20	21.10
25/01/2016	17:24:15	326.4	21.30	21.20	21.20	21.10
25/01/2016	17:24:15	326.6	21.40	21.20	21.20	21.10
25/01/2016	17:24:15	326.8	21.40	21.20	21.20	21.10
25/01/2016	17:24:16	327.0	21.40	21.20	21.20	21.10
25/01/2016	17:24:16	327.2	21.40	21.20	21.20	21.10
25/01/2016	17:24:16	327.4	21.30	21.20	21.20	21.10
25/01/2016	17:24:16	327.6	21.30	21.20	21.20	21.10
25/01/2016	17:24:16	327.8	21.30	21.20	21.20	21.10
25/01/2016	17:24:17	328.0	21.30	21.20	21.20	21.10
25/01/2016	17:24:17	328.3	21.30	21.20	21.20	21.10
25/01/2016	17:24:17	328.4	21.30	21.20	21.20	21.10
25/01/2016	17:24:17	328.6	21.40	21.10	21.20	21.10
25/01/2016	17:24:17	328.8	21.40	21.10	21.30	21.10
25/01/2016	17:24:18	329.0	21.40	21.10	21.30	21.10
25/01/2016	17:24:18	329.2	21.40	21.10	21.30	21.10
25/01/2016	17:24:18	329.4	21.30	21.20	21.10	21.10
25/01/2016	17:24:18	329.6	21.30	21.20	21.10	21.10
25/01/2016	17:24:18	329.8	21.30	21.20	21.10	21.10
25/01/2016	17:24:19	330.0	21.30	21.20	21.10	21.10
25/01/2016	17:24:19	330.3	21.30	21.20	21.20	21.10
25/01/2016	17:24:19	330.4	21.30	21.20	21.20	21.10
25/01/2016	17:24:19	330.6	21.30	21.20	21.20	21.10
25/01/2016	17:24:19	330.8	21.30	21.20	21.20	21.10
25/01/2016	17:24:20	331.0	21.30	21.20	21.20	21.10
25/01/2016	17:24:20	331.2	21.30	21.20	21.20	21.10
25/01/2016	17:24:20	331.4	21.30	21.20	21.30	21.10
25/01/2016	17:24:20	331.6	21.30	21.20	21.30	21.10
25/01/2016	17:24:20	331.8	21.30	21.20	21.30	21.10
25/01/2016	17:24:21	332.1	21.30	21.10	21.30	21.10
25/01/2016	17:24:21	332.3	21.30	21.10	21.20	21.10
25/01/2016	17:24:21	332.4	21.30	21.10	21.20	21.10
25/01/2016	17:24:21	332.6	21.30	21.20	21.20	21.10
25/01/2016	17:24:21	332.8	21.30	21.20	21.20	21.10
25/01/2016	17:24:22	333.0	21.30	21.20	21.20	21.10
25/01/2016	17:24:22	333.2	21.30	21.20	21.20	21.10
25/01/2016	17:24:22	333.4	21.30	21.20	21.20	21.10
25/01/2016	17:24:22	333.6	21.30	21.30	21.20	21.10
25/01/2016	17:24:22	333.8	21.30	21.30	21.20	21.10
25/01/2016	17:24:23	334.0	21.30	21.20	21.20	21.10
25/01/2016	17:24:23	334.2	21.30	21.20	21.20	21.10
25/01/2016	17:24:23	334.4	21.30	21.20	21.20	21.10
25/01/2016	17:24:23	334.6	21.30	21.20	21.20	21.10
25/01/2016	17:24:23	334.9	21.30	21.20	21.20	21.10
25/01/2016	17:24:24	335.0	21.30	21.20	21.20	21.10
25/01/2016	17:24:24	335.2	21.40	21.20	21.20	21.10
25/01/2016	17:24:24	335.4	21.40	21.20	21.20	21.10
25/01/2016	17:24:24	335.6	21.40	21.10	21.20	21.10
25/01/2016	17:24:24	335.8	21.40	21.10	21.20	21.10
25/01/2016	17:24:25	336.0	21.40	21.20	21.20	21.10
25/01/2016	17:24:25	336.2	21.40	21.20	21.20	21.10
25/01/2016	17:24:25	336.4	21.30	21.20	21.20	21.10
25/01/2016	17:24:25	336.6	21.30	21.20	21.20	21.10
25/01/2016	17:24:25	336.9	21.30	21.20	21.20	21.10
25/01/2016	17:24:26	337.0	21.30	21.20	21.20	21.10
25/01/2016	17:24:26	337.2	21.40	21.20	21.20	21.10
25/01/2016	17:24:26	337.4	21.40	21.20	21.20	21.10
25/01/2016	17:24:26	337.6	21.40	21.20	21.30	21.10
25/01/2016	17:24:26	337.8	21.40	21.20	21.30	21.10
25/01/2016	17:24:27	338.0	21.30	21.30	21.30	21.10
25/01/2016	17:24:27	338.2	21.30	21.30	21.20	21.10
25/01/2016	17:24:27	338.4	21.30	21.30	21.20	21.10
25/01/2016	17:24:27	338.6	21.30	21.20	21.20	21.10
25/01/2016	17:24:27	338.8	21.30	21.20	21.20	21.10
25/01/2016	17:24:28	339.0	21.30	21.20	21.20	21.10
25/01/2016	17:24:28	339.2	21.30	21.20	21.20	21.10
25/01/2016	17:24:28	339.4	21.30	21.10	21.20	21.10
25/01/2016	17:24:28	339.6	21.30	21.10	21.20	21.10
25/01/2016	17:24:28	339.8	21.30	21.10	21.20	21.10
25/01/2016	17:24:29	340.0	21.60	21.20	21.20	21.10
25/01/2016	17:24:29	340.2	21.60	21.20	21.10	21.10
25/01/2016	17:24:29	340.4	21.60	21.20	21.10	21.10
25/01/2016	17:24:29	340.6	21.30	21.20	21.10	21.10
25/01/2016	17:24:29	340.8	21.30	21.20	21.30	21.10
25/01/2016	17:24:30	341.1	21.30	21.20	21.30	21.10
25/01/2016	17:24:30	341.2	21.40	21.20	21.30	21.10
25/01/2016	17:24:30	341.4	21.40	21.20	21.30	21.10
25/01/2016	17:24:30	341.6	21.40	21.20	21.20	21.10
25/01/2016	17:24:30	341.9	21.30	21.20	21.20	21.10
25/01/2016	17:24:31	342.0	21.30	21.20	21.20	21.10
25/01/2016	17:24:31	342.2	21.30	21.20	21.20	21.10
25/01/2016	17:24:31	342.4	21.30	21.20	21.20	21.10
25/01/2016	17:24:31	342.6	21.30	21.20	21.20	21.10
25/01/2016	17:24:31	342.8	21.30	21.20	21.20	21.10
25/01/2016	17:24:32	343.1	21.30	21.20	21.20	21.10
25/01/2016	17:24:32	343.2	21.30	21.20	21.20	21.10
25/01/2016	17:24:32	343.4	21.30	21.20	21.20	21.10
25/01/2016	17:24:32	343.6	21.30	21.20	21.20	21.10
25/01/2016	17:24:32	343.8	21.30	21.20	21.20	21.10
25/01/2016	17:24:33	344.0	21.30	21.20	21.20	21.10
25/01/2016	17:24:33	344.2	21.30	21.20	21.30	21.10
25/01/2016	17:24:33	344.4	21.30	21.20	21.30	21.10
25/01/2016	17:24:33	344.6	21.30	21.20	21.30	21.10
25/01/2016	17:24:33	344.8	21.30	21.20	21.20	21.10
25/01/2016	17:24:34	345.1	21.30	21.20	21.20	21.10
25/01/2016	17:24:34	345.2	21.30	21.20	21.20	21.10
25/01/2016	17:24:34	345.4	21.30	21.20	21.20	21.10
25/01/2016	17:24:34	345.6	21.30	21.20	21.20	21.10
25/01/2016	17:24:34	345.8	21.40	21.20	21.20	21.10
25/01/2016	17:24:35	346.0	21.40	21.20	21.20	21.10
25/01/2016	17:24:35	346.2	21.40	21.30	21.30	21.10
25/01/2016	17:24:35	346.4	21.40	21.30	21.30	21.10
25/01/2016	17:24:35	346.6	21.40	21.20	21.30	21.10
25/01/2016	17:24:35	346.8	21.40	21.20	21.30	21.10
25/01/2016	17:24:36	347.1	21.30	21.20	21.20	21.10
25/01/2016	17:24:36	347.2	21.30	21.20	21.20	21.10
25/01/2016	17:24:36	347.4	21.30	21.20	21.20	21.10
25/01/2016	17:24:36	347.6	21.30	21.20	21.20	21.10
25/01/2016	17:24:36	347.8	21.30	21.20	21.20	21.10
25/01/2016	17:24:37	348.0	21.30	21.20	21.20	21.10
25/01/2016	17:24:37	348.2	21.30	21.20	21.20	21.10
25/01/2016	17:24:37	348.4	21.30	21.20	21.20	21.10
25/01/2016	17:24:37	348.6	21.30	21.20	21.20	21.10
25/01/2016	17:24:37	348.8	21.30	21.20	21.20	21.10
25/01/2016	17:24:38	349.0	21.30	21.20	21.20	21.10
25/01/2016	17:24:38	349.2	21.40	21.20	21.20	21.10
25/01/2016	17:24:38	349.4	21.40	21.20	21.20	21.10
25/01/2016	17:24:38	349.6	21.40	21.20	21.20	21.10
25/01/2016	17:24:38	349.8	21.30	21.20	21.20	21.10
25/01/2016	17:24:39	350.0	21.30	21.20	21.20	21.10
25/01/2016	17:24:39	350.2	21.30	21.20	21.30	21.10
25/01/2016	17:24:39	350.4	21.40	21.20	21.30	21.10
25/01/2016	17:24:39	350.6	21.40	21.20	21.30	21.10
25/01/2016	17:24:39	350.9	21.40	21.20	21.30	21.10
25/01/2016	17:24:40	351.0	21.40	21.20	21.30	21.10
25/01/2016	17:24:40	351.2	21.60	21.20	21.30	21.10
25/01/2016	17:24:40	351.4	21.60	21.20	21.30	21.10
25/01/2016	17:24:40	351.7	21.60	21.20	21.30	21.10
25/01/2016	17:24:40	351.8	21.30	21.20	21.30	21.10
25/01/2016	17:24:41	352.0	21.30	21.20	21.30	21.10
25/01/2016	17:24:41	352.2	21.30	21.20	21.30	21.10
25/01/2016	17:24:41	352.4	21.40	21.20	21.20	21.10
25/01/2016	17:24:41	352.6	21.40	21.20	21.20	21.10
25/01/2016	17:24:41	352.9	21.40	21.20	21.20	21.10
25/01/2016	17:24:42	353.0	21.40	21.20	21.20	21.10
25/01/2016	17:24:42	353.2	21.40	21.20	21.20	21.10
25/01/2016	17:24:42	353.4	21.40	21.20	21.20	21.10
25/01/2016	17:24:42	353.6	21.40	21.20	21.20	21.10
25/01/2016	17:24:42	353.8	21.40	21.20	21.20	21.10
25/01/2016	17:24:43	354.0	21.30	21.20	21.20	21.10
25/01/2016	17:24:43	354.2	21.30	21.20	21.20	21.10
25/01/2016	17:24:43	354.4	21.40	21.20	21.30	21.10
25/01/2016	17:24:43	354.6	21.40	21.20	21.30	21.10
25/01/2016	17:24:43	354.8	21.40	21.20	21.30	21.10
25/01/2016	17:24:44	355.0	21.40	21.20	21.30	21.10
25/01/2016	17:24:44	355.2	21.30	21.20	21.30	21.10
25/01/2016	17:24:44	355.4	21.30	21.20	21.50	21.10
25/01/2016	17:24:44	355.6	21.30	21.20	21.50	21.10
25/01/2016	17:24:44	355.9	21.30	21.20	21.50	21.10
25/01/2016	17:24:45	356.0	21.30	21.20	21.50	21.10
25/01/2016	17:24:45	356.2	21.30	21.20	21.30	21.10
25/01/2016	17:24:45	356.4	21.40	21.20	21.30	21.10
25/01/2016	17:24:45	356.7	21.40	21.20	21.30	21.10
25/01/2016	17:24:45	356.8	21.40	21.20	21.20	21.10
25/01/2016	17:24:46	357.0	21.40	21.20	21.20	21.10
25/01/2016	17:24:46	357.2	21.40	21.20	21.20	21.10
25/01/2016	17:24:46	357.4	21.40	21.30	21.30	21.10
25/01/2016	17:24:46	357.6	21.40	21.30	21.30	21.10
25/01/2016	17:24:46	357.9	21.30	21.30	21.30	21.10
25/01/2016	17:24:47	358.0	21.30	21.30	21.30	21.10
25/01/2016	17:24:47	358.2	21.30	21.20	21.20	21.10
25/01/2016	17:24:47	358.4	21.40	21.20	21.20	21.10
25/01/2016	17:24:47	358.6	21.40	21.20	21.20	21.10
25/01/2016	17:24:47	358.8	21.40	21.20	21.30	21.10
25/01/2016	17:24:48	359.0	21.40	21.20	21.30	21.10
25/01/2016	17:24:48	359.2	21.30	21.30	21.30	21.10
25/01/2016	17:24:48	359.5	21.30	21.30	21.30	21.10
25/01/2016	17:24:48	359.6	21.30	21.30	21.30	21.10
25/01/2016	17:24:48	359.9	21.40	21.30	21.30	21.10
25/01/2016	17:24:49	360.0	21.40	21.30	21.30	21.10
25/01/2016	17:24:49	360.2	21.40	21.20	21.20	21.20
25/01/2016	17:24:49	360.4	21.40	21.20	21.20	21.20
25/01/2016	17:24:49	360.6	21.40	21.20	21.20	21.20
25/01/2016	17:24:49	360.8	21.40	21.20	21.20	21.20
25/01/2016	17:24:50	361.0	21.40	21.20	21.20	21.10
25/01/2016	17:24:50	361.2	21.40	21.20	21.20	21.10
25/01/2016	17:24:50	361.5	21.40	21.20	21.30	21.10
25/01/2016	17:24:50	361.6	21.40	21.20	21.30	21.10
25/01/2016	17:24:51	361.9	21.40	21.20	21.30	21.20
25/01/2016	17:24:51	362.0	21.40	21.20	21.30	21.20
25/01/2016	17:24:51	362.2	21.40	21.20	21.30	21.20
25/01/2016	17:24:51	362.4	21.40	21.20	21.30	21.20
25/01/2016	17:24:51	362.6	21.40	21.20	21.30	21.20
25/01/2016	17:24:51	362.8	21.40	21.20	21.30	21.20
25/01/2016	17:24:52	363.0	21.40	21.20	21.30	21.10
25/01/2016	17:24:52	363.2	21.40	21.20	21.30	21.10
25/01/2016	17:24:52	363.4	21.40	21.20	21.30	21.10
25/01/2016	17:24:52	363.6	21.40	21.20	21.30	21.10
25/01/2016	17:24:52	363.8	21.40	21.20	21.30	21.10
25/01/2016	17:24:53	364.0	21.40	21.20	21.30	21.10
25/01/2016	17:24:53	364.2	21.40	21.20	21.20	21.10
25/01/2016	17:24:53	364.4	21.40	21.20	21.20	21.10
25/01/2016	17:24:53	364.6	21.40	21.10	21.20	21.10
25/01/2016	17:24:53	364.8	21.40	21.10	21.20	21.10
25/01/2016	17:24:54	365.0	21.40	21.10	21.20	21.10
25/01/2016	17:24:54	365.2	21.40	21.20	21.20	21.10
25/01/2016	17:24:54	365.4	21.40	21.20	21.30	21.10
25/01/2016	17:24:54	365.7	21.40	21.20	21.30	21.20
25/01/2016	17:24:54	365.8	21.40	21.20	21.30	21.20
25/01/2016	17:24:55	366.0	21.40	21.20	21.30	21.20
25/01/2016	17:24:55	366.2	21.40	21.20	21.30	21.10
25/01/2016	17:24:55	366.5	21.40	21.20	21.30	21.10
25/01/2016	17:24:55	366.6	21.40	21.20	21.30	21.10
25/01/2016	17:24:55	366.8	21.40	21.20	21.20	21.10
25/01/2016	17:24:56	367.0	21.40	21.20	21.20	21.10
25/01/2016	17:24:56	367.2	21.40	21.20	21.20	21.20
25/01/2016	17:24:56	367.4	21.40	21.20	21.20	21.20
25/01/2016	17:24:56	367.7	21.40	21.20	21.20	21.10
25/01/2016	17:24:56	367.8	21.40	21.20	21.20	21.10
25/01/2016	17:24:57	368.0	21.30	21.20	21.20	21.10
25/01/2016	17:24:57	368.2	21.30	21.20	21.20	21.10
25/01/2016	17:24:57	368.5	21.40	21.20	21.20	21.10
25/01/2016	17:24:57	368.6	21.40	21.20	21.20	21.10
25/01/2016	17:24:57	368.8	21.40	21.20	21.30	21.10
25/01/2016	17:24:58	369.0	21.40	21.20	21.30	21.10
25/01/2016	17:24:58	369.2	21.30	21.20	21.30	21.10
25/01/2016	17:24:58	369.4	21.30	21.20	21.30	21.10
25/01/2016	17:24:58	369.6	21.30	21.20	21.30	21.10
25/01/2016	17:24:58	369.8	21.40	21.20	21.30	21.10
25/01/2016	17:24:59	370.0	21.40	21.20	21.30	21.10
25/01/2016	17:24:59	370.2	21.40	21.20	21.30	21.20
25/01/2016	17:24:59	370.4	21.40	21.20	21.30	21.20
25/01/2016	17:24:59	370.6	21.40	21.20	21.30	21.20
25/01/2016	17:25:00	370.8	21.40	21.20	21.30	21.10
25/01/2016	17:25:00	371.0	21.40	21.20	21.30	21.10
25/01/2016	17:25:00	371.2	21.40	21.30	21.30	21.10
25/01/2016	17:25:00	371.4	21.40	21.30	21.30	21.10
25/01/2016	17:25:00	371.6	21.40	21.30	21.30	21.10
25/01/2016	17:25:00	371.8	21.40	21.30	21.30	21.10
25/01/2016	17:25:01	372.0	21.40	21.20	21.30	21.10
25/01/2016	17:25:01	372.2	21.40	21.20	21.30	21.10
25/01/2016	17:25:01	372.4	21.40	21.20	21.30	21.10
25/01/2016	17:25:01	372.7	21.40	21.20	21.30	21.10
25/01/2016	17:25:02	372.8	21.40	21.20	21.20	21.10
25/01/2016	17:25:02	373.0	21.40	21.20	21.20	21.10
25/01/2016	17:25:02	373.2	21.40	21.20	21.20	21.10
25/01/2016	17:25:02	373.4	21.40	21.20	21.20	21.10
25/01/2016	17:25:02	373.6	21.40	21.20	21.30	21.20
25/01/2016	17:25:02	373.8	21.40	21.20	21.30	21.20
25/01/2016	17:25:03	374.0	21.40	21.20	21.30	21.20
25/01/2016	17:25:03	374.2	21.40	21.20	21.30	21.20
25/01/2016	17:25:03	374.4	21.40	21.20	21.30	21.10
25/01/2016	17:25:03	374.7	21.40	21.30	21.30	21.10
25/01/2016	17:25:03	374.8	21.40	21.30	21.30	21.10
25/01/2016	17:25:04	375.0	21.40	21.30	21.30	21.20
25/01/2016	17:25:04	375.2	21.40	21.20	21.30	21.20
25/01/2016	17:25:04	375.4	21.40	21.20	21.30	21.20
25/01/2016	17:25:04	375.7	21.40	21.20	21.20	21.10
25/01/2016	17:25:04	375.8	21.40	21.20	21.20	21.10
25/01/2016	17:25:05	376.0	21.40	21.20	21.30	21.10
25/01/2016	17:25:05	376.2	21.40	21.20	21.30	21.10
25/01/2016	17:25:05	376.4	21.40	21.20	21.30	21.20
25/01/2016	17:25:05	376.6	21.40	21.30	21.30	21.20
25/01/2016	17:25:05	376.8	21.40	21.30	21.20	21.20
25/01/2016	17:25:06	377.0	21.40	21.30	21.20	21.10
25/01/2016	17:25:06	377.2	21.40	21.20	21.20	21.10
25/01/2016	17:25:06	377.5	21.40	21.20	21.30	21.10
25/01/2016	17:25:06	377.6	21.40	21.20	21.30	21.10
25/01/2016	17:25:06	377.8	21.40	21.20	21.30	21.10
25/01/2016	17:25:07	378.0	21.40	21.20	21.30	21.10
25/01/2016	17:25:07	378.3	21.40	21.20	21.30	21.20
25/01/2016	17:25:07	378.4	21.40	21.20	21.30	21.20
25/01/2016	17:25:07	378.6	21.40	21.20	21.30	21.20
25/01/2016	17:25:07	378.8	21.40	21.20	21.20	21.20
25/01/2016	17:25:08	379.0	21.40	21.20	21.20	21.20
25/01/2016	17:25:08	379.2	21.40	21.20	21.20	21.20
25/01/2016	17:25:08	379.5	21.40	21.20	21.30	21.20
25/01/2016	17:25:08	379.6	21.40	21.20	21.30	21.10
25/01/2016	17:25:08	379.8	21.40	21.20	21.30	21.10
25/01/2016	17:25:09	380.0	21.40	21.20	21.30	21.10
25/01/2016	17:25:09	380.3	21.40	21.20	21.30	21.10
25/01/2016	17:25:09	380.4	21.60	21.20	21.30	21.10
25/01/2016	17:25:09	380.6	21.60	21.20	21.30	21.10
25/01/2016	17:25:09	380.8	21.60	21.20	21.30	21.10
25/01/2016	17:25:10	381.0	21.40	21.20	21.30	21.10
25/01/2016	17:25:10	381.2	21.40	21.30	21.30	21.10
25/01/2016	17:25:10	381.5	21.40	21.30	21.20	21.10
25/01/2016	17:25:10	381.6	21.40	21.30	21.20	21.20
25/01/2016	17:25:10	381.8	21.40	21.20	21.20	21.20
25/01/2016	17:25:11	382.0	21.40	21.20	21.30	21.20
25/01/2016	17:25:11	382.3	21.40	21.20	21.30	21.20
25/01/2016	17:25:11	382.4	21.40	21.20	21.30	21.20
25/01/2016	17:25:11	382.6	21.40	21.20	21.30	21.20
25/01/2016	17:25:11	382.8	21.40	21.20	21.30	21.20
25/01/2016	17:25:12	383.0	21.40	21.20	21.30	21.10
25/01/2016	17:25:12	383.2	21.40	21.30	21.30	21.10
25/01/2016	17:25:12	383.4	21.40	21.30	21.30	21.10
25/01/2016	17:25:12	383.6	21.40	21.30	21.30	21.20
25/01/2016	17:25:12	383.8	21.40	21.20	21.30	21.20
25/01/2016	17:25:13	384.0	21.40	21.20	21.30	21.20
25/01/2016	17:25:13	384.2	21.40	21.20	21.30	21.10
25/01/2016	17:25:13	384.4	21.40	21.20	21.30	21.10
25/01/2016	17:25:13	384.6	21.40	21.20	21.30	21.10
25/01/2016	17:25:13	384.8	21.40	21.20	21.30	21.10
25/01/2016	17:25:14	385.0	21.40	21.20	21.30	21.10
25/01/2016	17:25:14	385.2	21.40	21.20	21.30	21.10
25/01/2016	17:25:14	385.4	21.40	21.20	21.30	21.10
25/01/2016	17:25:14	385.6	21.40	21.20	21.30	21.10
25/01/2016	17:25:14	385.8	21.50	21.20	21.30	21.10
25/01/2016	17:25:15	386.0	21.50	21.30	21.20	21.10
25/01/2016	17:25:15	386.2	21.50	21.30	21.20	21.10
25/01/2016	17:25:15	386.5	21.40	21.30	21.20	21.10
25/01/2016	17:25:15	386.6	21.40	21.20	21.30	21.10
25/01/2016	17:25:15	386.8	21.40	21.20	21.30	21.10
25/01/2016	17:25:16	387.0	21.40	21.20	21.30	21.20
25/01/2016	17:25:16	387.2	21.40	21.20	21.30	21.20
25/01/2016	17:25:16	387.4	21.40	21.30	21.30	21.20
25/01/2016	17:25:16	387.6	21.40	21.30	21.30	21.20
25/01/2016	17:25:16	387.8	21.40	21.30	21.30	21.20
25/01/2016	17:25:17	388.0	21.40	21.30	21.30	21.20
25/01/2016	17:25:17	388.2	21.40	21.30	21.30	21.20
25/01/2016	17:25:17	388.5	21.40	21.30	21.30	21.20
25/01/2016	17:25:17	388.6	21.40	21.20	21.30	21.20
25/01/2016	17:25:17	388.8	21.40	21.20	21.30	21.20
25/01/2016	17:25:18	389.0	21.30	21.20	21.30	21.20
25/01/2016	17:25:18	389.3	21.30	21.30	21.30	21.20
25/01/2016	17:25:18	389.4	21.30	21.30	21.20	21.20
25/01/2016	17:25:18	389.6	21.30	21.30	21.20	21.10
25/01/2016	17:25:18	389.8	21.40	21.20	21.20	21.10
25/01/2016	17:25:19	390.0	21.40	21.20	21.20	21.10
25/01/2016	17:25:19	390.2	21.40	21.20	21.30	21.20
25/01/2016	17:25:19	390.5	21.60	21.20	21.30	21.20
25/01/2016	17:25:19	390.6	21.60	21.20	21.30	21.20
25/01/2016	17:25:19	390.8	21.60	21.20	21.30	21.20
25/01/2016	17:25:20	391.0	21.40	21.20	21.30	21.20
25/01/2016	17:25:20	391.2	21.40	21.30	21.30	21.20
25/01/2016	17:25:20	391.4	21.40	21.30	21.30	21.20
25/01/2016	17:25:20	391.6	21.40	21.30	21.30	21.20
25/01/2016	17:25:20	391.8	21.40	21.20	21.30	21.20
25/01/2016	17:25:21	392.1	21.40	21.20	21.30	21.20
25/01/2016	17:25:21	392.2	21.40	21.20	21.30	21.20
25/01/2016	17:25:21	392.5	21.40	21.20	21.30	21.20
25/01/2016	17:25:21	392.6	21.40	21.20	21.30	21.20
25/01/2016	17:25:21	392.8	21.40	21.30	21.30	21.20
25/01/2016	17:25:22	393.0	21.40	21.30	21.30	21.20
25/01/2016	17:25:22	393.2	21.40	21.20	21.30	21.20
25/01/2016	17:25:22	393.4	21.40	21.20	21.30	21.20
25/01/2016	17:25:22	393.6	21.40	21.20	21.30	21.20
25/01/2016	17:25:22	393.8	21.40	21.20	21.30	21.20
25/01/2016	17:25:23	394.1	21.40	21.20	21.30	21.20
25/01/2016	17:25:23	394.2	21.40	21.20	21.30	21.20
25/01/2016	17:25:23	394.4	21.40	21.30	21.30	21.10
25/01/2016	17:25:23	394.6	21.40	21.30	21.30	21.10
25/01/2016	17:25:23	394.8	21.40	21.30	21.30	21.20
25/01/2016	17:25:24	395.0	21.40	21.30	21.30	21.20
25/01/2016	17:25:24	395.2	21.40	21.30	21.30	21.20
25/01/2016	17:25:24	395.4	21.40	21.30	21.30	21.20
25/01/2016	17:25:24	395.6	21.40	21.30	21.30	21.20
25/01/2016	17:25:24	395.8	21.40	21.20	21.30	21.20
25/01/2016	17:25:25	396.0	21.40	21.20	21.30	21.20
25/01/2016	17:25:25	396.2	21.40	21.20	21.30	21.20
25/01/2016	17:25:25	396.4	21.50	21.20	21.30	21.20
25/01/2016	17:25:25	396.6	21.50	21.20	21.30	21.20
25/01/2016	17:25:25	396.8	21.50	21.20	21.30	21.10
25/01/2016	17:25:26	397.0	21.50	21.20	21.30	21.10
25/01/2016	17:25:26	397.2	21.40	21.20	21.30	21.10
25/01/2016	17:25:26	397.4	21.40	21.20	21.30	21.10
25/01/2016	17:25:26	397.6	21.40	21.20	21.30	21.10
25/01/2016	17:25:26	397.8	21.40	21.30	21.30	21.10
25/01/2016	17:25:27	398.0	21.40	21.30	21.20	21.10
25/01/2016	17:25:27	398.3	21.40	21.30	21.20	21.20
25/01/2016	17:25:27	398.4	21.40	21.30	21.20	21.20
25/01/2016	17:25:27	398.6	21.40	21.30	21.20	21.20
25/01/2016	17:25:27	398.8	21.40	21.30	21.30	21.20
[truncated: 4,762 more rows]
