# Supplementary material for: Safety of intrauterine devices in MRI
Source: PLoS One. 2018 Oct 9;13(10):e0204220. doi: 10.1371/journal.pone.0204220 (PMC6177157; doi:10.1371/journal.pone.0204220)
Supplement: S1 File — (ZIP) [file pone.0204220.s001.zip › rf_heating/spir_15_china_07.tem]

Qualitrol Corporation
Instrument(serial):		1(RFX637A)	1(RFX637A)	1(RFX637A)	1(RFX637A)
Channel name:			1:	2:	3:	4:
Channel # :			1	2	3	4
dd/mm/yyyy	hh:mm:ss
06/01/2016	22:16:35	0.0	20.80	20.80	20.80	21.00
06/01/2016	22:16:35	0.2	20.80	20.80	20.80	21.00
06/01/2016	22:16:35	0.4	20.90	20.80	20.80	21.00
06/01/2016	22:16:35	0.6	20.90	20.90	20.80	21.00
06/01/2016	22:16:35	0.8	20.90	20.90	20.80	21.00
06/01/2016	22:16:36	1.0	20.80	20.90	20.80	21.00
06/01/2016	22:16:36	1.2	20.80	20.80	20.80	21.00
06/01/2016	22:16:36	1.4	20.80	20.80	20.70	21.00
06/01/2016	22:16:36	1.6	20.80	20.80	20.70	21.00
06/01/2016	22:16:36	1.8	20.80	20.80	20.70	21.00
06/01/2016	22:16:37	2.0	20.80	20.80	20.90	21.00
06/01/2016	22:16:37	2.3	20.80	20.80	20.90	21.00
06/01/2016	22:16:37	2.4	20.80	20.80	20.90	21.00
06/01/2016	22:16:37	2.6	20.80	20.80	20.80	21.00
06/01/2016	22:16:37	2.8	20.80	20.80	20.80	20.90
06/01/2016	22:16:38	3.0	20.80	20.80	20.80	20.90
06/01/2016	22:16:38	3.3	20.80	20.80	20.80	20.90
06/01/2016	22:16:38	3.4	20.80	20.80	20.80	20.90
06/01/2016	22:16:38	3.6	20.80	20.80	20.80	21.00
06/01/2016	22:16:38	3.8	20.90	20.80	20.80	21.00
06/01/2016	22:16:39	4.0	20.90	20.80	20.80	21.00
06/01/2016	22:16:39	4.2	20.90	20.80	20.80	21.00
06/01/2016	22:16:39	4.4	20.90	20.80	20.80	21.00
06/01/2016	22:16:39	4.6	20.90	20.80	20.80	21.00
06/01/2016	22:16:39	4.8	20.90	20.80	20.80	21.00
06/01/2016	22:16:40	5.1	20.90	20.80	20.80	21.00
06/01/2016	22:16:40	5.2	20.90	20.80	20.80	21.00
06/01/2016	22:16:40	5.4	20.90	20.80	20.70	21.00
06/01/2016	22:16:40	5.6	20.80	20.80	20.70	21.00
06/01/2016	22:16:40	5.8	20.80	20.80	20.70	21.00
06/01/2016	22:16:41	6.1	20.80	20.80	20.80	21.00
06/01/2016	22:16:41	6.2	20.80	20.80	20.80	21.00
06/01/2016	22:16:41	6.4	20.80	20.80	20.80	21.00
06/01/2016	22:16:41	6.6	20.80	20.80	20.80	21.00
06/01/2016	22:16:41	6.8	20.80	20.80	20.80	21.00
06/01/2016	22:16:41	7.0	20.80	20.80	20.80	21.00
06/01/2016	22:16:42	7.2	20.90	20.80	20.80	21.00
06/01/2016	22:16:42	7.4	20.90	20.80	20.80	21.00
06/01/2016	22:16:42	7.6	20.80	20.80	20.80	21.00
06/01/2016	22:16:42	7.9	20.80	20.80	20.80	21.00
06/01/2016	22:16:42	8.0	20.80	20.80	20.80	21.00
06/01/2016	22:16:43	8.2	20.90	20.80	20.80	21.00
06/01/2016	22:16:43	8.4	20.90	20.80	20.80	21.00
06/01/2016	22:16:43	8.6	20.90	20.80	20.80	21.00
06/01/2016	22:16:43	8.9	20.90	20.80	20.80	21.00
06/01/2016	22:16:43	9.0	20.80	20.80	20.80	21.00
06/01/2016	22:16:44	9.2	20.80	20.80	20.80	21.00
06/01/2016	22:16:44	9.4	20.80	20.80	20.80	21.00
06/01/2016	22:16:44	9.6	20.70	20.80	20.80	21.00
06/01/2016	22:16:44	9.8	20.70	20.80	20.80	21.00
06/01/2016	22:16:45	10.1	20.70	20.80	20.70	20.90
06/01/2016	22:16:45	10.2	20.70	20.80	20.70	20.90
06/01/2016	22:16:45	10.4	20.90	20.80	20.70	20.90
06/01/2016	22:16:45	10.7	20.90	20.80	20.80	20.90
06/01/2016	22:16:45	10.8	20.90	20.80	20.80	20.90
06/01/2016	22:16:46	11.1	20.80	20.80	20.80	20.90
06/01/2016	22:16:46	11.2	20.80	20.80	20.80	20.90
06/01/2016	22:16:46	11.4	20.80	20.80	20.80	21.00
06/01/2016	22:16:46	11.7	20.80	20.80	20.80	21.00
06/01/2016	22:16:46	11.8	20.80	20.80	20.80	21.00
06/01/2016	22:16:46	12.0	20.80	20.80	20.80	21.00
06/01/2016	22:16:47	12.2	20.80	20.80	20.80	21.00
06/01/2016	22:16:47	12.4	20.80	20.80	20.80	21.00
06/01/2016	22:16:47	12.6	20.80	20.80	20.80	21.00
06/01/2016	22:16:47	12.8	20.80	20.80	20.80	21.00
06/01/2016	22:16:47	13.0	20.80	20.80	20.80	21.00
06/01/2016	22:16:48	13.2	20.80	20.80	20.80	21.00
06/01/2016	22:16:48	13.4	20.80	20.80	20.80	21.00
06/01/2016	22:16:48	13.6	20.90	20.80	20.80	21.00
06/01/2016	22:16:48	13.8	20.90	20.80	20.80	21.00
06/01/2016	22:16:48	14.0	20.90	20.80	20.80	21.00
06/01/2016	22:16:49	14.2	20.90	20.80	20.80	20.90
06/01/2016	22:16:49	14.4	20.80	20.80	20.80	20.90
06/01/2016	22:16:49	14.6	20.80	20.80	20.80	20.90
06/01/2016	22:16:49	14.9	20.80	20.80	20.80	20.90
06/01/2016	22:16:49	15.0	20.80	20.80	20.80	20.90
06/01/2016	22:16:50	15.2	20.80	20.80	20.80	20.90
06/01/2016	22:16:50	15.4	20.80	20.80	20.80	20.90
06/01/2016	22:16:50	15.6	20.90	20.80	20.80	20.90
06/01/2016	22:16:50	15.8	20.90	20.60	20.80	20.90
06/01/2016	22:16:50	16.0	20.90	20.60	20.80	20.90
06/01/2016	22:16:51	16.2	20.80	20.60	20.80	20.90
06/01/2016	22:16:51	16.4	20.80	20.80	20.80	20.90
06/01/2016	22:16:51	16.6	20.80	20.80	20.80	20.90
06/01/2016	22:16:51	16.8	20.80	20.80	20.80	20.90
06/01/2016	22:16:51	17.0	20.80	20.80	20.80	20.90
06/01/2016	22:16:52	17.2	20.80	20.80	20.80	20.90
06/01/2016	22:16:52	17.4	20.80	20.80	20.80	21.00
06/01/2016	22:16:52	17.6	20.80	20.80	20.80	21.00
06/01/2016	22:16:52	17.8	20.80	20.80	20.80	21.00
06/01/2016	22:16:52	18.0	20.80	20.80	20.80	21.00
06/01/2016	22:16:53	18.2	20.80	20.80	20.80	21.00
06/01/2016	22:16:53	18.4	20.80	20.80	20.80	21.00
06/01/2016	22:16:53	18.7	20.80	20.80	20.80	21.00
06/01/2016	22:16:53	18.8	20.80	20.80	20.80	21.00
06/01/2016	22:16:54	19.0	20.80	20.80	20.80	20.90
06/01/2016	22:16:54	19.2	20.80	20.80	20.80	20.90
06/01/2016	22:16:54	19.4	20.80	20.80	20.80	20.90
06/01/2016	22:16:54	19.7	20.80	20.80	20.80	20.90
06/01/2016	22:16:54	19.8	20.80	20.80	20.80	20.90
06/01/2016	22:16:55	20.0	20.80	20.80	20.80	21.00
06/01/2016	22:16:55	20.2	20.80	20.80	20.80	21.00
06/01/2016	22:16:55	20.4	20.80	20.80	20.80	21.00
06/01/2016	22:16:55	20.6	20.80	20.80	20.80	21.00
06/01/2016	22:16:55	20.8	20.80	20.80	20.70	21.00
06/01/2016	22:16:55	21.0	20.80	20.80	20.70	21.00
06/01/2016	22:16:56	21.2	20.80	20.80	20.90	21.00
06/01/2016	22:16:56	21.5	20.80	20.80	20.90	21.00
06/01/2016	22:16:56	21.6	20.80	20.80	20.90	21.00
06/01/2016	22:16:56	21.8	20.90	20.80	20.80	21.00
06/01/2016	22:16:57	22.0	20.90	20.80	20.80	21.00
06/01/2016	22:16:57	22.2	20.70	20.80	20.80	21.00
06/01/2016	22:16:57	22.5	20.70	20.80	20.80	21.00
06/01/2016	22:16:57	22.6	20.70	20.80	20.70	21.00
06/01/2016	22:16:57	22.8	20.80	20.80	20.70	20.90
06/01/2016	22:16:58	23.0	20.80	20.80	20.70	20.90
06/01/2016	22:16:58	23.2	20.80	20.80	20.80	20.90
06/01/2016	22:16:58	23.4	20.80	20.80	20.80	20.90
06/01/2016	22:16:58	23.6	20.80	20.80	20.80	21.00
06/01/2016	22:16:58	23.8	20.80	20.80	20.80	21.00
06/01/2016	22:16:59	24.0	20.80	20.80	20.70	21.00
06/01/2016	22:16:59	24.3	20.80	20.80	20.70	21.00
06/01/2016	22:16:59	24.4	20.80	20.80	20.70	21.00
06/01/2016	22:16:59	24.6	20.80	20.60	20.70	21.00
06/01/2016	22:16:59	24.8	20.80	20.60	20.70	21.00
06/01/2016	22:17:00	25.0	20.80	20.80	20.70	21.00
06/01/2016	22:17:00	25.3	20.80	20.80	20.80	21.00
06/01/2016	22:17:00	25.4	20.80	20.80	20.80	21.00
06/01/2016	22:17:00	25.6	20.80	20.70	20.80	21.00
06/01/2016	22:17:00	25.8	20.80	20.70	20.70	21.00
06/01/2016	22:17:01	26.0	20.80	20.70	20.70	20.90
06/01/2016	22:17:01	26.2	20.80	20.70	20.70	20.90
06/01/2016	22:17:01	26.4	20.80	20.70	20.70	20.90
06/01/2016	22:17:01	26.6	20.80	20.70	20.80	20.90
06/01/2016	22:17:01	26.8	20.80	20.70	20.80	21.00
06/01/2016	22:17:02	27.1	20.80	20.80	20.80	21.00
06/01/2016	22:17:02	27.2	20.80	20.80	20.80	21.00
06/01/2016	22:17:02	27.4	20.80	20.80	20.70	20.90
06/01/2016	22:17:02	27.6	20.80	20.80	20.70	20.90
06/01/2016	22:17:02	27.8	20.80	20.80	20.70	20.90
06/01/2016	22:17:03	28.1	20.80	20.80	20.70	21.00
06/01/2016	22:17:03	28.2	20.70	20.80	20.70	21.00
06/01/2016	22:17:03	28.4	20.70	20.80	20.70	21.00
06/01/2016	22:17:03	28.6	20.70	20.80	20.70	21.00
06/01/2016	22:17:03	28.8	20.70	20.80	20.70	20.90
06/01/2016	22:17:03	29.0	20.70	20.80	20.70	20.90
06/01/2016	22:17:04	29.2	20.70	20.80	20.70	20.90
06/01/2016	22:17:04	29.4	20.70	20.80	20.70	21.00
06/01/2016	22:17:04	29.6	20.70	20.80	20.70	21.00
06/01/2016	22:17:04	29.8	20.70	20.70	20.70	21.00
06/01/2016	22:17:04	30.0	20.70	20.70	20.70	21.00
06/01/2016	22:17:05	30.2	20.70	20.70	20.70	21.00
06/01/2016	22:17:05	30.4	20.70	20.70	20.70	21.00
06/01/2016	22:17:05	30.6	20.70	20.70	20.70	21.00
06/01/2016	22:17:05	30.9	20.80	20.70	20.70	21.00
06/01/2016	22:17:06	31.0	20.80	20.80	20.70	21.00
06/01/2016	22:17:06	31.3	20.80	20.80	20.70	21.00
06/01/2016	22:17:06	31.4	20.80	20.80	20.70	21.00
06/01/2016	22:17:06	31.6	20.70	20.80	20.70	21.00
06/01/2016	22:17:06	31.8	20.70	20.80	20.70	21.00
06/01/2016	22:17:07	32.0	20.70	20.80	20.80	21.00
06/01/2016	22:17:07	32.2	20.80	20.80	20.80	21.00
06/01/2016	22:17:07	32.4	20.80	20.80	20.80	21.00
06/01/2016	22:17:07	32.6	20.80	20.80	20.70	20.90
06/01/2016	22:17:07	32.8	20.80	20.80	20.70	20.90
06/01/2016	22:17:08	33.0	20.80	20.70	20.70	20.90
06/01/2016	22:17:08	33.2	20.80	20.70	20.70	20.90
06/01/2016	22:17:08	33.4	20.80	20.70	20.70	20.90
06/01/2016	22:17:08	33.6	20.70	20.50	20.70	20.90
06/01/2016	22:17:08	33.8	20.70	20.50	20.80	20.90
06/01/2016	22:17:09	34.0	20.70	20.50	20.80	20.90
06/01/2016	22:17:09	34.2	20.80	20.50	20.80	20.90
06/01/2016	22:17:09	34.4	20.80	20.80	20.80	20.90
06/01/2016	22:17:09	34.6	20.80	20.80	20.70	21.00
06/01/2016	22:17:09	34.8	20.80	20.80	20.70	21.00
06/01/2016	22:17:09	35.1	20.80	20.70	20.70	21.00
06/01/2016	22:17:10	35.2	20.80	20.70	20.70	21.00
06/01/2016	22:17:10	35.4	20.80	20.70	20.80	21.00
06/01/2016	22:17:10	35.6	20.80	20.70	20.80	21.00
06/01/2016	22:17:10	35.8	20.80	20.70	20.70	21.00
06/01/2016	22:17:10	36.1	20.80	20.70	20.70	21.00
06/01/2016	22:17:11	36.2	20.70	20.70	20.70	21.00
06/01/2016	22:17:11	36.4	20.70	20.70	20.70	21.00
06/01/2016	22:17:11	36.6	20.70	20.70	20.70	21.00
06/01/2016	22:17:11	36.8	20.80	20.70	20.70	21.00
06/01/2016	22:17:11	37.0	20.80	20.70	20.70	21.00
06/01/2016	22:17:12	37.2	20.80	20.70	20.70	21.00
06/01/2016	22:17:12	37.4	20.70	20.70	20.70	21.00
06/01/2016	22:17:12	37.6	20.70	20.80	20.70	21.00
06/01/2016	22:17:12	37.9	20.70	20.80	20.70	21.00
06/01/2016	22:17:12	38.0	20.70	20.80	20.70	21.00
06/01/2016	22:17:13	38.2	20.70	20.70	20.70	21.00
06/01/2016	22:17:13	38.4	20.70	20.70	20.80	21.00
06/01/2016	22:17:13	38.6	20.70	20.70	20.80	21.00
06/01/2016	22:17:13	38.9	20.80	20.70	20.80	21.00
06/01/2016	22:17:13	39.0	20.80	20.80	20.80	21.00
06/01/2016	22:17:14	39.2	20.80	20.80	20.80	20.90
06/01/2016	22:17:14	39.4	20.70	20.80	20.80	20.90
06/01/2016	22:17:14	39.6	20.70	20.70	20.80	20.90
06/01/2016	22:17:14	39.8	20.70	20.70	20.80	20.90
06/01/2016	22:17:14	40.0	20.70	20.70	20.70	21.00
06/01/2016	22:17:15	40.2	20.80	20.70	20.70	21.00
06/01/2016	22:17:15	40.4	20.80	20.80	20.80	21.00
06/01/2016	22:17:15	40.7	20.80	20.80	20.80	20.90
06/01/2016	22:17:15	40.8	20.80	20.80	20.80	20.90
06/01/2016	22:17:16	41.0	20.70	20.50	20.70	20.90
06/01/2016	22:17:16	41.2	20.70	20.50	20.70	20.90
06/01/2016	22:17:16	41.4	20.80	20.50	20.70	21.00
06/01/2016	22:17:16	41.7	20.80	20.80	20.70	21.00
06/01/2016	22:17:16	41.8	20.80	20.80	20.70	21.00
06/01/2016	22:17:17	42.0	20.70	20.80	20.70	21.00
06/01/2016	22:17:17	42.2	20.70	20.70	20.70	21.00
06/01/2016	22:17:17	42.4	20.70	20.70	20.70	21.00
06/01/2016	22:17:17	42.6	20.70	20.70	20.70	21.00
06/01/2016	22:17:17	42.8	20.80	20.70	20.70	21.00
06/01/2016	22:17:17	43.0	20.80	20.70	20.70	21.00
06/01/2016	22:17:18	43.2	20.80	20.70	20.70	20.90
06/01/2016	22:17:18	43.5	20.70	20.70	20.70	20.90
06/01/2016	22:17:18	43.6	20.70	20.70	20.70	20.90
06/01/2016	22:17:18	43.8	20.70	20.70	20.70	21.00
06/01/2016	22:17:18	44.0	20.70	20.70	20.70	21.00
06/01/2016	22:17:19	44.2	20.80	20.70	20.70	21.00
06/01/2016	22:17:19	44.5	20.80	20.70	20.70	21.00
06/01/2016	22:17:19	44.6	20.80	20.70	20.70	21.00
06/01/2016	22:17:19	44.8	20.80	20.70	20.70	21.00
06/01/2016	22:17:19	45.0	20.80	20.70	20.70	21.00
06/01/2016	22:17:20	45.2	20.80	20.70	20.70	20.90
06/01/2016	22:17:20	45.4	20.80	20.70	20.70	20.90
06/01/2016	22:17:20	45.6	20.70	20.80	20.70	20.90
06/01/2016	22:17:20	45.8	20.70	20.80	20.70	20.90
06/01/2016	22:17:20	46.0	20.70	20.80	20.70	20.90
06/01/2016	22:17:21	46.2	20.80	20.70	20.70	21.00
06/01/2016	22:17:21	46.4	20.80	20.70	20.70	21.00
06/01/2016	22:17:21	46.7	20.70	20.70	20.70	20.90
06/01/2016	22:17:21	46.8	20.70	20.70	20.70	20.90
06/01/2016	22:17:22	47.0	20.70	20.70	20.70	20.90
06/01/2016	22:17:22	47.3	20.70	20.70	20.70	20.90
06/01/2016	22:17:22	47.4	20.70	20.70	20.70	20.90
06/01/2016	22:17:22	47.7	20.70	20.70	20.70	20.90
06/01/2016	22:17:22	47.8	20.70	20.70	20.70	20.90
06/01/2016	22:17:23	48.0	20.70	20.70	20.70	20.90
06/01/2016	22:17:23	48.2	20.70	20.70	20.70	20.90
06/01/2016	22:17:23	48.4	20.70	20.80	20.70	20.90
06/01/2016	22:17:23	48.6	20.70	20.80	20.70	21.00
06/01/2016	22:17:23	48.8	20.70	20.80	20.70	21.00
06/01/2016	22:17:24	49.0	20.80	20.70	20.70	21.00
06/01/2016	22:17:24	49.2	20.80	20.70	20.70	21.00
06/01/2016	22:17:24	49.4	20.70	20.70	20.70	20.90
06/01/2016	22:17:24	49.6	20.70	20.70	20.70	20.90
06/01/2016	22:17:24	49.8	20.70	20.70	20.70	20.90
06/01/2016	22:17:25	50.0	20.70	20.70	20.70	21.00
06/01/2016	22:17:25	50.2	20.70	20.70	20.70	21.00
06/01/2016	22:17:25	50.4	20.70	20.70	20.70	21.00
06/01/2016	22:17:25	50.6	20.70	20.70	20.70	20.90
06/01/2016	22:17:25	50.8	20.70	20.70	20.70	20.90
06/01/2016	22:17:26	51.0	20.70	20.70	20.70	20.90
06/01/2016	22:17:26	51.2	20.70	20.70	20.70	20.90
06/01/2016	22:17:26	51.5	20.70	20.70	20.70	20.90
06/01/2016	22:17:26	51.6	20.70	20.70	20.70	20.90
06/01/2016	22:17:26	51.8	20.70	20.70	20.70	21.00
06/01/2016	22:17:26	52.0	20.70	20.70	20.70	21.00
06/01/2016	22:17:27	52.2	20.70	20.70	20.70	21.00
06/01/2016	22:17:27	52.5	20.70	20.70	20.70	21.00
06/01/2016	22:17:27	52.6	20.70	20.70	20.70	21.00
06/01/2016	22:17:27	52.8	20.70	20.70	20.70	21.00
06/01/2016	22:17:28	53.0	20.70	20.70	20.70	21.00
06/01/2016	22:17:28	53.2	20.70	20.70	20.70	20.90
06/01/2016	22:17:28	53.4	20.80	20.70	20.70	20.90
06/01/2016	22:17:28	53.6	20.80	20.80	20.70	20.90
06/01/2016	22:17:28	53.8	20.80	20.80	20.70	20.90
06/01/2016	22:17:29	54.0	20.70	20.80	20.70	20.90
06/01/2016	22:17:29	54.2	20.70	20.70	20.70	20.90
06/01/2016	22:17:29	54.4	20.70	20.70	20.70	20.90
06/01/2016	22:17:29	54.6	20.80	20.70	20.70	20.90
06/01/2016	22:17:29	54.8	20.80	20.70	20.70	20.90
06/01/2016	22:17:30	55.0	20.80	20.70	20.70	20.90
06/01/2016	22:17:30	55.3	20.80	20.70	20.70	20.90
06/01/2016	22:17:30	55.4	20.70	20.70	20.70	20.90
06/01/2016	22:17:30	55.6	20.70	20.70	20.70	20.90
06/01/2016	22:17:30	55.8	20.70	20.70	20.70	20.90
06/01/2016	22:17:31	56.0	20.70	20.70	20.70	20.90
06/01/2016	22:17:31	56.2	20.70	20.70	20.70	20.90
06/01/2016	22:17:31	56.4	20.70	20.70	20.70	20.90
06/01/2016	22:17:31	56.6	20.70	20.70	20.70	20.90
06/01/2016	22:17:31	56.8	20.80	20.70	20.70	20.90
06/01/2016	22:17:32	57.1	20.80	20.70	20.70	20.90
06/01/2016	22:17:32	57.2	20.80	20.70	20.70	20.90
06/01/2016	22:17:32	57.4	20.70	20.70	20.70	20.90
06/01/2016	22:17:32	57.6	20.70	20.70	20.70	20.90
06/01/2016	22:17:32	57.8	20.70	20.70	20.70	21.00
06/01/2016	22:17:33	58.1	20.70	20.70	20.70	21.00
06/01/2016	22:17:33	58.2	20.70	20.70	20.70	21.00
06/01/2016	22:17:33	58.4	20.70	20.70	20.70	20.90
06/01/2016	22:17:33	58.6	20.70	20.70	20.70	20.90
06/01/2016	22:17:33	58.8	20.70	20.70	20.70	20.90
06/01/2016	22:17:33	59.0	20.70	20.70	20.70	20.90
06/01/2016	22:17:34	59.2	20.70	20.70	20.70	21.00
06/01/2016	22:17:34	59.4	20.70	20.70	20.70	21.00
06/01/2016	22:17:34	59.6	20.70	20.70	20.70	21.00
06/01/2016	22:17:34	59.9	20.70	20.70	20.70	21.00
06/01/2016	22:17:34	60.0	20.70	20.70	20.70	21.00
06/01/2016	22:17:35	60.2	20.70	20.70	20.60	21.00
06/01/2016	22:17:35	60.4	20.70	20.70	20.60	21.00
06/01/2016	22:17:35	60.6	20.70	20.70	20.60	20.90
06/01/2016	22:17:35	60.9	20.70	20.70	20.60	20.90
06/01/2016	22:17:35	61.0	20.70	20.70	20.70	20.90
06/01/2016	22:17:36	61.2	20.70	20.70	20.70	20.90
06/01/2016	22:17:36	61.4	20.70	20.70	20.70	20.90
06/01/2016	22:17:36	61.6	20.70	20.70	20.70	20.90
06/01/2016	22:17:36	61.8	20.70	20.70	20.70	20.90
06/01/2016	22:17:36	62.0	20.70	20.70	20.70	21.00
06/01/2016	22:17:37	62.2	20.70	20.70	20.70	21.00
06/01/2016	22:17:37	62.4	20.70	20.70	20.70	21.00
06/01/2016	22:17:37	62.6	20.70	20.70	20.70	21.00
06/01/2016	22:17:37	62.8	20.70	20.70	20.70	21.00
06/01/2016	22:17:38	63.1	20.70	20.70	20.70	20.90
06/01/2016	22:17:38	63.2	20.70	20.70	20.70	20.90
06/01/2016	22:17:38	63.4	20.70	20.70	20.70	20.90
06/01/2016	22:17:38	63.7	20.70	20.70	20.70	20.90
06/01/2016	22:17:38	63.8	20.70	20.70	20.70	21.00
06/01/2016	22:17:39	64.0	20.70	20.70	20.70	21.00
06/01/2016	22:17:39	64.2	20.70	20.70	20.70	21.00
06/01/2016	22:17:39	64.4	20.70	20.70	20.70	20.90
06/01/2016	22:17:39	64.6	20.70	20.70	20.70	20.90
06/01/2016	22:17:39	64.8	20.70	20.70	20.70	20.90
06/01/2016	22:17:39	65.0	20.70	20.70	20.70	20.90
06/01/2016	22:17:40	65.2	20.70	20.70	20.70	20.90
06/01/2016	22:17:40	65.4	20.70	20.70	20.70	20.90
06/01/2016	22:17:40	65.6	20.70	20.70	20.70	20.90
06/01/2016	22:17:40	65.8	20.70	20.70	20.70	20.90
06/01/2016	22:17:40	66.0	20.70	20.70	20.70	20.90
06/01/2016	22:17:41	66.2	20.70	20.70	20.70	20.90
06/01/2016	22:17:41	66.4	20.70	20.70	20.70	20.90
06/01/2016	22:17:41	66.6	20.70	20.70	20.70	20.90
06/01/2016	22:17:41	66.8	20.70	20.70	20.70	20.90
06/01/2016	22:17:41	67.0	20.70	20.70	20.70	20.90
06/01/2016	22:17:42	67.2	20.70	20.70	20.70	20.90
06/01/2016	22:17:42	67.4	20.70	20.70	20.70	20.90
06/01/2016	22:17:42	67.6	20.70	20.50	20.70	20.90
06/01/2016	22:17:42	67.9	20.70	20.50	20.70	20.90
06/01/2016	22:17:42	68.0	20.70	20.50	20.70	20.90
06/01/2016	22:17:43	68.2	20.70	20.70	20.70	20.90
06/01/2016	22:17:43	68.4	20.70	20.70	20.70	20.90
06/01/2016	22:17:43	68.6	20.70	20.70	20.70	20.90
06/01/2016	22:17:43	68.8	20.70	20.70	20.70	20.90
06/01/2016	22:17:43	69.0	20.70	20.70	20.70	20.90
06/01/2016	22:17:44	69.2	20.70	20.70	20.70	21.00
06/01/2016	22:17:44	69.4	20.70	20.50	20.70	21.00
06/01/2016	22:17:44	69.6	20.70	20.50	20.70	21.00
06/01/2016	22:17:44	69.8	20.70	20.50	20.70	21.00
06/01/2016	22:17:44	70.0	20.70	20.50	20.70	21.00
06/01/2016	22:17:45	70.2	20.70	20.70	20.60	21.00
06/01/2016	22:17:45	70.4	20.70	20.70	20.60	20.90
06/01/2016	22:17:45	70.6	20.70	20.70	20.60	20.90
06/01/2016	22:17:45	70.8	20.70	20.80	20.60	20.90
06/01/2016	22:17:46	71.0	20.70	20.80	20.70	21.00
06/01/2016	22:17:46	71.2	20.70	20.80	20.70	21.00
06/01/2016	22:17:46	71.4	20.70	20.70	20.70	21.00
06/01/2016	22:17:46	71.7	20.70	20.70	20.70	21.00
06/01/2016	22:17:46	71.8	20.70	20.70	20.70	20.90
06/01/2016	22:17:47	72.0	20.70	20.70	20.70	20.90
06/01/2016	22:17:47	72.2	20.70	20.70	20.70	20.90
06/01/2016	22:17:47	72.4	20.70	20.70	20.70	21.00
06/01/2016	22:17:47	72.6	20.70	20.70	20.70	21.00
06/01/2016	22:17:47	72.8	20.70	20.50	20.70	21.00
06/01/2016	22:17:47	73.0	20.70	20.50	20.70	21.00
06/01/2016	22:17:48	73.2	20.70	20.50	20.70	20.90
06/01/2016	22:17:48	73.5	20.70	20.70	20.70	20.90
06/01/2016	22:17:48	73.6	20.70	20.70	20.70	20.90
06/01/2016	22:17:48	73.8	20.70	20.70	20.70	20.90
06/01/2016	22:17:48	74.0	20.70	20.70	20.70	20.90
06/01/2016	22:17:49	74.2	20.70	20.70	20.70	20.90
06/01/2016	22:17:49	74.5	20.70	20.70	20.70	20.90
06/01/2016	22:17:49	74.6	20.70	20.70	20.70	20.90
06/01/2016	22:17:49	74.8	20.70	20.70	20.60	20.90
06/01/2016	22:17:50	75.0	20.70	20.70	20.60	21.00
06/01/2016	22:17:50	75.2	20.70	20.70	20.60	21.00
06/01/2016	22:17:50	75.4	20.70	20.70	20.60	21.00
06/01/2016	22:17:50	75.6	20.70	20.70	20.60	21.00
06/01/2016	22:17:50	75.8	20.70	20.70	20.60	21.00
06/01/2016	22:17:51	76.0	20.70	20.70	20.60	21.00
06/01/2016	22:17:51	76.3	20.70	20.70	20.70	21.00
06/01/2016	22:17:51	76.4	20.70	20.70	20.70	21.00
06/01/2016	22:17:51	76.6	20.70	20.70	20.70	20.90
06/01/2016	22:17:51	76.8	20.70	20.70	20.70	20.90
06/01/2016	22:17:52	77.0	20.70	20.70	20.60	21.00
06/01/2016	22:17:52	77.3	20.70	20.70	20.60	21.00
06/01/2016	22:17:52	77.4	20.70	20.70	20.60	21.00
06/01/2016	22:17:52	77.6	20.70	20.70	20.70	21.00
06/01/2016	22:17:52	77.8	20.70	20.70	20.70	21.00
06/01/2016	22:17:53	78.0	20.70	20.70	20.70	21.00
06/01/2016	22:17:53	78.2	20.70	20.70	20.70	21.00
06/01/2016	22:17:53	78.4	20.70	20.70	20.70	20.90
06/01/2016	22:17:53	78.6	20.70	20.70	20.70	20.90
06/01/2016	22:17:53	78.8	20.70	20.70	20.70	20.90
06/01/2016	22:17:54	79.1	20.70	20.70	20.70	20.90
06/01/2016	22:17:54	79.2	20.70	20.70	20.70	20.90
06/01/2016	22:17:54	79.5	20.70	20.70	20.70	20.90
06/01/2016	22:17:54	79.6	20.70	20.70	20.70	20.90
06/01/2016	22:17:54	79.8	20.70	20.70	20.70	21.00
06/01/2016	22:17:55	80.1	20.70	20.50	20.70	21.00
06/01/2016	22:17:55	80.2	20.70	20.50	20.60	21.00
06/01/2016	22:17:55	80.4	20.70	20.50	20.60	20.90
06/01/2016	22:17:55	80.6	20.70	20.50	20.60	20.90
06/01/2016	22:17:55	80.8	20.70	20.70	20.60	20.90
06/01/2016	22:17:55	81.0	20.70	20.70	20.60	20.90
06/01/2016	22:17:56	81.2	20.70	20.70	20.60	20.90
06/01/2016	22:17:56	81.4	20.70	20.70	20.60	20.90
06/01/2016	22:17:56	81.6	20.70	20.70	20.60	20.90
06/01/2016	22:17:56	81.8	20.70	20.70	20.70	21.00
06/01/2016	22:17:56	82.0	20.70	20.70	20.70	21.00
06/01/2016	22:17:57	82.2	20.70	20.70	20.70	21.00
06/01/2016	22:17:57	82.4	20.70	20.70	20.70	20.90
06/01/2016	22:17:57	82.6	20.70	20.70	20.70	20.90
06/01/2016	22:17:57	82.8	20.70	20.70	20.70	20.90
06/01/2016	22:17:58	83.0	20.70	20.70	20.70	20.90
06/01/2016	22:17:58	83.2	20.70	20.70	20.70	20.90
06/01/2016	22:17:58	83.4	20.70	20.70	20.70	20.90
06/01/2016	22:17:58	83.6	20.70	20.70	20.70	20.90
06/01/2016	22:17:58	83.8	20.70	20.70	20.70	20.90
06/01/2016	22:17:59	84.0	20.70	20.50	20.70	20.90
06/01/2016	22:17:59	84.3	20.70	20.50	20.70	20.90
06/01/2016	22:17:59	84.4	20.70	20.50	20.70	20.90
06/01/2016	22:17:59	84.6	20.70	20.70	20.70	20.90
06/01/2016	22:17:59	84.8	20.70	20.70	20.70	20.90
06/01/2016	22:18:00	85.0	20.70	20.70	20.70	20.90
06/01/2016	22:18:00	85.2	20.70	20.70	20.70	20.90
06/01/2016	22:18:00	85.4	20.70	20.70	20.70	20.90
06/01/2016	22:18:00	85.6	20.70	20.70	20.70	20.90
06/01/2016	22:18:00	85.8	20.70	20.70	20.70	20.90
06/01/2016	22:18:01	86.0	20.70	20.70	20.70	20.90
06/01/2016	22:18:01	86.2	20.70	20.70	20.70	20.90
06/01/2016	22:18:01	86.4	20.70	20.70	20.70	20.90
06/01/2016	22:18:01	86.6	20.70	20.70	20.70	20.90
06/01/2016	22:18:01	86.8	20.70	20.70	20.70	20.90
06/01/2016	22:18:02	87.0	20.70	20.70	20.70	21.00
06/01/2016	22:18:02	87.2	20.70	20.70	20.70	21.00
06/01/2016	22:18:02	87.4	20.70	20.70	20.70	21.00
06/01/2016	22:18:02	87.6	20.70	20.70	20.70	21.00
06/01/2016	22:18:02	87.8	20.70	20.70	20.70	21.00
06/01/2016	22:18:02	88.1	20.70	20.70	20.70	21.00
06/01/2016	22:18:03	88.2	20.70	20.70	20.70	21.00
06/01/2016	22:18:03	88.4	20.70	20.70	20.70	20.90
06/01/2016	22:18:03	88.6	20.70	20.70	20.70	20.90
06/01/2016	22:18:03	88.8	20.70	20.70	20.60	20.90
06/01/2016	22:18:03	89.0	20.70	20.70	20.60	20.90
06/01/2016	22:18:04	89.2	20.70	20.70	20.60	20.90
06/01/2016	22:18:04	89.4	20.70	20.70	20.60	20.90
06/01/2016	22:18:04	89.6	20.70	20.70	20.70	20.90
06/01/2016	22:18:04	89.9	20.70	20.70	20.70	20.90
06/01/2016	22:18:04	90.0	20.70	20.70	20.70	20.90
06/01/2016	22:18:05	90.2	20.70	20.70	20.60	20.90
06/01/2016	22:18:05	90.4	20.70	20.70	20.60	20.90
06/01/2016	22:18:05	90.6	20.70	20.70	20.60	20.90
06/01/2016	22:18:05	90.9	20.70	20.70	20.70	20.90
06/01/2016	22:18:05	91.0	20.70	20.70	20.70	20.90
06/01/2016	22:18:06	91.2	20.70	20.70	20.70	20.90
06/01/2016	22:18:06	91.4	20.70	20.70	20.60	20.90
06/01/2016	22:18:06	91.6	20.70	20.70	20.60	21.00
06/01/2016	22:18:06	91.8	20.70	20.70	20.60	21.00
06/01/2016	22:18:06	92.0	20.70	20.70	20.60	21.00
06/01/2016	22:18:07	92.2	20.70	20.70	20.70	21.00
06/01/2016	22:18:07	92.4	20.70	20.70	20.70	20.90
06/01/2016	22:18:07	92.7	20.70	20.70	20.70	20.90
06/01/2016	22:18:07	92.8	20.70	20.70	20.70	20.90
06/01/2016	22:18:08	93.0	20.70	20.70	20.60	20.90
06/01/2016	22:18:08	93.2	20.70	20.70	20.60	20.90
06/01/2016	22:18:08	93.4	20.70	20.50	20.70	20.90
06/01/2016	22:18:08	93.7	20.70	20.50	20.70	20.90
06/01/2016	22:18:08	93.8	20.70	20.50	20.70	20.90
06/01/2016	22:18:09	94.0	20.70	20.70	20.60	20.90
06/01/2016	22:18:09	94.2	20.70	20.70	20.60	20.90
06/01/2016	22:18:09	94.4	20.70	20.70	20.60	21.00
06/01/2016	22:18:09	94.6	20.70	20.70	20.60	21.00
06/01/2016	22:18:09	94.8	20.70	20.70	20.70	21.00
06/01/2016	22:18:09	95.0	20.70	20.70	20.70	20.90
06/01/2016	22:18:10	95.2	20.70	20.70	20.70	20.90
06/01/2016	22:18:10	95.5	20.70	20.70	20.70	20.90
06/01/2016	22:18:10	95.6	20.70	20.70	20.70	20.90
06/01/2016	22:18:10	95.9	20.70	20.50	20.70	20.90
06/01/2016	22:18:10	96.0	20.70	20.50	20.70	20.90
06/01/2016	22:18:11	96.2	20.70	20.50	20.70	20.90
06/01/2016	22:18:11	96.5	20.70	20.50	20.70	20.90
06/01/2016	22:18:11	96.6	20.70	20.70	20.70	20.90
06/01/2016	22:18:11	96.8	20.70	20.70	20.60	20.90
06/01/2016	22:18:11	97.0	20.70	20.70	20.60	20.90
06/01/2016	22:18:12	97.2	20.70	20.50	20.60	20.90
06/01/2016	22:18:12	97.4	20.70	20.50	20.60	20.90
06/01/2016	22:18:12	97.6	20.70	20.50	20.70	21.00
06/01/2016	22:18:12	97.8	20.70	20.50	20.70	21.00
06/01/2016	22:18:12	98.0	20.70	20.50	20.70	21.00
06/01/2016	22:18:13	98.2	20.70	20.50	20.70	20.90
06/01/2016	22:18:13	98.4	20.70	20.50	20.70	20.90
06/01/2016	22:18:13	98.6	20.70	20.70	20.70	20.90
06/01/2016	22:18:13	98.8	20.70	20.70	20.60	20.90
06/01/2016	22:18:13	99.0	20.70	20.70	20.60	20.90
06/01/2016	22:18:14	99.2	20.70	20.70	20.60	20.90
06/01/2016	22:18:14	99.4	20.70	20.70	20.70	20.90
06/01/2016	22:18:14	99.7	20.70	20.70	20.70	20.90
06/01/2016	22:18:14	99.8	20.70	20.70	20.70	20.90
06/01/2016	22:18:15	100.0	20.70	20.70	20.70	20.90
06/01/2016	22:18:15	100.2	20.70	20.70	20.70	20.90
06/01/2016	22:18:15	100.4	20.60	20.70	20.70	20.90
06/01/2016	22:18:15	100.6	20.60	20.70	20.70	20.90
06/01/2016	22:18:15	100.8	20.60	20.70	20.70	20.90
06/01/2016	22:18:16	101.0	20.70	20.70	20.60	20.90
06/01/2016	22:18:16	101.2	20.70	20.70	20.60	20.90
06/01/2016	22:18:16	101.4	20.70	20.70	20.70	20.90
06/01/2016	22:18:16	101.6	20.70	20.70	20.70	20.90
06/01/2016	22:18:16	101.8	20.70	20.70	20.70	20.90
06/01/2016	22:18:17	102.0	20.70	20.70	20.60	20.90
06/01/2016	22:18:17	102.2	20.70	20.70	20.60	20.90
06/01/2016	22:18:17	102.4	20.70	20.70	20.60	20.90
06/01/2016	22:18:17	102.6	20.70	20.70	20.60	20.90
06/01/2016	22:18:17	102.8	20.70	20.70	20.70	20.90
06/01/2016	22:18:18	103.0	20.70	20.70	20.70	20.90
06/01/2016	22:18:18	103.2	20.70	20.70	20.70	20.90
06/01/2016	22:18:18	103.4	20.70	20.70	20.60	20.90
06/01/2016	22:18:18	103.6	20.70	20.70	20.60	20.90
06/01/2016	22:18:18	103.8	20.60	20.70	20.60	20.90
06/01/2016	22:18:18	104.0	20.60	20.70	20.60	20.90
06/01/2016	22:18:19	104.2	20.60	20.70	20.60	20.90
06/01/2016	22:18:19	104.5	20.70	20.70	20.60	20.90
06/01/2016	22:18:19	104.6	20.70	20.70	20.60	20.90
06/01/2016	22:18:19	104.8	20.70	20.70	20.70	20.90
06/01/2016	22:18:20	105.0	20.70	20.70	20.70	20.90
06/01/2016	22:18:20	105.2	20.70	20.70	20.70	20.90
06/01/2016	22:18:20	105.4	20.70	20.70	20.60	20.90
06/01/2016	22:18:20	105.6	20.70	20.70	20.60	20.90
06/01/2016	22:18:20	105.8	20.70	20.70	20.60	20.90
06/01/2016	22:18:21	106.0	20.70	20.70	20.70	20.90
06/01/2016	22:18:21	106.2	20.70	20.70	20.70	20.90
06/01/2016	22:18:21	106.4	20.60	20.70	20.70	20.90
06/01/2016	22:18:21	106.6	20.60	20.40	20.70	20.90
06/01/2016	22:18:21	106.8	20.60	20.40	20.70	20.90
06/01/2016	22:18:22	107.0	20.70	20.40	20.70	20.90
06/01/2016	22:18:22	107.3	20.70	20.60	20.70	20.90
06/01/2016	22:18:22	107.4	20.70	20.60	20.70	20.90
06/01/2016	22:18:22	107.6	20.70	20.60	20.70	21.00
06/01/2016	22:18:22	107.8	20.70	20.70	20.70	21.00
06/01/2016	22:18:23	108.0	20.70	20.70	20.70	21.00
06/01/2016	22:18:23	108.2	20.70	20.70	20.70	21.00
06/01/2016	22:18:23	108.4	20.70	20.70	20.70	20.90
06/01/2016	22:18:23	108.6	20.70	20.70	20.70	20.90
06/01/2016	22:18:23	108.8	20.70	20.70	20.60	20.90
06/01/2016	22:18:24	109.0	20.70	20.70	20.60	20.90
06/01/2016	22:18:24	109.2	20.70	20.70	20.60	20.90
06/01/2016	22:18:24	109.4	20.70	20.60	20.60	20.90
06/01/2016	22:18:24	109.6	20.70	20.60	20.60	20.90
06/01/2016	22:18:24	109.8	20.70	20.60	20.60	20.90
06/01/2016	22:18:25	110.1	20.70	20.60	20.60	20.90
06/01/2016	22:18:25	110.2	20.70	20.60	20.60	21.00
06/01/2016	22:18:25	110.4	20.70	20.70	20.60	21.00
06/01/2016	22:18:25	110.6	20.70	20.70	20.60	21.00
06/01/2016	22:18:25	110.8	20.70	20.70	20.60	20.90
06/01/2016	22:18:25	111.0	20.70	20.70	20.60	20.90
06/01/2016	22:18:26	111.2	20.60	20.60	20.60	20.90
06/01/2016	22:18:26	111.4	20.60	20.60	20.70	20.90
06/01/2016	22:18:26	111.6	20.70	20.60	20.70	20.90
06/01/2016	22:18:26	111.9	20.70	20.50	20.70	20.90
06/01/2016	22:18:26	112.0	20.70	20.50	20.70	20.90
06/01/2016	22:18:27	112.2	20.70	20.50	20.60	20.90
06/01/2016	22:18:27	112.4	20.70	20.50	20.60	20.90
06/01/2016	22:18:27	112.6	20.70	20.70	20.60	20.90
06/01/2016	22:18:27	112.9	20.70	20.70	20.60	20.90
06/01/2016	22:18:27	113.0	20.70	20.70	20.60	20.90
06/01/2016	22:18:28	113.2	20.70	20.70	20.70	20.90
06/01/2016	22:18:28	113.4	20.70	20.70	20.70	20.90
06/01/2016	22:18:28	113.6	20.60	20.70	20.70	20.90
06/01/2016	22:18:28	113.8	20.60	20.70	20.70	20.90
06/01/2016	22:18:28	114.0	20.60	20.60	20.60	20.90
06/01/2016	22:18:29	114.2	20.60	20.60	20.60	20.90
06/01/2016	22:18:29	114.4	20.60	20.60	20.60	20.90
06/01/2016	22:18:29	114.6	20.70	20.70	20.70	20.90
06/01/2016	22:18:29	114.8	20.70	20.70	20.70	20.90
06/01/2016	22:18:29	115.0	20.70	20.70	20.70	20.90
06/01/2016	22:18:30	115.2	20.70	20.60	20.70	20.90
06/01/2016	22:18:30	115.4	20.70	20.60	20.60	20.90
06/01/2016	22:18:30	115.7	20.70	20.60	20.60	20.90
06/01/2016	22:18:30	115.8	20.70	20.70	20.60	20.90
06/01/2016	22:18:31	116.1	20.70	20.70	20.60	20.90
06/01/2016	22:18:31	116.2	20.70	20.70	20.60	20.90
06/01/2016	22:18:31	116.4	20.70	20.70	20.60	20.90
06/01/2016	22:18:31	116.6	20.70	20.70	20.60	20.90
06/01/2016	22:18:31	116.8	20.70	20.70	20.70	20.90
06/01/2016	22:18:31	117.0	20.70	20.70	20.70	20.90
06/01/2016	22:18:32	117.2	20.70	20.70	20.70	20.90
06/01/2016	22:18:32	117.4	20.70	20.60	20.60	20.90
06/01/2016	22:18:32	117.6	20.70	20.60	20.60	20.90
06/01/2016	22:18:32	117.8	20.70	20.70	20.60	20.90
06/01/2016	22:18:32	118.0	20.70	20.70	20.70	20.90
06/01/2016	22:18:33	118.2	20.70	20.70	20.70	20.90
06/01/2016	22:18:33	118.4	20.70	20.60	20.70	20.90
06/01/2016	22:18:33	118.6	20.70	20.60	20.60	20.90
06/01/2016	22:18:33	118.8	20.70	20.60	20.60	20.90
06/01/2016	22:18:33	119.0	20.70	20.60	20.60	20.90
06/01/2016	22:18:34	119.2	20.70	20.40	20.60	20.90
06/01/2016	22:18:34	119.4	20.70	20.40	20.60	20.90
06/01/2016	22:18:34	119.6	20.60	20.40	20.60	20.90
06/01/2016	22:18:34	119.8	20.60	20.40	20.60	20.90
06/01/2016	22:18:34	120.0	20.60	20.40	20.60	20.90
06/01/2016	22:18:35	120.2	20.60	20.40	20.60	21.00
06/01/2016	22:18:35	120.4	20.60	20.40	20.60	21.00
06/01/2016	22:18:35	120.6	20.60	20.60	20.60	21.00
06/01/2016	22:18:35	120.9	20.60	20.60	20.60	20.90
06/01/2016	22:18:35	121.0	20.60	20.60	20.60	20.90
06/01/2016	22:18:36	121.2	20.60	20.70	20.70	20.90
06/01/2016	22:18:36	121.4	20.60	20.70	20.70	20.90
06/01/2016	22:18:36	121.6	20.70	20.70	20.70	20.90
06/01/2016	22:18:36	121.8	20.70	20.70	20.70	20.90
06/01/2016	22:18:36	122.0	20.70	20.70	20.60	20.90
06/01/2016	22:18:37	122.2	20.70	20.70	20.60	20.90
06/01/2016	22:18:37	122.4	20.70	20.50	20.60	20.90
06/01/2016	22:18:37	122.6	20.70	20.50	20.70	20.90
06/01/2016	22:18:37	122.8	20.70	20.50	20.70	20.90
06/01/2016	22:18:38	123.0	20.70	20.60	20.70	20.90
06/01/2016	22:18:38	123.2	20.70	20.60	20.70	20.90
06/01/2016	22:18:38	123.4	20.70	20.60	20.60	20.90
06/01/2016	22:18:38	123.7	20.70	20.60	20.60	20.90
06/01/2016	22:18:38	123.8	20.70	20.70	20.60	20.90
06/01/2016	22:18:39	124.0	20.70	20.70	20.60	20.90
06/01/2016	22:18:39	124.2	20.70	20.70	20.60	20.90
06/01/2016	22:18:39	124.4	20.70	20.60	20.60	20.90
06/01/2016	22:18:39	124.7	20.70	20.60	20.60	20.90
06/01/2016	22:18:39	124.8	20.70	20.60	20.60	20.90
06/01/2016	22:18:39	125.0	20.70	20.60	20.60	20.90
06/01/2016	22:18:40	125.2	20.70	20.40	20.70	20.90
06/01/2016	22:18:40	125.4	20.70	20.40	20.70	20.90
06/01/2016	22:18:40	125.6	20.70	20.40	20.70	20.90
06/01/2016	22:18:40	125.8	20.60	20.70	20.70	20.90
06/01/2016	22:18:40	126.0	20.60	20.70	20.70	20.90
06/01/2016	22:18:41	126.2	20.60	20.70	20.70	20.90
06/01/2016	22:18:41	126.5	20.60	20.60	20.70	20.90
06/01/2016	22:18:41	126.6	20.60	20.60	20.70	20.90
06/01/2016	22:18:41	126.8	20.60	20.60	20.70	21.00
06/01/2016	22:18:42	127.0	20.60	20.60	20.70	21.00
06/01/2016	22:18:42	127.2	20.60	20.60	20.60	21.00
06/01/2016	22:18:42	127.5	20.60	20.60	20.60	20.90
06/01/2016	22:18:42	127.6	20.70	20.60	20.60	20.90
06/01/2016	22:18:42	127.8	20.70	20.70	20.60	20.90
06/01/2016	22:18:43	128.0	20.70	20.70	20.60	20.90
06/01/2016	22:18:43	128.2	20.70	20.70	20.60	20.90
06/01/2016	22:18:43	128.4	20.70	20.70	20.60	20.90
06/01/2016	22:18:43	128.6	20.70	20.60	20.60	20.90
06/01/2016	22:18:43	128.8	20.70	20.60	20.60	20.90
06/01/2016	22:18:44	129.0	20.70	20.60	20.60	20.90
06/01/2016	22:18:44	129.3	20.70	20.60	20.60	20.90
06/01/2016	22:18:44	129.4	20.70	20.60	20.60	21.00
06/01/2016	22:18:44	129.6	20.60	20.60	20.60	21.00
06/01/2016	22:18:44	129.8	20.60	20.60	20.60	21.00
06/01/2016	22:18:45	130.0	20.60	20.60	20.60	20.90
06/01/2016	22:18:45	130.3	20.60	20.60	20.60	20.90
06/01/2016	22:18:45	130.4	20.60	20.50	20.60	20.90
06/01/2016	22:18:45	130.6	20.60	20.50	20.60	20.90
06/01/2016	22:18:45	130.8	20.60	20.50	20.60	20.90
06/01/2016	22:18:46	131.0	20.60	20.70	20.60	20.90
06/01/2016	22:18:46	131.2	20.60	20.70	20.60	20.90
06/01/2016	22:18:46	131.4	20.60	20.70	20.60	20.90
06/01/2016	22:18:46	131.6	20.70	20.70	20.60	20.90
06/01/2016	22:18:46	131.8	20.70	20.70	20.60	20.90
06/01/2016	22:18:47	132.1	20.70	20.70	20.60	20.90
06/01/2016	22:18:47	132.2	20.60	20.70	20.60	20.90
06/01/2016	22:18:47	132.5	20.60	20.70	20.60	20.90
06/01/2016	22:18:47	132.6	20.60	20.70	20.60	20.90
06/01/2016	22:18:47	132.8	20.60	20.70	20.60	20.90
06/01/2016	22:18:48	133.1	20.60	20.60	20.60	20.90
06/01/2016	22:18:48	133.2	20.60	20.60	20.50	20.90
06/01/2016	22:18:48	133.4	20.60	20.60	20.50	20.90
06/01/2016	22:18:48	133.6	20.60	20.60	20.50	20.90
06/01/2016	22:18:48	133.8	20.60	20.40	20.60	20.90
06/01/2016	22:18:48	134.0	20.60	20.40	20.60	20.90
06/01/2016	22:18:49	134.2	20.70	20.40	20.60	20.90
06/01/2016	22:18:49	134.4	20.70	20.60	20.60	20.90
06/01/2016	22:18:49	134.6	20.70	20.60	20.60	20.90
06/01/2016	22:18:49	134.8	20.60	20.60	20.60	20.90
06/01/2016	22:18:50	135.0	20.60	20.60	20.60	20.90
06/01/2016	22:18:50	135.2	20.60	20.60	20.60	20.90
06/01/2016	22:18:50	135.4	20.60	20.60	20.60	20.90
06/01/2016	22:18:50	135.6	20.60	20.60	20.60	20.90
06/01/2016	22:18:50	135.8	20.60	20.60	20.60	20.90
06/01/2016	22:18:51	136.0	20.60	20.60	20.60	20.90
06/01/2016	22:18:51	136.3	20.70	20.60	20.60	20.90
06/01/2016	22:18:51	136.4	20.70	20.60	20.60	20.90
06/01/2016	22:18:51	136.6	20.70	20.70	20.70	20.90
06/01/2016	22:18:51	136.8	20.70	20.70	20.70	20.90
06/01/2016	22:18:52	137.0	20.60	20.40	20.70	20.90
06/01/2016	22:18:52	137.3	20.60	20.40	20.60	20.90
06/01/2016	22:18:52	137.4	20.60	20.40	20.60	20.90
06/01/2016	22:18:52	137.6	20.60	20.60	20.60	20.90
06/01/2016	22:18:52	137.8	20.60	20.60	20.60	20.90
06/01/2016	22:18:53	138.0	20.60	20.60	20.60	20.90
06/01/2016	22:18:53	138.2	20.60	20.60	20.60	20.90
06/01/2016	22:18:53	138.4	20.60	20.70	20.60	20.90
06/01/2016	22:18:53	138.6	20.60	20.70	20.60	20.90
06/01/2016	22:18:53	138.8	20.60	20.70	20.60	20.90
06/01/2016	22:18:54	139.0	20.60	20.60	20.60	20.90
06/01/2016	22:18:54	139.2	20.60	20.60	20.60	20.90
06/01/2016	22:18:54	139.4	20.60	20.60	20.60	20.90
06/01/2016	22:18:54	139.6	20.60	20.40	20.60	20.90
06/01/2016	22:18:54	139.8	20.60	20.40	20.60	20.90
06/01/2016	22:18:54	140.1	20.60	20.40	20.60	20.90
06/01/2016	22:18:55	140.2	20.60	20.40	20.60	20.90
06/01/2016	22:18:55	140.4	20.70	20.40	20.60	20.90
06/01/2016	22:18:55	140.6	20.70	20.40	20.60	20.90
06/01/2016	22:18:55	140.8	20.60	20.40	20.60	20.90
06/01/2016	22:18:55	141.1	20.60	20.60	20.60	20.90
06/01/2016	22:18:56	141.2	20.60	20.60	20.60	20.90
06/01/2016	22:18:56	141.4	20.60	20.60	20.60	20.90
06/01/2016	22:18:56	141.6	20.70	20.40	20.60	20.90
06/01/2016	22:18:56	141.8	20.70	20.40	20.60	20.90
06/01/2016	22:18:56	142.0	20.70	20.40	20.60	20.90
06/01/2016	22:18:57	142.2	20.60	20.60	20.60	20.90
06/01/2016	22:18:57	142.4	20.60	20.60	20.60	20.90
06/01/2016	22:18:57	142.6	20.60	20.60	20.60	20.90
06/01/2016	22:18:57	142.9	20.70	20.60	20.60	20.90
06/01/2016	22:18:57	143.0	20.70	20.60	20.60	20.90
06/01/2016	22:18:58	143.2	20.70	20.60	20.60	20.90
06/01/2016	22:18:58	143.4	20.60	20.60	20.60	20.90
06/01/2016	22:18:58	143.6	20.60	20.40	20.60	20.90
06/01/2016	22:18:58	143.9	20.60	20.40	20.50	20.90
06/01/2016	22:18:58	144.0	20.60	20.40	20.50	20.90
06/01/2016	22:18:59	144.2	20.70	20.40	20.50	20.90
06/01/2016	22:18:59	144.4	20.70	20.70	20.60	20.90
06/01/2016	22:18:59	144.6	20.70	20.70	20.60	20.90
06/01/2016	22:18:59	144.8	20.70	20.70	20.60	20.90
06/01/2016	22:19:00	145.0	20.60	20.70	20.60	20.90
06/01/2016	22:19:00	145.2	20.60	20.70	20.60	20.90
06/01/2016	22:19:00	145.4	20.70	20.70	20.60	20.90
06/01/2016	22:19:00	145.7	20.70	20.70	20.60	20.90
06/01/2016	22:19:00	145.8	20.70	20.70	20.60	20.90
06/01/2016	22:19:01	146.0	20.60	20.70	20.50	20.90
06/01/2016	22:19:01	146.2	20.60	20.70	20.50	20.90
06/01/2016	22:19:01	146.4	20.60	20.50	20.60	20.90
06/01/2016	22:19:01	146.7	20.60	20.50	20.60	20.90
06/01/2016	22:19:01	146.8	20.70	20.50	20.60	20.90
06/01/2016	22:19:01	147.0	20.70	20.40	20.60	20.90
06/01/2016	22:19:02	147.2	20.70	20.40	20.60	20.90
06/01/2016	22:19:02	147.4	20.70	20.40	20.60	20.90
06/01/2016	22:19:02	147.6	20.70	20.40	20.60	20.90
06/01/2016	22:19:02	147.9	20.70	20.50	20.70	20.90
06/01/2016	22:19:02	148.0	20.70	20.50	20.70	20.90
06/01/2016	22:19:03	148.2	20.70	20.70	20.70	20.90
06/01/2016	22:19:03	148.5	20.70	20.70	20.60	20.90
06/01/2016	22:19:03	148.6	20.70	20.70	20.60	20.90
06/01/2016	22:19:03	148.8	20.70	20.70	20.60	20.90
06/01/2016	22:19:03	149.0	20.70	20.70	20.60	20.90
06/01/2016	22:19:04	149.2	20.70	20.70	20.60	20.90
06/01/2016	22:19:04	149.5	20.70	20.70	20.60	20.90
06/01/2016	22:19:04	149.6	20.70	20.70	20.60	20.90
06/01/2016	22:19:04	149.8	20.70	20.70	20.60	20.90
06/01/2016	22:19:04	150.0	20.70	20.70	20.60	20.90
06/01/2016	22:19:05	150.2	20.70	20.50	20.60	20.90
06/01/2016	22:19:05	150.4	20.70	20.50	20.60	20.90
06/01/2016	22:19:05	150.6	20.70	20.50	20.70	20.90
06/01/2016	22:19:05	150.8	20.70	20.50	20.70	20.90
06/01/2016	22:19:05	151.0	20.70	20.50	20.70	20.90
06/01/2016	22:19:06	151.2	20.70	20.70	20.60	20.90
06/01/2016	22:19:06	151.4	20.70	20.70	20.60	20.90
06/01/2016	22:19:06	151.6	20.70	20.70	20.60	20.90
06/01/2016	22:19:06	151.8	20.70	20.70	20.70	20.90
06/01/2016	22:19:06	152.0	20.70	20.70	20.70	20.90
06/01/2016	22:19:07	152.2	20.70	20.50	20.70	20.90
06/01/2016	22:19:07	152.4	20.70	20.50	20.60	20.90
06/01/2016	22:19:07	152.7	20.70	20.50	20.60	20.90
06/01/2016	22:19:07	152.8	20.70	20.50	20.60	20.90
06/01/2016	22:19:08	153.0	20.70	20.70	20.70	20.90
06/01/2016	22:19:08	153.2	20.70	20.70	20.70	20.90
06/01/2016	22:19:08	153.4	20.70	20.70	20.70	20.90
06/01/2016	22:19:08	153.6	20.70	20.70	20.70	20.90
06/01/2016	22:19:08	153.8	20.70	20.70	20.70	20.90
06/01/2016	22:19:09	154.0	20.70	20.70	20.70	20.90
06/01/2016	22:19:09	154.2	20.70	20.50	20.70	20.90
06/01/2016	22:19:09	154.4	20.70	20.50	20.70	20.90
06/01/2016	22:19:09	154.6	20.70	20.50	20.70	20.90
06/01/2016	22:19:09	154.8	20.70	20.50	20.70	20.90
06/01/2016	22:19:10	155.0	20.70	20.70	20.70	20.90
06/01/2016	22:19:10	155.2	20.70	20.70	20.70	20.90
06/01/2016	22:19:10	155.4	20.80	20.70	20.70	20.90
06/01/2016	22:19:10	155.6	20.80	20.70	20.70	20.90
06/01/2016	22:19:10	155.8	20.80	20.70	20.60	20.90
06/01/2016	22:19:11	156.0	20.70	20.70	20.60	20.90
06/01/2016	22:19:11	156.2	20.70	20.70	20.60	20.90
06/01/2016	22:19:11	156.5	20.70	20.70	20.70	20.90
06/01/2016	22:19:11	156.6	20.70	20.70	20.70	20.90
06/01/2016	22:19:11	156.8	20.70	20.70	20.70	20.90
06/01/2016	22:19:12	157.0	20.70	20.70	20.70	20.90
06/01/2016	22:19:12	157.2	20.70	20.70	20.70	20.90
06/01/2016	22:19:12	157.5	20.80	20.70	20.70	20.90
06/01/2016	22:19:12	157.6	20.80	20.70	20.70	20.90
06/01/2016	22:19:12	157.8	20.80	20.70	20.60	20.90
06/01/2016	22:19:13	158.0	20.70	20.70	20.60	20.90
06/01/2016	22:19:13	158.2	20.70	20.70	20.60	20.90
06/01/2016	22:19:13	158.4	20.70	20.70	20.60	20.90
06/01/2016	22:19:13	158.6	20.70	20.70	20.70	20.90
06/01/2016	22:19:13	158.8	20.70	20.80	20.70	20.90
06/01/2016	22:19:14	159.0	20.70	20.80	20.70	20.90
06/01/2016	22:19:14	159.3	20.70	20.80	20.70	21.00
06/01/2016	22:19:14	159.4	20.70	20.80	20.70	21.00
06/01/2016	22:19:14	159.6	20.70	20.70	20.60	21.00
06/01/2016	22:19:14	159.8	20.70	20.70	20.60	20.90
06/01/2016	22:19:15	160.0	20.80	20.70	20.60	20.90
06/01/2016	22:19:15	160.3	20.80	20.50	20.60	20.90
06/01/2016	22:19:15	160.4	20.80	20.50	20.70	20.90
06/01/2016	22:19:15	160.6	20.80	20.50	20.70	21.00
06/01/2016	22:19:15	160.8	20.80	20.70	20.70	21.00
06/01/2016	22:19:16	161.0	20.80	20.70	20.70	21.00
06/01/2016	22:19:16	161.2	20.80	20.70	20.70	21.00
06/01/2016	22:19:16	161.4	20.70	20.70	20.70	20.90
06/01/2016	22:19:16	161.6	20.70	20.70	20.70	20.90
06/01/2016	22:19:16	161.8	20.70	20.70	20.70	20.90
06/01/2016	22:19:17	162.1	20.70	20.70	20.70	20.90
06/01/2016	22:19:17	162.2	20.70	20.70	20.70	20.90
06/01/2016	22:19:17	162.4	20.70	20.80	20.70	20.90
06/01/2016	22:19:17	162.6	20.70	20.80	20.70	20.90
06/01/2016	22:19:17	162.8	20.80	20.70	20.70	20.90
06/01/2016	22:19:18	163.1	20.80	20.70	20.70	20.90
06/01/2016	22:19:18	163.2	20.80	20.70	20.70	20.90
06/01/2016	22:19:18	163.4	20.80	20.80	20.70	20.90
06/01/2016	22:19:18	163.6	20.80	20.80	20.70	20.90
06/01/2016	22:19:18	163.8	20.80	20.80	20.70	20.90
06/01/2016	22:19:18	164.0	20.80	20.80	20.70	20.90
06/01/2016	22:19:19	164.2	20.80	20.80	20.70	20.90
06/01/2016	22:19:19	164.4	20.80	20.80	20.70	20.90
06/01/2016	22:19:19	164.6	20.80	20.80	20.70	20.90
06/01/2016	22:19:19	164.9	20.80	20.80	20.70	20.90
06/01/2016	22:19:19	165.0	20.80	20.80	20.70	20.90
06/01/2016	22:19:20	165.2	20.80	20.80	20.70	20.90
06/01/2016	22:19:20	165.4	20.80	20.80	20.70	20.90
06/01/2016	22:19:20	165.6	20.80	20.80	20.70	20.90
06/01/2016	22:19:20	165.9	20.80	20.80	20.70	20.90
06/01/2016	22:19:20	166.0	20.80	20.80	20.70	20.90
06/01/2016	22:19:21	166.2	20.80	20.70	20.70	20.90
06/01/2016	22:19:21	166.4	20.80	20.70	20.70	20.90
06/01/2016	22:19:21	166.6	20.80	20.70	20.70	20.90
06/01/2016	22:19:21	166.8	20.80	20.70	20.70	20.90
06/01/2016	22:19:21	167.0	20.80	20.80	20.70	20.90
06/01/2016	22:19:22	167.2	20.80	20.80	20.70	21.00
06/01/2016	22:19:22	167.4	20.80	20.80	20.70	21.00
06/01/2016	22:19:22	167.6	20.80	20.80	20.80	21.00
06/01/2016	22:19:22	167.8	20.80	20.80	20.80	20.90
06/01/2016	22:19:22	168.0	20.80	20.80	20.80	20.90
06/01/2016	22:19:23	168.2	20.80	20.80	20.80	20.90
06/01/2016	22:19:23	168.4	20.80	20.80	20.80	21.00
06/01/2016	22:19:23	168.7	20.80	20.80	20.80	21.00
06/01/2016	22:19:23	168.8	20.80	20.80	20.80	21.00
06/01/2016	22:19:23	169.1	20.80	20.80	20.70	21.00
06/01/2016	22:19:24	169.2	20.80	20.80	20.70	21.00
06/01/2016	22:19:24	169.4	20.80	20.80	20.70	20.90
06/01/2016	22:19:24	169.6	20.80	20.80	20.70	20.90
06/01/2016	22:19:24	169.8	20.80	20.80	20.70	20.90
06/01/2016	22:19:24	170.0	20.80	20.80	20.70	20.90
06/01/2016	22:19:25	170.2	20.80	20.80	20.70	20.90
06/01/2016	22:19:25	170.4	20.80	20.80	20.70	20.90
06/01/2016	22:19:25	170.6	20.80	20.80	20.70	20.90
06/01/2016	22:19:25	170.8	20.80	20.80	20.70	20.90
06/01/2016	22:19:25	171.0	20.80	20.80	20.70	20.90
06/01/2016	22:19:26	171.2	20.80	20.80	20.70	20.90
06/01/2016	22:19:26	171.4	20.80	20.80	20.70	20.90
06/01/2016	22:19:26	171.6	20.80	20.80	20.70	20.90
06/01/2016	22:19:26	171.8	20.80	20.80	20.70	20.90
06/01/2016	22:19:26	172.0	20.90	20.80	20.70	20.90
06/01/2016	22:19:27	172.2	20.90	20.80	20.70	20.90
06/01/2016	22:19:27	172.4	20.90	20.80	20.70	20.90
06/01/2016	22:19:27	172.6	20.90	20.80	20.70	20.90
06/01/2016	22:19:27	172.9	20.90	20.80	20.70	20.90
06/01/2016	22:19:27	173.0	20.90	20.80	20.70	20.90
06/01/2016	22:19:28	173.2	20.90	20.80	20.70	20.90
06/01/2016	22:19:28	173.4	20.90	20.80	20.70	20.90
06/01/2016	22:19:28	173.6	20.90	20.80	20.70	20.90
06/01/2016	22:19:28	173.9	20.90	20.80	20.70	20.90
06/01/2016	22:19:28	174.0	20.80	20.80	20.70	20.90
06/01/2016	22:19:29	174.2	20.80	20.80	20.70	20.90
06/01/2016	22:19:29	174.4	20.80	20.80	20.70	21.00
06/01/2016	22:19:29	174.6	20.80	20.80	20.70	21.00
06/01/2016	22:19:29	174.8	20.80	20.80	20.70	21.00
06/01/2016	22:19:29	175.0	20.80	20.80	20.70	21.00
06/01/2016	22:19:30	175.2	20.80	20.80	20.70	20.90
06/01/2016	22:19:30	175.4	20.80	20.80	20.70	20.90
06/01/2016	22:19:30	175.7	20.80	20.80	20.70	20.90
06/01/2016	22:19:30	175.8	20.80	20.80	20.70	20.90
06/01/2016	22:19:31	176.0	20.80	20.80	20.70	20.90
06/01/2016	22:19:31	176.2	20.80	20.80	20.80	20.90
06/01/2016	22:19:31	176.4	20.80	20.80	20.80	20.90
06/01/2016	22:19:31	176.7	20.90	20.80	20.80	20.90
06/01/2016	22:19:31	176.8	20.90	20.80	20.80	20.90
06/01/2016	22:19:32	177.0	20.90	20.80	20.70	20.90
06/01/2016	22:19:32	177.2	20.90	20.80	20.70	20.90
06/01/2016	22:19:32	177.4	20.90	20.80	20.70	20.90
06/01/2016	22:19:32	177.6	20.90	20.80	20.70	20.90
06/01/2016	22:19:32	177.8	20.90	20.80	20.80	20.90
06/01/2016	22:19:32	178.0	20.90	20.80	20.80	20.90
06/01/2016	22:19:33	178.2	20.90	20.90	20.70	20.90
06/01/2016	22:19:33	178.5	20.90	20.90	20.70	20.90
06/01/2016	22:19:33	178.6	20.90	20.90	20.70	20.90
06/01/2016	22:19:33	178.8	20.90	20.90	20.80	20.90
06/01/2016	22:19:33	179.0	20.90	20.90	20.80	20.90
06/01/2016	22:19:34	179.2	20.90	20.90	20.80	20.90
06/01/2016	22:19:34	179.5	20.90	20.80	20.80	20.90
06/01/2016	22:19:34	179.6	20.90	20.80	20.70	20.90
06/01/2016	22:19:34	179.8	20.90	20.80	20.70	20.90
06/01/2016	22:19:35	180.0	20.90	20.80	20.70	20.90
06/01/2016	22:19:35	180.2	20.90	20.80	20.80	20.90
06/01/2016	22:19:35	180.4	20.90	20.80	20.80	20.90
06/01/2016	22:19:35	180.6	20.90	20.80	20.80	21.00
06/01/2016	22:19:35	180.8	20.90	20.90	20.80	21.00
06/01/2016	22:19:36	181.0	20.90	20.90	20.80	20.90
06/01/2016	22:19:36	181.3	20.90	20.90	20.80	20.90
06/01/2016	22:19:36	181.4	20.90	20.90	20.80	20.90
06/01/2016	22:19:36	181.6	20.90	20.60	20.70	20.90
06/01/2016	22:19:36	181.8	20.90	20.60	20.70	20.90
06/01/2016	22:19:37	182.0	20.90	20.80	20.70	20.90
06/01/2016	22:19:37	182.3	20.90	20.80	20.70	20.90
06/01/2016	22:19:37	182.4	20.90	20.80	20.70	21.00
06/01/2016	22:19:37	182.6	20.80	20.80	20.70	21.00
06/01/2016	22:19:37	182.8	20.80	20.80	20.70	21.00
06/01/2016	22:19:38	183.0	20.80	20.80	20.80	20.90
06/01/2016	22:19:38	183.2	20.80	20.80	20.80	20.90
06/01/2016	22:19:38	183.4	20.80	20.90	20.80	20.90
06/01/2016	22:19:38	183.6	20.80	20.90	20.70	20.90
06/01/2016	22:19:38	183.8	20.80	20.90	20.70	20.90
06/01/2016	22:19:39	184.0	20.90	20.90	20.70	20.90
06/01/2016	22:19:39	184.2	20.90	20.90	20.70	20.90
06/01/2016	22:19:39	184.5	20.90	20.90	20.80	20.90
06/01/2016	22:19:39	184.6	20.90	20.90	20.80	20.90
06/01/2016	22:19:39	184.8	20.90	20.90	20.70	20.90
06/01/2016	22:19:40	185.1	20.90	20.90	20.70	21.00
06/01/2016	22:19:40	185.2	20.90	20.90	20.70	21.00
06/01/2016	22:19:40	185.5	20.90	20.90	20.70	21.00
06/01/2016	22:19:40	185.6	20.90	20.90	20.70	21.00
06/01/2016	22:19:40	185.8	20.90	20.90	20.70	20.90
06/01/2016	22:19:40	186.0	20.90	20.90	20.70	20.90
06/01/2016	22:19:41	186.2	20.90	20.80	20.80	20.90
06/01/2016	22:19:41	186.4	20.90	20.80	20.80	20.90
06/01/2016	22:19:41	186.6	20.90	20.80	20.80	20.90
06/01/2016	22:19:41	186.8	20.90	20.90	20.80	20.90
06/01/2016	22:19:41	187.0	20.90	20.90	20.80	20.90
06/01/2016	22:19:42	187.2	20.90	20.90	20.80	20.90
06/01/2016	22:19:42	187.4	20.90	20.90	20.80	20.90
06/01/2016	22:19:42	187.6	20.90	20.90	20.80	20.90
06/01/2016	22:19:42	187.8	20.90	20.90	20.80	21.00
06/01/2016	22:19:43	188.0	20.90	20.90	20.80	21.00
06/01/2016	22:19:43	188.2	20.90	20.90	20.70	21.00
06/01/2016	22:19:43	188.4	20.90	20.90	20.70	21.00
06/01/2016	22:19:43	188.6	20.90	20.90	20.70	21.00
06/01/2016	22:19:43	188.8	20.90	20.90	20.90	21.00
06/01/2016	22:19:44	189.0	20.90	20.90	20.90	20.90
06/01/2016	22:19:44	189.3	20.90	20.90	20.90	20.90
06/01/2016	22:19:44	189.4	20.90	20.90	20.90	20.90
06/01/2016	22:19:44	189.6	20.90	20.90	20.80	21.00
06/01/2016	22:19:44	189.8	20.90	20.90	20.80	21.00
06/01/2016	22:19:45	190.0	20.90	20.90	20.80	21.00
06/01/2016	22:19:45	190.2	20.90	20.90	20.80	21.00
06/01/2016	22:19:45	190.4	20.90	20.90	20.80	20.90
06/01/2016	22:19:45	190.6	20.90	20.80	20.80	20.90
06/01/2016	22:19:45	190.8	20.90	20.80	20.80	20.90
06/01/2016	22:19:46	191.0	20.90	20.80	20.80	21.00
06/01/2016	22:19:46	191.2	20.90	20.80	20.80	21.00
06/01/2016	22:19:46	191.4	20.90	20.90	20.80	21.00
06/01/2016	22:19:46	191.6	20.90	20.90	20.70	20.90
06/01/2016	22:19:46	191.8	21.00	20.90	20.70	20.90
06/01/2016	22:19:47	192.0	21.00	20.90	20.70	20.90
06/01/2016	22:19:47	192.2	21.00	20.90	20.90	20.90
06/01/2016	22:19:47	192.4	20.90	20.90	20.90	20.90
06/01/2016	22:19:47	192.6	20.90	20.90	20.90	20.90
06/01/2016	22:19:47	192.8	20.90	20.90	20.80	20.90
06/01/2016	22:19:47	193.1	20.90	20.90	20.80	20.90
06/01/2016	22:19:48	193.2	20.90	20.90	20.80	20.90
06/01/2016	22:19:48	193.4	20.90	20.90	20.80	20.90
06/01/2016	22:19:48	193.6	20.90	20.90	20.80	20.90
06/01/2016	22:19:48	193.8	20.90	20.90	20.80	20.90
06/01/2016	22:19:48	194.0	20.90	20.90	20.80	20.90
06/01/2016	22:19:49	194.2	20.90	20.90	20.80	20.90
06/01/2016	22:19:49	194.4	20.90	20.90	20.80	21.00
06/01/2016	22:19:49	194.6	20.90	20.90	20.80	21.00
06/01/2016	22:19:49	194.8	20.90	20.90	20.80	21.00
06/01/2016	22:19:49	195.0	20.90	20.90	20.80	21.00
06/01/2016	22:19:50	195.2	20.90	20.90	20.80	21.00
06/01/2016	22:19:50	195.4	20.90	20.90	20.80	21.00
06/01/2016	22:19:50	195.6	20.90	20.90	20.80	21.00
06/01/2016	22:19:50	195.9	20.90	20.90	20.80	21.00
06/01/2016	22:19:50	196.0	20.90	20.90	20.80	21.00
06/01/2016	22:19:51	196.2	20.90	20.90	20.70	21.00
06/01/2016	22:19:51	196.4	20.90	20.90	20.70	21.00
06/01/2016	22:19:51	196.6	20.90	20.90	20.70	21.00
06/01/2016	22:19:51	196.8	20.90	20.90	20.70	21.00
06/01/2016	22:19:51	197.0	20.90	20.90	20.80	21.00
06/01/2016	22:19:52	197.2	20.90	20.90	20.80	21.00
06/01/2016	22:19:52	197.4	20.90	20.90	20.80	21.00
06/01/2016	22:19:52	197.7	20.90	20.90	20.80	21.00
06/01/2016	22:19:52	197.8	20.90	20.90	20.80	21.00
06/01/2016	22:19:53	198.0	20.90	20.90	20.80	21.00
06/01/2016	22:19:53	198.2	20.90	20.90	20.80	21.00
06/01/2016	22:19:53	198.4	20.90	20.90	20.80	21.00
06/01/2016	22:19:53	198.7	20.90	20.90	20.80	21.00
06/01/2016	22:19:53	198.8	20.90	20.90	20.80	21.00
06/01/2016	22:19:54	199.0	21.00	20.90	20.80	20.90
06/01/2016	22:19:54	199.2	21.00	20.90	20.80	20.90
06/01/2016	22:19:54	199.4	21.00	20.90	20.90	20.90
06/01/2016	22:19:54	199.6	21.00	20.90	20.90	20.90
06/01/2016	22:19:54	199.8	21.00	20.90	20.90	20.90
06/01/2016	22:19:54	200.0	21.00	20.90	20.90	20.90
06/01/2016	22:19:55	200.2	21.00	20.90	20.80	21.00
06/01/2016	22:19:55	200.5	21.00	20.90	20.80	21.00
06/01/2016	22:19:55	200.6	21.00	20.90	20.80	21.00
06/01/2016	22:19:55	200.9	21.00	20.90	20.80	21.00
06/01/2016	22:19:55	201.0	21.00	20.90	20.80	21.00
06/01/2016	22:19:56	201.2	20.90	20.90	20.80	21.00
06/01/2016	22:19:56	201.5	20.90	20.90	20.90	21.00
06/01/2016	22:19:56	201.6	20.90	20.90	20.90	21.00
06/01/2016	22:19:56	201.8	21.00	20.90	20.90	21.00
06/01/2016	22:19:56	202.0	21.00	20.90	20.90	21.00
06/01/2016	22:19:57	202.2	21.00	20.90	20.90	21.00
06/01/2016	22:19:57	202.4	21.00	20.90	20.90	21.00
06/01/2016	22:19:57	202.6	20.90	20.90	20.90	21.00
06/01/2016	22:19:57	202.8	20.90	20.90	20.80	21.00
06/01/2016	22:19:57	203.0	20.90	20.90	20.80	21.00
06/01/2016	22:19:58	203.2	21.00	21.00	20.80	21.00
06/01/2016	22:19:58	203.4	21.00	21.00	20.80	21.00
06/01/2016	22:19:58	203.6	21.00	21.00	20.90	21.00
06/01/2016	22:19:58	203.8	21.00	21.00	20.90	21.00
06/01/2016	22:19:58	204.0	21.00	21.00	20.90	21.00
06/01/2016	22:19:59	204.2	21.00	21.00	20.80	21.00
06/01/2016	22:19:59	204.4	20.90	21.00	20.80	21.00
06/01/2016	22:19:59	204.6	20.90	20.90	20.80	21.00
06/01/2016	22:19:59	204.8	20.90	20.90	20.80	21.00
06/01/2016	22:20:00	205.0	20.90	20.90	20.80	21.00
06/01/2016	22:20:00	205.2	20.90	20.90	20.80	21.00
06/01/2016	22:20:00	205.4	20.90	20.90	20.90	21.00
06/01/2016	22:20:00	205.7	20.90	20.90	20.90	20.90
06/01/2016	22:20:00	205.8	20.90	20.90	20.90	20.90
06/01/2016	22:20:01	206.0	21.00	20.90	20.90	20.90
06/01/2016	22:20:01	206.2	21.00	20.90	20.90	20.90
06/01/2016	22:20:01	206.4	21.00	20.90	20.90	21.00
06/01/2016	22:20:01	206.6	21.00	20.90	20.90	21.00
06/01/2016	22:20:01	206.8	21.00	20.90	20.80	21.00
06/01/2016	22:20:02	207.0	20.90	20.90	20.80	21.00
06/01/2016	22:20:02	207.2	20.90	20.90	20.80	21.00
06/01/2016	22:20:02	207.4	20.90	20.90	20.90	21.00
06/01/2016	22:20:02	207.6	20.90	20.90	20.90	21.00
06/01/2016	22:20:02	207.8	20.90	20.90	20.90	21.00
06/01/2016	22:20:03	208.0	20.90	20.90	20.90	21.00
06/01/2016	22:20:03	208.2	20.90	20.90	20.90	20.90
06/01/2016	22:20:03	208.4	20.90	20.90	20.90	20.90
06/01/2016	22:20:03	208.6	20.90	20.90	20.90	20.90
06/01/2016	22:20:03	208.8	20.90	20.90	20.90	20.90
06/01/2016	22:20:03	209.0	20.90	20.90	20.90	20.90
06/01/2016	22:20:04	209.2	21.00	21.00	20.90	20.90
06/01/2016	22:20:04	209.5	21.00	21.00	20.80	20.90
06/01/2016	22:20:04	209.6	21.00	21.00	20.80	21.00
06/01/2016	22:20:04	209.8	20.90	20.90	20.80	21.00
06/01/2016	22:20:05	210.0	20.90	20.90	20.80	21.00
06/01/2016	22:20:05	210.2	20.90	20.90	20.80	21.00
06/01/2016	22:20:05	210.4	20.90	20.90	20.80	21.00
06/01/2016	22:20:05	210.6	21.00	21.00	20.80	21.00
06/01/2016	22:20:05	210.8	21.00	21.00	20.80	21.00
06/01/2016	22:20:06	211.0	21.00	21.00	20.80	21.00
06/01/2016	22:20:06	211.3	21.00	21.00	20.80	21.00
06/01/2016	22:20:06	211.4	21.00	21.00	20.80	21.00
06/01/2016	22:20:06	211.6	21.00	21.00	20.90	21.00
06/01/2016	22:20:06	211.8	21.00	21.00	20.90	21.00
06/01/2016	22:20:07	212.0	21.00	21.00	20.80	21.00
06/01/2016	22:20:07	212.3	21.00	21.00	20.80	20.90
06/01/2016	22:20:07	212.4	21.00	21.00	20.80	20.90
06/01/2016	22:20:07	212.6	21.00	21.00	20.90	20.90
06/01/2016	22:20:07	212.8	21.00	21.00	20.90	21.00
06/01/2016	22:20:08	213.0	20.90	21.00	20.90	21.00
06/01/2016	22:20:08	213.2	20.90	21.00	20.90	21.00
06/01/2016	22:20:08	213.4	20.90	21.00	20.80	21.00
06/01/2016	22:20:08	213.6	20.90	21.00	20.80	21.00
06/01/2016	22:20:08	213.8	21.00	21.00	20.80	21.00
06/01/2016	22:20:09	214.1	21.00	21.00	20.80	21.00
06/01/2016	22:20:09	214.2	21.00	21.00	20.80	21.00
06/01/2016	22:20:09	214.4	21.00	20.90	20.80	21.00
06/01/2016	22:20:09	214.6	21.00	20.90	20.80	21.00
06/01/2016	22:20:09	214.8	21.00	20.90	20.80	21.00
06/01/2016	22:20:10	215.1	21.00	20.90	20.80	21.00
06/01/2016	22:20:10	215.2	21.00	20.90	20.80	21.00
06/01/2016	22:20:10	215.4	21.00	20.90	20.90	21.00
06/01/2016	22:20:10	215.6	21.00	20.90	20.90	21.00
06/01/2016	22:20:10	215.8	21.00	20.90	20.90	21.00
06/01/2016	22:20:10	216.0	21.00	20.90	20.90	21.00
06/01/2016	22:20:11	216.2	21.00	20.90	20.80	21.00
06/01/2016	22:20:11	216.4	21.00	20.90	20.80	21.00
06/01/2016	22:20:11	216.6	21.00	21.00	20.90	21.00
06/01/2016	22:20:11	216.9	21.00	21.00	20.90	21.00
06/01/2016	22:20:12	217.0	21.00	21.00	20.90	21.00
06/01/2016	22:20:12	217.3	21.00	21.00	20.90	21.00
06/01/2016	22:20:12	217.4	21.00	21.00	20.90	21.00
06/01/2016	22:20:12	217.6	21.00	21.00	20.90	21.00
06/01/2016	22:20:12	217.9	21.00	21.00	20.90	21.00
06/01/2016	22:20:12	218.0	21.00	21.00	20.80	21.00
06/01/2016	22:20:13	218.2	21.00	21.00	20.80	21.00
06/01/2016	22:20:13	218.4	21.00	21.00	20.80	21.00
06/01/2016	22:20:13	218.6	21.00	21.00	20.90	21.00
06/01/2016	22:20:13	218.8	21.00	21.00	20.90	21.00
06/01/2016	22:20:14	219.0	21.00	21.00	20.90	21.00
06/01/2016	22:20:14	219.2	21.00	21.00	20.90	21.00
06/01/2016	22:20:14	219.4	21.00	21.00	20.90	21.00
06/01/2016	22:20:14	219.6	21.00	21.00	20.80	21.00
06/01/2016	22:20:14	219.8	21.00	20.90	20.80	21.00
06/01/2016	22:20:14	220.0	21.00	20.90	20.80	21.00
06/01/2016	22:20:15	220.2	21.00	20.90	20.80	20.90
06/01/2016	22:20:15	220.4	20.90	20.90	20.80	20.90
06/01/2016	22:20:15	220.6	20.90	21.00	20.80	20.90
06/01/2016	22:20:15	220.8	20.90	21.00	20.80	21.00
06/01/2016	22:20:15	221.0	21.00	21.00	20.80	21.00
06/01/2016	22:20:16	221.2	21.00	20.90	20.80	21.00
06/01/2016	22:20:16	221.4	21.00	20.90	20.90	21.00
06/01/2016	22:20:16	221.6	21.00	20.90	20.90	21.00
06/01/2016	22:20:16	221.8	21.00	21.00	20.90	21.00
06/01/2016	22:20:16	222.1	21.00	21.00	20.90	21.00
06/01/2016	22:20:17	222.2	21.00	21.00	20.90	21.00
06/01/2016	22:20:17	222.4	21.00	21.00	20.90	21.00
06/01/2016	22:20:17	222.6	21.00	21.00	20.80	21.00
06/01/2016	22:20:17	222.8	21.00	21.00	20.80	21.00
06/01/2016	22:20:17	223.0	21.00	21.00	20.80	21.00
06/01/2016	22:20:18	223.2	21.00	20.90	20.80	21.00
06/01/2016	22:20:18	223.4	21.00	20.90	20.90	21.00
06/01/2016	22:20:18	223.6	21.00	20.90	20.90	21.00
06/01/2016	22:20:18	223.8	21.00	21.00	20.90	21.00
06/01/2016	22:20:18	224.0	21.00	21.00	20.90	21.00
06/01/2016	22:20:19	224.2	21.00	21.00	20.90	21.00
06/01/2016	22:20:19	224.4	21.00	21.00	20.90	21.00
06/01/2016	22:20:19	224.6	21.00	20.90	20.90	21.00
06/01/2016	22:20:19	224.9	21.00	20.90	20.90	21.00
06/01/2016	22:20:19	225.0	21.00	20.90	20.90	21.00
06/01/2016	22:20:20	225.2	21.00	21.00	20.90	21.00
06/01/2016	22:20:20	225.4	21.00	21.00	20.90	21.00
06/01/2016	22:20:20	225.6	21.00	21.00	20.90	21.00
06/01/2016	22:20:20	225.8	21.00	21.00	20.90	21.00
06/01/2016	22:20:20	226.0	21.00	21.00	20.90	21.00
06/01/2016	22:20:21	226.2	21.00	21.00	20.90	21.00
06/01/2016	22:20:21	226.4	21.00	21.00	20.90	21.00
06/01/2016	22:20:21	226.7	21.00	21.00	20.80	21.00
06/01/2016	22:20:21	226.8	21.00	21.00	20.80	21.00
06/01/2016	22:20:22	227.0	21.00	21.00	20.80	21.00
06/01/2016	22:20:22	227.2	21.00	21.00	20.80	21.00
06/01/2016	22:20:22	227.4	21.00	21.00	20.90	21.00
06/01/2016	22:20:22	227.7	21.00	21.00	20.90	21.00
06/01/2016	22:20:22	227.8	21.00	21.00	20.90	21.00
06/01/2016	22:20:23	228.0	21.00	21.00	21.00	21.00
06/01/2016	22:20:23	228.2	21.00	21.00	21.00	21.00
06/01/2016	22:20:23	228.4	21.00	21.00	21.00	21.00
06/01/2016	22:20:23	228.6	21.00	21.00	21.00	21.00
06/01/2016	22:20:23	228.8	21.00	21.00	20.90	21.00
06/01/2016	22:20:23	229.0	21.00	21.00	20.90	21.00
06/01/2016	22:20:24	229.2	21.00	21.00	20.80	21.00
06/01/2016	22:20:24	229.5	21.00	21.00	20.80	21.00
06/01/2016	22:20:24	229.6	21.00	21.00	20.80	21.00
06/01/2016	22:20:24	229.8	21.00	21.00	20.90	21.00
06/01/2016	22:20:24	230.0	21.00	21.00	20.90	21.00
06/01/2016	22:20:25	230.2	21.00	21.00	20.90	21.00
06/01/2016	22:20:25	230.5	21.00	21.00	20.90	21.00
06/01/2016	22:20:25	230.6	21.00	21.00	20.90	21.00
06/01/2016	22:20:25	230.8	21.00	21.00	20.90	21.00
06/01/2016	22:20:25	231.0	21.00	21.00	20.90	21.00
06/01/2016	22:20:26	231.2	21.00	21.00	20.90	21.00
06/01/2016	22:20:26	231.4	21.00	21.00	20.90	21.00
06/01/2016	22:20:26	231.6	21.00	21.00	20.90	20.90
06/01/2016	22:20:26	231.8	21.00	21.00	20.90	20.90
06/01/2016	22:20:26	232.0	21.00	21.00	20.90	20.90
06/01/2016	22:20:27	232.2	21.00	21.00	20.90	21.00
06/01/2016	22:20:27	232.4	21.00	21.00	20.90	21.00
06/01/2016	22:20:27	232.7	21.00	21.00	20.90	20.90
06/01/2016	22:20:27	232.8	21.00	21.00	20.90	20.90
06/01/2016	22:20:28	233.0	21.10	21.00	20.90	20.90
06/01/2016	22:20:28	233.3	21.10	21.00	20.90	20.90
06/01/2016	22:20:28	233.4	21.10	21.00	20.90	21.00
06/01/2016	22:20:28	233.6	21.00	21.00	20.90	21.00
06/01/2016	22:20:28	233.8	21.00	21.00	20.90	21.00
06/01/2016	22:20:29	234.0	21.00	21.00	20.90	21.00
06/01/2016	22:20:29	234.2	21.00	21.00	20.90	21.00
06/01/2016	22:20:29	234.4	21.10	21.00	20.90	21.00
06/01/2016	22:20:29	234.6	21.10	21.00	20.80	21.00
06/01/2016	22:20:29	234.8	21.10	21.00	20.80	21.00
06/01/2016	22:20:30	235.0	21.00	21.00	20.80	21.00
06/01/2016	22:20:30	235.2	21.00	21.00	20.90	21.00
06/01/2016	22:20:30	235.4	21.00	21.00	20.90	21.00
06/01/2016	22:20:30	235.6	21.00	21.00	20.90	21.00
06/01/2016	22:20:30	235.8	21.00	21.00	20.90	21.00
06/01/2016	22:20:31	236.0	21.00	21.00	20.90	21.00
06/01/2016	22:20:31	236.2	21.00	21.00	20.90	21.00
06/01/2016	22:20:31	236.4	21.00	21.00	20.90	21.00
06/01/2016	22:20:31	236.6	21.00	21.00	20.90	21.00
06/01/2016	22:20:31	236.8	21.00	21.00	20.90	21.00
06/01/2016	22:20:31	237.0	21.00	21.00	20.90	21.00
06/01/2016	22:20:32	237.2	21.00	21.00	21.00	21.00
06/01/2016	22:20:32	237.5	21.00	21.00	21.00	21.00
06/01/2016	22:20:32	237.6	21.00	21.00	21.00	21.00
06/01/2016	22:20:32	237.8	21.00	21.00	20.90	21.00
06/01/2016	22:20:33	238.0	21.00	21.00	20.90	21.00
06/01/2016	22:20:33	238.2	21.00	21.00	20.90	21.00
06/01/2016	22:20:33	238.5	21.00	21.00	20.90	21.00
06/01/2016	22:20:33	238.6	21.00	21.00	20.90	21.00
06/01/2016	22:20:33	238.8	21.00	21.00	20.90	21.00
06/01/2016	22:20:34	239.0	21.00	20.90	20.90	21.00
06/01/2016	22:20:34	239.2	21.00	20.90	20.90	21.00
06/01/2016	22:20:34	239.4	21.00	20.90	20.90	21.00
06/01/2016	22:20:34	239.6	20.90	21.00	20.90	21.00
06/01/2016	22:20:34	239.8	20.90	21.00	20.90	21.00
06/01/2016	22:20:35	240.0	20.90	21.00	20.90	21.00
06/01/2016	22:20:35	240.3	21.00	21.00	20.90	21.00
06/01/2016	22:20:35	240.4	21.00	21.00	20.90	21.00
06/01/2016	22:20:35	240.6	21.00	21.00	20.90	21.00
06/01/2016	22:20:35	240.8	21.00	21.00	20.90	21.00
06/01/2016	22:20:36	241.0	21.00	21.00	20.90	21.00
06/01/2016	22:20:36	241.2	21.00	21.00	20.90	21.00
06/01/2016	22:20:36	241.4	21.00	21.00	20.90	21.00
06/01/2016	22:20:36	241.6	21.00	21.00	20.90	21.00
06/01/2016	22:20:36	241.8	21.00	21.00	20.90	21.00
06/01/2016	22:20:37	242.1	21.00	21.00	20.90	21.00
06/01/2016	22:20:37	242.2	21.00	21.00	20.90	21.00
06/01/2016	22:20:37	242.4	21.00	21.00	20.90	21.00
06/01/2016	22:20:37	242.6	21.00	21.00	20.90	21.00
06/01/2016	22:20:37	242.8	21.00	21.00	20.90	21.00
06/01/2016	22:20:38	243.1	21.00	21.00	20.90	21.00
06/01/2016	22:20:38	243.2	21.00	21.00	20.90	21.00
06/01/2016	22:20:38	243.4	21.00	21.00	20.90	21.00
06/01/2016	22:20:38	243.6	21.00	21.00	20.90	21.00
06/01/2016	22:20:38	243.8	21.00	21.00	21.00	21.00
06/01/2016	22:20:38	244.0	21.00	21.00	21.00	21.00
06/01/2016	22:20:39	244.2	21.00	21.00	21.00	21.00
06/01/2016	22:20:39	244.4	21.00	21.00	21.00	21.00
06/01/2016	22:20:39	244.6	21.00	21.00	20.90	21.00
06/01/2016	22:20:39	244.9	21.00	21.00	20.90	21.00
06/01/2016	22:20:39	245.0	21.00	21.00	20.90	21.00
06/01/2016	22:20:40	245.2	21.00	21.00	21.00	21.00
06/01/2016	22:20:40	245.4	21.00	21.00	21.00	21.00
06/01/2016	22:20:40	245.6	21.00	21.00	21.00	21.00
06/01/2016	22:20:40	245.9	21.00	21.00	20.90	21.00
06/01/2016	22:20:40	246.0	21.00	21.00	20.90	21.00
06/01/2016	22:20:41	246.2	21.00	21.00	20.90	21.00
06/01/2016	22:20:41	246.4	21.00	21.00	20.90	21.00
06/01/2016	22:20:41	246.6	21.00	21.10	20.90	21.10
06/01/2016	22:20:41	246.8	21.00	21.10	20.90	21.10
06/01/2016	22:20:41	247.0	21.00	21.10	20.90	21.10
06/01/2016	22:20:42	247.2	21.00	21.10	21.00	21.10
06/01/2016	22:20:42	247.4	21.00	21.10	21.00	21.10
06/01/2016	22:20:42	247.6	21.00	21.10	21.00	21.00
06/01/2016	22:20:42	247.8	21.00	21.10	21.00	21.00
06/01/2016	22:20:42	248.0	21.00	21.10	21.00	21.00
06/01/2016	22:20:43	248.2	21.00	21.10	21.00	21.00
06/01/2016	22:20:43	248.4	21.00	21.10	20.90	21.00
06/01/2016	22:20:43	248.6	21.00	21.10	20.90	21.00
06/01/2016	22:20:43	248.8	21.00	21.10	20.90	21.00
06/01/2016	22:20:43	249.1	21.00	21.00	20.90	21.00
06/01/2016	22:20:44	249.2	21.00	21.00	20.90	21.00
06/01/2016	22:20:44	249.4	21.00	21.00	20.90	21.00
06/01/2016	22:20:44	249.6	21.00	21.00	20.90	21.00
06/01/2016	22:20:44	249.8	21.00	21.10	20.90	21.00
06/01/2016	22:20:44	250.0	21.00	21.10	20.90	21.00
06/01/2016	22:20:45	250.2	21.00	21.10	20.90	21.00
06/01/2016	22:20:45	250.4	21.00	21.00	20.90	21.00
06/01/2016	22:20:45	250.6	21.00	21.00	20.90	21.00
06/01/2016	22:20:45	250.8	21.00	21.00	20.90	21.00
06/01/2016	22:20:45	251.0	21.00	21.00	20.90	21.00
06/01/2016	22:20:46	251.2	21.00	21.00	21.00	21.00
06/01/2016	22:20:46	251.4	21.00	21.00	21.00	21.00
06/01/2016	22:20:46	251.6	21.00	21.00	21.00	21.00
06/01/2016	22:20:46	251.8	21.00	21.00	21.00	21.00
06/01/2016	22:20:46	252.0	21.00	21.00	21.00	21.00
06/01/2016	22:20:47	252.2	21.00	21.10	21.00	21.00
06/01/2016	22:20:47	252.4	21.00	21.10	20.90	21.00
06/01/2016	22:20:47	252.6	21.00	21.10	20.90	21.00
06/01/2016	22:20:47	252.9	21.00	21.10	20.90	21.00
06/01/2016	22:20:47	253.0	21.00	21.10	20.90	21.00
06/01/2016	22:20:48	253.2	21.00	21.10	21.00	21.00
06/01/2016	22:20:48	253.4	21.00	21.10	21.00	21.00
06/01/2016	22:20:48	253.6	21.00	21.00	21.00	21.00
06/01/2016	22:20:48	253.8	21.00	21.00	21.00	21.00
06/01/2016	22:20:48	254.0	21.00	21.00	20.90	21.10
06/01/2016	22:20:49	254.2	21.00	21.00	20.90	21.10
06/01/2016	22:20:49	254.4	21.00	21.00	20.90	21.10
06/01/2016	22:20:49	254.7	21.00	21.00	20.90	21.00
06/01/2016	22:20:49	254.8	21.00	21.00	20.90	21.00
06/01/2016	22:20:50	255.0	21.00	21.10	20.90	21.00
06/01/2016	22:20:50	255.2	21.00	21.10	20.90	21.00
06/01/2016	22:20:50	255.4	21.10	21.10	20.90	21.00
06/01/2016	22:20:50	255.7	21.10	21.10	20.90	21.00
06/01/2016	22:20:50	255.8	21.10	21.10	20.90	21.00
06/01/2016	22:20:50	256.0	21.10	21.10	20.90	21.00
06/01/2016	22:20:51	256.2	21.00	21.10	20.90	21.00
06/01/2016	22:20:51	256.4	21.00	21.10	20.90	21.00
06/01/2016	22:20:51	256.6	21.00	21.10	20.90	21.00
06/01/2016	22:20:51	256.8	21.00	21.00	20.90	21.00
06/01/2016	22:20:51	257.0	21.00	21.00	20.90	21.00
06/01/2016	22:20:52	257.2	21.00	21.00	20.90	21.00
06/01/2016	22:20:52	257.5	21.00	21.00	20.90	21.00
06/01/2016	22:20:52	257.6	21.00	21.10	20.90	21.00
06/01/2016	22:20:52	257.8	21.00	21.10	20.90	21.00
06/01/2016	22:20:52	258.0	21.00	21.10	20.90	21.00
06/01/2016	22:20:53	258.2	21.00	21.10	20.90	21.00
06/01/2016	22:20:53	258.4	21.00	21.10	20.90	21.00
06/01/2016	22:20:53	258.6	21.00	21.10	20.90	21.00
06/01/2016	22:20:53	258.8	21.10	21.10	20.90	21.00
06/01/2016	22:20:53	259.0	21.10	21.10	20.90	21.00
06/01/2016	22:20:54	259.2	21.10	21.00	20.90	21.00
06/01/2016	22:20:54	259.4	21.10	21.00	20.90	21.00
06/01/2016	22:20:54	259.6	21.00	21.00	20.90	21.00
06/01/2016	22:20:54	259.8	21.00	21.00	21.00	21.00
06/01/2016	22:20:55	260.0	21.00	21.00	21.00	21.10
06/01/2016	22:20:55	260.3	21.00	21.00	21.00	21.10
06/01/2016	22:20:55	260.4	21.00	21.00	20.90	21.10
06/01/2016	22:20:55	260.7	21.00	21.00	20.90	21.00
06/01/2016	22:20:55	260.8	21.00	21.00	20.90	21.00
06/01/2016	22:20:56	261.0	21.00	21.10	20.90	21.00
06/01/2016	22:20:56	261.2	21.00	21.10	20.90	21.00
06/01/2016	22:20:56	261.4	21.00	21.10	20.90	21.00
06/01/2016	22:20:56	261.6	21.00	21.10	20.90	21.00
06/01/2016	22:20:56	261.8	21.00	21.10	20.90	21.00
06/01/2016	22:20:57	262.0	21.00	21.10	20.90	21.00
06/01/2016	22:20:57	262.2	21.00	21.10	20.90	21.00
06/01/2016	22:20:57	262.4	21.00	21.10	21.00	21.00
06/01/2016	22:20:57	262.6	21.00	21.10	21.00	21.00
06/01/2016	22:20:57	262.8	21.00	21.10	21.00	21.00
06/01/2016	22:20:58	263.0	21.00	21.10	20.90	21.00
06/01/2016	22:20:58	263.2	21.00	21.10	20.90	21.00
06/01/2016	22:20:58	263.4	21.00	21.10	20.90	21.00
06/01/2016	22:20:58	263.6	21.00	21.10	20.90	21.00
06/01/2016	22:20:58	263.8	21.00	21.10	21.00	21.00
06/01/2016	22:20:59	264.0	21.00	21.10	21.00	21.00
06/01/2016	22:20:59	264.2	21.00	21.00	21.00	21.00
06/01/2016	22:20:59	264.5	21.00	21.00	21.00	21.00
06/01/2016	22:20:59	264.6	21.00	21.00	21.00	21.00
06/01/2016	22:20:59	264.8	21.00	21.10	21.00	21.10
06/01/2016	22:21:00	265.0	21.00	21.10	21.00	21.10
06/01/2016	22:21:00	265.2	21.00	21.10	21.00	21.10
06/01/2016	22:21:00	265.5	21.00	21.10	21.00	21.10
06/01/2016	22:21:00	265.6	21.00	21.10	21.00	21.10
06/01/2016	22:21:00	265.8	21.00	21.10	20.90	21.10
06/01/2016	22:21:01	266.0	21.10	21.10	20.90	21.10
06/01/2016	22:21:01	266.2	21.10	21.10	20.90	21.10
06/01/2016	22:21:01	266.4	21.10	21.10	20.90	21.10
06/01/2016	22:21:01	266.6	21.00	21.10	21.00	21.00
06/01/2016	22:21:01	266.8	21.00	21.10	21.00	21.00
06/01/2016	22:21:02	267.0	21.00	21.10	21.00	21.00
06/01/2016	22:21:02	267.3	21.00	21.10	21.00	21.00
06/01/2016	22:21:02	267.4	21.00	21.10	21.00	21.00
06/01/2016	22:21:02	267.6	21.00	21.10	21.00	21.00
06/01/2016	22:21:02	267.8	21.00	21.10	21.00	21.00
06/01/2016	22:21:03	268.0	21.00	21.10	21.00	21.00
06/01/2016	22:21:03	268.2	21.00	21.10	21.00	21.00
06/01/2016	22:21:03	268.4	21.00	21.10	21.00	21.00
06/01/2016	22:21:03	268.6	21.00	21.10	21.00	21.00
06/01/2016	22:21:03	268.8	21.00	21.10	21.00	21.00
06/01/2016	22:21:04	269.1	21.00	21.10	20.90	21.00
06/01/2016	22:21:04	269.2	21.00	21.10	20.90	21.00
06/01/2016	22:21:04	269.4	21.00	21.10	20.90	21.10
06/01/2016	22:21:04	269.6	21.00	21.10	20.90	21.10
06/01/2016	22:21:04	269.8	21.00	21.10	20.90	21.00
06/01/2016	22:21:05	270.1	21.00	21.10	20.90	21.00
06/01/2016	22:21:05	270.2	21.00	21.10	20.90	21.00
06/01/2016	22:21:05	270.4	21.00	21.10	21.00	21.00
06/01/2016	22:21:05	270.6	21.00	21.10	21.00	21.00
06/01/2016	22:21:05	270.8	21.00	21.10	21.00	21.00
06/01/2016	22:21:05	271.0	21.00	21.10	21.00	21.00
06/01/2016	22:21:06	271.3	21.00	21.10	21.00	21.00
06/01/2016	22:21:06	271.4	21.00	21.10	21.00	21.00
06/01/2016	22:21:06	271.6	21.00	21.10	21.00	21.00
06/01/2016	22:21:06	271.9	21.00	21.10	21.00	21.00
06/01/2016	22:21:06	272.0	21.00	21.10	21.00	21.00
06/01/2016	22:21:07	272.2	21.00	21.10	20.90	21.00
06/01/2016	22:21:07	272.4	21.00	21.10	20.90	21.00
06/01/2016	22:21:07	272.6	21.00	21.10	20.90	21.00
06/01/2016	22:21:07	272.8	21.00	21.10	20.90	21.00
06/01/2016	22:21:07	273.0	21.00	21.10	21.00	21.00
06/01/2016	22:21:08	273.2	21.00	21.10	21.00	21.00
06/01/2016	22:21:08	273.4	21.00	21.10	21.00	21.00
06/01/2016	22:21:08	273.6	21.10	21.10	21.00	21.00
06/01/2016	22:21:08	273.8	21.10	21.10	21.00	21.00
06/01/2016	22:21:08	274.0	21.00	21.10	21.00	21.10
06/01/2016	22:21:09	274.2	21.00	21.10	21.00	21.10
06/01/2016	22:21:09	274.4	21.00	21.10	20.90	21.10
06/01/2016	22:21:09	274.6	21.10	21.10	20.90	21.10
06/01/2016	22:21:09	274.8	21.10	21.10	20.90	21.10
06/01/2016	22:21:09	275.0	21.10	21.10	21.00	21.10
06/01/2016	22:21:10	275.2	21.10	21.10	21.00	21.00
06/01/2016	22:21:10	275.4	21.00	21.10	21.00	21.00
06/01/2016	22:21:10	275.6	21.00	21.10	21.00	21.00
06/01/2016	22:21:10	275.8	21.00	21.10	21.00	21.00
06/01/2016	22:21:10	276.1	21.00	21.10	21.00	21.00
06/01/2016	22:21:11	276.2	21.00	21.10	21.00	21.00
06/01/2016	22:21:11	276.4	21.00	21.00	21.00	21.10
06/01/2016	22:21:11	276.6	21.00	21.00	21.00	21.10
06/01/2016	22:21:11	276.8	21.00	21.10	21.00	21.10
06/01/2016	22:21:11	277.1	21.00	21.10	21.00	21.10
06/01/2016	22:21:12	277.2	21.00	21.10	21.00	21.00
06/01/2016	22:21:12	277.4	21.00	21.10	21.00	21.00
06/01/2016	22:21:12	277.6	21.00	21.10	21.00	21.00
06/01/2016	22:21:12	277.8	21.00	21.10	21.00	21.10
06/01/2016	22:21:12	278.0	21.00	21.10	21.00	21.10
06/01/2016	22:21:13	278.2	21.00	21.00	21.00	21.10
06/01/2016	22:21:13	278.4	21.00	21.00	21.00	21.10
06/01/2016	22:21:13	278.6	21.00	21.00	21.00	21.00
06/01/2016	22:21:13	278.9	21.00	21.10	21.00	21.00
06/01/2016	22:21:13	279.0	21.00	21.10	20.90	21.00
06/01/2016	22:21:14	279.2	21.10	21.10	20.90	21.00
06/01/2016	22:21:14	279.4	21.10	21.10	20.90	21.00
06/01/2016	22:21:14	279.6	21.10	21.10	20.90	21.00
06/01/2016	22:21:14	279.8	21.10	21.10	20.90	21.00
06/01/2016	22:21:14	280.0	21.00	21.10	20.90	21.10
06/01/2016	22:21:15	280.2	21.00	21.10	20.90	21.10
06/01/2016	22:21:15	280.4	21.00	21.10	21.00	21.10
06/01/2016	22:21:15	280.7	21.00	21.10	21.00	21.10
06/01/2016	22:21:15	280.8	21.00	21.10	21.00	21.10
06/01/2016	22:21:16	281.0	21.00	21.10	20.90	21.00
06/01/2016	22:21:16	281.2	21.00	21.10	20.90	21.00
06/01/2016	22:21:16	281.4	21.00	21.10	20.90	21.00
06/01/2016	22:21:16	281.7	21.00	21.10	20.90	21.00
06/01/2016	22:21:16	281.8	21.00	21.10	20.90	21.10
06/01/2016	22:21:16	282.0	21.10	21.10	20.90	21.10
06/01/2016	22:21:17	282.2	21.10	21.10	20.90	21.10
06/01/2016	22:21:17	282.4	21.10	21.10	20.90	21.10
06/01/2016	22:21:17	282.6	21.10	21.10	20.90	21.10
06/01/2016	22:21:17	282.9	21.10	21.10	21.00	21.10
06/01/2016	22:21:17	283.0	21.10	21.10	21.00	21.10
06/01/2016	22:21:18	283.2	21.00	21.10	21.00	21.10
06/01/2016	22:21:18	283.5	21.00	21.10	21.00	21.10
06/01/2016	22:21:18	283.6	21.00	21.10	21.00	21.10
06/01/2016	22:21:18	283.8	21.10	21.10	21.00	21.00
06/01/2016	22:21:18	284.0	21.10	21.10	21.00	21.00
06/01/2016	22:21:19	284.2	21.10	21.10	21.10	21.00
06/01/2016	22:21:19	284.4	21.10	21.10	21.10	21.00
06/01/2016	22:21:19	284.6	21.10	21.10	21.10	21.10
06/01/2016	22:21:19	284.8	21.10	21.10	21.10	21.10
06/01/2016	22:21:19	285.0	21.10	21.10	21.10	21.10
06/01/2016	22:21:20	285.2	21.00	21.10	20.90	21.00
06/01/2016	22:21:20	285.4	21.00	21.10	20.90	21.00
06/01/2016	22:21:20	285.6	21.00	21.10	21.00	21.00
06/01/2016	22:21:20	285.8	21.00	21.10	21.00	21.10
06/01/2016	22:21:20	286.0	21.10	21.10	21.00	21.10
06/01/2016	22:21:21	286.2	21.10	21.10	21.00	21.10
06/01/2016	22:21:21	286.4	21.10	21.10	21.00	21.00
06/01/2016	22:21:21	286.6	21.00	21.10	21.00	21.00
06/01/2016	22:21:21	286.8	21.00	21.10	21.00	21.00
06/01/2016	22:21:21	287.0	21.00	21.10	21.00	21.00
06/01/2016	22:21:22	287.2	21.10	21.10	21.00	21.00
06/01/2016	22:21:22	287.4	21.10	21.10	21.00	21.00
06/01/2016	22:21:22	287.7	21.10	21.10	20.90	21.00
06/01/2016	22:21:22	287.8	21.10	21.10	20.90	21.00
06/01/2016	22:21:23	288.0	21.10	21.10	20.90	21.00
06/01/2016	22:21:23	288.2	21.10	21.10	21.00	21.00
06/01/2016	22:21:23	288.4	21.10	21.10	21.00	21.00
06/01/2016	22:21:23	288.6	21.00	21.10	21.00	21.00
06/01/2016	22:21:23	288.8	21.00	21.10	21.00	21.00
06/01/2016	22:21:24	289.0	21.00	21.10	21.00	21.10
06/01/2016	22:21:24	289.2	21.10	21.10	21.00	21.10
06/01/2016	22:21:24	289.4	21.10	21.10	21.00	21.10
06/01/2016	22:21:24	289.6	21.10	21.10	20.90	21.10
06/01/2016	22:21:24	289.8	21.00	21.10	20.90	21.10
06/01/2016	22:21:24	290.0	21.00	21.10	20.90	21.10
06/01/2016	22:21:25	290.2	21.00	21.10	21.00	21.10
06/01/2016	22:21:25	290.5	21.00	21.10	21.00	21.00
06/01/2016	22:21:25	290.6	21.10	21.10	21.00	21.00
06/01/2016	22:21:25	290.8	21.10	21.10	21.00	21.00
06/01/2016	22:21:26	291.0	21.10	21.10	21.00	21.10
06/01/2016	22:21:26	291.2	21.00	21.10	21.00	21.10
06/01/2016	22:21:26	291.4	21.00	21.10	21.00	21.10
06/01/2016	22:21:26	291.6	21.00	21.10	21.10	21.10
06/01/2016	22:21:26	291.8	21.00	21.10	21.10	21.10
06/01/2016	22:21:27	292.0	21.10	21.10	21.10	21.10
06/01/2016	22:21:27	292.3	21.10	21.10	21.00	21.10
06/01/2016	22:21:27	292.4	21.10	21.10	21.00	21.10
06/01/2016	22:21:27	292.6	21.00	21.10	21.00	21.10
06/01/2016	22:21:27	292.8	21.00	21.10	21.00	21.10
06/01/2016	22:21:28	293.0	21.00	21.10	21.00	21.00
06/01/2016	22:21:28	293.3	21.10	21.10	21.00	21.00
06/01/2016	22:21:28	293.4	21.10	21.10	21.00	21.00
06/01/2016	22:21:28	293.6	21.10	21.10	20.90	21.00
06/01/2016	22:21:28	293.8	21.00	21.10	20.90	21.00
06/01/2016	22:21:29	294.0	21.00	21.10	20.90	21.00
06/01/2016	22:21:29	294.2	21.00	21.10	20.90	21.00
06/01/2016	22:21:29	294.5	21.10	21.10	21.00	21.10
06/01/2016	22:21:29	294.6	21.10	21.10	21.00	21.10
06/01/2016	22:21:29	294.8	21.10	21.10	21.00	21.10
06/01/2016	22:21:30	295.1	21.10	21.10	21.00	21.10
06/01/2016	22:21:30	295.2	21.00	21.10	21.00	21.10
06/01/2016	22:21:30	295.4	21.00	21.10	20.90	21.10
06/01/2016	22:21:30	295.6	21.00	21.10	20.90	21.10
06/01/2016	22:21:30	295.8	21.10	21.10	20.90	21.10
06/01/2016	22:21:30	296.0	21.10	21.10	20.90	21.10
06/01/2016	22:21:31	296.2	21.10	21.10	21.00	21.10
06/01/2016	22:21:31	296.4	21.10	21.10	21.00	21.10
06/01/2016	22:21:31	296.6	21.10	21.10	21.00	21.10
06/01/2016	22:21:31	296.8	21.10	21.10	21.00	21.10
06/01/2016	22:21:32	297.0	21.10	21.10	21.00	21.10
06/01/2016	22:21:32	297.2	21.10	21.10	21.00	21.10
06/01/2016	22:21:32	297.4	21.10	21.10	21.00	21.10
06/01/2016	22:21:32	297.6	21.10	21.10	21.10	21.10
06/01/2016	22:21:32	297.8	21.10	21.10	21.10	21.10
06/01/2016	22:21:33	298.0	21.10	21.10	21.10	21.10
06/01/2016	22:21:33	298.2	21.10	21.10	21.00	21.10
06/01/2016	22:21:33	298.4	21.10	21.10	21.00	21.10
06/01/2016	22:21:33	298.6	21.00	21.20	21.00	21.10
06/01/2016	22:21:33	298.8	21.00	21.20	21.00	21.10
06/01/2016	22:21:34	299.0	21.00	21.20	21.00	21.10
06/01/2016	22:21:34	299.3	21.10	21.20	21.00	21.10
06/01/2016	22:21:34	299.4	21.10	21.10	21.00	21.10
06/01/2016	22:21:34	299.6	21.10	21.10	21.00	21.10
06/01/2016	22:21:34	299.8	21.10	21.10	21.00	21.10
06/01/2016	22:21:35	300.0	21.10	21.20	21.00	21.10
06/01/2016	22:21:35	300.2	21.10	21.20	21.00	21.10
06/01/2016	22:21:35	300.4	21.10	21.20	21.00	21.10
06/01/2016	22:21:35	300.6	21.10	21.10	21.00	21.10
06/01/2016	22:21:35	300.8	21.10	21.10	20.90	21.10
06/01/2016	22:21:35	301.1	21.10	21.10	20.90	21.10
06/01/2016	22:21:36	301.2	21.10	21.10	20.90	21.10
06/01/2016	22:21:36	301.4	21.10	21.20	21.00	21.10
06/01/2016	22:21:36	301.6	21.10	21.20	21.00	21.00
06/01/2016	22:21:36	301.8	21.10	21.20	21.00	21.00
06/01/2016	22:21:36	302.1	21.10	21.10	21.00	21.00
06/01/2016	22:21:37	302.2	21.10	21.10	21.00	21.00
06/01/2016	22:21:37	302.4	21.10	21.10	21.00	21.00
06/01/2016	22:21:37	302.6	21.00	21.10	21.00	21.00
06/01/2016	22:21:37	302.8	21.00	21.10	21.00	21.00
06/01/2016	22:21:37	303.0	21.00	21.10	21.00	21.00
06/01/2016	22:21:38	303.2	21.10	21.20	21.00	21.10
06/01/2016	22:21:38	303.4	21.10	21.20	21.00	21.10
06/01/2016	22:21:38	303.6	21.10	21.20	21.00	21.10
06/01/2016	22:21:38	303.9	21.10	21.20	21.00	21.10
06/01/2016	22:21:38	304.0	21.10	21.10	21.00	21.10
06/01/2016	22:21:39	304.2	21.10	21.10	21.00	21.10
06/01/2016	22:21:39	304.4	21.10	21.10	21.00	21.10
06/01/2016	22:21:39	304.6	21.10	21.20	21.00	21.10
06/01/2016	22:21:39	304.8	21.10	21.20	21.00	21.10
06/01/2016	22:21:39	305.0	21.10	21.20	21.00	21.10
06/01/2016	22:21:40	305.2	21.10	21.20	21.00	21.10
06/01/2016	22:21:40	305.4	21.10	21.10	21.00	21.10
06/01/2016	22:21:40	305.7	21.10	21.10	21.00	21.10
06/01/2016	22:21:40	305.8	21.10	21.10	21.00	21.10
06/01/2016	22:21:41	306.1	21.10	21.10	21.10	21.10
06/01/2016	22:21:41	306.2	21.10	21.10	21.10	21.10
06/01/2016	22:21:41	306.4	21.00	21.10	21.10	21.00
06/01/2016	22:21:41	306.7	21.00	21.20	21.10	21.00
06/01/2016	22:21:41	306.8	21.00	21.20	20.90	21.00
06/01/2016	22:21:41	307.0	21.00	21.20	20.90	21.10
06/01/2016	22:21:42	307.2	21.00	21.20	20.90	21.10
06/01/2016	22:21:42	307.4	21.10	21.10	21.00	21.10
06/01/2016	22:21:42	307.6	21.10	21.10	21.00	21.10
06/01/2016	22:21:42	307.8	21.10	21.10	21.00	21.10
06/01/2016	22:21:42	308.0	21.10	21.10	21.00	21.10
06/01/2016	22:21:43	308.2	21.10	21.10	21.10	21.10
06/01/2016	22:21:43	308.4	21.00	21.10	21.10	21.10
06/01/2016	22:21:43	308.6	21.00	21.20	21.10	21.10
06/01/2016	22:21:43	308.8	21.00	21.20	20.90	21.10
06/01/2016	22:21:43	309.0	21.00	21.20	20.90	21.00
06/01/2016	22:21:44	309.2	21.10	21.20	20.90	21.00
06/01/2016	22:21:44	309.4	21.10	21.10	21.10	21.00
06/01/2016	22:21:44	309.6	21.10	21.10	21.10	21.10
06/01/2016	22:21:44	309.9	21.10	21.10	21.10	21.10
06/01/2016	22:21:44	310.0	21.10	21.10	21.10	21.10
06/01/2016	22:21:45	310.2	21.10	21.10	21.10	21.00
06/01/2016	22:21:45	310.4	21.00	21.10	21.10	21.00
06/01/2016	22:21:45	310.6	21.00	21.10	21.10	21.00
06/01/2016	22:21:45	310.9	21.00	21.10	21.00	21.00
06/01/2016	22:21:45	311.0	21.00	21.10	21.00	21.10
06/01/2016	22:21:46	311.2	21.10	21.10	21.00	21.10
06/01/2016	22:21:46	311.4	21.10	21.10	21.00	21.10
06/01/2016	22:21:46	311.6	21.10	21.10	21.00	21.10
06/01/2016	22:21:46	311.8	21.10	21.10	21.00	21.10
06/01/2016	22:21:47	312.0	21.10	21.10	21.00	21.10
06/01/2016	22:21:47	312.2	21.10	21.10	21.00	21.10
06/01/2016	22:21:47	312.4	21.10	21.10	21.00	21.00
06/01/2016	22:21:47	312.7	21.10	21.20	21.00	21.00
06/01/2016	22:21:47	312.8	21.10	21.20	21.00	21.00
06/01/2016	22:21:48	313.0	21.10	21.20	21.00	21.10
06/01/2016	22:21:48	313.2	21.10	21.10	21.00	21.10
06/01/2016	22:21:48	313.4	21.10	21.10	21.00	21.10
06/01/2016	22:21:48	313.6	21.10	21.10	21.00	21.10
06/01/2016	22:21:48	313.8	21.10	21.10	21.00	21.10
06/01/2016	22:21:48	314.0	21.10	21.10	21.00	21.10
06/01/2016	22:21:49	314.2	21.10	21.10	21.00	21.10
06/01/2016	22:21:49	314.5	21.10	21.10	21.00	21.10
06/01/2016	22:21:49	314.6	21.10	21.10	21.00	21.10
06/01/2016	22:21:49	314.8	21.10	21.10	21.00	21.10
06/01/2016	22:21:49	315.0	21.10	21.10	21.00	21.10
06/01/2016	22:21:50	315.2	21.10	21.20	21.00	21.10
06/01/2016	22:21:50	315.5	21.10	21.20	21.00	21.10
06/01/2016	22:21:50	315.6	21.10	21.20	21.00	21.10
06/01/2016	22:21:50	315.8	21.10	21.20	21.00	21.10
06/01/2016	22:21:50	316.0	21.10	21.20	21.00	21.10
06/01/2016	22:21:51	316.2	21.10	21.10	21.10	21.10
06/01/2016	22:21:51	316.4	21.10	21.10	21.10	21.10
06/01/2016	22:21:51	316.7	21.10	21.10	21.10	21.10
06/01/2016	22:21:51	316.8	21.10	21.10	21.10	21.10
06/01/2016	22:21:52	317.0	21.00	21.10	21.10	21.10
06/01/2016	22:21:52	317.3	21.00	21.10	21.10	21.10
06/01/2016	22:21:52	317.4	21.00	21.10	21.10	21.10
06/01/2016	22:21:52	317.6	21.00	21.10	21.10	21.10
06/01/2016	22:21:52	317.8	21.00	21.10	21.10	21.10
06/01/2016	22:21:53	318.0	21.10	21.10	21.00	21.10
06/01/2016	22:21:53	318.2	21.10	21.10	21.00	21.10
06/01/2016	22:21:53	318.4	21.10	21.10	21.00	21.10
06/01/2016	22:21:53	318.6	21.10	21.10	21.00	21.10
06/01/2016	22:21:53	318.8	21.10	21.10	21.00	21.10
06/01/2016	22:21:54	319.0	21.00	21.10	21.00	21.10
06/01/2016	22:21:54	319.2	21.00	21.20	21.00	21.10
06/01/2016	22:21:54	319.4	21.00	21.20	21.10	21.10
06/01/2016	22:21:54	319.6	21.00	21.20	21.10	21.10
06/01/2016	22:21:54	319.8	21.10	21.20	21.10	21.10
06/01/2016	22:21:55	320.0	21.10	21.10	21.00	21.10
06/01/2016	22:21:55	320.2	21.10	21.10	21.00	21.10
06/01/2016	22:21:55	320.4	21.10	21.10	21.00	21.10
06/01/2016	22:21:55	320.6	21.10	21.10	21.00	21.10
06/01/2016	22:21:55	320.8	21.10	21.10	21.00	21.10
06/01/2016	22:21:55	321.0	21.10	21.10	21.00	21.10
06/01/2016	22:21:56	321.2	21.10	21.10	21.00	21.10
06/01/2016	22:21:56	321.5	21.10	21.10	21.00	21.10
06/01/2016	22:21:56	321.6	21.10	21.10	21.00	21.00
06/01/2016	22:21:56	321.8	21.00	21.10	21.00	21.00
06/01/2016	22:21:57	322.0	21.00	21.10	21.00	21.00
06/01/2016	22:21:57	322.2	21.00	21.10	21.00	21.10
06/01/2016	22:21:57	322.4	21.00	21.10	21.00	21.10
06/01/2016	22:21:57	322.6	21.10	21.20	21.00	21.10
06/01/2016	22:21:57	322.8	21.10	21.20	21.10	21.10
06/01/2016	22:21:58	323.0	21.10	21.20	21.10	21.10
06/01/2016	22:21:58	323.3	21.10	21.10	21.10	21.10
06/01/2016	22:21:58	323.4	21.10	21.10	21.10	21.10
06/01/2016	22:21:58	323.6	21.10	21.10	21.10	21.10
06/01/2016	22:21:58	323.8	21.10	21.20	21.10	21.10
06/01/2016	22:21:59	324.0	21.10	21.20	21.10	21.10
06/01/2016	22:21:59	324.3	21.10	21.20	21.10	21.10
06/01/2016	22:21:59	324.4	21.10	21.20	21.10	21.10
06/01/2016	22:21:59	324.6	21.10	21.20	21.10	21.10
06/01/2016	22:21:59	324.8	21.10	21.20	21.10	21.10
06/01/2016	22:22:00	325.0	21.10	21.20	21.10	21.10
06/01/2016	22:22:00	325.2	21.10	21.20	21.10	21.10
06/01/2016	22:22:00	325.4	21.10	21.20	21.00	21.10
06/01/2016	22:22:00	325.6	21.10	21.20	21.00	21.10
06/01/2016	22:22:00	325.8	21.10	21.10	21.00	21.10
06/01/2016	22:22:01	326.1	21.10	21.10	21.00	21.10
06/01/2016	22:22:01	326.2	21.10	21.10	21.00	21.10
06/01/2016	22:22:01	326.4	21.10	21.10	21.00	21.10
06/01/2016	22:22:01	326.6	21.10	21.10	21.00	21.10
06/01/2016	22:22:01	326.8	21.10	21.20	21.00	21.10
06/01/2016	22:22:01	327.0	21.10	21.20	21.00	21.10
06/01/2016	22:22:02	327.2	21.10	21.20	21.00	21.10
06/01/2016	22:22:02	327.4	21.10	21.20	21.00	21.10
06/01/2016	22:22:02	327.6	21.10	21.20	21.00	21.10
06/01/2016	22:22:02	327.8	21.10	21.20	21.00	21.10
06/01/2016	22:22:03	328.0	21.10	21.20	21.00	21.10
06/01/2016	22:22:03	328.3	21.10	21.20	21.00	21.10
06/01/2016	22:22:03	328.4	21.10	21.20	21.00	21.10
06/01/2016	22:22:03	328.6	21.10	21.10	21.00	21.10
06/01/2016	22:22:03	328.8	21.10	21.10	21.00	21.10
06/01/2016	22:22:03	329.0	21.10	21.10	21.00	21.10
06/01/2016	22:22:04	329.2	21.10	21.20	21.00	21.10
06/01/2016	22:22:04	329.4	21.10	21.20	21.00	21.10
06/01/2016	22:22:04	329.6	21.10	21.20	21.00	21.10
06/01/2016	22:22:04	329.8	21.10	21.20	21.00	21.10
06/01/2016	22:22:05	330.0	21.10	21.20	21.00	21.10
06/01/2016	22:22:05	330.2	21.10	21.20	21.00	21.10
06/01/2016	22:22:05	330.4	21.10	21.20	21.00	21.10
06/01/2016	22:22:05	330.6	21.10	21.20	21.10	21.10
06/01/2016	22:22:05	330.8	21.10	21.20	21.10	21.10
06/01/2016	22:22:05	331.0	21.10	21.20	21.10	21.10
06/01/2016	22:22:06	331.2	21.10	21.10	21.10	21.10
06/01/2016	22:22:06	331.4	21.10	21.10	21.10	21.10
06/01/2016	22:22:06	331.6	21.10	21.10	21.10	21.10
06/01/2016	22:22:06	331.8	21.10	21.20	21.10	21.10
06/01/2016	22:22:06	332.1	21.10	21.20	21.00	21.10
06/01/2016	22:22:07	332.2	21.10	21.20	21.00	21.10
06/01/2016	22:22:07	332.4	21.10	21.20	21.00	21.10
06/01/2016	22:22:07	332.6	21.10	21.20	21.00	21.10
06/01/2016	22:22:07	332.8	21.10	21.20	21.00	21.10
06/01/2016	22:22:07	333.0	21.10	21.20	21.00	21.10
06/01/2016	22:22:08	333.2	21.10	21.10	21.00	21.10
06/01/2016	22:22:08	333.4	21.10	21.10	21.00	21.10
06/01/2016	22:22:08	333.6	21.10	21.10	21.00	21.10
06/01/2016	22:22:08	333.9	21.10	21.20	21.00	21.10
06/01/2016	22:22:08	334.0	21.10	21.20	21.00	21.10
06/01/2016	22:22:09	334.2	21.10	21.20	21.10	21.10
06/01/2016	22:22:09	334.4	21.10	21.20	21.10	21.10
06/01/2016	22:22:09	334.6	21.10	21.20	21.10	21.10
06/01/2016	22:22:09	334.9	21.10	21.20	21.10	21.10
06/01/2016	22:22:09	335.0	21.10	21.20	21.10	21.10
06/01/2016	22:22:10	335.2	21.10	21.20	21.10	21.10
06/01/2016	22:22:10	335.4	21.10	21.20	21.10	21.00
06/01/2016	22:22:10	335.6	21.10	21.20	21.10	21.00
06/01/2016	22:22:10	335.8	21.10	21.20	21.10	21.00
06/01/2016	22:22:11	336.0	21.10	21.10	21.10	21.10
06/01/2016	22:22:11	336.2	21.10	21.10	21.10	21.10
06/01/2016	22:22:11	336.4	21.20	21.20	21.10	21.10
06/01/2016	22:22:11	336.7	21.20	21.20	21.00	21.10
06/01/2016	22:22:11	336.8	21.20	21.20	21.00	21.10
06/01/2016	22:22:12	337.0	21.10	21.20	21.00	21.10
06/01/2016	22:22:12	337.2	21.10	21.20	21.00	21.10
06/01/2016	22:22:12	337.4	21.10	21.20	21.00	21.10
06/01/2016	22:22:12	337.6	21.10	21.20	21.00	21.10
06/01/2016	22:22:12	337.8	21.10	21.20	21.00	21.10
06/01/2016	22:22:12	338.0	21.10	21.20	21.10	21.10
06/01/2016	22:22:13	338.2	21.10	21.20	21.10	21.10
06/01/2016	22:22:13	338.4	21.10	21.20	21.10	21.10
06/01/2016	22:22:13	338.6	21.10	21.20	21.10	21.10
06/01/2016	22:22:13	338.8	21.10	21.20	21.10	21.10
06/01/2016	22:22:13	339.0	21.10	21.20	21.10	21.10
06/01/2016	22:22:14	339.2	21.10	21.20	21.10	21.10
06/01/2016	22:22:14	339.5	21.10	21.20	21.10	21.10
06/01/2016	22:22:14	339.6	21.10	21.20	21.10	21.10
06/01/2016	22:22:14	339.9	21.10	21.20	21.10	21.10
06/01/2016	22:22:14	340.0	21.10	21.20	21.10	21.10
06/01/2016	22:22:15	340.2	21.10	21.20	21.10	21.10
06/01/2016	22:22:15	340.4	21.10	21.20	21.10	21.10
06/01/2016	22:22:15	340.6	21.10	21.20	21.10	21.10
06/01/2016	22:22:15	340.8	21.10	21.20	21.10	21.10
06/01/2016	22:22:15	341.0	21.10	21.20	21.10	21.10
06/01/2016	22:22:16	341.2	21.10	21.20	21.00	21.10
06/01/2016	22:22:16	341.4	21.10	21.20	21.00	21.10
06/01/2016	22:22:16	341.6	21.10	21.20	21.00	21.10
06/01/2016	22:22:16	341.8	21.10	21.20	21.00	21.10
06/01/2016	22:22:16	342.0	21.10	21.20	21.10	21.10
06/01/2016	22:22:17	342.2	21.10	21.20	21.10	21.10
06/01/2016	22:22:17	342.4	21.10	21.20	21.10	21.10
06/01/2016	22:22:17	342.7	21.10	21.20	21.00	21.10
06/01/2016	22:22:17	342.8	21.10	21.20	21.00	21.10
06/01/2016	22:22:18	343.0	21.10	21.20	21.00	21.10
06/01/2016	22:22:18	343.2	21.10	21.20	21.00	21.10
06/01/2016	22:22:18	343.4	21.10	21.20	21.00	21.10
06/01/2016	22:22:18	343.7	21.10	21.20	21.00	21.10
06/01/2016	22:22:18	343.8	21.10	21.20	21.00	21.10
06/01/2016	22:22:18	344.0	21.10	21.20	21.10	21.10
06/01/2016	22:22:19	344.2	21.10	21.20	21.10	21.10
06/01/2016	22:22:19	344.4	21.10	21.20	21.10	21.10
06/01/2016	22:22:19	344.6	21.10	21.20	21.10	21.10
06/01/2016	22:22:19	344.8	21.10	21.20	21.10	21.10
06/01/2016	22:22:19	345.0	21.10	21.20	21.10	21.10
06/01/2016	22:22:20	345.2	21.10	21.20	21.00	21.10
06/01/2016	22:22:20	345.5	21.10	21.20	21.00	21.10
06/01/2016	22:22:20	345.6	21.10	21.20	21.00	21.10
06/01/2016	22:22:20	345.8	21.10	21.20	21.00	21.10
06/01/2016	22:22:21	346.0	21.10	21.20	21.00	21.10
06/01/2016	22:22:21	346.2	21.10	21.20	21.00	21.10
06/01/2016	22:22:21	346.4	21.10	21.20	21.00	21.10
06/01/2016	22:22:21	346.7	21.10	21.20	21.00	21.10
06/01/2016	22:22:21	346.8	21.10	21.20	21.00	21.10
06/01/2016	22:22:22	347.0	21.10	21.20	21.00	21.10
06/01/2016	22:22:22	347.3	21.10	21.20	21.10	21.10
06/01/2016	22:22:22	347.4	21.10	21.20	21.10	21.10
06/01/2016	22:22:22	347.6	21.10	21.20	21.10	21.10
06/01/2016	22:22:22	347.8	21.10	21.20	21.10	21.10
06/01/2016	22:22:23	348.0	21.10	21.20	21.10	21.10
06/01/2016	22:22:23	348.2	21.10	21.20	21.10	21.10
06/01/2016	22:22:23	348.4	21.10	21.20	21.10	21.10
06/01/2016	22:22:23	348.6	21.10	21.20	21.00	21.10
06/01/2016	22:22:23	348.8	21.10	21.20	21.00	21.10
06/01/2016	22:22:24	349.0	21.10	21.20	21.00	21.10
06/01/2016	22:22:24	349.2	21.10	21.20	21.00	21.10
06/01/2016	22:22:24	349.4	21.10	21.20	21.10	21.10
06/01/2016	22:22:24	349.6	21.10	21.20	21.10	21.10
06/01/2016	22:22:24	349.8	21.10	21.20	21.10	21.10
06/01/2016	22:22:25	350.0	21.10	21.20	21.10	21.10
06/01/2016	22:22:25	350.2	21.10	21.20	21.10	21.10
06/01/2016	22:22:25	350.4	21.10	21.20	21.10	21.10
06/01/2016	22:22:25	350.6	21.10	21.20	21.00	21.10
06/01/2016	22:22:25	350.8	21.10	21.20	21.00	21.10
06/01/2016	22:22:25	351.0	21.10	21.20	21.00	21.10
06/01/2016	22:22:26	351.2	21.10	21.20	21.00	21.10
06/01/2016	22:22:26	351.5	21.10	21.20	21.00	21.10
06/01/2016	22:22:26	351.6	21.10	21.20	21.00	21.10
06/01/2016	22:22:26	351.8	21.10	21.20	21.10	21.10
06/01/2016	22:22:27	352.0	21.10	21.20	21.10	21.10
06/01/2016	22:22:27	352.2	21.10	21.20	21.10	21.10
06/01/2016	22:22:27	352.4	21.10	21.20	21.10	21.10
06/01/2016	22:22:27	352.6	21.10	21.20	21.10	21.10
06/01/2016	22:22:27	352.8	21.10	21.20	21.10	21.10
06/01/2016	22:22:28	353.0	21.10	21.20	21.10	21.10
06/01/2016	22:22:28	353.3	21.10	21.20	21.10	21.10
06/01/2016	22:22:28	353.4	21.10	21.20	21.10	21.10
06/01/2016	22:22:28	353.6	21.10	21.20	21.10	21.10
06/01/2016	22:22:28	353.8	21.10	21.20	21.10	21.10
06/01/2016	22:22:29	354.0	21.10	21.20	21.10	21.10
06/01/2016	22:22:29	354.3	21.10	21.20	21.10	21.10
06/01/2016	22:22:29	354.4	21.10	21.20	21.10	21.10
06/01/2016	22:22:29	354.6	21.10	21.20	21.10	21.10
06/01/2016	22:22:29	354.8	21.10	21.20	21.10	21.10
06/01/2016	22:22:30	355.0	21.10	21.20	21.10	21.10
06/01/2016	22:22:30	355.2	21.10	21.20	21.10	21.10
06/01/2016	22:22:30	355.4	21.10	21.20	21.10	21.20
06/01/2016	22:22:30	355.6	21.10	21.20	21.10	21.20
06/01/2016	22:22:30	355.8	21.10	21.20	21.00	21.20
06/01/2016	22:22:31	356.1	21.10	21.20	21.00	21.10
06/01/2016	22:22:31	356.2	21.10	21.20	21.00	21.10
06/01/2016	22:22:31	356.4	21.10	21.20	21.00	21.10
06/01/2016	22:22:31	356.6	21.10	21.20	21.00	21.10
06/01/2016	22:22:31	356.8	21.10	21.20	21.00	21.10
06/01/2016	22:22:31	357.0	21.10	21.20	21.00	21.10
06/01/2016	22:22:32	357.2	21.10	21.20	21.10	21.10
06/01/2016	22:22:32	357.4	21.10	21.20	21.10	21.10
06/01/2016	22:22:32	357.6	21.10	21.20	21.10	21.10
06/01/2016	22:22:32	357.9	21.10	21.20	21.10	21.10
06/01/2016	22:22:32	358.0	21.10	21.20	21.10	21.10
06/01/2016	22:22:33	358.3	21.10	21.20	21.10	21.10
06/01/2016	22:22:33	358.4	21.10	21.20	21.10	21.10
06/01/2016	22:22:33	358.6	21.10	21.20	21.10	21.20
06/01/2016	22:22:33	358.8	21.10	21.20	21.10	21.20
06/01/2016	22:22:33	359.0	21.10	21.20	21.10	21.20
06/01/2016	22:22:34	359.2	21.10	21.20	21.10	21.20
06/01/2016	22:22:34	359.4	21.10	21.20	21.10	21.20
06/01/2016	22:22:34	359.6	21.10	21.20	21.10	21.10
06/01/2016	22:22:34	359.8	21.10	21.20	21.10	21.10
06/01/2016	22:22:34	360.0	21.10	21.20	21.10	21.10
06/01/2016	22:22:35	360.2	21.10	21.20	21.10	21.10
06/01/2016	22:22:35	360.4	21.10	21.20	21.10	21.10
06/01/2016	22:22:35	360.6	21.10	21.20	21.10	21.10
06/01/2016	22:22:35	360.8	21.10	21.20	21.10	21.10
06/01/2016	22:22:35	361.0	21.10	21.20	21.10	21.10
06/01/2016	22:22:36	361.2	21.10	21.20	21.10	21.10
06/01/2016	22:22:36	361.4	21.10	21.20	21.10	21.20
06/01/2016	22:22:36	361.6	21.10	21.20	21.10	21.20
06/01/2016	22:22:36	361.8	21.10	21.20	21.00	21.20
06/01/2016	22:22:36	362.1	21.10	21.20	21.00	21.10
06/01/2016	22:22:37	362.2	21.10	21.20	21.00	21.10
06/01/2016	22:22:37	362.4	21.20	21.20	21.10	21.10
06/01/2016	22:22:37	362.6	21.20	21.20	21.10	21.20
06/01/2016	22:22:37	362.8	21.10	21.20	21.10	21.20
06/01/2016	22:22:37	363.1	21.10	21.20	21.10	21.20
06/01/2016	22:22:38	363.2	21.10	21.20	21.10	21.20
06/01/2016	22:22:38	363.4	21.10	21.20	21.10	21.10
06/01/2016	22:22:38	363.6	21.10	21.20	21.10	21.10
06/01/2016	22:22:38	363.8	21.10	21.20	21.10	21.10
06/01/2016	22:22:38	364.0	21.10	21.20	21.10	21.20
06/01/2016	22:22:39	364.2	21.10	21.20	21.10	21.20
06/01/2016	22:22:39	364.4	21.10	21.20	21.20	21.20
06/01/2016	22:22:39	364.6	21.10	21.20	21.20	21.10
06/01/2016	22:22:39	364.9	21.20	21.20	21.20	21.10
06/01/2016	22:22:39	365.0	21.20	21.20	21.20	21.10
06/01/2016	22:22:40	365.2	21.20	21.20	21.10	21.10
06/01/2016	22:22:40	365.4	21.10	21.20	21.10	21.10
06/01/2016	22:22:40	365.6	21.10	21.20	21.10	21.10
06/01/2016	22:22:40	365.8	21.10	21.20	21.10	21.10
06/01/2016	22:22:41	366.0	21.10	21.20	21.10	21.20
06/01/2016	22:22:41	366.2	21.10	21.20	21.10	21.20
06/01/2016	22:22:41	366.4	21.10	21.20	21.10	21.20
06/01/2016	22:22:41	366.7	21.10	21.20	21.10	21.20
06/01/2016	22:22:41	366.8	21.20	21.20	21.10	21.20
06/01/2016	22:22:42	367.0	21.20	21.30	21.00	21.20
06/01/2016	22:22:42	367.2	21.20	21.30	21.00	21.20
06/01/2016	22:22:42	367.4	21.10	21.30	21.00	21.10
06/01/2016	22:22:42	367.6	21.10	21.30	21.00	21.10
06/01/2016	22:22:42	367.8	21.10	21.20	21.10	21.10
06/01/2016	22:22:42	368.0	21.10	21.20	21.10	21.20
06/01/2016	22:22:43	368.2	21.10	21.20	21.10	21.20
06/01/2016	22:22:43	368.4	21.20	21.20	21.10	21.20
06/01/2016	22:22:43	368.6	21.20	21.20	21.10	21.20
06/01/2016	22:22:43	368.9	21.10	21.20	21.10	21.10
06/01/2016	22:22:43	369.0	21.10	21.20	21.10	21.10
06/01/2016	22:22:44	369.2	21.10	21.20	21.10	21.10
06/01/2016	22:22:44	369.5	21.10	21.20	21.10	21.10
06/01/2016	22:22:44	369.6	21.10	21.20	21.10	21.10
06/01/2016	22:22:44	369.8	21.10	21.20	21.10	21.10
06/01/2016	22:22:44	370.0	21.10	21.20	21.10	21.10
06/01/2016	22:22:45	370.2	21.10	21.20	21.10	21.10
06/01/2016	22:22:45	370.4	21.10	21.20	21.10	21.10
06/01/2016	22:22:45	370.6	21.10	21.20	21.10	21.10
06/01/2016	22:22:45	370.8	21.10	21.20	21.10	21.10
06/01/2016	22:22:45	371.0	21.10	21.20	21.10	21.10
06/01/2016	22:22:46	371.2	21.10	21.20	21.10	21.20
06/01/2016	22:22:46	371.4	21.20	21.20	21.10	21.20
06/01/2016	22:22:46	371.6	21.20	21.30	21.10	21.20
06/01/2016	22:22:46	371.8	21.20	21.30	21.20	21.20
06/01/2016	22:22:46	372.0	21.20	21.30	21.20	21.10
06/01/2016	22:22:47	372.2	21.20	21.20	21.20	21.10
06/01/2016	22:22:47	372.4	21.20	21.20	21.10	21.10
06/01/2016	22:22:47	372.7	21.20	21.20	21.10	21.10
06/01/2016	22:22:47	372.8	21.20	21.20	21.10	21.10
06/01/2016	22:22:48	373.0	21.20	21.20	21.10	21.10
06/01/2016	22:22:48	373.2	21.20	21.20	21.10	21.20
06/01/2016	22:22:48	373.4	21.10	21.20	21.10	21.20
06/01/2016	22:22:48	373.7	21.10	21.20	21.10	21.20
06/01/2016	22:22:48	373.8	21.10	21.20	21.10	21.20
06/01/2016	22:22:48	374.0	21.10	21.20	21.10	21.20
06/01/2016	22:22:49	374.2	21.20	21.20	21.10	21.20
06/01/2016	22:22:49	374.4	21.20	21.20	21.10	21.20
06/01/2016	22:22:49	374.6	21.20	21.20	21.10	21.20
06/01/2016	22:22:49	374.8	21.10	21.20	21.10	21.10
06/01/2016	22:22:49	375.0	21.10	21.20	21.10	21.10
06/01/2016	22:22:50	375.2	21.10	21.20	21.10	21.20
06/01/2016	22:22:50	375.5	21.10	21.20	21.10	21.20
06/01/2016	22:22:50	375.6	21.10	21.20	21.10	21.20
06/01/2016	22:22:50	375.8	21.10	21.20	21.10	21.10
06/01/2016	22:22:51	376.0	21.10	21.20	21.10	21.10
06/01/2016	22:22:51	376.2	21.10	21.20	21.10	21.10
06/01/2016	22:22:51	376.4	21.10	21.20	21.10	21.10
06/01/2016	22:22:51	376.6	21.10	21.20	21.20	21.20
06/01/2016	22:22:51	376.8	21.10	21.20	21.20	21.20
06/01/2016	22:22:52	377.0	21.10	21.20	21.10	21.20
06/01/2016	22:22:52	377.3	21.10	21.20	21.10	21.20
06/01/2016	22:22:52	377.4	21.10	21.20	21.10	21.20
06/01/2016	22:22:52	377.6	21.10	21.20	21.10	21.20
06/01/2016	22:22:52	377.8	21.10	21.20	21.10	21.20
06/01/2016	22:22:53	378.0	21.10	21.20	21.10	21.20
06/01/2016	22:22:53	378.2	21.10	21.20	21.10	21.20
06/01/2016	22:22:53	378.4	21.10	21.20	21.10	21.20
06/01/2016	22:22:53	378.6	21.10	21.20	21.10	21.20
06/01/2016	22:22:53	378.8	21.10	21.20	21.10	21.20
06/01/2016	22:22:54	379.0	21.10	21.20	21.10	21.20
06/01/2016	22:22:54	379.2	21.10	21.20	21.10	21.20
06/01/2016	22:22:54	379.4	21.10	21.20	21.10	21.10
06/01/2016	22:22:54	379.6	21.10	21.20	21.10	21.10
06/01/2016	22:22:54	379.8	21.10	21.20	21.20	21.10
06/01/2016	22:22:55	380.1	21.10	21.20	21.20	21.10
06/01/2016	22:22:55	380.2	21.10	21.20	21.20	21.10
06/01/2016	22:22:55	380.5	21.10	21.20	21.10	21.10
06/01/2016	22:22:55	380.6	21.10	21.20	21.10	21.10
06/01/2016	22:22:55	380.8	21.10	21.20	21.10	21.20
06/01/2016	22:22:55	381.0	21.10	21.20	21.10	21.20
06/01/2016	22:22:56	381.2	21.10	21.20	21.10	21.10
06/01/2016	22:22:56	381.4	21.10	21.20	21.10	21.10
06/01/2016	22:22:56	381.6	21.10	21.20	21.10	21.10
06/01/2016	22:22:56	381.8	21.10	21.20	21.10	21.10
06/01/2016	22:22:57	382.0	21.20	21.20	21.10	21.10
06/01/2016	22:22:57	382.2	21.20	21.20	21.10	21.10
06/01/2016	22:22:57	382.4	21.20	21.20	21.10	21.10
06/01/2016	22:22:57	382.6	21.20	21.20	21.10	21.20
06/01/2016	22:22:57	382.8	21.10	21.20	21.10	21.20
06/01/2016	22:22:58	383.0	21.10	21.20	21.10	21.20
06/01/2016	22:22:58	383.3	21.10	21.20	21.10	21.10
06/01/2016	22:22:58	383.4	21.10	21.20	21.10	21.10
06/01/2016	22:22:58	383.6	21.10	21.20	21.10	21.10
06/01/2016	22:22:58	383.8	21.10	21.20	21.10	21.10
06/01/2016	22:22:59	384.0	21.10	21.20	21.10	21.10
06/01/2016	22:22:59	384.3	21.10	21.20	21.10	21.10
06/01/2016	22:22:59	384.4	21.10	21.20	21.10	21.10
06/01/2016	22:22:59	384.6	21.10	21.20	21.10	21.20
06/01/2016	22:22:59	384.8	21.20	21.20	21.10	21.20
06/01/2016	22:23:00	385.0	21.20	21.20	21.20	21.20
06/01/2016	22:23:00	385.2	21.20	21.20	21.20	21.20
06/01/2016	22:23:00	385.4	21.10	21.30	21.20	21.20
06/01/2016	22:23:00	385.6	21.10	21.30	21.20	21.20
06/01/2016	22:23:00	385.8	21.10	21.30	21.20	21.10
06/01/2016	22:23:01	386.1	21.10	21.30	21.20	21.10
06/01/2016	22:23:01	386.2	21.10	21.20	21.20	21.10
06/01/2016	22:23:01	386.4	21.10	21.20	21.10	21.10
06/01/2016	22:23:01	386.6	21.20	21.20	21.10	21.10
06/01/2016	22:23:01	386.8	21.20	21.20	21.10	21.10
06/01/2016	22:23:01	387.0	21.20	21.20	21.10	21.10
06/01/2016	22:23:02	387.2	21.20	21.20	21.10	21.20
06/01/2016	22:23:02	387.4	21.20	21.20	21.10	21.20
06/01/2016	22:23:02	387.6	21.20	21.20	21.20	21.20
06/01/2016	22:23:02	387.9	21.20	21.20	21.20	21.10
06/01/2016	22:23:02	388.0	21.10	21.20	21.20	21.10
06/01/2016	22:23:03	388.2	21.10	21.20	21.10	21.10
06/01/2016	22:23:03	388.4	21.10	21.20	21.10	21.10
06/01/2016	22:23:03	388.6	21.10	21.20	21.10	21.10
06/01/2016	22:23:03	388.9	21.10	21.20	21.10	21.10
06/01/2016	22:23:03	389.0	21.10	21.20	21.10	21.10
06/01/2016	22:23:04	389.2	21.10	21.20	21.10	21.20
06/01/2016	22:23:04	389.4	21.10	21.20	21.10	21.20
06/01/2016	22:23:04	389.6	21.20	21.30	21.10	21.20
06/01/2016	22:23:04	389.8	21.20	21.30	21.10	21.20
06/01/2016	22:23:04	390.0	21.10	21.30	21.10	21.20
06/01/2016	22:23:05	390.2	21.10	21.20	21.10	21.20
06/01/2016	22:23:05	390.4	21.10	21.20	21.10	21.20
06/01/2016	22:23:05	390.6	21.10	21.20	21.10	21.10
06/01/2016	22:23:05	390.8	21.10	21.20	21.10	21.10
06/01/2016	22:23:05	391.0	21.10	21.20	21.20	21.10
06/01/2016	22:23:06	391.2	21.10	21.20	21.20	21.10
06/01/2016	22:23:06	391.4	21.20	21.30	21.20	21.10
06/01/2016	22:23:06	391.6	21.20	21.30	21.20	21.10
06/01/2016	22:23:06	391.8	21.20	21.30	21.10	21.20
06/01/2016	22:23:06	392.1	21.10	21.30	21.10	21.20
06/01/2016	22:23:07	392.2	21.10	21.30	21.10	21.20
06/01/2016	22:23:07	392.4	21.10	21.20	21.10	21.20
06/01/2016	22:23:07	392.6	21.10	21.20	21.10	21.20
06/01/2016	22:23:07	392.8	21.10	21.20	21.10	21.20
06/01/2016	22:23:07	393.0	21.10	21.20	21.10	21.20
06/01/2016	22:23:08	393.2	21.10	21.20	21.10	21.20
06/01/2016	22:23:08	393.4	21.20	21.20	21.10	21.20
06/01/2016	22:23:08	393.6	21.20	21.20	21.10	21.20
06/01/2016	22:23:08	393.8	21.20	21.20	21.10	21.10
06/01/2016	22:23:08	394.0	21.20	21.20	21.10	21.10
06/01/2016	22:23:09	394.2	21.20	21.20	21.10	21.10
06/01/2016	22:23:09	394.4	21.20	21.20	21.10	21.10
06/01/2016	22:23:09	394.6	21.20	21.20	21.10	21.10
06/01/2016	22:23:09	394.9	21.20	21.20	21.10	21.10
06/01/2016	22:23:09	395.0	21.20	21.20	21.10	21.10
06/01/2016	22:23:10	395.2	21.20	21.20	21.10	21.20
06/01/2016	22:23:10	395.4	21.20	21.30	21.10	21.20
06/01/2016	22:23:10	395.6	21.20	21.30	21.10	21.20
06/01/2016	22:23:10	395.8	21.20	21.30	21.10	21.20
06/01/2016	22:23:11	396.0	21.20	21.20	21.10	21.20
06/01/2016	22:23:11	396.2	21.20	21.20	21.10	21.20
06/01/2016	22:23:11	396.4	21.20	21.20	21.20	21.20
06/01/2016	22:23:11	396.7	21.20	21.20	21.20	21.20
06/01/2016	22:23:11	396.8	21.20	21.20	21.20	21.20
06/01/2016	22:23:12	397.0	21.20	21.20	21.10	21.20
06/01/2016	22:23:12	397.2	21.20	21.20	21.10	21.20
06/01/2016	22:23:12	397.4	21.20	21.20	21.10	21.20
06/01/2016	22:23:12	397.6	21.20	21.20	21.10	21.20
06/01/2016	22:23:12	397.8	21.20	21.20	21.10	21.20
06/01/2016	22:23:12	398.0	21.20	21.20	21.10	21.20
06/01/2016	22:23:13	398.2	21.20	21.20	21.10	21.20
06/01/2016	22:23:13	398.5	21.20	21.20	21.10	21.20
06/01/2016	22:23:13	398.6	21.20	21.20	21.10	21.20
06/01/2016	22:23:13	398.9	21.20	21.20	21.10	21.20
[truncated: 4,316 more rows]
