# Supplementary material for: Safety of intrauterine devices in MRI
Source: PLoS One. 2018 Oct 9;13(10):e0204220. doi: 10.1371/journal.pone.0204220 (PMC6177157; doi:10.1371/journal.pone.0204220)
Supplement: S1 File — (ZIP) [file pone.0204220.s001.zip › rf_heating/spir_15_gold_04.tem]

Qualitrol Corporation
Instrument(serial):		1(RFX637A)	1(RFX637A)	1(RFX637A)	1(RFX637A)
Channel name:			1:	2:	3:	4:
Channel # :			1	2	3	4
dd/mm/yyyy	hh:mm:ss
06/01/2016	21:01:59	0.0	20.90	21.10	21.10	21.00
06/01/2016	21:01:59	0.2	20.90	21.10	21.10	21.00
06/01/2016	21:01:59	0.4	20.90	21.10	21.10	21.00
06/01/2016	21:02:00	0.6	20.90	21.10	21.10	21.00
06/01/2016	21:02:00	0.8	20.90	21.10	21.10	21.00
06/01/2016	21:02:00	1.0	20.90	21.10	21.10	21.00
06/01/2016	21:02:00	1.2	20.90	21.10	21.00	21.00
06/01/2016	21:02:00	1.4	20.90	21.10	21.00	21.00
06/01/2016	21:02:01	1.6	21.00	21.10	21.00	21.00
06/01/2016	21:02:01	1.8	21.00	21.10	21.10	21.00
06/01/2016	21:02:01	2.0	21.00	21.10	21.10	20.90
06/01/2016	21:02:01	2.2	20.90	21.10	21.10	20.90
06/01/2016	21:02:01	2.4	20.90	21.10	21.10	20.90
06/01/2016	21:02:02	2.6	20.90	21.10	21.10	20.90
06/01/2016	21:02:02	2.8	20.90	21.10	21.10	21.00
06/01/2016	21:02:02	3.1	20.90	21.10	21.10	21.00
06/01/2016	21:02:02	3.2	20.90	21.10	21.10	21.00
06/01/2016	21:02:02	3.4	21.00	21.10	21.10	20.90
06/01/2016	21:02:03	3.6	21.00	21.10	21.10	20.90
06/01/2016	21:02:03	3.8	21.00	21.10	21.10	20.90
06/01/2016	21:02:03	4.0	21.00	21.10	21.10	20.90
06/01/2016	21:02:03	4.2	21.00	21.10	21.10	21.00
06/01/2016	21:02:03	4.4	21.00	21.10	21.10	21.00
06/01/2016	21:02:04	4.6	21.00	21.10	21.00	21.00
06/01/2016	21:02:04	4.9	21.00	21.10	21.00	21.00
06/01/2016	21:02:04	5.0	21.00	21.10	21.00	21.00
06/01/2016	21:02:04	5.2	21.00	21.10	21.10	21.00
06/01/2016	21:02:04	5.4	20.90	21.10	21.10	21.00
06/01/2016	21:02:05	5.6	20.90	21.20	21.10	21.00
06/01/2016	21:02:05	5.9	20.90	21.20	21.00	21.00
06/01/2016	21:02:05	6.0	20.90	21.20	21.00	21.00
06/01/2016	21:02:05	6.2	21.00	21.20	21.00	21.00
06/01/2016	21:02:05	6.4	21.00	21.10	21.10	21.00
06/01/2016	21:02:06	6.6	21.00	21.10	21.10	21.10
06/01/2016	21:02:06	6.8	21.00	21.10	21.10	21.10
06/01/2016	21:02:06	7.0	20.90	21.10	21.10	21.10
06/01/2016	21:02:06	7.2	20.90	21.10	21.10	21.10
06/01/2016	21:02:06	7.4	20.90	21.10	21.10	21.10
06/01/2016	21:02:07	7.7	20.90	21.10	21.10	21.10
06/01/2016	21:02:07	7.8	20.90	21.10	21.20	21.10
06/01/2016	21:02:07	8.0	21.00	21.10	21.20	21.10
06/01/2016	21:02:07	8.2	21.00	21.10	21.20	21.10
06/01/2016	21:02:07	8.4	21.00	21.10	21.00	21.10
06/01/2016	21:02:08	8.6	21.00	21.10	21.00	21.10
06/01/2016	21:02:08	8.8	21.00	21.10	21.00	21.00
06/01/2016	21:02:08	9.0	21.00	21.10	21.00	21.00
06/01/2016	21:02:08	9.2	21.00	21.10	21.00	21.00
06/01/2016	21:02:08	9.4	20.90	21.10	21.10	21.00
06/01/2016	21:02:09	9.6	20.90	21.10	21.10	21.00
06/01/2016	21:02:09	9.8	20.90	21.10	21.00	21.00
06/01/2016	21:02:09	10.0	20.90	21.10	21.00	21.00
06/01/2016	21:02:09	10.2	20.90	21.20	21.00	21.00
06/01/2016	21:02:09	10.5	20.90	21.20	21.10	21.00
06/01/2016	21:02:10	10.6	20.90	21.20	21.10	21.00
06/01/2016	21:02:10	10.9	20.90	21.20	21.10	21.00
06/01/2016	21:02:10	11.0	20.90	21.20	21.10	21.00
06/01/2016	21:02:10	11.2	20.90	21.10	21.10	21.00
06/01/2016	21:02:10	11.4	20.90	21.10	21.10	21.00
06/01/2016	21:02:11	11.6	20.90	21.10	21.10	21.00
06/01/2016	21:02:11	11.8	20.90	21.10	21.10	21.00
06/01/2016	21:02:11	12.0	20.90	21.10	21.10	21.00
06/01/2016	21:02:11	12.2	20.90	21.10	21.10	21.00
06/01/2016	21:02:11	12.4	20.90	21.10	21.10	21.00
06/01/2016	21:02:12	12.6	20.90	21.10	21.10	21.00
06/01/2016	21:02:12	12.8	20.90	21.10	21.10	21.00
06/01/2016	21:02:12	13.0	20.90	21.10	21.10	21.00
06/01/2016	21:02:12	13.2	20.90	21.10	21.10	21.00
06/01/2016	21:02:12	13.4	20.90	21.10	21.10	21.00
06/01/2016	21:02:13	13.6	20.90	21.10	21.10	21.00
06/01/2016	21:02:13	13.8	20.90	21.10	21.10	21.00
06/01/2016	21:02:13	14.0	20.90	21.10	21.10	20.90
06/01/2016	21:02:13	14.2	20.90	21.10	21.10	20.90
06/01/2016	21:02:13	14.4	20.90	21.20	21.10	20.90
06/01/2016	21:02:14	14.7	20.90	21.20	21.10	21.00
06/01/2016	21:02:14	14.8	20.90	21.20	21.10	21.00
06/01/2016	21:02:14	15.0	20.90	21.10	21.10	21.00
06/01/2016	21:02:14	15.2	20.90	21.10	21.10	21.00
06/01/2016	21:02:14	15.4	20.90	21.10	21.10	21.00
06/01/2016	21:02:15	15.6	20.90	21.10	21.10	21.00
06/01/2016	21:02:15	15.8	20.90	21.10	21.10	21.00
06/01/2016	21:02:15	16.0	20.90	21.10	21.10	20.90
06/01/2016	21:02:15	16.2	20.90	21.10	21.10	20.90
06/01/2016	21:02:15	16.5	20.90	21.10	21.10	20.90
06/01/2016	21:02:16	16.6	20.90	21.10	21.10	20.90
06/01/2016	21:02:16	16.8	21.00	21.10	21.10	21.00
06/01/2016	21:02:16	17.0	21.00	21.10	21.20	21.00
06/01/2016	21:02:16	17.2	21.00	21.10	21.20	21.00
06/01/2016	21:02:16	17.5	20.90	21.10	21.20	21.00
06/01/2016	21:02:17	17.6	20.90	21.10	21.20	21.00
06/01/2016	21:02:17	17.8	20.90	21.10	21.20	21.00
06/01/2016	21:02:17	18.0	20.90	21.10	21.20	21.00
06/01/2016	21:02:17	18.2	20.90	21.10	21.20	21.00
06/01/2016	21:02:17	18.4	20.90	21.10	21.20	21.00
06/01/2016	21:02:18	18.6	20.90	21.10	21.10	21.10
06/01/2016	21:02:18	18.8	20.90	21.10	21.10	21.10
06/01/2016	21:02:18	19.0	20.90	21.10	21.10	21.10
06/01/2016	21:02:18	19.3	20.90	21.10	21.10	21.00
06/01/2016	21:02:18	19.4	21.00	21.10	21.10	21.00
06/01/2016	21:02:19	19.6	21.00	21.10	21.10	21.00
06/01/2016	21:02:19	19.8	21.00	21.10	21.10	21.00
06/01/2016	21:02:19	20.0	21.00	21.10	21.10	21.10
06/01/2016	21:02:19	20.2	21.00	21.10	21.10	21.10
06/01/2016	21:02:19	20.4	21.00	21.10	21.10	21.10
06/01/2016	21:02:20	20.6	21.00	21.10	21.10	21.10
06/01/2016	21:02:20	20.8	21.00	21.10	21.10	21.10
06/01/2016	21:02:20	21.0	21.00	21.10	21.20	21.10
06/01/2016	21:02:20	21.2	21.00	21.10	21.20	21.10
06/01/2016	21:02:20	21.4	20.90	21.10	21.20	21.10
06/01/2016	21:02:21	21.6	20.90	21.10	21.20	21.10
06/01/2016	21:02:21	21.8	20.90	21.10	21.10	21.10
06/01/2016	21:02:21	22.1	20.90	21.10	21.10	21.10
06/01/2016	21:02:21	22.2	20.90	21.10	21.10	21.10
06/01/2016	21:02:21	22.5	20.90	21.10	21.20	21.10
06/01/2016	21:02:22	22.6	20.90	21.10	21.20	21.10
06/01/2016	21:02:22	22.8	21.00	21.20	21.20	21.10
06/01/2016	21:02:22	23.0	21.00	21.20	21.20	21.10
06/01/2016	21:02:22	23.2	21.00	21.20	21.10	21.10
06/01/2016	21:02:22	23.4	21.00	21.20	21.10	21.10
06/01/2016	21:02:23	23.6	21.00	21.10	21.10	21.10
06/01/2016	21:02:23	23.8	21.00	21.10	21.10	21.10
06/01/2016	21:02:23	24.0	20.90	21.10	21.10	21.10
06/01/2016	21:02:23	24.2	20.90	21.10	21.10	21.10
06/01/2016	21:02:23	24.4	20.90	21.10	21.20	21.10
06/01/2016	21:02:24	24.6	20.90	21.10	21.20	21.10
06/01/2016	21:02:24	24.8	20.90	21.10	21.20	21.10
06/01/2016	21:02:24	25.0	20.90	21.10	21.10	21.10
06/01/2016	21:02:24	25.2	20.90	21.10	21.10	21.10
06/01/2016	21:02:24	25.4	20.90	21.10	21.10	21.10
06/01/2016	21:02:25	25.6	20.90	21.10	21.10	21.10
06/01/2016	21:02:25	25.8	20.90	21.10	21.10	21.10
06/01/2016	21:02:25	26.0	21.00	21.10	21.10	21.10
06/01/2016	21:02:25	26.3	21.00	21.10	21.10	21.10
06/01/2016	21:02:25	26.4	21.00	21.10	21.20	21.10
06/01/2016	21:02:26	26.6	20.90	21.10	21.20	21.10
06/01/2016	21:02:26	26.8	20.90	21.10	21.20	21.10
06/01/2016	21:02:26	27.0	20.90	21.10	21.10	21.10
06/01/2016	21:02:26	27.2	20.90	21.10	21.10	21.10
06/01/2016	21:02:26	27.4	20.90	21.10	21.10	21.00
06/01/2016	21:02:27	27.6	20.90	21.10	21.10	21.00
06/01/2016	21:02:27	27.8	20.90	21.10	21.10	21.10
06/01/2016	21:02:27	28.1	20.90	21.10	21.10	21.10
06/01/2016	21:02:27	28.2	20.90	21.10	21.10	21.10
06/01/2016	21:02:27	28.4	20.90	21.10	21.20	21.10
06/01/2016	21:02:28	28.6	20.90	21.10	21.20	21.10
06/01/2016	21:02:28	28.8	20.90	21.20	21.20	21.10
06/01/2016	21:02:28	29.1	20.90	21.20	21.10	21.10
06/01/2016	21:02:28	29.2	20.90	21.20	21.10	21.00
06/01/2016	21:02:28	29.4	20.90	21.20	21.10	21.00
06/01/2016	21:02:29	29.6	20.90	21.20	21.20	21.00
06/01/2016	21:02:29	29.8	20.90	21.20	21.20	21.00
06/01/2016	21:02:29	30.0	20.90	21.20	21.20	21.00
06/01/2016	21:02:29	30.2	20.90	21.10	21.10	21.00
06/01/2016	21:02:29	30.4	20.90	21.10	21.10	21.00
06/01/2016	21:02:30	30.6	20.90	21.10	21.10	21.00
06/01/2016	21:02:30	30.9	20.90	21.10	21.10	21.00
06/01/2016	21:02:30	31.0	20.90	21.10	21.20	21.00
06/01/2016	21:02:30	31.2	20.90	21.10	21.20	21.00
06/01/2016	21:02:30	31.4	20.90	21.10	21.20	21.00
06/01/2016	21:02:31	31.6	20.90	21.10	21.20	21.00
06/01/2016	21:02:31	31.8	20.90	21.10	21.20	21.00
06/01/2016	21:02:31	32.0	20.90	21.10	21.20	21.00
06/01/2016	21:02:31	32.2	20.90	21.10	21.20	21.00
06/01/2016	21:02:31	32.4	20.90	21.10	21.20	21.00
06/01/2016	21:02:32	32.6	20.90	21.10	21.20	21.00
06/01/2016	21:02:32	32.8	20.90	21.10	21.20	21.00
06/01/2016	21:02:32	33.1	20.90	21.10	21.20	21.00
06/01/2016	21:02:32	33.2	20.90	21.10	21.20	21.00
06/01/2016	21:02:32	33.4	20.90	21.10	21.20	21.00
06/01/2016	21:02:33	33.7	20.90	21.10	21.10	21.00
06/01/2016	21:02:33	33.8	20.90	21.10	21.10	21.00
06/01/2016	21:02:33	34.1	20.80	21.10	21.10	21.00
06/01/2016	21:02:33	34.2	20.80	21.10	21.10	21.00
06/01/2016	21:02:33	34.4	20.80	21.10	21.20	21.00
06/01/2016	21:02:34	34.6	20.80	21.10	21.20	21.00
06/01/2016	21:02:34	34.8	21.00	21.10	21.20	21.00
06/01/2016	21:02:34	35.0	21.00	21.10	21.10	21.00
06/01/2016	21:02:34	35.2	21.00	21.10	21.10	21.00
06/01/2016	21:02:34	35.4	20.90	21.10	21.10	21.00
06/01/2016	21:02:35	35.6	20.90	21.10	21.10	21.00
06/01/2016	21:02:35	35.8	20.90	21.10	21.10	21.00
06/01/2016	21:02:35	36.0	20.90	21.10	21.10	21.00
06/01/2016	21:02:35	36.2	20.90	21.10	21.10	21.00
06/01/2016	21:02:35	36.4	20.90	21.10	21.10	21.00
06/01/2016	21:02:36	36.6	20.90	21.10	21.10	21.00
06/01/2016	21:02:36	36.8	20.90	21.10	21.10	21.00
06/01/2016	21:02:36	37.0	20.90	21.10	21.20	21.00
06/01/2016	21:02:36	37.2	20.90	21.10	21.20	21.00
06/01/2016	21:02:36	37.4	20.90	21.10	21.20	21.00
06/01/2016	21:02:37	37.6	20.90	21.10	21.10	21.00
06/01/2016	21:02:37	37.9	20.90	21.10	21.10	21.10
06/01/2016	21:02:37	38.0	20.90	21.10	21.10	21.10
06/01/2016	21:02:37	38.2	20.90	21.10	21.10	21.10
06/01/2016	21:02:37	38.4	20.90	21.10	21.10	21.00
06/01/2016	21:02:38	38.6	20.90	21.10	21.10	21.00
06/01/2016	21:02:38	38.8	20.90	21.10	21.10	21.00
06/01/2016	21:02:38	39.0	20.90	21.10	21.10	21.00
06/01/2016	21:02:38	39.2	20.90	21.10	21.10	21.00
06/01/2016	21:02:38	39.4	20.90	21.10	21.10	21.00
06/01/2016	21:02:39	39.7	20.90	21.10	21.20	21.00
06/01/2016	21:02:39	39.8	20.90	21.10	21.20	21.00
06/01/2016	21:02:39	40.0	20.90	21.10	21.20	21.00
06/01/2016	21:02:39	40.2	20.90	21.10	21.10	21.00
06/01/2016	21:02:39	40.4	20.90	21.10	21.10	21.00
06/01/2016	21:02:40	40.7	20.90	21.10	21.10	21.00
06/01/2016	21:02:40	40.8	20.90	21.10	21.10	21.00
06/01/2016	21:02:40	41.0	20.90	21.10	21.20	21.00
06/01/2016	21:02:40	41.2	20.90	21.10	21.20	20.90
06/01/2016	21:02:40	41.4	20.90	21.10	21.20	20.90
06/01/2016	21:02:41	41.6	20.90	21.10	21.20	20.90
06/01/2016	21:02:41	41.8	20.90	21.10	21.10	21.10
06/01/2016	21:02:41	42.0	20.90	21.10	21.10	21.10
06/01/2016	21:02:41	42.2	20.90	21.10	21.10	21.10
06/01/2016	21:02:41	42.5	20.90	21.10	21.10	21.00
06/01/2016	21:02:42	42.6	20.90	21.10	21.10	21.00
06/01/2016	21:02:42	42.8	20.90	21.10	21.10	21.00
06/01/2016	21:02:42	43.0	20.90	21.10	21.10	21.00
06/01/2016	21:02:42	43.2	21.00	21.10	21.10	21.00
06/01/2016	21:02:42	43.4	21.00	21.10	21.10	21.00
06/01/2016	21:02:43	43.6	21.00	21.10	21.10	21.00
06/01/2016	21:02:43	43.8	21.00	21.10	21.10	21.10
06/01/2016	21:02:43	44.0	21.00	21.10	21.10	21.10
06/01/2016	21:02:43	44.2	20.90	21.10	21.10	21.10
06/01/2016	21:02:43	44.4	20.90	21.10	21.10	21.10
06/01/2016	21:02:44	44.7	21.00	21.20	21.10	21.10
06/01/2016	21:02:44	44.8	21.00	21.20	21.10	21.10
06/01/2016	21:02:44	45.0	21.00	21.20	21.10	21.10
06/01/2016	21:02:44	45.3	20.90	21.20	21.10	21.10
06/01/2016	21:02:44	45.4	20.90	21.10	21.10	21.10
06/01/2016	21:02:45	45.6	20.90	21.10	21.10	21.10
06/01/2016	21:02:45	45.8	20.90	21.10	21.10	21.10
06/01/2016	21:02:45	46.0	20.90	21.20	21.10	21.10
06/01/2016	21:02:45	46.2	20.90	21.20	21.10	21.10
06/01/2016	21:02:45	46.4	20.90	21.20	21.20	21.00
06/01/2016	21:02:46	46.6	20.90	21.20	21.20	21.00
06/01/2016	21:02:46	46.8	20.90	21.20	21.20	21.00
06/01/2016	21:02:46	47.0	20.90	21.10	21.10	21.10
06/01/2016	21:02:46	47.2	20.90	21.10	21.10	21.10
06/01/2016	21:02:46	47.4	20.90	21.20	21.10	21.10
06/01/2016	21:02:47	47.6	20.90	21.20	21.10	21.10
06/01/2016	21:02:47	47.8	20.90	21.20	21.10	21.10
06/01/2016	21:02:47	48.0	21.00	21.20	21.10	21.10
06/01/2016	21:02:47	48.2	21.00	21.20	21.20	21.10
06/01/2016	21:02:47	48.4	21.00	21.20	21.20	21.10
06/01/2016	21:02:48	48.6	20.90	21.20	21.20	21.10
06/01/2016	21:02:48	48.8	20.90	21.10	21.20	21.10
06/01/2016	21:02:48	49.0	20.90	21.10	21.20	21.10
06/01/2016	21:02:48	49.2	20.90	21.10	21.20	21.10
06/01/2016	21:02:48	49.5	20.90	21.10	21.20	21.10
06/01/2016	21:02:49	49.6	20.90	21.10	21.10	21.10
06/01/2016	21:02:49	49.8	20.90	21.10	21.10	21.00
06/01/2016	21:02:49	50.0	20.90	21.20	21.10	21.00
06/01/2016	21:02:49	50.2	20.90	21.20	21.10	21.00
06/01/2016	21:02:49	50.4	20.90	21.20	21.10	21.00
06/01/2016	21:02:50	50.6	20.90	21.20	21.10	21.00
06/01/2016	21:02:50	50.8	20.90	21.10	21.10	21.00
06/01/2016	21:02:50	51.0	20.90	21.10	21.10	21.00
06/01/2016	21:02:50	51.3	20.90	21.10	21.10	21.00
06/01/2016	21:02:50	51.4	20.90	21.10	21.10	21.00
06/01/2016	21:02:51	51.6	20.90	21.10	21.20	21.10
06/01/2016	21:02:51	51.8	20.90	21.10	21.20	21.10
06/01/2016	21:02:51	52.0	20.90	21.10	21.20	21.10
06/01/2016	21:02:51	52.3	20.90	21.10	21.20	21.10
06/01/2016	21:02:51	52.4	20.90	21.10	21.20	21.10
06/01/2016	21:02:52	52.6	20.90	21.10	21.20	21.10
06/01/2016	21:02:52	52.8	20.90	21.20	21.10	21.10
06/01/2016	21:02:52	53.0	20.90	21.20	21.10	21.10
06/01/2016	21:02:52	53.2	20.90	21.20	21.10	21.10
06/01/2016	21:02:53	53.4	21.00	21.10	21.10	21.10
06/01/2016	21:02:53	53.6	21.00	21.10	21.10	21.10
06/01/2016	21:02:53	53.8	20.90	21.10	21.10	21.10
06/01/2016	21:02:53	54.1	20.90	21.10	21.10	21.10
06/01/2016	21:02:53	54.2	20.90	21.10	21.10	21.10
06/01/2016	21:02:53	54.4	20.90	21.10	21.10	21.10
06/01/2016	21:02:54	54.6	20.90	21.10	21.10	21.10
06/01/2016	21:02:54	54.8	20.90	21.10	21.10	21.10
06/01/2016	21:02:54	55.0	20.90	21.10	21.10	21.10
06/01/2016	21:02:54	55.2	21.00	21.10	21.10	21.10
06/01/2016	21:02:54	55.4	21.00	21.10	21.10	21.10
06/01/2016	21:02:55	55.6	21.00	21.10	21.10	21.00
06/01/2016	21:02:55	55.9	20.90	21.10	21.10	21.00
06/01/2016	21:02:55	56.0	20.90	21.10	21.10	21.00
06/01/2016	21:02:55	56.3	20.90	21.10	21.20	21.00
06/01/2016	21:02:55	56.4	20.90	21.10	21.20	21.00
06/01/2016	21:02:56	56.6	20.90	21.10	21.20	21.00
06/01/2016	21:02:56	56.8	20.90	21.10	21.20	21.00
06/01/2016	21:02:56	57.0	20.90	21.10	21.20	21.00
06/01/2016	21:02:56	57.2	20.90	21.10	21.20	21.00
06/01/2016	21:02:56	57.4	20.90	21.10	21.20	21.00
06/01/2016	21:02:57	57.6	20.90	21.10	21.10	21.10
06/01/2016	21:02:57	57.8	20.90	21.10	21.10	21.10
06/01/2016	21:02:57	58.0	20.90	21.10	21.10	21.10
06/01/2016	21:02:57	58.2	20.90	21.10	21.20	21.10
06/01/2016	21:02:57	58.4	20.90	21.10	21.20	21.10
06/01/2016	21:02:58	58.6	20.90	21.10	21.20	21.10
06/01/2016	21:02:58	58.8	20.90	21.10	21.20	21.10
06/01/2016	21:02:58	59.0	20.90	21.10	21.20	21.10
06/01/2016	21:02:58	59.2	20.90	21.10	21.20	21.10
06/01/2016	21:02:58	59.4	20.90	21.10	21.20	21.10
06/01/2016	21:02:59	59.6	20.90	21.10	21.20	21.00
06/01/2016	21:02:59	59.8	21.00	21.10	21.20	21.00
06/01/2016	21:02:59	60.1	21.00	21.20	21.20	21.00
06/01/2016	21:02:59	60.2	21.00	21.20	21.20	21.00
06/01/2016	21:02:59	60.4	21.00	21.20	21.10	21.00
06/01/2016	21:03:00	60.6	21.00	21.20	21.10	21.00
06/01/2016	21:03:00	60.8	21.00	21.20	21.10	21.00
06/01/2016	21:03:00	61.1	21.00	21.20	21.10	21.00
06/01/2016	21:03:00	61.2	21.00	21.20	21.10	21.00
06/01/2016	21:03:00	61.4	21.00	21.10	21.10	21.00
06/01/2016	21:03:01	61.6	21.00	21.10	21.10	21.00
06/01/2016	21:03:01	61.8	20.90	21.10	21.10	21.00
06/01/2016	21:03:01	62.0	20.90	21.10	21.10	21.00
06/01/2016	21:03:01	62.2	20.90	21.10	21.10	21.00
06/01/2016	21:03:01	62.4	20.90	21.10	21.10	21.00
06/01/2016	21:03:02	62.6	20.80	21.10	21.10	21.00
06/01/2016	21:03:02	62.9	20.80	21.10	21.20	21.00
06/01/2016	21:03:02	63.0	20.80	21.10	21.20	21.00
06/01/2016	21:03:02	63.2	20.90	21.10	21.20	21.00
06/01/2016	21:03:02	63.4	20.90	21.10	21.10	21.00
06/01/2016	21:03:03	63.6	20.90	21.10	21.10	21.00
06/01/2016	21:03:03	63.8	20.90	21.10	21.10	21.00
06/01/2016	21:03:03	64.0	21.00	21.10	21.10	21.00
06/01/2016	21:03:03	64.2	21.00	21.10	21.10	21.00
06/01/2016	21:03:03	64.4	20.90	21.10	21.10	21.00
06/01/2016	21:03:04	64.7	20.90	21.10	21.10	21.00
06/01/2016	21:03:04	64.8	20.90	21.10	21.10	21.00
06/01/2016	21:03:04	65.0	20.90	21.10	21.20	21.00
06/01/2016	21:03:04	65.2	20.90	21.10	21.20	21.00
06/01/2016	21:03:04	65.4	20.90	21.10	21.10	21.00
06/01/2016	21:03:05	65.7	20.90	21.10	21.10	21.00
06/01/2016	21:03:05	65.8	20.90	21.10	21.10	21.00
06/01/2016	21:03:05	66.0	20.90	21.10	21.10	21.00
06/01/2016	21:03:05	66.2	20.90	21.10	21.10	21.00
06/01/2016	21:03:05	66.4	20.90	21.10	21.10	21.10
06/01/2016	21:03:06	66.6	20.90	21.10	21.10	21.10
06/01/2016	21:03:06	66.9	20.90	21.20	21.10	21.00
06/01/2016	21:03:06	67.0	20.90	21.20	21.10	21.00
06/01/2016	21:03:06	67.2	20.90	21.10	21.10	21.00
06/01/2016	21:03:06	67.5	20.90	21.10	21.10	21.00
06/01/2016	21:03:07	67.6	20.90	21.10	21.10	21.10
06/01/2016	21:03:07	67.9	20.90	21.10	21.10	21.10
06/01/2016	21:03:07	68.0	20.90	21.10	21.10	21.10
06/01/2016	21:03:07	68.2	20.90	21.10	21.20	21.00
06/01/2016	21:03:07	68.4	20.90	21.10	21.20	21.00
06/01/2016	21:03:08	68.6	20.90	21.10	21.20	21.00
06/01/2016	21:03:08	68.8	20.90	21.10	21.10	21.00
06/01/2016	21:03:08	69.0	20.90	21.10	21.10	21.00
06/01/2016	21:03:08	69.2	20.90	21.20	21.10	21.00
06/01/2016	21:03:08	69.4	20.90	21.20	21.10	21.00
06/01/2016	21:03:09	69.6	20.90	21.20	21.20	21.00
06/01/2016	21:03:09	69.8	20.90	21.20	21.20	21.00
06/01/2016	21:03:09	70.0	20.90	21.20	21.20	21.00
06/01/2016	21:03:09	70.2	20.90	21.20	21.10	21.00
06/01/2016	21:03:09	70.4	20.90	21.20	21.10	21.00
06/01/2016	21:03:10	70.6	20.90	21.10	21.10	21.00
06/01/2016	21:03:10	70.8	20.90	21.10	21.10	21.00
06/01/2016	21:03:10	71.0	20.90	21.10	21.10	21.00
06/01/2016	21:03:10	71.2	20.90	21.10	21.10	21.00
06/01/2016	21:03:10	71.4	20.90	21.10	21.10	21.00
06/01/2016	21:03:11	71.7	20.90	21.10	21.10	21.10
06/01/2016	21:03:11	71.8	20.90	21.10	21.10	21.10
06/01/2016	21:03:11	72.0	20.90	21.10	21.10	21.10
06/01/2016	21:03:11	72.2	20.90	21.10	21.10	21.00
06/01/2016	21:03:11	72.4	20.90	21.10	21.10	21.00
06/01/2016	21:03:12	72.7	20.90	21.10	21.10	21.00
06/01/2016	21:03:12	72.8	20.90	21.10	21.20	21.00
06/01/2016	21:03:12	73.0	20.90	21.10	21.20	21.00
06/01/2016	21:03:12	73.2	20.90	21.20	21.20	21.00
06/01/2016	21:03:12	73.4	20.90	21.20	21.20	21.00
06/01/2016	21:03:13	73.6	20.90	21.20	21.20	21.00
06/01/2016	21:03:13	73.8	20.90	21.10	21.20	21.00
06/01/2016	21:03:13	74.0	20.90	21.10	21.20	21.00
06/01/2016	21:03:13	74.2	20.90	21.10	21.10	21.00
06/01/2016	21:03:13	74.5	20.90	21.10	21.10	21.00
06/01/2016	21:03:14	74.6	20.90	21.10	21.10	21.00
06/01/2016	21:03:14	74.8	20.90	21.10	21.10	21.00
06/01/2016	21:03:14	75.0	20.90	21.10	21.10	21.00
06/01/2016	21:03:14	75.2	20.90	21.10	21.10	21.00
06/01/2016	21:03:14	75.4	20.90	21.10	21.10	21.00
06/01/2016	21:03:15	75.6	20.90	21.10	21.10	21.00
06/01/2016	21:03:15	75.8	20.90	21.10	21.10	21.00
06/01/2016	21:03:15	76.0	20.90	21.10	21.20	21.00
06/01/2016	21:03:15	76.3	20.90	21.10	21.20	20.90
06/01/2016	21:03:15	76.4	20.90	21.10	21.20	20.90
06/01/2016	21:03:16	76.6	20.90	21.10	21.20	20.90
06/01/2016	21:03:16	76.8	20.90	21.10	21.20	20.90
06/01/2016	21:03:16	77.0	20.90	21.10	21.20	21.00
06/01/2016	21:03:16	77.3	20.90	21.10	21.20	21.00
06/01/2016	21:03:16	77.4	20.90	21.10	21.10	21.00
06/01/2016	21:03:17	77.6	20.90	21.10	21.10	21.00
06/01/2016	21:03:17	77.8	20.90	21.10	21.10	21.00
06/01/2016	21:03:17	78.0	20.90	21.20	21.20	21.00
06/01/2016	21:03:17	78.2	20.90	21.20	21.20	21.00
06/01/2016	21:03:18	78.5	20.90	21.10	21.20	21.00
06/01/2016	21:03:18	78.6	20.90	21.10	21.20	21.00
06/01/2016	21:03:18	78.8	20.90	21.10	21.20	21.00
06/01/2016	21:03:18	79.1	20.90	21.10	21.20	21.00
06/01/2016	21:03:18	79.2	20.90	21.10	21.20	21.00
06/01/2016	21:03:19	79.4	20.90	21.10	21.10	21.00
06/01/2016	21:03:19	79.6	20.90	21.10	21.10	21.00
06/01/2016	21:03:19	79.8	20.90	21.10	21.10	21.00
06/01/2016	21:03:19	80.0	20.90	21.10	21.10	21.00
06/01/2016	21:03:19	80.2	20.90	21.10	21.20	21.00
06/01/2016	21:03:19	80.4	20.90	21.10	21.20	21.00
06/01/2016	21:03:20	80.6	20.90	21.10	21.20	21.00
06/01/2016	21:03:20	80.8	20.90	21.10	21.20	21.00
06/01/2016	21:03:20	81.0	20.90	21.10	21.20	21.00
06/01/2016	21:03:20	81.2	20.90	21.10	21.20	21.00
06/01/2016	21:03:20	81.4	20.90	21.10	21.20	21.00
06/01/2016	21:03:21	81.6	20.90	21.10	21.20	21.00
06/01/2016	21:03:21	81.8	21.00	21.10	21.20	21.00
06/01/2016	21:03:21	82.0	21.00	21.10	21.20	21.00
06/01/2016	21:03:21	82.2	21.00	21.10	21.20	21.10
06/01/2016	21:03:21	82.4	20.90	21.10	21.20	21.10
06/01/2016	21:03:22	82.6	20.90	21.10	21.20	21.10
06/01/2016	21:03:22	82.8	20.90	21.10	21.20	21.00
06/01/2016	21:03:22	83.0	20.90	21.10	21.20	21.00
06/01/2016	21:03:22	83.3	20.90	21.20	21.20	21.00
06/01/2016	21:03:22	83.4	20.90	21.20	21.20	21.00
06/01/2016	21:03:23	83.6	20.90	21.20	21.10	21.00
06/01/2016	21:03:23	83.8	20.90	21.10	21.10	21.00
06/01/2016	21:03:23	84.0	20.90	21.10	21.20	21.00
06/01/2016	21:03:23	84.2	20.90	21.10	21.20	20.90
06/01/2016	21:03:23	84.4	20.90	21.10	21.20	20.90
06/01/2016	21:03:24	84.6	20.90	21.10	21.20	20.90
06/01/2016	21:03:24	84.8	20.90	21.10	21.10	21.00
06/01/2016	21:03:24	85.0	20.90	21.10	21.10	21.00
06/01/2016	21:03:24	85.2	20.90	21.10	21.10	21.00
06/01/2016	21:03:24	85.4	20.90	21.10	21.10	20.90
06/01/2016	21:03:25	85.6	20.90	21.10	21.10	20.90
06/01/2016	21:03:25	85.8	20.90	21.10	21.10	20.90
06/01/2016	21:03:25	86.1	20.90	21.10	21.10	20.90
06/01/2016	21:03:25	86.2	20.90	21.10	21.10	20.90
06/01/2016	21:03:25	86.4	20.90	21.10	21.10	20.90
06/01/2016	21:03:26	86.6	20.90	21.10	21.10	20.90
06/01/2016	21:03:26	86.8	20.90	21.10	21.10	21.00
06/01/2016	21:03:26	87.0	20.90	21.10	21.10	21.00
06/01/2016	21:03:26	87.2	20.90	21.10	21.10	21.00
06/01/2016	21:03:26	87.4	20.90	21.10	21.10	21.00
06/01/2016	21:03:27	87.6	20.90	21.10	21.10	21.00
06/01/2016	21:03:27	87.9	20.90	21.10	21.10	21.00
06/01/2016	21:03:27	88.0	20.90	21.10	21.10	21.00
06/01/2016	21:03:27	88.2	20.90	21.10	21.10	21.00
06/01/2016	21:03:27	88.4	20.90	21.10	21.10	21.00
06/01/2016	21:03:28	88.6	20.90	21.20	21.20	21.00
06/01/2016	21:03:28	88.9	20.90	21.20	21.20	20.90
06/01/2016	21:03:28	89.0	21.00	21.20	21.20	20.90
06/01/2016	21:03:28	89.2	21.00	21.20	21.20	20.90
06/01/2016	21:03:28	89.4	21.00	21.20	21.20	20.90
06/01/2016	21:03:29	89.6	20.90	21.20	21.10	21.00
06/01/2016	21:03:29	89.8	20.90	21.20	21.10	21.00
06/01/2016	21:03:29	90.1	20.90	21.10	21.20	21.00
06/01/2016	21:03:29	90.2	20.90	21.10	21.20	21.00
06/01/2016	21:03:29	90.4	20.90	21.10	21.20	21.00
06/01/2016	21:03:30	90.7	20.90	21.10	21.20	21.00
06/01/2016	21:03:30	90.8	20.90	21.10	21.20	21.10
06/01/2016	21:03:30	91.0	21.00	21.10	21.20	21.10
06/01/2016	21:03:30	91.2	21.00	21.10	21.20	21.10
06/01/2016	21:03:30	91.4	21.00	21.10	21.20	21.00
06/01/2016	21:03:31	91.7	20.90	21.10	21.20	21.00
06/01/2016	21:03:31	91.8	20.90	21.10	21.20	21.00
06/01/2016	21:03:31	92.0	20.90	21.10	21.20	21.00
06/01/2016	21:03:31	92.2	20.90	21.10	21.20	21.00
06/01/2016	21:03:31	92.4	21.00	21.10	21.20	21.00
06/01/2016	21:03:32	92.6	21.00	21.10	21.20	21.00
06/01/2016	21:03:32	92.8	21.00	21.10	21.20	21.10
06/01/2016	21:03:32	93.0	20.90	21.10	21.20	21.10
06/01/2016	21:03:32	93.2	20.90	21.20	21.20	21.10
06/01/2016	21:03:32	93.4	20.90	21.20	21.10	21.10
06/01/2016	21:03:33	93.6	20.90	21.20	21.10	21.10
06/01/2016	21:03:33	93.8	20.90	21.20	21.10	21.10
06/01/2016	21:03:33	94.0	20.90	21.20	21.10	21.10
06/01/2016	21:03:33	94.2	20.90	21.20	21.10	21.00
06/01/2016	21:03:33	94.4	20.90	21.20	21.10	21.00
06/01/2016	21:03:34	94.6	20.90	21.20	21.10	21.00
06/01/2016	21:03:34	94.9	20.90	21.20	21.10	21.00
06/01/2016	21:03:34	95.0	20.90	21.20	21.10	21.00
06/01/2016	21:03:34	95.2	20.90	21.10	21.10	21.00
06/01/2016	21:03:34	95.4	20.90	21.10	21.10	21.00
06/01/2016	21:03:35	95.6	21.00	21.10	21.10	21.00
06/01/2016	21:03:35	95.8	21.00	21.20	21.10	21.00
06/01/2016	21:03:35	96.0	21.00	21.20	21.10	21.00
06/01/2016	21:03:35	96.2	20.90	21.20	21.10	21.00
06/01/2016	21:03:35	96.4	20.90	21.10	21.10	21.00
06/01/2016	21:03:36	96.6	20.90	21.10	21.20	21.00
06/01/2016	21:03:36	96.8	20.90	21.10	21.20	21.10
06/01/2016	21:03:36	97.0	21.00	21.10	21.20	21.10
06/01/2016	21:03:36	97.2	21.00	21.10	21.20	21.10
06/01/2016	21:03:36	97.4	21.00	21.10	21.20	21.10
06/01/2016	21:03:37	97.7	20.90	21.10	21.20	21.10
06/01/2016	21:03:37	97.8	20.90	21.10	21.20	21.10
06/01/2016	21:03:37	98.0	20.90	21.10	21.20	21.00
06/01/2016	21:03:37	98.2	20.90	21.10	21.20	21.00
06/01/2016	21:03:37	98.4	20.90	21.10	21.20	21.00
06/01/2016	21:03:38	98.6	20.90	21.10	21.20	21.00
06/01/2016	21:03:38	98.8	20.90	21.10	21.10	21.10
06/01/2016	21:03:38	99.0	20.90	21.10	21.10	21.10
06/01/2016	21:03:38	99.2	20.90	21.20	21.10	21.10
06/01/2016	21:03:38	99.5	20.90	21.20	21.10	21.10
06/01/2016	21:03:39	99.6	20.90	21.20	21.10	21.10
06/01/2016	21:03:39	99.8	20.90	21.10	21.10	21.10
06/01/2016	21:03:39	100.0	20.90	21.10	21.10	21.10
06/01/2016	21:03:39	100.2	20.90	21.10	21.10	21.10
06/01/2016	21:03:39	100.5	20.90	21.10	21.10	21.10
06/01/2016	21:03:40	100.6	20.90	21.10	21.20	21.10
06/01/2016	21:03:40	100.8	20.90	21.10	21.20	21.10
06/01/2016	21:03:40	101.0	20.90	21.10	21.20	21.10
06/01/2016	21:03:40	101.2	20.90	21.10	21.10	21.10
06/01/2016	21:03:40	101.4	20.90	21.10	21.10	21.10
06/01/2016	21:03:41	101.7	20.90	21.20	21.10	21.10
06/01/2016	21:03:41	101.8	20.90	21.20	21.10	21.10
06/01/2016	21:03:41	102.0	20.90	21.20	21.20	21.10
06/01/2016	21:03:41	102.3	20.90	21.20	21.20	21.10
06/01/2016	21:03:41	102.4	20.90	21.10	21.20	21.10
06/01/2016	21:03:42	102.6	20.90	21.10	21.20	21.10
06/01/2016	21:03:42	102.8	20.90	21.10	21.20	21.10
06/01/2016	21:03:42	103.0	20.90	21.10	21.20	21.10
06/01/2016	21:03:42	103.2	20.90	21.10	21.20	21.10
06/01/2016	21:03:42	103.4	20.90	21.10	21.10	21.10
06/01/2016	21:03:43	103.6	20.90	21.10	21.10	21.10
06/01/2016	21:03:43	103.8	20.90	21.10	21.10	21.10
06/01/2016	21:03:43	104.0	20.90	21.10	21.10	21.10
06/01/2016	21:03:43	104.2	20.90	21.10	21.10	21.10
06/01/2016	21:03:43	104.4	20.90	21.10	21.10	21.10
06/01/2016	21:03:44	104.6	20.90	21.10	21.20	21.10
06/01/2016	21:03:44	104.8	20.90	21.10	21.20	21.10
06/01/2016	21:03:44	105.0	20.90	21.20	21.20	21.10
06/01/2016	21:03:44	105.2	20.90	21.20	21.10	21.10
06/01/2016	21:03:44	105.4	20.90	21.20	21.10	21.00
06/01/2016	21:03:45	105.6	20.90	21.20	21.10	21.00
06/01/2016	21:03:45	105.8	20.90	21.10	21.10	21.00
06/01/2016	21:03:45	106.0	20.90	21.10	21.10	21.00
06/01/2016	21:03:45	106.2	20.90	21.10	21.10	21.10
06/01/2016	21:03:45	106.5	20.90	21.20	21.10	21.10
06/01/2016	21:03:46	106.6	20.90	21.20	21.10	21.10
06/01/2016	21:03:46	106.8	20.90	21.20	21.10	21.10
06/01/2016	21:03:46	107.0	20.90	21.10	21.10	21.10
06/01/2016	21:03:46	107.2	20.90	21.10	21.10	21.10
06/01/2016	21:03:46	107.4	20.90	21.10	21.10	21.00
06/01/2016	21:03:47	107.6	20.90	21.10	21.10	21.00
06/01/2016	21:03:47	107.8	20.90	21.10	21.10	21.00
06/01/2016	21:03:47	108.0	20.90	21.10	21.10	21.10
06/01/2016	21:03:47	108.2	20.90	21.10	21.10	21.10
06/01/2016	21:03:47	108.4	20.90	21.10	21.10	21.10
06/01/2016	21:03:48	108.6	20.90	21.10	21.20	21.10
06/01/2016	21:03:48	108.8	20.90	21.10	21.20	21.10
06/01/2016	21:03:48	109.0	20.90	21.10	21.20	21.10
06/01/2016	21:03:48	109.3	20.90	21.10	21.20	21.10
06/01/2016	21:03:48	109.4	20.90	21.10	21.20	21.10
06/01/2016	21:03:49	109.6	20.90	21.20	21.20	21.10
06/01/2016	21:03:49	109.8	20.90	21.20	21.20	21.10
06/01/2016	21:03:49	110.0	20.90	21.20	21.20	21.10
06/01/2016	21:03:49	110.2	20.90	21.20	21.20	21.10
06/01/2016	21:03:49	110.4	20.90	21.20	21.20	21.10
06/01/2016	21:03:50	110.6	20.90	21.20	21.10	21.10
06/01/2016	21:03:50	110.8	20.90	21.20	21.10	21.10
06/01/2016	21:03:50	111.1	20.90	21.10	21.10	21.10
06/01/2016	21:03:50	111.2	20.90	21.10	21.10	21.10
06/01/2016	21:03:50	111.4	20.90	21.10	21.10	21.00
06/01/2016	21:03:51	111.6	20.90	21.10	21.10	21.00
06/01/2016	21:03:51	111.8	20.90	21.20	21.10	21.00
06/01/2016	21:03:51	112.1	20.90	21.20	21.10	21.00
06/01/2016	21:03:51	112.2	20.90	21.20	21.10	21.00
06/01/2016	21:03:51	112.4	20.90	21.10	21.10	21.00
06/01/2016	21:03:52	112.6	20.90	21.10	21.20	20.90
06/01/2016	21:03:52	112.8	20.90	21.10	21.20	20.90
06/01/2016	21:03:52	113.0	20.90	21.10	21.20	20.90
06/01/2016	21:03:52	113.3	20.90	21.10	21.20	20.90
06/01/2016	21:03:52	113.4	20.90	21.10	21.20	20.90
06/01/2016	21:03:53	113.6	20.90	21.20	21.20	20.90
06/01/2016	21:03:53	113.9	20.90	21.20	21.10	20.90
06/01/2016	21:03:53	114.0	20.90	21.20	21.10	21.00
06/01/2016	21:03:53	114.2	20.90	21.10	21.10	21.00
06/01/2016	21:03:53	114.4	20.90	21.10	21.10	21.00
06/01/2016	21:03:54	114.6	20.90	21.10	21.10	21.00
06/01/2016	21:03:54	114.8	20.90	21.10	21.10	21.00
06/01/2016	21:03:54	115.0	20.90	21.10	21.10	21.00
06/01/2016	21:03:54	115.2	20.90	21.10	21.20	21.00
06/01/2016	21:03:54	115.4	20.90	21.10	21.20	21.00
06/01/2016	21:03:55	115.6	20.90	21.10	21.20	21.00
06/01/2016	21:03:55	115.8	20.90	21.10	21.20	21.00
06/01/2016	21:03:55	116.0	20.90	21.10	21.20	21.00
06/01/2016	21:03:55	116.2	20.90	21.10	21.20	21.00
06/01/2016	21:03:55	116.4	20.90	21.20	21.20	21.00
06/01/2016	21:03:56	116.6	20.90	21.20	21.20	21.00
06/01/2016	21:03:56	116.8	20.90	21.20	21.20	21.00
06/01/2016	21:03:56	117.1	20.90	21.20	21.20	21.00
06/01/2016	21:03:56	117.2	20.90	21.20	21.20	21.00
06/01/2016	21:03:56	117.4	20.90	21.20	21.20	21.00
06/01/2016	21:03:57	117.6	20.90	21.20	21.20	21.00
06/01/2016	21:03:57	117.8	20.90	21.10	21.10	21.00
06/01/2016	21:03:57	118.1	20.90	21.10	21.10	21.00
06/01/2016	21:03:57	118.2	20.90	21.10	21.10	21.00
06/01/2016	21:03:57	118.4	20.90	21.10	21.10	21.00
06/01/2016	21:03:58	118.6	20.90	21.10	21.10	21.00
06/01/2016	21:03:58	118.8	20.90	21.10	21.10	21.00
06/01/2016	21:03:58	119.0	20.90	21.10	21.10	21.00
06/01/2016	21:03:58	119.2	20.90	21.10	21.20	21.00
06/01/2016	21:03:58	119.4	20.90	21.10	21.20	21.00
06/01/2016	21:03:59	119.6	20.90	21.10	21.20	21.00
06/01/2016	21:03:59	119.8	20.90	21.10	21.20	21.00
06/01/2016	21:03:59	120.0	20.90	21.10	21.20	21.00
06/01/2016	21:03:59	120.2	20.90	21.20	21.20	21.00
06/01/2016	21:03:59	120.4	20.90	21.20	21.20	21.00
06/01/2016	21:04:00	120.6	20.90	21.20	21.10	21.00
06/01/2016	21:04:00	120.9	20.90	21.20	21.10	21.00
06/01/2016	21:04:00	121.0	20.90	21.10	21.10	21.00
06/01/2016	21:04:00	121.2	20.90	21.10	21.20	21.00
06/01/2016	21:04:00	121.4	20.90	21.10	21.20	21.00
06/01/2016	21:04:01	121.6	20.90	21.10	21.20	21.00
06/01/2016	21:04:01	121.8	20.90	21.10	21.20	21.00
06/01/2016	21:04:01	122.0	20.90	21.10	21.10	21.00
06/01/2016	21:04:01	122.2	20.90	21.10	21.10	21.00
06/01/2016	21:04:01	122.4	20.90	21.10	21.10	21.00
06/01/2016	21:04:02	122.7	20.90	21.10	21.10	20.90
06/01/2016	21:04:02	122.8	20.90	21.10	21.10	20.90
06/01/2016	21:04:02	123.0	20.90	21.10	21.20	20.90
06/01/2016	21:04:02	123.2	20.90	21.10	21.20	20.90
06/01/2016	21:04:02	123.4	20.90	21.10	21.20	20.90
06/01/2016	21:04:03	123.7	20.90	21.10	21.20	20.90
06/01/2016	21:04:03	123.8	20.90	21.10	21.10	20.90
06/01/2016	21:04:03	124.0	20.90	21.10	21.10	20.90
06/01/2016	21:04:03	124.2	20.90	21.10	21.10	20.90
06/01/2016	21:04:03	124.4	20.90	21.10	21.10	20.90
06/01/2016	21:04:04	124.6	20.90	21.10	21.10	20.90
06/01/2016	21:04:04	124.8	20.90	21.20	21.10	21.00
06/01/2016	21:04:04	125.0	20.90	21.20	21.10	21.00
06/01/2016	21:04:04	125.2	20.90	21.20	21.20	21.00
06/01/2016	21:04:04	125.5	20.90	21.20	21.20	21.00
06/01/2016	21:04:05	125.6	20.90	21.10	21.20	21.00
06/01/2016	21:04:05	125.8	20.90	21.10	21.20	21.00
06/01/2016	21:04:05	126.0	20.90	21.10	21.20	21.00
06/01/2016	21:04:05	126.2	20.90	21.10	21.20	21.00
06/01/2016	21:04:05	126.4	20.90	21.10	21.20	21.00
06/01/2016	21:04:06	126.6	20.90	21.10	21.20	21.00
06/01/2016	21:04:06	126.8	20.90	21.10	21.20	21.00
06/01/2016	21:04:06	127.0	20.90	21.10	21.20	21.00
06/01/2016	21:04:06	127.2	20.90	21.20	21.20	21.10
06/01/2016	21:04:06	127.4	20.90	21.20	21.20	21.10
06/01/2016	21:04:07	127.6	20.90	21.10	21.20	21.10
06/01/2016	21:04:07	127.8	20.90	21.10	21.10	21.10
06/01/2016	21:04:07	128.0	20.90	21.10	21.10	21.10
06/01/2016	21:04:07	128.2	20.90	21.10	21.10	21.10
06/01/2016	21:04:07	128.4	20.90	21.10	21.20	21.10
06/01/2016	21:04:08	128.7	20.90	21.10	21.20	21.10
06/01/2016	21:04:08	128.8	20.90	21.10	21.20	21.10
06/01/2016	21:04:08	129.0	20.90	21.20	21.20	21.10
06/01/2016	21:04:08	129.2	20.90	21.20	21.20	21.10
06/01/2016	21:04:08	129.4	20.90	21.20	21.20	21.10
06/01/2016	21:04:09	129.6	20.90	21.10	21.20	21.10
06/01/2016	21:04:09	129.8	20.90	21.10	21.20	21.10
06/01/2016	21:04:09	130.0	20.90	21.10	21.10	21.10
06/01/2016	21:04:09	130.2	20.90	21.10	21.10	21.10
06/01/2016	21:04:09	130.4	20.90	21.10	21.20	21.10
06/01/2016	21:04:10	130.6	20.90	21.10	21.20	21.10
06/01/2016	21:04:10	130.8	20.90	21.10	21.20	21.10
06/01/2016	21:04:10	131.0	20.90	21.20	21.20	21.10
06/01/2016	21:04:10	131.2	20.90	21.20	21.20	21.10
06/01/2016	21:04:10	131.4	20.90	21.20	21.20	21.10
06/01/2016	21:04:11	131.6	20.90	21.10	21.20	21.10
06/01/2016	21:04:11	131.8	20.90	21.10	21.20	21.10
06/01/2016	21:04:11	132.0	20.90	21.10	21.20	21.10
06/01/2016	21:04:11	132.2	20.90	21.10	21.20	21.10
06/01/2016	21:04:11	132.5	20.90	21.10	21.10	21.10
06/01/2016	21:04:12	132.6	20.90	21.10	21.10	21.10
06/01/2016	21:04:12	132.8	20.90	21.10	21.10	21.10
06/01/2016	21:04:12	133.0	20.90	21.10	21.20	21.10
06/01/2016	21:04:12	133.2	20.90	21.10	21.20	21.10
06/01/2016	21:04:12	133.4	20.90	21.10	21.20	21.10
06/01/2016	21:04:13	133.6	20.90	21.20	21.20	21.10
06/01/2016	21:04:13	133.8	20.90	21.20	21.20	21.10
06/01/2016	21:04:13	134.0	20.90	21.20	21.20	21.10
06/01/2016	21:04:13	134.3	20.90	21.10	21.20	21.10
06/01/2016	21:04:13	134.4	20.90	21.10	21.10	21.10
06/01/2016	21:04:14	134.6	20.90	21.10	21.10	21.00
06/01/2016	21:04:14	134.8	20.90	21.10	21.10	21.00
06/01/2016	21:04:14	135.0	20.90	21.10	21.20	21.00
06/01/2016	21:04:14	135.3	20.90	21.10	21.20	21.00
06/01/2016	21:04:14	135.4	20.90	21.10	21.20	21.00
06/01/2016	21:04:15	135.6	20.90	21.20	21.20	21.00
06/01/2016	21:04:15	135.8	20.90	21.20	21.20	21.10
06/01/2016	21:04:15	136.0	20.90	21.20	21.20	21.10
06/01/2016	21:04:15	136.2	20.90	21.20	21.20	21.10
06/01/2016	21:04:16	136.4	20.90	21.20	21.10	21.10
06/01/2016	21:04:16	136.6	20.90	21.20	21.10	21.10
06/01/2016	21:04:16	136.8	20.90	21.10	21.10	21.10
06/01/2016	21:04:16	137.1	20.90	21.10	21.20	21.10
06/01/2016	21:04:16	137.2	20.90	21.10	21.20	21.10
06/01/2016	21:04:16	137.4	20.90	21.10	21.20	21.10
06/01/2016	21:04:17	137.6	20.90	21.10	21.20	21.10
06/01/2016	21:04:17	137.8	20.90	21.10	21.10	21.10
06/01/2016	21:04:17	138.0	20.90	21.10	21.10	21.10
06/01/2016	21:04:17	138.2	20.90	21.10	21.10	21.10
06/01/2016	21:04:17	138.4	20.90	21.10	21.20	21.10
06/01/2016	21:04:17	138.6	20.90	21.10	21.20	21.10
06/01/2016	21:04:18	138.8	20.90	21.20	21.20	21.10
06/01/2016	21:04:18	139.0	20.90	21.20	21.10	21.10
06/01/2016	21:04:18	139.2	20.90	21.20	21.10	21.10
06/01/2016	21:04:18	139.4	20.90	21.20	21.10	21.10
06/01/2016	21:04:19	139.6	20.90	21.20	21.20	21.10
06/01/2016	21:04:19	139.8	20.90	21.20	21.20	21.10
06/01/2016	21:04:19	140.0	21.00	21.20	21.20	21.10
06/01/2016	21:04:19	140.3	21.00	21.20	21.20	21.10
06/01/2016	21:04:19	140.4	21.00	21.20	21.20	21.10
06/01/2016	21:04:20	140.6	20.90	21.20	21.20	21.10
06/01/2016	21:04:20	140.8	20.90	21.20	21.20	21.10
06/01/2016	21:04:20	141.0	20.90	21.10	21.10	21.10
06/01/2016	21:04:20	141.2	20.90	21.10	21.10	21.10
06/01/2016	21:04:20	141.4	20.90	21.10	21.10	21.10
06/01/2016	21:04:21	141.6	20.90	21.20	21.10	21.10
06/01/2016	21:04:21	141.8	20.90	21.20	21.10	21.10
06/01/2016	21:04:21	142.0	20.90	21.20	21.10	21.10
06/01/2016	21:04:21	142.2	20.90	21.10	21.10	21.10
06/01/2016	21:04:21	142.4	20.90	21.10	21.20	21.10
06/01/2016	21:04:22	142.6	20.90	21.10	21.20	21.10
06/01/2016	21:04:22	142.8	20.90	21.20	21.20	21.10
06/01/2016	21:04:22	143.1	20.90	21.20	21.20	21.10
06/01/2016	21:04:22	143.2	20.90	21.20	21.20	21.10
06/01/2016	21:04:22	143.4	20.90	21.10	21.20	21.10
06/01/2016	21:04:23	143.6	20.90	21.10	21.10	21.10
06/01/2016	21:04:23	143.8	20.90	21.10	21.10	21.10
06/01/2016	21:04:23	144.1	20.90	21.10	21.10	21.10
06/01/2016	21:04:23	144.2	20.90	21.10	21.10	21.10
06/01/2016	21:04:23	144.4	20.90	21.10	21.20	21.10
06/01/2016	21:04:24	144.6	20.90	21.10	21.20	21.10
06/01/2016	21:04:24	144.8	20.90	21.20	21.20	21.10
06/01/2016	21:04:24	145.0	20.90	21.20	21.20	21.10
06/01/2016	21:04:24	145.2	20.80	21.20	21.10	21.10
06/01/2016	21:04:24	145.4	20.80	21.20	21.10	21.10
06/01/2016	21:04:25	145.6	20.80	21.10	21.10	21.10
06/01/2016	21:04:25	145.9	20.80	21.10	21.10	21.10
06/01/2016	21:04:25	146.0	20.90	21.10	21.10	21.10
06/01/2016	21:04:25	146.2	20.90	21.10	21.20	21.10
06/01/2016	21:04:25	146.4	20.90	21.10	21.20	21.10
06/01/2016	21:04:26	146.6	20.90	21.10	21.20	21.10
06/01/2016	21:04:26	146.8	20.90	21.10	21.20	21.10
06/01/2016	21:04:26	147.0	20.90	21.20	21.20	21.10
06/01/2016	21:04:26	147.2	20.90	21.20	21.20	21.10
06/01/2016	21:04:26	147.4	20.90	21.20	21.20	21.10
06/01/2016	21:04:27	147.7	20.90	21.20	21.10	21.10
06/01/2016	21:04:27	147.8	20.90	21.20	21.10	21.10
06/01/2016	21:04:27	148.0	20.90	21.10	21.10	21.10
06/01/2016	21:04:27	148.2	20.90	21.10	21.10	21.10
06/01/2016	21:04:27	148.4	20.90	21.10	21.20	21.00
06/01/2016	21:04:28	148.7	20.90	21.10	21.20	21.00
06/01/2016	21:04:28	148.8	20.90	21.10	21.20	21.00
06/01/2016	21:04:28	149.0	20.90	21.10	21.20	21.00
06/01/2016	21:04:28	149.2	20.90	21.10	21.20	21.00
06/01/2016	21:04:28	149.4	20.90	21.10	21.20	21.10
06/01/2016	21:04:28	149.6	20.90	21.10	21.20	21.10
06/01/2016	21:04:29	149.8	20.90	21.10	21.20	21.10
06/01/2016	21:04:29	150.0	20.90	21.10	21.20	21.10
06/01/2016	21:04:29	150.2	20.90	21.10	21.20	21.10
06/01/2016	21:04:29	150.4	20.90	21.20	21.20	21.10
06/01/2016	21:04:30	150.6	20.90	21.20	21.20	21.10
06/01/2016	21:04:30	150.8	20.90	21.20	21.20	21.10
06/01/2016	21:04:30	151.0	20.90	21.20	21.10	21.10
06/01/2016	21:04:30	151.2	20.90	21.20	21.10	21.10
06/01/2016	21:04:30	151.4	20.90	21.20	21.10	21.10
06/01/2016	21:04:31	151.6	20.90	21.10	21.10	21.10
06/01/2016	21:04:31	151.9	20.90	21.10	21.10	21.10
06/01/2016	21:04:31	152.0	20.90	21.10	21.10	21.10
06/01/2016	21:04:31	152.2	20.90	21.10	21.10	21.10
06/01/2016	21:04:31	152.4	20.90	21.10	21.10	21.10
06/01/2016	21:04:32	152.6	20.90	21.10	21.10	21.10
06/01/2016	21:04:32	152.8	20.90	21.10	21.10	21.10
06/01/2016	21:04:32	153.0	20.90	21.10	21.20	21.10
06/01/2016	21:04:32	153.2	20.90	21.10	21.20	21.00
06/01/2016	21:04:32	153.4	20.90	21.10	21.20	21.00
06/01/2016	21:04:33	153.6	20.90	21.10	21.10	21.00
06/01/2016	21:04:33	153.8	20.90	21.10	21.10	21.10
06/01/2016	21:04:33	154.0	20.90	21.10	21.10	21.10
06/01/2016	21:04:33	154.2	20.90	21.10	21.20	21.10
06/01/2016	21:04:33	154.4	20.90	21.10	21.20	21.00
06/01/2016	21:04:34	154.7	20.80	21.10	21.20	21.00
06/01/2016	21:04:34	154.8	20.80	21.10	21.20	21.00
06/01/2016	21:04:34	155.0	20.80	21.10	21.10	21.10
06/01/2016	21:04:34	155.2	20.90	21.10	21.10	21.10
06/01/2016	21:04:34	155.4	20.90	21.10	21.10	21.10
06/01/2016	21:04:35	155.7	20.90	21.10	21.20	21.10
06/01/2016	21:04:35	155.8	20.90	21.10	21.20	21.10
06/01/2016	21:04:35	156.0	20.90	21.10	21.20	21.10
06/01/2016	21:04:35	156.2	20.90	21.10	21.10	21.10
06/01/2016	21:04:35	156.4	20.90	21.10	21.10	21.00
06/01/2016	21:04:35	156.6	20.90	21.10	21.10	21.00
06/01/2016	21:04:36	156.8	21.00	21.10	21.20	21.00
06/01/2016	21:04:36	157.0	21.00	21.10	21.20	21.00
06/01/2016	21:04:36	157.2	21.00	21.10	21.20	21.00
06/01/2016	21:04:36	157.5	21.00	21.10	21.20	21.00
06/01/2016	21:04:37	157.6	21.00	21.10	21.30	21.00
06/01/2016	21:04:37	157.8	21.10	21.10	21.30	21.00
06/01/2016	21:04:37	158.0	21.10	21.20	21.30	21.00
06/01/2016	21:04:37	158.2	21.10	21.20	21.20	21.00
06/01/2016	21:04:37	158.4	21.10	21.20	21.20	21.00
06/01/2016	21:04:38	158.6	21.10	21.20	21.20	21.00
06/01/2016	21:04:38	158.8	21.10	21.20	21.20	21.00
06/01/2016	21:04:38	159.0	21.10	21.20	21.30	21.00
06/01/2016	21:04:38	159.3	21.00	21.20	21.30	21.00
06/01/2016	21:04:38	159.4	21.00	21.20	21.30	21.00
06/01/2016	21:04:39	159.6	21.00	21.10	21.30	21.00
06/01/2016	21:04:39	159.8	21.00	21.10	21.30	21.00
06/01/2016	21:04:39	160.0	21.00	21.20	21.30	21.00
06/01/2016	21:04:39	160.3	21.00	21.20	21.30	21.00
06/01/2016	21:04:39	160.4	21.00	21.20	21.30	21.10
06/01/2016	21:04:40	160.6	21.10	21.20	21.30	21.10
06/01/2016	21:04:40	160.8	21.10	21.20	21.30	21.10
06/01/2016	21:04:40	161.0	21.10	21.20	21.20	21.00
06/01/2016	21:04:40	161.2	21.10	21.20	21.20	21.00
06/01/2016	21:04:40	161.4	21.10	21.20	21.20	21.00
06/01/2016	21:04:41	161.6	21.10	21.20	21.30	21.00
06/01/2016	21:04:41	161.8	21.10	21.20	21.30	21.00
06/01/2016	21:04:41	162.0	21.10	21.20	21.30	21.00
06/01/2016	21:04:41	162.2	21.10	21.20	21.50	21.00
06/01/2016	21:04:42	162.5	21.10	21.20	21.50	21.10
06/01/2016	21:04:42	162.6	21.10	21.20	21.50	21.10
06/01/2016	21:04:42	162.8	21.10	21.20	21.40	21.10
06/01/2016	21:04:42	163.0	21.10	21.20	21.40	21.10
06/01/2016	21:04:42	163.2	21.10	21.20	21.40	21.10
06/01/2016	21:04:42	163.5	21.10	21.10	21.40	21.10
06/01/2016	21:04:42	163.6	21.10	21.10	21.40	21.10
06/01/2016	21:04:43	163.8	21.20	21.10	21.40	21.10
06/01/2016	21:04:43	164.0	21.20	21.20	21.40	21.10
06/01/2016	21:04:43	164.2	21.20	21.20	21.40	21.10
06/01/2016	21:04:43	164.4	21.20	21.20	21.40	21.10
06/01/2016	21:04:44	164.6	21.10	21.20	21.40	21.10
06/01/2016	21:04:44	164.8	21.10	21.20	21.40	21.10
06/01/2016	21:04:44	165.0	21.10	21.20	21.40	21.10
06/01/2016	21:04:44	165.2	21.20	21.20	21.40	21.10
06/01/2016	21:04:44	165.4	21.20	21.20	21.40	21.10
06/01/2016	21:04:45	165.6	21.20	21.20	21.40	21.10
06/01/2016	21:04:45	165.8	21.20	21.20	21.40	21.10
06/01/2016	21:04:45	166.0	21.20	21.10	21.40	21.10
06/01/2016	21:04:45	166.3	21.20	21.10	21.40	21.10
06/01/2016	21:04:45	166.4	21.20	21.10	21.40	21.10
06/01/2016	21:04:46	166.6	21.20	21.20	21.40	21.10
06/01/2016	21:04:46	166.8	21.20	21.20	21.40	21.10
06/01/2016	21:04:46	167.0	21.20	21.20	21.40	21.10
06/01/2016	21:04:46	167.2	21.20	21.20	21.40	21.10
06/01/2016	21:04:46	167.4	21.20	21.20	21.40	21.10
06/01/2016	21:04:46	167.6	21.20	21.20	21.50	21.10
06/01/2016	21:04:47	167.8	21.30	21.20	21.50	21.10
06/01/2016	21:04:47	168.1	21.30	21.20	21.50	21.10
06/01/2016	21:04:47	168.2	21.30	21.20	21.50	21.10
06/01/2016	21:04:47	168.4	21.20	21.20	21.40	21.10
06/01/2016	21:04:47	168.6	21.20	21.20	21.40	21.10
06/01/2016	21:04:48	168.8	21.20	21.20	21.50	21.10
06/01/2016	21:04:48	169.1	21.20	21.20	21.50	21.10
06/01/2016	21:04:48	169.2	21.20	21.20	21.50	21.10
06/01/2016	21:04:48	169.4	21.20	21.30	21.50	21.10
06/01/2016	21:04:49	169.6	21.20	21.30	21.50	21.10
06/01/2016	21:04:49	169.9	21.20	21.30	21.50	21.10
06/01/2016	21:04:49	170.0	21.20	21.30	21.50	21.10
06/01/2016	21:04:49	170.2	21.20	21.20	21.50	21.10
06/01/2016	21:04:49	170.4	21.20	21.20	21.50	21.10
06/01/2016	21:04:50	170.6	21.30	21.20	21.50	21.10
06/01/2016	21:04:50	170.9	21.30	21.20	21.50	21.10
06/01/2016	21:04:50	171.0	21.30	21.20	21.50	21.10
06/01/2016	21:04:50	171.2	21.30	21.20	21.50	21.10
06/01/2016	21:04:50	171.4	21.30	21.20	21.50	21.10
06/01/2016	21:04:51	171.6	21.30	21.20	21.50	21.00
06/01/2016	21:04:51	171.8	21.30	21.20	21.50	21.00
06/01/2016	21:04:51	172.0	21.30	21.20	21.50	21.00
06/01/2016	21:04:51	172.2	21.30	21.20	21.50	21.00
06/01/2016	21:04:51	172.4	21.30	21.20	21.50	21.00
06/01/2016	21:04:52	172.6	21.30	21.20	21.50	21.00
06/01/2016	21:04:52	172.8	21.30	21.20	21.50	21.00
06/01/2016	21:04:52	173.0	21.30	21.20	21.50	21.00
06/01/2016	21:04:52	173.2	21.30	21.20	21.50	21.00
06/01/2016	21:04:52	173.4	21.30	21.20	21.50	21.00
06/01/2016	21:04:53	173.6	21.30	21.20	21.50	21.00
06/01/2016	21:04:53	173.8	21.40	21.20	21.50	21.00
06/01/2016	21:04:53	174.1	21.40	21.30	21.50	21.00
06/01/2016	21:04:53	174.2	21.40	21.30	21.50	21.00
06/01/2016	21:04:53	174.4	21.30	21.30	21.50	21.00
06/01/2016	21:04:53	174.6	21.30	21.30	21.50	21.00
06/01/2016	21:04:54	174.8	21.30	21.20	21.50	21.00
06/01/2016	21:04:54	175.0	21.30	21.20	21.50	21.00
06/01/2016	21:04:54	175.2	21.30	21.20	21.50	21.00
06/01/2016	21:04:54	175.4	21.30	21.20	21.60	21.00
06/01/2016	21:04:55	175.6	21.30	21.20	21.60	21.10
06/01/2016	21:04:55	175.8	21.30	21.20	21.60	21.10
06/01/2016	21:04:55	176.0	21.30	21.20	21.60	21.10
06/01/2016	21:04:55	176.2	21.30	21.20	21.50	21.10
06/01/2016	21:04:55	176.4	21.30	21.20	21.50	21.10
06/01/2016	21:04:56	176.6	21.30	21.20	21.50	21.10
06/01/2016	21:04:56	176.9	21.30	21.20	21.60	21.10
06/01/2016	21:04:56	177.0	21.30	21.20	21.60	21.10
06/01/2016	21:04:56	177.2	21.30	21.20	21.60	21.00
06/01/2016	21:04:56	177.4	21.30	21.20	21.60	21.00
06/01/2016	21:04:57	177.6	21.30	21.20	21.60	21.10
06/01/2016	21:04:57	177.9	21.40	21.20	21.60	21.10
06/01/2016	21:04:57	178.0	21.40	21.20	21.60	21.10
06/01/2016	21:04:57	178.2	21.40	21.20	21.60	21.10
06/01/2016	21:04:57	178.4	21.30	21.20	21.60	21.00
06/01/2016	21:04:58	178.6	21.30	21.30	21.60	21.00
06/01/2016	21:04:58	178.8	21.30	21.30	21.60	21.00
06/01/2016	21:04:58	179.0	21.40	21.30	21.60	21.00
06/01/2016	21:04:58	179.2	21.40	21.30	21.60	21.00
06/01/2016	21:04:58	179.4	21.40	21.30	21.60	21.00
06/01/2016	21:04:59	179.7	21.40	21.30	21.60	21.00
06/01/2016	21:04:59	179.8	21.30	21.30	21.60	21.00
06/01/2016	21:04:59	180.0	21.30	21.20	21.60	21.00
06/01/2016	21:04:59	180.2	21.30	21.20	21.60	20.90
06/01/2016	21:04:59	180.4	21.30	21.20	21.60	20.90
06/01/2016	21:04:59	180.6	21.30	21.20	21.60	20.90
06/01/2016	21:05:00	180.8	21.30	21.20	21.60	20.90
06/01/2016	21:05:00	181.0	21.30	21.20	21.60	21.00
06/01/2016	21:05:00	181.2	21.30	21.20	21.60	21.00
06/01/2016	21:05:00	181.5	21.30	21.20	21.60	21.00
06/01/2016	21:05:01	181.6	21.30	21.20	21.60	21.00
06/01/2016	21:05:01	181.8	21.40	21.30	21.60	21.00
06/01/2016	21:05:01	182.0	21.40	21.30	21.60	21.00
06/01/2016	21:05:01	182.2	21.40	21.30	21.60	21.10
06/01/2016	21:05:01	182.4	21.40	21.30	21.60	21.10
06/01/2016	21:05:02	182.6	21.40	21.30	21.60	21.10
06/01/2016	21:05:02	182.8	21.40	21.30	21.60	21.10
06/01/2016	21:05:02	183.0	21.40	21.30	21.60	21.10
06/01/2016	21:05:02	183.2	21.40	21.30	21.60	21.00
06/01/2016	21:05:02	183.4	21.40	21.30	21.60	21.00
06/01/2016	21:05:03	183.6	21.40	21.30	21.60	21.10
06/01/2016	21:05:03	183.8	21.40	21.30	21.60	21.10
06/01/2016	21:05:03	184.0	21.40	21.20	21.60	21.10
06/01/2016	21:05:03	184.2	21.40	21.20	21.60	21.10
06/01/2016	21:05:03	184.4	21.40	21.20	21.60	21.10
06/01/2016	21:05:04	184.6	21.40	21.30	21.60	21.10
06/01/2016	21:05:04	184.8	21.40	21.30	21.60	21.10
06/01/2016	21:05:04	185.0	21.40	21.30	21.60	21.10
06/01/2016	21:05:04	185.2	21.40	21.30	21.60	21.10
06/01/2016	21:05:04	185.4	21.40	21.30	21.70	21.10
06/01/2016	21:05:05	185.7	21.40	21.30	21.70	21.00
06/01/2016	21:05:05	185.8	21.40	21.30	21.70	21.00
06/01/2016	21:05:05	186.0	21.40	21.30	21.60	21.00
06/01/2016	21:05:05	186.2	21.40	21.30	21.60	21.00
06/01/2016	21:05:05	186.4	21.40	21.30	21.60	21.00
06/01/2016	21:05:06	186.6	21.40	21.30	21.60	21.00
06/01/2016	21:05:06	186.8	21.40	21.30	21.70	21.00
06/01/2016	21:05:06	187.0	21.40	21.30	21.70	21.10
06/01/2016	21:05:06	187.2	21.40	21.30	21.70	21.10
06/01/2016	21:05:06	187.4	21.40	21.30	21.60	21.10
06/01/2016	21:05:07	187.6	21.40	21.30	21.60	21.00
06/01/2016	21:05:07	187.8	21.40	21.30	21.60	21.00
06/01/2016	21:05:07	188.0	21.40	21.30	21.60	21.00
06/01/2016	21:05:07	188.2	21.40	21.30	21.60	21.10
06/01/2016	21:05:07	188.5	21.50	21.30	21.60	21.10
06/01/2016	21:05:08	188.6	21.50	21.30	21.60	21.10
06/01/2016	21:05:08	188.8	21.50	21.30	21.70	21.10
06/01/2016	21:05:08	189.0	21.50	21.30	21.70	21.10
06/01/2016	21:05:08	189.2	21.50	21.30	21.70	21.10
06/01/2016	21:05:08	189.4	21.50	21.30	21.70	21.10
06/01/2016	21:05:09	189.6	21.50	21.30	21.70	21.10
06/01/2016	21:05:09	189.8	21.50	21.30	21.70	21.10
06/01/2016	21:05:09	190.0	21.50	21.30	21.60	21.10
06/01/2016	21:05:09	190.3	21.50	21.30	21.60	21.10
06/01/2016	21:05:09	190.4	21.50	21.30	21.60	21.10
06/01/2016	21:05:10	190.6	21.50	21.30	21.60	21.10
06/01/2016	21:05:10	190.8	21.50	21.30	21.60	21.10
06/01/2016	21:05:10	191.0	21.50	21.30	21.60	21.10
06/01/2016	21:05:10	191.2	21.50	21.30	21.60	21.10
06/01/2016	21:05:10	191.4	21.50	21.30	21.70	21.10
06/01/2016	21:05:11	191.6	21.50	21.30	21.70	21.10
06/01/2016	21:05:11	191.8	21.50	21.30	21.70	21.10
06/01/2016	21:05:11	192.1	21.50	21.30	21.60	21.10
06/01/2016	21:05:11	192.2	21.50	21.30	21.60	21.10
06/01/2016	21:05:12	192.5	21.50	21.30	21.60	21.10
06/01/2016	21:05:12	192.6	21.50	21.30	21.60	21.10
06/01/2016	21:05:12	192.8	21.50	21.30	21.70	21.10
06/01/2016	21:05:12	193.1	21.60	21.30	21.70	21.10
06/01/2016	21:05:12	193.2	21.60	21.30	21.70	21.10
06/01/2016	21:05:12	193.4	21.60	21.30	21.70	21.10
06/01/2016	21:05:12	193.6	21.60	21.30	21.70	21.10
06/01/2016	21:05:13	193.8	21.50	21.30	21.70	21.00
06/01/2016	21:05:13	194.0	21.50	21.30	21.70	21.00
06/01/2016	21:05:13	194.2	21.50	21.30	21.70	21.10
06/01/2016	21:05:13	194.4	21.50	21.30	21.70	21.10
06/01/2016	21:05:13	194.6	21.50	21.30	21.70	21.10
06/01/2016	21:05:14	194.8	21.50	21.30	21.70	21.10
06/01/2016	21:05:14	195.0	21.50	21.30	21.70	21.10
06/01/2016	21:05:14	195.2	21.50	21.30	21.70	21.10
06/01/2016	21:05:14	195.4	21.50	21.30	21.70	21.10
06/01/2016	21:05:14	195.6	21.50	21.30	21.70	21.10
06/01/2016	21:05:15	195.8	21.50	21.30	21.70	21.10
06/01/2016	21:05:15	196.0	21.50	21.30	21.70	21.10
06/01/2016	21:05:15	196.3	21.50	21.30	21.70	21.10
06/01/2016	21:05:15	196.4	21.50	21.30	21.70	21.10
06/01/2016	21:05:16	196.6	21.50	21.30	21.60	21.10
06/01/2016	21:05:16	196.8	21.50	21.30	21.60	21.10
06/01/2016	21:05:16	197.0	21.50	21.30	21.60	21.10
06/01/2016	21:05:16	197.3	21.50	21.30	21.60	21.10
06/01/2016	21:05:16	197.4	21.50	21.30	21.70	21.10
06/01/2016	21:05:17	197.6	21.50	21.30	21.70	21.10
06/01/2016	21:05:17	197.8	21.60	21.40	21.70	21.10
06/01/2016	21:05:17	198.0	21.60	21.40	21.70	21.10
06/01/2016	21:05:17	198.2	21.60	21.40	21.70	21.10
06/01/2016	21:05:17	198.4	21.40	21.30	21.70	21.00
06/01/2016	21:05:17	198.6	21.40	21.30	21.70	21.00
06/01/2016	21:05:18	198.8	21.40	21.30	21.60	21.00
06/01/2016	21:05:18	199.1	21.50	21.30	21.60	21.00
06/01/2016	21:05:18	199.2	21.50	21.30	21.60	21.00
06/01/2016	21:05:18	199.4	21.50	21.30	21.70	21.10
06/01/2016	21:05:19	199.6	21.50	21.30	21.70	21.10
06/01/2016	21:05:19	199.8	21.50	21.30	21.70	21.10
06/01/2016	21:05:19	200.0	21.50	21.30	21.70	21.10
06/01/2016	21:05:19	200.2	21.50	21.30	21.80	21.00
06/01/2016	21:05:19	200.4	21.50	21.30	21.80	21.00
06/01/2016	21:05:20	200.6	21.50	21.30	21.70	21.00
06/01/2016	21:05:20	200.9	21.50	21.30	21.70	21.00
06/01/2016	21:05:20	201.0	21.50	21.30	21.70	21.00
06/01/2016	21:05:20	201.2	21.50	21.40	21.70	21.00
06/01/2016	21:05:20	201.4	21.50	21.40	21.70	21.00
06/01/2016	21:05:21	201.6	21.50	21.40	21.70	21.00
06/01/2016	21:05:21	201.9	21.50	21.40	21.70	21.00
06/01/2016	21:05:21	202.0	21.50	21.40	21.70	21.00
06/01/2016	21:05:21	202.2	21.50	21.40	21.70	21.00
06/01/2016	21:05:21	202.4	21.50	21.40	21.70	21.00
06/01/2016	21:05:22	202.6	21.60	21.30	21.70	21.00
06/01/2016	21:05:22	202.8	21.60	21.30	21.70	21.00
06/01/2016	21:05:22	203.1	21.50	21.30	21.70	21.00
06/01/2016	21:05:22	203.2	21.50	21.30	21.70	21.00
06/01/2016	21:05:22	203.4	21.50	21.30	21.80	20.90
06/01/2016	21:05:23	203.7	21.50	21.30	21.80	20.90
06/01/2016	21:05:23	203.8	21.50	21.30	21.80	20.90
06/01/2016	21:05:23	204.1	21.50	21.30	21.80	20.90
06/01/2016	21:05:23	204.2	21.50	21.30	21.80	20.90
06/01/2016	21:05:23	204.4	21.50	21.40	21.80	21.00
06/01/2016	21:05:23	204.6	21.50	21.40	21.80	21.00
06/01/2016	21:05:24	204.8	21.50	21.40	21.70	21.00
06/01/2016	21:05:24	205.0	21.50	21.40	21.70	21.00
06/01/2016	21:05:24	205.2	21.50	21.40	21.70	21.00
06/01/2016	21:05:24	205.4	21.50	21.30	21.80	21.00
06/01/2016	21:05:25	205.6	21.50	21.30	21.80	21.00
06/01/2016	21:05:25	205.8	21.50	21.40	21.80	21.00
06/01/2016	21:05:25	206.0	21.50	21.40	21.80	21.00
06/01/2016	21:05:25	206.2	21.50	21.40	21.80	21.00
06/01/2016	21:05:25	206.4	21.70	21.40	21.80	21.00
06/01/2016	21:05:26	206.6	21.70	21.40	21.70	21.00
06/01/2016	21:05:26	206.8	21.70	21.40	21.70	21.10
06/01/2016	21:05:26	207.0	21.50	21.40	21.70	21.10
06/01/2016	21:05:26	207.2	21.50	21.30	21.80	21.10
06/01/2016	21:05:26	207.4	21.50	21.30	21.80	21.10
06/01/2016	21:05:27	207.6	21.50	21.30	21.80	21.10
06/01/2016	21:05:27	207.9	21.50	21.30	21.80	21.10
06/01/2016	21:05:27	208.0	21.50	21.30	21.70	21.10
06/01/2016	21:05:27	208.2	21.50	21.30	21.70	21.10
06/01/2016	21:05:27	208.4	21.50	21.40	21.70	21.10
06/01/2016	21:05:28	208.6	21.50	21.40	21.80	21.10
06/01/2016	21:05:28	208.8	21.50	21.40	21.80	21.10
06/01/2016	21:05:28	209.0	21.50	21.40	21.80	21.10
06/01/2016	21:05:28	209.2	21.50	21.40	21.80	21.10
06/01/2016	21:05:28	209.4	21.50	21.40	21.80	21.10
06/01/2016	21:05:29	209.7	21.50	21.40	21.80	21.10
06/01/2016	21:05:29	209.8	21.50	21.40	21.80	21.10
06/01/2016	21:05:29	210.0	21.50	21.40	21.90	21.00
06/01/2016	21:05:29	210.2	21.60	21.40	21.90	21.00
06/01/2016	21:05:29	210.4	21.60	21.40	21.90	21.00
06/01/2016	21:05:30	210.7	21.60	21.40	21.70	21.00
06/01/2016	21:05:30	210.8	21.60	21.40	21.70	21.00
06/01/2016	21:05:30	211.0	21.50	21.40	21.70	21.00
06/01/2016	21:05:30	211.2	21.50	21.40	21.90	21.00
06/01/2016	21:05:30	211.4	21.50	21.40	21.90	21.00
06/01/2016	21:05:30	211.6	21.50	21.40	21.90	21.00
06/01/2016	21:05:31	211.8	21.50	21.40	21.80	21.00
06/01/2016	21:05:31	212.0	21.50	21.40	21.80	21.00
06/01/2016	21:05:31	212.2	21.60	21.40	21.80	21.00
06/01/2016	21:05:31	212.5	21.60	21.40	21.80	21.00
06/01/2016	21:05:32	212.6	21.60	21.40	21.80	21.00
06/01/2016	21:05:32	212.8	21.50	21.40	21.80	21.00
06/01/2016	21:05:32	213.0	21.50	21.40	21.80	21.00
06/01/2016	21:05:32	213.2	21.50	21.30	21.70	21.00
06/01/2016	21:05:32	213.4	21.50	21.30	21.70	21.00
06/01/2016	21:05:33	213.6	21.60	21.30	21.70	21.10
06/01/2016	21:05:33	213.8	21.60	21.40	21.70	21.10
06/01/2016	21:05:33	214.0	21.60	21.40	21.70	21.10
06/01/2016	21:05:33	214.2	21.50	21.40	21.80	21.00
06/01/2016	21:05:33	214.4	21.50	21.40	21.80	21.00
06/01/2016	21:05:34	214.7	21.50	21.40	21.80	21.00
06/01/2016	21:05:34	214.8	21.50	21.40	21.80	21.00
06/01/2016	21:05:34	215.0	21.60	21.40	21.80	21.00
06/01/2016	21:05:34	215.3	21.60	21.40	21.80	21.00
06/01/2016	21:05:34	215.4	21.60	21.40	21.80	21.00
06/01/2016	21:05:35	215.6	21.60	21.40	21.80	21.00
06/01/2016	21:05:35	215.8	21.60	21.40	21.80	21.00
06/01/2016	21:05:35	216.0	21.60	21.40	21.80	21.00
06/01/2016	21:05:35	216.2	21.60	21.40	21.80	21.00
06/01/2016	21:05:35	216.4	21.70	21.40	21.80	21.00
06/01/2016	21:05:36	216.6	21.70	21.40	21.80	21.00
06/01/2016	21:05:36	216.8	21.70	21.40	21.80	21.00
06/01/2016	21:05:36	217.0	21.60	21.40	21.80	21.00
06/01/2016	21:05:36	217.2	21.60	21.40	21.80	21.00
06/01/2016	21:05:36	217.4	21.60	21.40	21.80	21.00
06/01/2016	21:05:37	217.6	21.60	21.40	21.80	21.00
06/01/2016	21:05:37	217.8	21.60	21.40	21.80	21.00
06/01/2016	21:05:37	218.0	21.60	21.40	21.90	21.00
06/01/2016	21:05:37	218.2	21.60	21.40	21.90	21.00
06/01/2016	21:05:37	218.5	21.60	21.40	21.90	21.00
06/01/2016	21:05:37	218.6	21.60	21.40	21.90	21.00
06/01/2016	21:05:38	218.8	21.60	21.40	21.80	21.00
06/01/2016	21:05:38	219.0	21.60	21.40	21.80	21.00
06/01/2016	21:05:38	219.2	21.60	21.40	21.80	21.00
06/01/2016	21:05:38	219.5	21.60	21.40	21.80	21.00
06/01/2016	21:05:39	219.6	21.80	21.40	21.80	21.00
06/01/2016	21:05:39	219.8	21.80	21.40	21.80	21.00
06/01/2016	21:05:39	220.0	21.80	21.40	21.80	21.00
06/01/2016	21:05:39	220.2	21.60	21.40	21.80	21.00
06/01/2016	21:05:39	220.4	21.60	21.40	21.80	21.00
06/01/2016	21:05:40	220.6	21.60	21.40	21.80	21.00
06/01/2016	21:05:40	220.8	21.60	21.40	21.80	21.00
06/01/2016	21:05:40	221.0	21.60	21.40	21.80	21.00
06/01/2016	21:05:40	221.3	21.60	21.40	21.80	21.00
06/01/2016	21:05:40	221.4	21.60	21.40	21.80	21.10
06/01/2016	21:05:41	221.6	21.60	21.40	21.80	21.10
06/01/2016	21:05:41	221.8	21.60	21.40	21.90	21.10
06/01/2016	21:05:41	222.0	21.60	21.40	21.90	21.00
06/01/2016	21:05:41	222.2	21.60	21.40	21.90	21.00
06/01/2016	21:05:41	222.4	21.80	21.40	21.90	21.00
06/01/2016	21:05:42	222.6	21.80	21.40	21.90	21.00
06/01/2016	21:05:42	222.8	21.80	21.40	21.90	21.10
06/01/2016	21:05:42	223.1	21.80	21.40	21.90	21.10
06/01/2016	21:05:42	223.2	21.80	21.40	21.90	21.10
06/01/2016	21:05:42	223.4	21.60	21.40	21.80	21.00
06/01/2016	21:05:42	223.6	21.60	21.40	21.80	21.00
06/01/2016	21:05:43	223.8	21.60	21.50	21.90	21.00
06/01/2016	21:05:43	224.1	21.60	21.50	21.90	21.00
06/01/2016	21:05:43	224.2	21.60	21.50	21.90	21.00
06/01/2016	21:05:43	224.4	21.60	21.40	21.90	21.00
06/01/2016	21:05:43	224.6	21.60	21.40	21.90	21.00
06/01/2016	21:05:44	224.8	21.60	21.40	21.90	21.00
06/01/2016	21:05:44	225.0	21.60	21.40	21.90	21.00
06/01/2016	21:05:44	225.2	21.60	21.40	21.80	21.00
06/01/2016	21:05:44	225.4	21.60	21.40	21.80	21.00
06/01/2016	21:05:45	225.6	21.90	21.50	21.80	21.00
06/01/2016	21:05:45	225.9	21.90	21.50	21.90	21.00
06/01/2016	21:05:45	226.0	21.90	21.50	21.90	21.00
06/01/2016	21:05:45	226.3	21.60	21.40	21.90	21.00
06/01/2016	21:05:45	226.4	21.60	21.40	21.90	21.00
06/01/2016	21:05:46	226.6	21.60	21.40	21.80	21.00
06/01/2016	21:05:46	226.8	21.60	21.40	21.80	21.00
06/01/2016	21:05:46	227.0	21.60	21.50	21.80	21.00
06/01/2016	21:05:46	227.2	21.60	21.50	21.90	21.00
06/01/2016	21:05:46	227.4	21.60	21.50	21.90	21.00
06/01/2016	21:05:47	227.6	21.70	21.40	21.90	21.10
06/01/2016	21:05:47	227.8	21.70	21.40	21.90	21.10
06/01/2016	21:05:47	228.0	21.70	21.40	21.90	21.10
06/01/2016	21:05:47	228.2	21.70	21.40	21.90	21.10
06/01/2016	21:05:47	228.4	21.70	21.50	21.90	21.10
06/01/2016	21:05:48	228.6	21.70	21.50	21.80	21.10
06/01/2016	21:05:48	228.8	21.60	21.50	21.80	21.10
06/01/2016	21:05:48	229.0	21.60	21.40	21.80	21.10
06/01/2016	21:05:48	229.2	21.60	21.40	21.80	21.10
06/01/2016	21:05:48	229.4	21.70	21.40	21.80	21.10
06/01/2016	21:05:48	229.6	21.70	21.40	21.80	21.10
06/01/2016	21:05:49	229.8	21.70	21.40	21.90	21.10
06/01/2016	21:05:49	230.1	21.70	21.40	21.90	21.10
06/01/2016	21:05:49	230.2	21.80	21.40	21.90	21.10
06/01/2016	21:05:49	230.4	21.80	21.40	21.90	21.10
06/01/2016	21:05:50	230.6	21.80	21.40	21.90	21.10
06/01/2016	21:05:50	230.8	21.70	21.40	21.90	21.10
06/01/2016	21:05:50	231.0	21.70	21.40	21.90	21.10
06/01/2016	21:05:50	231.2	21.70	21.50	21.90	21.10
06/01/2016	21:05:50	231.4	21.70	21.50	21.90	21.10
06/01/2016	21:05:51	231.6	21.90	21.40	21.90	21.10
06/01/2016	21:05:51	231.9	21.90	21.40	21.90	21.10
06/01/2016	21:05:51	232.0	21.90	21.40	21.90	21.10
06/01/2016	21:05:51	232.2	21.90	21.40	21.90	21.10
06/01/2016	21:05:51	232.4	21.90	21.40	21.90	21.10
06/01/2016	21:05:52	232.6	21.90	21.40	21.90	21.10
06/01/2016	21:05:52	232.8	21.90	21.40	21.90	21.10
06/01/2016	21:05:52	233.0	21.60	21.50	21.90	21.10
06/01/2016	21:05:52	233.2	21.60	21.50	21.90	21.10
06/01/2016	21:05:52	233.4	21.70	21.50	21.90	21.10
06/01/2016	21:05:53	233.7	21.70	21.40	21.90	21.10
06/01/2016	21:05:53	233.8	21.70	21.40	21.90	21.10
06/01/2016	21:05:53	234.0	21.90	21.40	21.90	21.10
06/01/2016	21:05:53	234.2	21.90	21.40	21.90	21.10
06/01/2016	21:05:53	234.4	21.90	21.50	21.90	21.10
06/01/2016	21:05:54	234.7	21.90	21.50	21.90	21.10
06/01/2016	21:05:54	234.8	21.90	21.50	21.90	21.10
06/01/2016	21:05:54	235.0	21.90	21.50	21.90	21.10
06/01/2016	21:05:54	235.2	21.90	21.50	21.90	21.10
06/01/2016	21:05:54	235.4	21.60	21.50	22.00	21.10
06/01/2016	21:05:54	235.6	21.60	21.50	22.00	21.10
06/01/2016	21:05:55	235.8	21.60	21.50	21.90	21.10
06/01/2016	21:05:55	236.0	21.60	21.50	21.90	21.10
06/01/2016	21:05:55	236.2	21.60	21.50	21.90	21.10
06/01/2016	21:05:55	236.4	21.90	21.50	21.90	21.10
06/01/2016	21:05:56	236.6	21.90	21.50	21.90	21.10
06/01/2016	21:05:56	236.8	21.90	21.50	21.90	21.10
06/01/2016	21:05:56	237.0	21.90	21.50	21.90	21.10
06/01/2016	21:05:56	237.2	21.90	21.50	21.90	21.00
06/01/2016	21:05:56	237.4	21.90	21.50	21.90	21.00
06/01/2016	21:05:57	237.6	21.70	21.70	21.90	21.00
06/01/2016	21:05:57	237.9	21.70	21.70	22.00	21.00
06/01/2016	21:05:57	238.0	21.70	21.70	22.00	21.00
06/01/2016	21:05:57	238.2	21.70	21.40	22.00	21.10
06/01/2016	21:05:57	238.4	21.70	21.40	21.90	21.10
06/01/2016	21:05:58	238.6	21.70	21.40	21.90	21.00
06/01/2016	21:05:58	238.8	21.70	21.40	21.90	21.00
06/01/2016	21:05:58	239.0	21.70	21.50	21.90	21.00
06/01/2016	21:05:58	239.2	21.70	21.50	22.00	21.00
06/01/2016	21:05:58	239.4	21.70	21.50	22.00	21.00
06/01/2016	21:05:59	239.6	21.70	21.60	22.00	21.00
06/01/2016	21:05:59	239.8	21.70	21.60	22.00	21.00
06/01/2016	21:05:59	240.0	21.70	21.60	22.00	21.00
06/01/2016	21:05:59	240.2	21.70	21.50	22.00	21.00
06/01/2016	21:05:59	240.4	21.70	21.50	21.90	21.00
06/01/2016	21:06:00	240.7	21.70	21.50	21.90	21.10
06/01/2016	21:06:00	240.8	21.90	21.50	21.90	21.10
06/01/2016	21:06:00	241.0	21.90	21.50	21.90	21.10
06/01/2016	21:06:00	241.2	21.90	21.50	21.90	21.10
06/01/2016	21:06:00	241.4	21.90	21.50	21.90	21.10
06/01/2016	21:06:00	241.6	21.90	21.50	21.90	21.10
06/01/2016	21:06:01	241.8	21.90	21.50	21.90	21.10
06/01/2016	21:06:01	242.0	21.90	21.50	21.90	21.00
06/01/2016	21:06:01	242.2	21.90	21.50	21.90	21.00
06/01/2016	21:06:01	242.5	21.90	21.50	22.00	21.00
06/01/2016	21:06:01	242.6	21.90	21.50	22.00	21.00
06/01/2016	21:06:02	242.8	21.80	21.50	22.00	21.10
06/01/2016	21:06:02	243.0	21.80	21.50	22.00	21.10
06/01/2016	21:06:02	243.2	21.80	21.50	22.00	21.10
06/01/2016	21:06:02	243.5	21.90	21.50	22.00	21.10
06/01/2016	21:06:03	243.6	21.90	21.50	22.00	21.10
06/01/2016	21:06:03	243.8	21.90	21.50	21.90	21.10
06/01/2016	21:06:03	244.0	21.90	21.50	21.90	21.00
06/01/2016	21:06:03	244.2	21.90	21.50	21.90	21.00
06/01/2016	21:06:03	244.4	21.90	21.50	21.90	21.00
06/01/2016	21:06:04	244.7	21.70	21.50	22.00	21.00
06/01/2016	21:06:04	244.8	21.70	21.50	22.00	21.00
06/01/2016	21:06:04	245.0	21.70	21.50	21.90	21.00
06/01/2016	21:06:04	245.3	21.70	21.50	21.90	21.00
06/01/2016	21:06:04	245.4	21.90	21.50	21.90	21.00
06/01/2016	21:06:05	245.6	21.90	21.50	22.00	21.00
06/01/2016	21:06:05	245.8	21.90	21.50	22.00	21.00
06/01/2016	21:06:05	246.0	21.90	21.50	22.00	21.00
06/01/2016	21:06:05	246.2	21.90	21.50	22.00	21.00
06/01/2016	21:06:05	246.4	21.90	21.50	22.00	21.00
06/01/2016	21:06:06	246.6	21.90	21.50	22.00	21.00
06/01/2016	21:06:06	246.8	21.90	21.50	22.00	21.00
06/01/2016	21:06:06	247.0	21.90	21.60	22.00	21.00
06/01/2016	21:06:06	247.2	21.90	21.60	22.00	21.00
06/01/2016	21:06:06	247.4	21.90	21.60	22.00	21.00
06/01/2016	21:06:07	247.6	21.90	21.50	22.00	21.00
06/01/2016	21:06:07	247.8	21.90	21.50	22.00	21.00
06/01/2016	21:06:07	248.0	21.90	21.50	22.00	21.00
06/01/2016	21:06:07	248.2	21.90	21.50	22.00	21.00
06/01/2016	21:06:07	248.5	21.90	21.50	22.00	21.00
06/01/2016	21:06:07	248.6	21.90	21.50	22.00	21.00
06/01/2016	21:06:08	248.8	21.80	21.50	22.00	21.00
06/01/2016	21:06:08	249.0	21.80	21.50	22.00	21.00
06/01/2016	21:06:08	249.2	21.80	21.50	22.00	21.00
06/01/2016	21:06:08	249.5	21.90	21.50	22.00	21.00
06/01/2016	21:06:09	249.6	21.90	21.60	22.00	21.00
06/01/2016	21:06:09	249.8	21.90	21.60	22.00	21.10
06/01/2016	21:06:09	250.0	21.80	21.60	22.00	21.10
06/01/2016	21:06:09	250.2	21.80	21.50	22.00	21.10
06/01/2016	21:06:09	250.4	21.80	21.50	22.00	21.10
06/01/2016	21:06:09	250.6	21.80	21.50	22.00	21.10
06/01/2016	21:06:10	250.8	21.90	21.50	22.00	21.10
06/01/2016	21:06:10	251.0	21.90	21.50	21.90	21.10
06/01/2016	21:06:10	251.3	21.90	21.50	21.90	21.10
06/01/2016	21:06:10	251.4	21.90	21.50	21.90	21.10
06/01/2016	21:06:11	251.6	21.70	21.50	22.00	21.10
06/01/2016	21:06:11	251.8	21.70	21.50	22.00	21.10
06/01/2016	21:06:11	252.0	21.90	21.50	22.00	21.10
06/01/2016	21:06:11	252.3	21.90	21.50	22.00	21.10
06/01/2016	21:06:11	252.4	21.90	21.50	22.00	21.10
06/01/2016	21:06:12	252.6	21.90	21.50	22.00	21.10
06/01/2016	21:06:12	252.8	21.90	21.60	22.00	21.10
06/01/2016	21:06:12	253.0	21.90	21.60	22.00	21.10
06/01/2016	21:06:12	253.2	21.90	21.60	22.00	21.10
06/01/2016	21:06:12	253.4	21.80	21.60	22.00	21.10
06/01/2016	21:06:12	253.6	21.80	21.60	22.00	21.10
06/01/2016	21:06:13	253.8	21.80	21.60	22.00	21.10
06/01/2016	21:06:13	254.1	21.80	21.60	22.00	21.10
06/01/2016	21:06:13	254.2	21.80	21.70	22.00	21.10
06/01/2016	21:06:13	254.4	21.80	21.70	21.90	21.10
06/01/2016	21:06:13	254.6	21.80	21.70	21.90	21.10
06/01/2016	21:06:14	254.8	22.00	21.60	21.90	21.10
06/01/2016	21:06:14	255.0	22.00	21.60	21.90	21.10
06/01/2016	21:06:14	255.2	22.00	21.60	22.00	21.10
06/01/2016	21:06:14	255.4	21.90	21.60	22.00	21.10
06/01/2016	21:06:15	255.6	21.90	21.50	22.00	21.10
06/01/2016	21:06:15	255.9	21.90	21.50	22.00	21.10
06/01/2016	21:06:15	256.0	21.90	21.50	22.00	21.10
06/01/2016	21:06:15	256.2	21.90	21.50	22.00	21.10
06/01/2016	21:06:15	256.4	21.90	21.50	22.00	21.10
06/01/2016	21:06:16	256.6	21.70	21.50	22.00	21.10
06/01/2016	21:06:16	256.9	21.70	21.50	22.00	21.10
06/01/2016	21:06:16	257.0	21.70	21.50	22.00	21.10
06/01/2016	21:06:16	257.2	21.70	21.50	22.00	21.10
06/01/2016	21:06:16	257.4	21.70	21.50	22.00	21.10
06/01/2016	21:06:17	257.6	22.00	21.50	22.00	21.10
06/01/2016	21:06:17	257.8	22.00	21.50	22.00	21.10
06/01/2016	21:06:17	258.0	21.90	21.50	22.00	21.10
06/01/2016	21:06:17	258.2	21.90	21.50	22.00	21.10
06/01/2016	21:06:17	258.4	21.90	21.50	22.00	21.10
06/01/2016	21:06:18	258.6	21.80	21.50	22.00	21.10
06/01/2016	21:06:18	258.8	21.80	21.60	22.00	21.10
06/01/2016	21:06:18	259.0	21.80	21.60	22.00	21.10
06/01/2016	21:06:18	259.2	21.80	21.60	22.00	21.10
06/01/2016	21:06:18	259.4	21.80	21.60	22.00	21.10
06/01/2016	21:06:19	259.6	21.80	21.60	22.00	21.10
06/01/2016	21:06:19	259.8	21.80	21.60	22.00	21.10
06/01/2016	21:06:19	260.1	22.00	21.60	22.00	21.10
06/01/2016	21:06:19	260.2	22.00	21.60	22.00	21.10
06/01/2016	21:06:19	260.4	22.00	21.50	22.00	21.10
06/01/2016	21:06:20	260.6	21.80	21.50	22.00	21.10
06/01/2016	21:06:20	260.8	21.80	21.60	22.00	21.10
06/01/2016	21:06:20	261.0	21.80	21.60	22.10	21.10
06/01/2016	21:06:20	261.2	21.80	21.60	22.10	21.10
06/01/2016	21:06:20	261.4	22.00	21.60	22.10	21.10
06/01/2016	21:06:21	261.6	22.00	21.60	22.10	21.10
06/01/2016	21:06:21	261.8	22.00	21.60	22.10	21.10
06/01/2016	21:06:21	262.0	22.00	21.60	22.10	21.10
06/01/2016	21:06:21	262.2	22.00	21.60	22.00	21.10
06/01/2016	21:06:21	262.4	22.00	21.60	22.00	21.10
06/01/2016	21:06:22	262.6	22.00	21.60	22.00	21.10
06/01/2016	21:06:22	262.9	22.00	21.50	22.00	21.10
06/01/2016	21:06:22	263.0	22.00	21.50	22.10	21.10
06/01/2016	21:06:22	263.2	21.80	21.50	22.10	21.10
06/01/2016	21:06:22	263.4	21.80	21.50	22.10	21.10
06/01/2016	21:06:23	263.6	21.80	21.50	22.00	21.10
06/01/2016	21:06:23	263.8	21.80	21.50	22.00	21.10
06/01/2016	21:06:23	264.0	21.80	21.50	22.00	21.10
06/01/2016	21:06:23	264.2	21.80	21.60	22.00	21.10
06/01/2016	21:06:23	264.4	21.80	21.60	22.00	21.10
06/01/2016	21:06:24	264.7	22.00	21.60	22.00	21.10
06/01/2016	21:06:24	264.8	22.00	21.60	22.00	21.10
06/01/2016	21:06:24	265.0	22.00	21.60	22.00	21.10
06/01/2016	21:06:24	265.2	22.00	21.60	22.00	21.10
06/01/2016	21:06:24	265.4	21.90	21.60	22.00	21.10
06/01/2016	21:06:25	265.7	21.90	21.60	22.00	21.10
06/01/2016	21:06:25	265.8	21.90	21.60	22.00	21.10
06/01/2016	21:06:25	266.0	21.80	21.60	22.00	21.10
06/01/2016	21:06:25	266.2	21.80	21.60	22.00	21.10
06/01/2016	21:06:25	266.4	21.80	21.60	22.00	21.10
06/01/2016	21:06:25	266.6	21.80	21.60	22.00	21.10
06/01/2016	21:06:26	266.9	22.00	21.60	22.00	21.10
06/01/2016	21:06:26	267.0	22.00	21.60	22.00	21.10
06/01/2016	21:06:26	267.2	22.00	21.60	22.00	21.10
06/01/2016	21:06:26	267.5	22.00	21.50	22.00	21.10
06/01/2016	21:06:27	267.6	22.00	21.50	22.00	21.10
06/01/2016	21:06:27	267.8	22.00	21.50	22.00	21.10
06/01/2016	21:06:27	268.0	22.00	21.50	22.00	21.10
06/01/2016	21:06:27	268.2	21.80	21.60	22.10	21.10
06/01/2016	21:06:27	268.4	21.80	21.60	22.10	21.10
06/01/2016	21:06:28	268.6	22.00	21.60	22.10	21.10
06/01/2016	21:06:28	268.8	22.00	21.60	22.10	21.10
06/01/2016	21:06:28	269.0	22.00	21.60	22.10	21.10
06/01/2016	21:06:28	269.2	21.80	21.60	22.00	21.00
06/01/2016	21:06:28	269.4	21.80	21.60	22.00	21.00
06/01/2016	21:06:29	269.6	21.80	21.60	22.00	21.00
06/01/2016	21:06:29	269.8	21.80	21.60	22.00	21.00
06/01/2016	21:06:29	270.0	21.90	21.60	22.00	21.00
06/01/2016	21:06:29	270.2	21.90	21.50	22.10	21.00
06/01/2016	21:06:29	270.4	21.90	21.50	22.10	21.00
06/01/2016	21:06:30	270.6	22.00	21.50	22.10	21.00
06/01/2016	21:06:30	270.8	22.00	21.80	22.10	21.00
06/01/2016	21:06:30	271.0	22.00	21.80	22.10	21.00
06/01/2016	21:06:30	271.2	22.00	21.80	22.10	21.00
06/01/2016	21:06:30	271.4	21.90	21.60	22.10	21.00
06/01/2016	21:06:31	271.7	21.90	21.60	22.10	21.00
06/01/2016	21:06:31	271.8	21.90	21.60	22.10	21.00
06/01/2016	21:06:31	272.0	22.00	21.60	22.10	21.00
06/01/2016	21:06:31	272.2	22.00	21.60	22.00	21.00
06/01/2016	21:06:31	272.4	22.00	21.60	22.00	21.00
06/01/2016	21:06:31	272.6	22.00	21.60	22.00	21.00
06/01/2016	21:06:32	272.8	22.00	21.60	22.00	21.00
06/01/2016	21:06:32	273.0	22.00	21.60	22.10	21.10
06/01/2016	21:06:32	273.2	22.00	21.60	22.10	21.10
06/01/2016	21:06:32	273.5	22.00	21.60	22.10	21.10
06/01/2016	21:06:32	273.6	22.00	21.60	22.10	21.10
06/01/2016	21:06:33	273.8	22.00	21.60	22.00	21.10
06/01/2016	21:06:33	274.0	22.00	21.80	22.00	21.10
06/01/2016	21:06:33	274.2	22.00	21.80	22.10	21.10
06/01/2016	21:06:33	274.5	22.00	21.80	22.10	21.10
06/01/2016	21:06:34	274.6	22.00	21.80	22.10	21.10
06/01/2016	21:06:34	274.8	22.00	21.60	22.10	21.10
06/01/2016	21:06:34	275.0	22.00	21.60	22.00	21.10
06/01/2016	21:06:34	275.2	22.00	21.60	22.00	21.10
06/01/2016	21:06:34	275.4	22.00	21.60	22.00	21.10
06/01/2016	21:06:35	275.6	22.00	21.60	22.10	21.10
06/01/2016	21:06:35	275.8	22.00	21.60	22.10	21.10
06/01/2016	21:06:35	276.0	22.00	21.60	22.10	21.10
06/01/2016	21:06:35	276.3	22.00	21.60	22.00	21.10
06/01/2016	21:06:35	276.4	22.00	21.60	22.00	21.10
06/01/2016	21:06:36	276.6	22.10	21.60	22.00	21.10
06/01/2016	21:06:36	276.8	22.10	21.60	22.00	21.10
06/01/2016	21:06:36	277.0	22.10	21.60	22.10	21.10
06/01/2016	21:06:36	277.2	22.10	21.60	22.10	21.10
06/01/2016	21:06:36	277.4	22.00	21.60	22.10	21.10
06/01/2016	21:06:37	277.6	22.00	21.60	22.00	21.10
06/01/2016	21:06:37	277.8	22.00	21.60	22.00	21.10
06/01/2016	21:06:37	278.1	22.00	21.80	22.00	21.10
06/01/2016	21:06:37	278.2	22.00	21.80	22.10	21.10
06/01/2016	21:06:38	278.5	22.00	21.80	22.10	21.10
06/01/2016	21:06:38	278.6	22.00	21.80	22.10	21.10
06/01/2016	21:06:38	278.8	22.00	21.60	22.00	21.10
06/01/2016	21:06:38	279.1	22.00	21.60	22.00	21.10
06/01/2016	21:06:38	279.2	22.00	21.60	22.00	21.10
06/01/2016	21:06:38	279.4	22.00	21.60	22.00	21.10
06/01/2016	21:06:38	279.6	22.00	21.60	22.00	21.10
06/01/2016	21:06:39	279.8	22.00	21.60	22.00	21.10
06/01/2016	21:06:39	280.0	22.00	21.60	22.00	21.10
06/01/2016	21:06:39	280.2	22.00	21.80	22.10	21.10
06/01/2016	21:06:39	280.4	22.00	21.80	22.10	21.10
06/01/2016	21:06:39	280.6	21.90	21.80	22.10	21.10
06/01/2016	21:06:40	280.8	21.90	21.80	22.00	21.10
06/01/2016	21:06:40	281.0	21.90	21.80	22.00	21.10
06/01/2016	21:06:40	281.2	22.00	21.80	22.00	21.10
06/01/2016	21:06:40	281.4	22.00	21.60	22.00	21.10
06/01/2016	21:06:40	281.6	22.00	21.60	22.10	21.10
06/01/2016	21:06:41	281.8	22.10	21.60	22.10	21.00
06/01/2016	21:06:41	282.0	22.10	21.80	22.10	21.00
06/01/2016	21:06:41	282.3	22.10	21.80	22.10	21.00
06/01/2016	21:06:41	282.4	22.10	21.80	22.10	21.00
06/01/2016	21:06:42	282.6	22.00	21.60	22.10	21.00
06/01/2016	21:06:42	282.8	22.00	21.60	22.10	21.00
06/01/2016	21:06:42	283.0	22.00	21.60	22.10	21.00
06/01/2016	21:06:42	283.3	22.00	21.60	22.10	21.00
06/01/2016	21:06:42	283.4	22.00	21.60	22.10	21.00
06/01/2016	21:06:42	283.6	22.00	21.60	22.10	21.00
06/01/2016	21:06:43	283.8	22.00	21.60	22.10	21.00
06/01/2016	21:06:43	284.0	22.00	21.60	22.10	21.00
06/01/2016	21:06:43	284.2	22.00	21.60	22.10	21.00
06/01/2016	21:06:43	284.4	22.10	21.60	22.10	21.00
06/01/2016	21:06:43	284.6	22.10	21.60	22.10	21.00
06/01/2016	21:06:44	284.8	22.10	21.60	22.10	21.00
06/01/2016	21:06:44	285.1	22.10	21.60	22.10	21.00
06/01/2016	21:06:44	285.2	22.00	21.60	22.10	21.00
06/01/2016	21:06:44	285.4	22.00	21.60	22.00	21.00
06/01/2016	21:06:45	285.6	22.00	21.60	22.00	21.10
06/01/2016	21:06:45	285.8	22.10	21.60	22.00	21.10
06/01/2016	21:06:45	286.0	22.10	21.60	22.00	21.10
06/01/2016	21:06:45	286.2	22.10	21.60	22.10	21.10
06/01/2016	21:06:45	286.4	22.10	21.60	22.10	21.10
06/01/2016	21:06:46	286.6	22.10	21.60	22.10	21.10
06/01/2016	21:06:46	286.9	22.10	21.60	22.10	21.10
06/01/2016	21:06:46	287.0	22.10	21.60	22.10	21.10
06/01/2016	21:06:46	287.2	22.10	21.60	22.10	21.00
06/01/2016	21:06:46	287.4	22.10	21.60	22.10	21.00
06/01/2016	21:06:47	287.6	22.10	21.60	22.20	21.00
06/01/2016	21:06:47	287.9	21.90	21.60	22.20	21.00
06/01/2016	21:06:47	288.0	21.90	21.60	22.20	21.00
06/01/2016	21:06:47	288.2	21.90	21.60	22.20	21.00
06/01/2016	21:06:47	288.4	21.90	21.60	22.20	21.00
06/01/2016	21:06:48	288.6	22.10	21.80	22.20	21.00
06/01/2016	21:06:48	288.8	22.10	21.80	22.20	21.00
06/01/2016	21:06:48	289.0	22.10	21.80	22.00	21.00
06/01/2016	21:06:48	289.2	22.10	21.80	22.00	21.00
06/01/2016	21:06:48	289.4	22.10	21.80	22.20	21.00
06/01/2016	21:06:49	289.7	22.10	21.80	22.20	21.00
06/01/2016	21:06:49	289.8	22.00	21.80	22.20	21.00
06/01/2016	21:06:49	290.1	22.00	21.80	22.10	21.00
06/01/2016	21:06:49	290.2	22.00	21.80	22.10	21.00
06/01/2016	21:06:49	290.4	22.10	21.80	22.10	21.00
06/01/2016	21:06:49	290.6	22.10	21.80	22.10	21.00
06/01/2016	21:06:50	290.8	22.10	21.60	22.10	21.00
06/01/2016	21:06:50	291.0	22.10	21.60	22.10	21.10
06/01/2016	21:06:50	291.2	22.10	21.60	22.10	21.10
06/01/2016	21:06:50	291.4	22.00	21.70	22.20	21.10
06/01/2016	21:06:51	291.6	22.00	21.70	22.20	21.10
06/01/2016	21:06:51	291.8	22.10	21.70	22.20	21.10
06/01/2016	21:06:51	292.0	22.10	21.60	22.20	21.10
06/01/2016	21:06:51	292.2	22.10	21.60	22.20	21.10
06/01/2016	21:06:51	292.4	22.10	21.60	22.20	21.10
06/01/2016	21:06:52	292.6	22.10	21.60	22.20	21.10
06/01/2016	21:06:52	292.8	22.10	21.60	22.10	21.10
06/01/2016	21:06:52	293.0	22.10	21.60	22.10	21.10
06/01/2016	21:06:52	293.2	22.10	21.90	22.10	21.10
06/01/2016	21:06:52	293.4	22.10	21.90	22.10	21.10
06/01/2016	21:06:53	293.6	22.10	21.90	22.20	21.10
06/01/2016	21:06:53	293.9	22.10	21.90	22.20	21.10
06/01/2016	21:06:53	294.0	22.10	21.60	22.20	21.10
06/01/2016	21:06:53	294.2	22.10	21.60	22.20	21.10
06/01/2016	21:06:53	294.4	22.10	21.60	22.20	21.10
06/01/2016	21:06:54	294.6	22.10	21.70	22.20	21.10
06/01/2016	21:06:54	294.8	22.10	21.70	22.20	21.10
06/01/2016	21:06:54	295.0	22.10	21.70	22.10	21.10
06/01/2016	21:06:54	295.2	22.10	21.70	22.10	21.10
06/01/2016	21:06:54	295.4	22.10	21.60	22.10	21.10
06/01/2016	21:06:55	295.7	22.10	21.60	22.10	21.10
06/01/2016	21:06:55	295.8	22.10	21.60	22.10	21.10
06/01/2016	21:06:55	296.0	22.10	21.60	22.10	21.10
06/01/2016	21:06:55	296.2	22.10	21.60	22.10	21.10
06/01/2016	21:06:55	296.4	22.10	21.60	22.10	21.10
06/01/2016	21:06:55	296.6	22.10	21.60	22.10	21.10
06/01/2016	21:06:56	296.8	22.10	21.60	22.10	21.10
06/01/2016	21:06:56	297.0	22.10	21.60	22.10	21.10
06/01/2016	21:06:56	297.2	21.90	21.70	22.10	21.10
06/01/2016	21:06:56	297.5	21.90	21.70	22.10	21.10
06/01/2016	21:06:56	297.6	21.90	21.70	22.10	21.10
06/01/2016	21:06:57	297.8	22.10	21.60	22.10	21.10
06/01/2016	21:06:57	298.0	22.10	21.60	22.10	21.10
06/01/2016	21:06:57	298.2	22.10	21.60	22.20	21.10
06/01/2016	21:06:57	298.5	22.10	21.60	22.20	21.10
06/01/2016	21:06:58	298.6	22.10	21.90	22.20	21.10
06/01/2016	21:06:58	298.8	22.10	21.90	22.10	21.10
06/01/2016	21:06:58	299.0	22.10	21.90	22.10	21.10
06/01/2016	21:06:58	299.2	22.00	21.70	22.10	21.10
06/01/2016	21:06:58	299.4	22.00	21.70	22.10	21.10
06/01/2016	21:06:59	299.6	22.00	21.70	22.10	21.00
06/01/2016	21:06:59	299.8	22.10	21.70	22.10	21.00
06/01/2016	21:06:59	300.0	22.10	21.70	22.10	21.00
06/01/2016	21:06:59	300.2	22.10	21.70	22.20	21.00
06/01/2016	21:06:59	300.4	22.10	21.70	22.20	21.00
06/01/2016	21:07:00	300.7	22.10	21.70	22.10	21.00
06/01/2016	21:07:00	300.8	22.10	21.70	22.10	21.00
06/01/2016	21:07:00	301.0	22.10	21.70	22.10	21.10
06/01/2016	21:07:00	301.2	22.10	21.70	22.10	21.10
06/01/2016	21:07:00	301.4	22.10	21.90	22.20	21.10
06/01/2016	21:07:01	301.7	22.10	21.90	22.20	21.10
06/01/2016	21:07:01	301.8	22.10	21.90	22.20	21.10
06/01/2016	21:07:01	302.0	22.20	21.70	22.20	21.10
06/01/2016	21:07:01	302.2	22.20	21.70	22.20	21.00
06/01/2016	21:07:01	302.4	21.90	21.70	22.20	21.00
06/01/2016	21:07:02	302.6	21.90	21.70	22.20	21.00
06/01/2016	21:07:02	302.8	21.90	21.70	22.10	21.00
06/01/2016	21:07:02	303.0	22.10	21.70	22.10	21.10
06/01/2016	21:07:02	303.2	22.10	21.80	22.10	21.10
06/01/2016	21:07:02	303.4	22.10	21.80	22.10	21.10
06/01/2016	21:07:03	303.6	22.10	21.80	22.10	21.00
06/01/2016	21:07:03	303.8	22.20	21.60	22.10	21.00
06/01/2016	21:07:03	304.0	22.20	21.60	22.10	21.00
06/01/2016	21:07:03	304.2	22.20	21.60	22.20	21.00
06/01/2016	21:07:03	304.5	22.10	21.60	22.20	21.00
06/01/2016	21:07:04	304.6	22.10	21.70	22.20	21.00
06/01/2016	21:07:04	304.8	22.10	21.70	22.10	21.10
06/01/2016	21:07:04	305.0	22.10	21.70	22.10	21.10
06/01/2016	21:07:04	305.2	22.10	21.90	22.10	21.10
06/01/2016	21:07:04	305.4	22.10	21.90	22.10	21.10
06/01/2016	21:07:05	305.6	22.10	21.90	22.20	21.00
06/01/2016	21:07:05	305.8	21.90	21.90	22.20	21.00
06/01/2016	21:07:05	306.0	21.90	21.70	22.20	21.00
06/01/2016	21:07:05	306.3	21.90	21.70	22.20	21.10
06/01/2016	21:07:05	306.4	21.90	21.70	22.20	21.10
06/01/2016	21:07:06	306.6	22.10	21.90	22.20	21.10
06/01/2016	21:07:06	306.8	22.10	21.90	22.20	21.10
06/01/2016	21:07:06	307.0	22.10	21.90	22.20	21.00
06/01/2016	21:07:06	307.3	22.10	21.70	22.20	21.00
06/01/2016	21:07:06	307.4	22.10	21.70	22.10	21.00
06/01/2016	21:07:07	307.6	22.10	21.70	22.10	21.10
06/01/2016	21:07:07	307.8	22.10	21.90	22.10	21.10
06/01/2016	21:07:07	308.0	22.10	21.90	22.20	21.10
06/01/2016	21:07:07	308.2	22.10	21.90	22.20	21.10
06/01/2016	21:07:07	308.4	22.20	21.70	22.20	21.00
06/01/2016	21:07:07	308.6	22.20	21.70	22.20	21.00
06/01/2016	21:07:08	308.8	22.20	21.70	22.20	21.10
06/01/2016	21:07:08	309.1	21.90	21.70	22.20	21.10
06/01/2016	21:07:08	309.2	21.90	21.90	22.20	21.10
06/01/2016	21:07:08	309.4	21.90	21.90	22.20	21.10
06/01/2016	21:07:08	309.6	21.90	21.90	22.20	21.10
06/01/2016	21:07:09	309.8	22.10	21.80	22.20	21.10
06/01/2016	21:07:09	310.0	22.10	21.80	22.20	21.10
06/01/2016	21:07:09	310.2	22.10	21.80	22.20	21.00
06/01/2016	21:07:09	310.4	22.10	21.80	22.20	21.00
06/01/2016	21:07:09	310.6	22.10	21.80	22.20	21.00
06/01/2016	21:07:10	310.8	22.10	21.90	22.10	21.00
06/01/2016	21:07:10	311.0	22.20	21.90	22.10	21.00
06/01/2016	21:07:10	311.2	22.20	21.70	22.10	21.00
06/01/2016	21:07:10	311.4	22.20	21.70	22.20	21.00
06/01/2016	21:07:11	311.6	22.20	21.70	22.20	21.00
06/01/2016	21:07:11	311.8	22.20	21.70	22.20	21.00
06/01/2016	21:07:11	312.0	22.20	21.90	22.20	21.00
06/01/2016	21:07:11	312.3	22.20	21.90	22.20	21.10
06/01/2016	21:07:11	312.4	22.20	21.90	22.20	21.10
06/01/2016	21:07:12	312.6	21.90	21.70	22.20	21.10
06/01/2016	21:07:12	312.8	21.90	21.70	22.20	21.10
06/01/2016	21:07:12	313.0	22.20	21.70	22.20	21.10
06/01/2016	21:07:12	313.2	22.20	21.90	22.20	21.10
06/01/2016	21:07:12	313.4	22.20	21.90	22.10	21.10
06/01/2016	21:07:13	313.6	22.20	21.90	22.10	21.00
06/01/2016	21:07:13	313.8	22.20	21.70	22.10	21.00
06/01/2016	21:07:13	314.0	22.20	21.70	22.20	21.00
06/01/2016	21:07:13	314.2	22.20	21.70	22.20	21.00
06/01/2016	21:07:13	314.4	22.10	21.70	22.20	21.00
06/01/2016	21:07:14	314.6	22.10	21.90	22.20	21.00
06/01/2016	21:07:14	314.8	22.10	21.90	22.20	21.00
06/01/2016	21:07:14	315.1	22.10	21.90	22.20	21.00
06/01/2016	21:07:14	315.2	22.10	21.70	22.20	21.00
06/01/2016	21:07:14	315.4	22.10	21.70	22.10	21.10
06/01/2016	21:07:15	315.6	22.10	21.70	22.10	21.10
06/01/2016	21:07:15	315.8	22.10	22.00	22.10	21.10
06/01/2016	21:07:15	316.1	22.10	22.00	22.20	21.10
06/01/2016	21:07:15	316.2	22.10	22.00	22.20	21.00
06/01/2016	21:07:15	316.4	22.20	22.00	22.20	21.00
06/01/2016	21:07:16	316.6	22.20	21.90	22.20	21.00
06/01/2016	21:07:16	316.9	22.20	21.90	22.20	21.10
06/01/2016	21:07:16	317.0	22.20	21.90	22.20	21.10
06/01/2016	21:07:16	317.2	21.90	21.70	22.20	21.10
06/01/2016	21:07:16	317.4	21.90	21.70	22.20	21.10
06/01/2016	21:07:17	317.6	22.20	21.70	22.20	21.00
06/01/2016	21:07:17	317.9	22.20	21.70	22.20	21.00
06/01/2016	21:07:17	318.0	22.20	21.70	22.20	21.00
06/01/2016	21:07:17	318.2	22.20	21.70	22.20	21.10
06/01/2016	21:07:17	318.4	21.90	21.70	22.20	21.10
06/01/2016	21:07:18	318.6	21.90	21.70	22.20	21.10
06/01/2016	21:07:18	318.8	21.90	21.70	22.20	21.10
06/01/2016	21:07:18	319.1	22.20	21.90	22.20	21.10
06/01/2016	21:07:18	319.2	22.20	21.90	22.20	21.10
06/01/2016	21:07:18	319.4	22.20	21.90	22.30	21.10
06/01/2016	21:07:19	319.7	22.20	21.90	22.30	21.10
06/01/2016	21:07:19	319.8	22.20	21.90	22.30	21.10
06/01/2016	21:07:19	320.0	22.20	21.90	22.20	21.10
06/01/2016	21:07:19	320.2	22.20	21.90	22.20	21.10
06/01/2016	21:07:19	320.4	22.20	21.90	22.20	21.10
06/01/2016	21:07:19	320.6	22.20	21.90	22.20	21.10
06/01/2016	21:07:20	320.8	22.20	21.90	22.30	21.00
06/01/2016	21:07:20	321.0	22.10	21.90	22.30	21.00
06/01/2016	21:07:20	321.2	22.10	21.90	22.30	21.00
06/01/2016	21:07:20	321.4	22.10	21.80	22.20	21.00
06/01/2016	21:07:21	321.6	22.20	21.80	22.20	21.00
06/01/2016	21:07:21	321.8	22.20	21.70	22.20	21.00
06/01/2016	21:07:21	322.0	22.20	21.70	22.20	21.00
06/01/2016	21:07:21	322.2	22.20	21.70	22.20	21.00
06/01/2016	21:07:21	322.4	22.20	21.80	22.20	21.00
06/01/2016	21:07:22	322.6	22.20	21.80	22.20	21.00
06/01/2016	21:07:22	322.8	22.20	21.80	22.20	21.00
06/01/2016	21:07:22	323.0	22.20	21.80	22.20	21.00
06/01/2016	21:07:22	323.2	22.20	21.80	22.30	21.00
06/01/2016	21:07:22	323.4	22.20	21.80	22.30	21.00
06/01/2016	21:07:23	323.6	22.20	21.80	22.30	21.10
06/01/2016	21:07:23	323.9	22.20	21.70	22.30	21.10
06/01/2016	21:07:23	324.0	22.20	21.70	22.30	21.10
06/01/2016	21:07:23	324.2	22.20	21.70	22.30	21.10
06/01/2016	21:07:23	324.4	22.20	21.70	22.30	21.10
06/01/2016	21:07:24	324.6	22.20	21.70	22.30	21.10
06/01/2016	21:07:24	324.8	22.20	21.70	22.30	21.10
06/01/2016	21:07:24	325.0	22.20	21.70	22.30	21.10
06/01/2016	21:07:24	325.2	22.20	21.90	22.20	21.10
06/01/2016	21:07:24	325.4	22.20	21.90	22.20	21.10
06/01/2016	21:07:25	325.7	22.20	21.90	22.20	21.10
06/01/2016	21:07:25	325.8	22.20	21.90	22.20	21.10
06/01/2016	21:07:25	326.0	22.20	22.00	22.20	21.10
06/01/2016	21:07:25	326.2	22.20	22.00	22.20	21.10
06/01/2016	21:07:25	326.4	22.20	21.70	22.20	21.10
06/01/2016	21:07:26	326.7	22.20	21.70	22.30	21.10
06/01/2016	21:07:26	326.8	22.20	21.70	22.30	21.10
06/01/2016	21:07:26	327.0	22.20	21.70	22.30	21.10
06/01/2016	21:07:26	327.2	22.20	22.00	22.20	21.10
06/01/2016	21:07:26	327.4	22.20	22.00	22.20	21.10
06/01/2016	21:07:26	327.6	22.20	22.00	22.20	21.10
06/01/2016	21:07:27	327.8	22.20	21.70	22.20	21.10
06/01/2016	21:07:27	328.0	22.20	21.70	22.20	21.10
06/01/2016	21:07:27	328.2	22.20	21.70	22.20	21.10
06/01/2016	21:07:27	328.5	22.20	21.70	22.20	21.10
06/01/2016	21:07:28	328.6	22.20	21.70	22.20	21.10
06/01/2016	21:07:28	328.8	22.20	21.70	22.20	21.10
06/01/2016	21:07:28	329.0	22.20	21.70	22.20	21.10
06/01/2016	21:07:28	329.2	22.10	21.90	22.30	21.10
06/01/2016	21:07:28	329.4	22.10	21.90	22.30	21.10
06/01/2016	21:07:29	329.6	22.20	21.90	22.30	21.10
06/01/2016	21:07:29	329.8	22.20	21.90	22.30	21.10
06/01/2016	21:07:29	330.0	22.20	21.90	22.20	21.10
06/01/2016	21:07:29	330.3	22.00	21.90	22.20	21.10
06/01/2016	21:07:29	330.4	22.00	21.80	22.20	21.10
06/01/2016	21:07:30	330.7	22.00	21.80	22.20	21.10
06/01/2016	21:07:30	330.8	22.00	21.80	22.20	21.10
06/01/2016	21:07:30	331.0	22.20	21.70	22.20	21.10
06/01/2016	21:07:30	331.2	22.20	21.70	22.20	21.10
06/01/2016	21:07:30	331.4	22.20	21.70	22.30	21.00
06/01/2016	21:07:31	331.6	22.20	21.70	22.30	21.00
06/01/2016	21:07:31	331.8	22.20	21.70	22.30	21.00
06/01/2016	21:07:31	332.0	22.20	21.70	22.30	21.10
06/01/2016	21:07:31	332.2	22.20	21.70	22.30	21.10
06/01/2016	21:07:31	332.4	22.20	21.80	22.30	21.10
06/01/2016	21:07:32	332.6	22.20	21.80	22.30	21.10
06/01/2016	21:07:32	332.8	22.20	21.80	22.30	21.00
06/01/2016	21:07:32	333.0	22.30	22.00	22.30	21.00
06/01/2016	21:07:32	333.2	22.30	22.00	22.30	21.00
06/01/2016	21:07:32	333.4	22.30	22.00	22.30	21.00
06/01/2016	21:07:33	333.6	22.10	22.00	22.30	21.00
06/01/2016	21:07:33	333.8	22.10	22.00	22.30	21.00
06/01/2016	21:07:33	334.0	22.10	22.00	22.30	21.00
06/01/2016	21:07:33	334.2	22.20	22.00	22.30	21.10
06/01/2016	21:07:33	334.5	22.20	21.80	22.30	21.10
06/01/2016	21:07:34	334.6	22.20	21.80	22.20	21.10
06/01/2016	21:07:34	334.8	22.20	21.80	22.20	21.10
06/01/2016	21:07:34	335.0	22.20	22.00	22.20	21.10
06/01/2016	21:07:34	335.2	22.20	22.00	22.30	21.10
06/01/2016	21:07:34	335.4	22.20	22.00	22.30	21.10
06/01/2016	21:07:34	335.6	22.20	22.00	22.30	21.10
06/01/2016	21:07:35	335.8	22.20	22.00	22.30	21.10
06/01/2016	21:07:35	336.0	22.20	22.00	22.30	21.00
06/01/2016	21:07:35	336.3	22.20	22.00	22.30	21.00
06/01/2016	21:07:35	336.4	22.20	22.00	22.30	21.00
06/01/2016	21:07:36	336.6	22.20	22.00	22.30	21.00
06/01/2016	21:07:36	336.8	22.20	22.00	22.30	21.00
06/01/2016	21:07:36	337.0	22.20	21.80	22.30	21.00
06/01/2016	21:07:36	337.3	22.20	21.80	22.30	21.00
06/01/2016	21:07:36	337.4	22.20	21.80	22.30	20.90
06/01/2016	21:07:37	337.6	22.20	21.80	22.30	20.90
06/01/2016	21:07:37	337.8	22.20	22.00	22.20	20.90
06/01/2016	21:07:37	338.0	22.20	22.00	22.20	21.00
06/01/2016	21:07:37	338.2	22.20	22.00	22.20	21.00
06/01/2016	21:07:37	338.4	22.30	21.70	22.30	21.00
06/01/2016	21:07:37	338.6	22.30	21.70	22.30	21.00
06/01/2016	21:07:38	338.8	22.20	21.70	22.30	21.00
06/01/2016	21:07:38	339.1	22.20	21.70	22.30	21.00
06/01/2016	21:07:38	339.2	22.20	21.70	22.30	21.00
06/01/2016	21:07:38	339.4	22.30	21.70	22.30	21.00
06/01/2016	21:07:38	339.6	22.30	21.70	22.30	21.00
06/01/2016	21:07:39	339.8	22.30	22.00	22.30	21.00
06/01/2016	21:07:39	340.0	22.30	22.00	22.30	21.00
06/01/2016	21:07:39	340.2	22.30	22.00	22.30	21.00
06/01/2016	21:07:39	340.4	22.30	21.90	22.30	21.00
06/01/2016	21:07:39	340.6	22.30	21.90	22.30	21.00
06/01/2016	21:07:40	340.8	22.30	21.90	22.30	21.00
06/01/2016	21:07:40	341.0	22.30	21.90	22.30	21.00
06/01/2016	21:07:40	341.3	22.30	22.00	22.30	21.00
06/01/2016	21:07:40	341.4	22.30	22.00	22.30	21.00
06/01/2016	21:07:41	341.6	22.20	21.90	22.30	21.00
06/01/2016	21:07:41	341.9	22.20	21.90	22.30	21.00
06/01/2016	21:07:41	342.0	22.20	21.90	22.30	21.00
06/01/2016	21:07:41	342.2	22.30	21.90	22.30	21.00
06/01/2016	21:07:41	342.4	22.30	21.90	22.30	21.00
06/01/2016	21:07:42	342.6	22.30	21.80	22.30	21.00
06/01/2016	21:07:42	342.8	22.30	21.80	22.30	21.00
06/01/2016	21:07:42	343.0	22.30	21.70	22.30	21.00
06/01/2016	21:07:42	343.2	22.30	21.70	22.30	21.00
06/01/2016	21:07:42	343.4	22.30	21.70	22.30	21.00
06/01/2016	21:07:43	343.6	22.20	21.80	22.30	21.00
06/01/2016	21:07:43	343.8	22.20	21.80	22.30	21.00
06/01/2016	21:07:43	344.0	22.20	21.80	22.30	21.10
06/01/2016	21:07:43	344.2	22.30	21.80	22.30	21.10
06/01/2016	21:07:43	344.4	22.30	21.80	22.30	21.10
06/01/2016	21:07:44	344.6	22.30	21.80	22.30	21.10
06/01/2016	21:07:44	344.8	22.30	21.80	22.30	21.10
06/01/2016	21:07:44	345.1	22.30	22.00	22.30	21.10
06/01/2016	21:07:44	345.2	22.30	22.00	22.30	21.10
06/01/2016	21:07:44	345.4	22.20	22.00	22.30	21.00
06/01/2016	21:07:45	345.6	22.20	22.00	22.30	21.00
06/01/2016	21:07:45	345.8	22.20	22.00	22.30	21.00
06/01/2016	21:07:45	346.1	22.20	22.00	22.30	21.00
06/01/2016	21:07:45	346.2	22.30	22.00	22.30	21.00
06/01/2016	21:07:45	346.4	22.30	22.00	22.30	21.00
06/01/2016	21:07:46	346.6	22.30	22.00	22.30	21.00
06/01/2016	21:07:46	346.8	22.30	22.00	22.30	21.00
06/01/2016	21:07:46	347.0	22.30	22.00	22.30	21.00
06/01/2016	21:07:46	347.2	22.30	22.00	22.40	21.00
06/01/2016	21:07:46	347.4	22.30	22.00	22.40	21.00
06/01/2016	21:07:47	347.6	22.30	21.80	22.40	21.00
06/01/2016	21:07:47	347.9	22.30	21.80	22.30	21.00
06/01/2016	21:07:47	348.0	22.30	21.80	22.30	21.00
06/01/2016	21:07:47	348.2	22.30	22.00	22.30	21.00
06/01/2016	21:07:47	348.4	22.30	22.00	22.30	21.00
06/01/2016	21:07:48	348.6	22.30	22.00	22.30	21.00
06/01/2016	21:07:48	348.8	22.30	22.00	22.30	21.00
06/01/2016	21:07:48	349.0	22.20	21.80	22.30	21.00
06/01/2016	21:07:48	349.2	22.20	21.80	22.30	21.00
06/01/2016	21:07:48	349.4	22.30	21.80	22.30	21.00
06/01/2016	21:07:49	349.7	22.30	21.80	22.30	21.00
06/01/2016	21:07:49	349.8	22.30	21.80	22.30	21.00
06/01/2016	21:07:49	350.0	22.30	21.80	22.30	20.90
06/01/2016	21:07:49	350.2	22.30	21.80	22.30	20.90
06/01/2016	21:07:49	350.4	22.30	21.70	22.30	20.90
06/01/2016	21:07:50	350.7	22.30	21.70	22.30	20.90
06/01/2016	21:07:50	350.8	22.00	21.70	22.30	20.90
06/01/2016	21:07:50	351.0	22.00	22.00	22.30	20.90
06/01/2016	21:07:50	351.2	22.00	22.00	22.30	20.90
06/01/2016	21:07:50	351.4	22.30	22.00	22.30	21.00
06/01/2016	21:07:50	351.6	22.30	22.00	22.30	21.00
06/01/2016	21:07:51	351.8	22.30	21.80	22.30	21.00
06/01/2016	21:07:51	352.0	22.30	21.80	22.30	21.00
06/01/2016	21:07:51	352.2	22.30	21.80	22.30	21.00
06/01/2016	21:07:51	352.4	22.30	21.80	22.30	21.00
06/01/2016	21:07:52	352.6	22.30	21.80	22.30	20.90
06/01/2016	21:07:52	352.9	22.30	21.80	22.30	20.90
06/01/2016	21:07:52	353.0	22.30	21.80	22.30	20.90
06/01/2016	21:07:52	353.2	22.30	21.80	22.30	21.00
06/01/2016	21:07:52	353.4	22.30	21.80	22.30	21.00
06/01/2016	21:07:53	353.6	22.30	21.90	22.30	21.00
06/01/2016	21:07:53	353.8	22.30	21.90	22.40	21.00
06/01/2016	21:07:53	354.0	22.30	21.90	22.40	21.00
06/01/2016	21:07:53	354.2	22.20	21.90	22.40	21.00
06/01/2016	21:07:53	354.4	22.20	21.90	22.30	21.00
06/01/2016	21:07:54	354.6	22.20	21.90	22.30	21.00
06/01/2016	21:07:54	354.8	22.30	21.90	22.30	21.00
06/01/2016	21:07:54	355.0	22.30	21.80	22.30	21.00
06/01/2016	21:07:54	355.2	22.30	21.80	22.40	21.10
06/01/2016	21:07:54	355.4	22.30	21.80	22.40	21.10
06/01/2016	21:07:55	355.6	22.30	22.00	22.40	21.10
06/01/2016	21:07:55	355.8	22.30	22.00	22.40	21.10
06/01/2016	21:07:55	356.0	22.30	22.00	22.40	21.00
06/01/2016	21:07:55	356.2	22.30	22.00	22.40	21.00
06/01/2016	21:07:55	356.4	22.30	21.80	22.40	21.00
06/01/2016	21:07:56	356.7	22.30	21.80	22.40	21.10
06/01/2016	21:07:56	356.8	22.30	21.80	22.40	21.10
06/01/2016	21:07:56	357.0	22.30	21.80	22.30	21.10
06/01/2016	21:07:56	357.2	22.30	21.80	22.30	21.00
06/01/2016	21:07:56	357.4	22.30	21.80	22.30	21.00
06/01/2016	21:07:56	357.6	22.30	21.80	22.30	21.00
06/01/2016	21:07:57	357.8	22.30	22.10	22.40	21.00
06/01/2016	21:07:57	358.0	22.30	22.10	22.40	21.10
06/01/2016	21:07:57	358.2	22.30	21.80	22.40	21.10
06/01/2016	21:07:57	358.5	22.30	21.80	22.40	21.10
06/01/2016	21:07:57	358.6	22.30	21.80	22.40	21.10
06/01/2016	21:07:58	358.8	22.30	22.00	22.40	21.00
06/01/2016	21:07:58	359.0	22.30	22.00	22.40	21.00
06/01/2016	21:07:58	359.2	22.30	22.00	22.40	21.10
06/01/2016	21:07:58	359.5	22.30	22.00	22.40	21.10
06/01/2016	21:07:59	359.6	22.30	21.80	22.40	21.10
06/01/2016	21:07:59	359.8	22.30	21.80	22.30	21.10
06/01/2016	21:07:59	360.0	22.30	21.80	22.30	21.10
06/01/2016	21:07:59	360.3	22.30	21.80	22.30	21.10
06/01/2016	21:07:59	360.4	22.30	21.80	22.30	21.10
06/01/2016	21:08:00	360.6	22.30	21.80	22.40	21.10
06/01/2016	21:08:00	360.8	22.30	21.80	22.40	21.10
06/01/2016	21:08:00	361.0	22.30	22.00	22.40	21.10
06/01/2016	21:08:00	361.3	22.30	22.00	22.40	21.10
06/01/2016	21:08:00	361.4	22.30	22.00	22.40	21.10
06/01/2016	21:08:01	361.6	22.30	22.00	22.40	21.10
06/01/2016	21:08:01	361.8	22.30	22.00	22.40	21.10
06/01/2016	21:08:01	362.0	22.30	22.00	22.40	21.00
06/01/2016	21:08:01	362.2	22.30	22.00	22.40	21.00
06/01/2016	21:08:01	362.4	22.30	22.00	22.30	21.00
06/01/2016	21:08:02	362.6	22.30	22.00	22.30	21.10
06/01/2016	21:08:02	362.8	22.30	22.00	22.30	21.10
06/01/2016	21:08:02	363.0	22.30	22.10	22.40	21.10
06/01/2016	21:08:02	363.2	22.30	22.10	22.40	21.10
06/01/2016	21:08:02	363.4	22.30	22.10	22.40	21.10
06/01/2016	21:08:03	363.6	22.30	22.00	22.40	21.10
06/01/2016	21:08:03	363.8	22.30	22.00	22.40	21.10
06/01/2016	21:08:03	364.0	22.30	22.00	22.40	21.10
06/01/2016	21:08:03	364.2	22.30	22.00	22.40	21.10
06/01/2016	21:08:03	364.5	22.30	22.00	22.30	21.10
06/01/2016	21:08:03	364.6	22.30	22.00	22.30	21.10
06/01/2016	21:08:04	364.8	22.30	22.00	22.30	21.10
06/01/2016	21:08:04	365.0	22.30	22.00	22.30	21.10
06/01/2016	21:08:04	365.2	22.30	22.00	22.40	21.10
06/01/2016	21:08:04	365.4	22.30	22.00	22.40	21.10
06/01/2016	21:08:04	365.6	22.30	21.90	22.40	21.10
06/01/2016	21:08:05	365.8	22.30	21.90	22.40	21.00
06/01/2016	21:08:05	366.0	22.30	21.90	22.40	21.00
06/01/2016	21:08:05	366.2	22.30	22.10	22.40	21.00
06/01/2016	21:08:05	366.4	22.30	22.10	22.30	21.00
06/01/2016	21:08:05	366.6	22.30	22.10	22.30	21.00
06/01/2016	21:08:06	366.8	22.30	22.10	22.30	21.00
06/01/2016	21:08:06	367.0	22.30	22.10	22.30	21.00
06/01/2016	21:08:06	367.3	22.30	22.10	22.30	21.10
06/01/2016	21:08:06	367.4	22.30	22.10	22.30	21.10
06/01/2016	21:08:07	367.6	22.30	21.90	22.40	21.10
06/01/2016	21:08:07	367.8	22.30	21.90	22.40	21.00
06/01/2016	21:08:07	368.0	22.30	21.90	22.40	21.00
06/01/2016	21:08:07	368.3	22.30	22.00	22.40	21.00
06/01/2016	21:08:07	368.4	22.30	22.00	22.40	21.00
06/01/2016	21:08:07	368.6	22.30	22.00	22.40	21.10
06/01/2016	21:08:08	368.8	22.30	21.80	22.40	21.10
06/01/2016	21:08:08	369.1	22.30	21.80	22.40	21.10
06/01/2016	21:08:08	369.2	22.30	21.80	22.40	21.10
06/01/2016	21:08:08	369.4	22.30	22.10	22.40	21.10
06/01/2016	21:08:08	369.6	22.30	22.10	22.40	21.10
06/01/2016	21:08:09	369.8	22.30	22.10	22.40	21.10
06/01/2016	21:08:09	370.1	22.30	22.10	22.40	21.10
06/01/2016	21:08:09	370.2	22.30	22.10	22.40	21.10
06/01/2016	21:08:09	370.4	22.30	22.10	22.30	21.10
06/01/2016	21:08:10	370.6	22.30	22.10	22.30	21.10
06/01/2016	21:08:10	370.8	22.30	21.90	22.30	21.10
06/01/2016	21:08:10	371.0	22.30	21.90	22.30	21.10
06/01/2016	21:08:10	371.3	22.30	21.90	22.40	21.00
06/01/2016	21:08:10	371.4	22.30	21.90	22.40	21.00
06/01/2016	21:08:11	371.6	22.30	22.10	22.40	21.00
06/01/2016	21:08:11	371.9	22.30	22.10	22.40	21.10
06/01/2016	21:08:11	372.0	22.30	22.10	22.40	21.10
06/01/2016	21:08:11	372.2	22.30	22.10	22.40	21.10
06/01/2016	21:08:11	372.4	22.30	22.10	22.40	21.10
06/01/2016	21:08:12	372.6	22.30	22.10	22.40	21.10
06/01/2016	21:08:12	372.8	22.30	22.10	22.40	21.10
06/01/2016	21:08:12	373.0	22.30	22.10	22.40	21.10
06/01/2016	21:08:12	373.2	22.30	22.10	22.40	21.10
06/01/2016	21:08:12	373.4	22.30	22.10	22.40	21.10
06/01/2016	21:08:13	373.6	22.30	22.10	22.40	21.10
06/01/2016	21:08:13	373.8	22.30	22.10	22.40	21.10
06/01/2016	21:08:13	374.0	22.30	22.10	22.40	21.10
06/01/2016	21:08:13	374.2	22.30	22.00	22.40	21.10
06/01/2016	21:08:13	374.4	22.30	22.00	22.40	21.10
06/01/2016	21:08:14	374.6	22.30	22.00	22.40	21.10
06/01/2016	21:08:14	374.8	22.30	22.10	22.40	21.10
06/01/2016	21:08:14	375.0	22.30	22.10	22.40	21.10
06/01/2016	21:08:14	375.2	22.30	22.10	22.40	21.10
06/01/2016	21:08:14	375.4	22.30	21.90	22.40	21.10
06/01/2016	21:08:14	375.6	22.30	21.90	22.40	21.10
06/01/2016	21:08:15	375.8	22.30	21.90	22.40	21.10
06/01/2016	21:08:15	376.1	22.30	21.90	22.40	21.10
06/01/2016	21:08:15	376.2	22.30	22.00	22.40	21.10
06/01/2016	21:08:15	376.4	22.30	22.00	22.40	21.10
06/01/2016	21:08:16	376.6	22.30	22.00	22.40	21.10
06/01/2016	21:08:16	376.8	22.30	21.90	22.40	21.10
06/01/2016	21:08:16	377.0	22.30	21.90	22.40	21.10
06/01/2016	21:08:16	377.2	22.30	21.90	22.40	21.10
06/01/2016	21:08:16	377.4	22.30	21.90	22.40	21.10
06/01/2016	21:08:17	377.6	22.30	21.90	22.40	21.10
06/01/2016	21:08:17	377.9	22.30	21.90	22.40	21.10
06/01/2016	21:08:17	378.0	22.30	21.90	22.40	21.10
06/01/2016	21:08:17	378.2	22.40	22.10	22.40	21.10
06/01/2016	21:08:17	378.4	22.40	22.10	22.40	21.10
06/01/2016	21:08:18	378.6	22.40	22.10	22.40	21.10
06/01/2016	21:08:18	378.9	22.40	21.90	22.40	21.10
06/01/2016	21:08:18	379.0	22.40	21.90	22.40	21.10
06/01/2016	21:08:18	379.2	22.40	21.90	22.40	21.10
06/01/2016	21:08:18	379.4	22.30	22.10	22.40	21.10
06/01/2016	21:08:19	379.7	22.30	22.10	22.40	21.10
06/01/2016	21:08:19	379.8	22.30	22.10	22.40	21.10
06/01/2016	21:08:19	380.0	22.30	22.10	22.40	21.10
06/01/2016	21:08:19	380.2	22.30	22.10	22.40	21.10
06/01/2016	21:08:19	380.4	22.30	22.10	22.40	21.10
06/01/2016	21:08:20	380.7	22.30	22.10	22.40	21.10
06/01/2016	21:08:20	380.8	22.30	22.10	22.40	21.10
06/01/2016	21:08:20	381.0	22.30	22.10	22.40	21.10
06/01/2016	21:08:20	381.2	22.30	22.10	22.40	21.10
06/01/2016	21:08:20	381.4	22.30	22.10	22.40	21.10
06/01/2016	21:08:20	381.6	22.30	22.10	22.40	21.10
06/01/2016	21:08:21	381.9	22.30	22.10	22.40	21.10
06/01/2016	21:08:21	382.0	22.30	22.10	22.40	21.10
06/01/2016	21:08:21	382.2	22.30	22.10	22.40	21.10
06/01/2016	21:08:21	382.5	22.30	22.10	22.40	21.10
06/01/2016	21:08:22	382.6	22.30	22.10	22.40	21.10
06/01/2016	21:08:22	382.9	22.30	22.10	22.40	21.10
06/01/2016	21:08:22	383.0	22.30	22.10	22.40	21.10
06/01/2016	21:08:22	383.2	22.30	22.10	22.40	21.10
06/01/2016	21:08:22	383.4	22.30	22.10	22.40	21.10
06/01/2016	21:08:23	383.6	22.30	21.90	22.40	21.10
06/01/2016	21:08:23	383.8	22.30	21.90	22.40	21.00
06/01/2016	21:08:23	384.0	22.30	21.90	22.40	21.00
06/01/2016	21:08:23	384.2	22.30	22.10	22.40	21.00
06/01/2016	21:08:23	384.4	22.30	22.10	22.40	21.00
06/01/2016	21:08:24	384.6	22.40	22.10	22.40	21.00
06/01/2016	21:08:24	384.8	22.40	21.90	22.40	21.00
06/01/2016	21:08:24	385.0	22.40	21.90	22.40	21.00
06/01/2016	21:08:24	385.2	22.30	21.90	22.40	21.10
06/01/2016	21:08:24	385.4	22.30	21.90	22.40	21.10
06/01/2016	21:08:25	385.6	22.30	21.90	22.40	21.10
06/01/2016	21:08:25	385.8	22.30	21.90	22.40	21.10
06/01/2016	21:08:25	386.0	22.40	22.10	22.40	21.10
06/01/2016	21:08:25	386.2	22.40	22.10	22.40	21.10
06/01/2016	21:08:25	386.4	22.40	22.10	22.40	21.00
06/01/2016	21:08:26	386.7	22.40	22.10	22.40	21.00
06/01/2016	21:08:26	386.8	22.40	22.10	22.40	21.00
06/01/2016	21:08:26	387.0	22.40	22.10	22.40	21.10
06/01/2016	21:08:26	387.2	22.30	22.10	22.40	21.10
06/01/2016	21:08:26	387.4	22.30	22.10	22.40	21.10
06/01/2016	21:08:26	387.6	22.30	22.10	22.40	21.10
06/01/2016	21:08:27	387.8	22.30	22.10	22.40	21.10
06/01/2016	21:08:27	388.0	22.40	22.10	22.40	21.10
06/01/2016	21:08:27	388.2	22.40	22.10	22.40	21.10
06/01/2016	21:08:27	388.5	22.40	22.10	22.40	21.10
06/01/2016	21:08:27	388.6	22.40	22.10	22.40	21.10
06/01/2016	21:08:28	388.8	22.40	22.10	22.50	21.10
06/01/2016	21:08:28	389.0	22.40	22.10	22.50	21.10
06/01/2016	21:08:28	389.2	22.40	22.10	22.50	21.10
06/01/2016	21:08:28	389.5	22.40	22.10	22.50	21.10
06/01/2016	21:08:29	389.6	22.40	22.10	22.40	21.10
06/01/2016	21:08:29	389.8	22.40	22.10	22.40	21.10
06/01/2016	21:08:29	390.0	22.30	22.10	22.40	21.10
06/01/2016	21:08:29	390.3	22.30	22.10	22.40	21.10
06/01/2016	21:08:29	390.4	22.30	22.10	22.40	21.10
06/01/2016	21:08:30	390.6	22.40	22.10	22.40	21.10
06/01/2016	21:08:30	390.8	22.40	22.10	22.40	21.10
06/01/2016	21:08:30	391.0	22.40	22.10	22.50	21.10
06/01/2016	21:08:30	391.3	22.30	22.10	22.50	21.10
06/01/2016	21:08:30	391.4	22.30	21.90	22.50	21.10
06/01/2016	21:08:31	391.6	22.30	21.90	22.50	21.10
06/01/2016	21:08:31	391.8	22.30	21.90	22.50	21.10
06/01/2016	21:08:31	392.0	22.40	22.10	22.50	21.10
06/01/2016	21:08:31	392.2	22.40	22.10	22.50	21.10
06/01/2016	21:08:31	392.4	22.40	22.10	22.40	21.10
06/01/2016	21:08:32	392.6	22.40	22.10	22.40	21.10
06/01/2016	21:08:32	392.8	22.40	22.10	22.40	21.10
06/01/2016	21:08:32	393.0	22.40	22.10	22.50	21.10
06/01/2016	21:08:32	393.2	22.30	22.10	22.50	21.10
06/01/2016	21:08:33	393.5	22.30	22.10	22.40	21.10
06/01/2016	21:08:33	393.6	22.30	22.10	22.40	21.10
06/01/2016	21:08:33	393.8	22.10	22.10	22.40	21.10
06/01/2016	21:08:33	394.0	22.10	22.10	22.40	21.10
06/01/2016	21:08:33	394.2	22.10	22.10	22.40	21.10
06/01/2016	21:08:33	394.4	22.10	22.10	22.40	21.10
06/01/2016	21:08:33	394.6	22.10	22.10	22.40	21.10
06/01/2016	21:08:34	394.8	22.40	21.90	22.40	21.10
06/01/2016	21:08:34	395.0	22.40	21.90	22.40	21.20
06/01/2016	21:08:34	395.2	22.40	21.90	22.40	21.20
06/01/2016	21:08:34	395.4	22.40	22.20	22.40	21.20
06/01/2016	21:08:34	395.6	22.40	22.20	22.40	21.20
06/01/2016	21:08:35	395.8	22.40	22.20	22.40	21.10
06/01/2016	21:08:35	396.0	22.40	22.20	22.40	21.10
06/01/2016	21:08:35	396.2	22.40	22.20	22.50	21.10
06/01/2016	21:08:35	396.4	22.40	22.20	22.50	21.10
06/01/2016	21:08:36	396.6	22.40	22.20	22.50	21.10
06/01/2016	21:08:36	396.8	22.40	22.20	22.50	21.10
06/01/2016	21:08:36	397.0	22.40	22.20	22.40	21.10
06/01/2016	21:08:36	397.3	22.50	22.20	22.40	21.10
06/01/2016	21:08:36	397.4	22.50	22.10	22.40	21.10
06/01/2016	21:08:37	397.6	22.50	22.10	22.50	21.10
06/01/2016	21:08:37	397.8	22.40	22.10	22.50	21.10
06/01/2016	21:08:37	398.0	22.40	22.10	22.50	21.10
06/01/2016	21:08:37	398.2	22.40	22.10	22.50	21.10
06/01/2016	21:08:37	398.4	22.40	22.10	22.50	21.10
06/01/2016	21:08:37	398.6	22.40	22.10	22.50	21.10
06/01/2016	21:08:38	398.8	22.40	22.10	22.50	21.10
[truncated: 4,485 more rows]
