# Supplementary material for: Safety of intrauterine devices in MRI
Source: PLoS One. 2018 Oct 9;13(10):e0204220. doi: 10.1371/journal.pone.0204220 (PMC6177157; doi:10.1371/journal.pone.0204220)
Supplement: S1 File — (ZIP) [file pone.0204220.s001.zip › rf_heating/spir_15_left_01.tem]

Qualitrol Corporation
Instrument(serial):		1(RFX637A)	1(RFX637A)	1(RFX637A)	1(RFX637A)
Channel name:			1:	2:	3:	4:
Channel # :			1	2	3	4
dd/mm/yyyy	hh:mm:ss
06/01/2016	19:36:30	0.0	20.90	21.00	21.00	21.00
06/01/2016	19:36:30	0.2	20.90	21.00	21.00	21.00
06/01/2016	19:36:31	0.4	20.90	21.00	21.00	21.00
06/01/2016	19:36:31	0.6	20.90	21.00	21.00	21.00
06/01/2016	19:36:31	0.8	20.90	21.00	21.00	21.00
06/01/2016	19:36:31	1.0	21.00	21.00	21.10	21.00
06/01/2016	19:36:32	1.2	21.00	21.00	21.10	21.00
06/01/2016	19:36:32	1.4	21.00	21.00	21.10	21.00
06/01/2016	19:36:32	1.6	21.00	21.00	21.10	21.00
06/01/2016	19:36:32	1.8	21.00	21.00	21.00	21.00
06/01/2016	19:36:32	2.0	20.90	21.00	21.00	21.00
06/01/2016	19:36:33	2.2	20.90	21.00	21.00	21.00
06/01/2016	19:36:33	2.4	20.90	21.00	21.00	21.00
06/01/2016	19:36:33	2.6	20.90	21.00	21.00	21.00
06/01/2016	19:36:33	2.8	21.00	20.90	21.00	21.00
06/01/2016	19:36:33	3.0	21.00	20.90	21.00	21.00
06/01/2016	19:36:34	3.2	21.00	20.90	21.00	21.00
06/01/2016	19:36:34	3.5	21.00	20.90	21.00	21.00
06/01/2016	19:36:34	3.6	21.00	21.00	21.00	21.00
06/01/2016	19:36:34	3.8	21.00	21.00	21.00	21.00
06/01/2016	19:36:34	4.0	21.00	21.00	21.00	21.00
06/01/2016	19:36:35	4.2	21.00	21.00	21.00	21.00
06/01/2016	19:36:35	4.4	21.00	21.00	21.00	21.00
06/01/2016	19:36:35	4.6	21.00	21.00	21.00	21.00
06/01/2016	19:36:35	4.8	20.90	21.00	21.00	21.00
06/01/2016	19:36:35	5.0	20.90	21.00	21.00	21.00
06/01/2016	19:36:36	5.2	20.90	21.00	21.00	21.00
06/01/2016	19:36:36	5.4	20.90	21.00	21.00	21.00
06/01/2016	19:36:36	5.6	20.90	21.00	21.10	21.00
06/01/2016	19:36:36	5.8	20.90	21.00	21.10	21.10
06/01/2016	19:36:36	6.0	21.00	21.00	21.10	21.10
06/01/2016	19:36:37	6.3	21.00	21.00	21.10	21.10
06/01/2016	19:36:37	6.4	21.00	21.00	21.00	21.10
06/01/2016	19:36:37	6.6	20.90	21.00	21.00	21.00
06/01/2016	19:36:37	6.8	20.90	21.00	21.00	21.00
06/01/2016	19:36:37	7.0	20.90	21.00	21.10	21.00
06/01/2016	19:36:37	7.2	20.90	21.00	21.10	21.00
06/01/2016	19:36:38	7.4	21.00	21.00	21.10	21.00
06/01/2016	19:36:38	7.6	21.00	21.00	21.10	21.00
06/01/2016	19:36:38	7.8	21.00	21.00	21.00	21.00
06/01/2016	19:36:38	8.1	21.00	21.00	21.00	21.00
06/01/2016	19:36:38	8.2	21.00	21.00	21.00	21.00
06/01/2016	19:36:39	8.4	21.00	20.90	21.00	21.00
06/01/2016	19:36:39	8.6	21.00	20.90	21.00	21.00
06/01/2016	19:36:39	8.8	21.00	21.00	21.00	21.00
06/01/2016	19:36:39	9.1	21.00	21.00	20.90	21.00
06/01/2016	19:36:40	9.2	21.00	21.00	20.90	21.00
06/01/2016	19:36:40	9.4	21.00	21.00	20.90	21.00
06/01/2016	19:36:40	9.6	21.00	20.90	21.00	21.00
06/01/2016	19:36:40	9.8	21.00	20.90	21.00	21.00
06/01/2016	19:36:40	10.0	21.00	20.90	21.00	21.00
06/01/2016	19:36:41	10.3	21.00	21.00	21.10	21.00
06/01/2016	19:36:41	10.4	21.00	21.00	21.10	21.00
06/01/2016	19:36:41	10.6	21.00	21.00	21.10	21.00
06/01/2016	19:36:41	10.9	21.00	20.90	21.10	21.00
06/01/2016	19:36:41	11.0	21.00	20.90	21.00	21.00
06/01/2016	19:36:42	11.2	21.00	20.90	21.00	21.00
06/01/2016	19:36:42	11.4	21.00	20.90	21.00	21.00
06/01/2016	19:36:42	11.6	21.00	21.00	21.00	21.00
06/01/2016	19:36:42	11.8	21.00	21.00	21.00	21.00
06/01/2016	19:36:42	12.0	20.90	21.00	21.00	21.00
06/01/2016	19:36:43	12.2	20.90	21.00	21.00	21.00
06/01/2016	19:36:43	12.4	20.90	21.00	21.00	21.00
06/01/2016	19:36:43	12.6	20.90	21.00	20.90	21.00
06/01/2016	19:36:43	12.8	20.90	21.00	20.90	21.00
06/01/2016	19:36:43	13.0	20.90	21.00	21.00	21.00
06/01/2016	19:36:43	13.2	20.90	21.00	21.00	21.00
06/01/2016	19:36:44	13.4	20.90	21.00	21.00	21.00
06/01/2016	19:36:44	13.6	20.90	21.00	21.00	21.00
06/01/2016	19:36:44	13.8	20.90	21.00	21.00	21.00
06/01/2016	19:36:44	14.1	21.00	21.00	21.00	21.00
06/01/2016	19:36:44	14.2	21.00	21.00	21.00	21.00
06/01/2016	19:36:45	14.4	21.00	21.00	21.00	21.00
06/01/2016	19:36:45	14.6	21.00	21.00	21.00	21.00
06/01/2016	19:36:45	14.8	20.90	21.00	21.00	21.00
06/01/2016	19:36:45	15.1	20.90	21.00	21.00	21.00
06/01/2016	19:36:45	15.2	20.90	21.00	21.00	21.00
06/01/2016	19:36:46	15.4	20.90	21.00	21.00	21.00
06/01/2016	19:36:46	15.6	20.90	21.00	21.00	21.00
06/01/2016	19:36:46	15.8	20.90	21.00	21.00	21.00
06/01/2016	19:36:46	16.0	20.90	21.00	21.00	21.00
06/01/2016	19:36:46	16.2	20.90	21.00	21.00	21.00
06/01/2016	19:36:47	16.4	20.90	21.00	21.10	21.00
06/01/2016	19:36:47	16.6	20.90	21.00	21.10	21.00
06/01/2016	19:36:47	16.8	20.90	21.00	21.10	21.00
06/01/2016	19:36:47	17.0	20.90	21.00	21.00	21.00
06/01/2016	19:36:47	17.2	20.90	21.00	21.00	21.00
06/01/2016	19:36:48	17.4	21.00	21.00	21.00	21.00
06/01/2016	19:36:48	17.6	21.00	21.00	21.00	21.00
06/01/2016	19:36:48	17.9	21.00	21.00	21.00	21.00
06/01/2016	19:36:48	18.0	21.00	21.00	21.00	21.00
06/01/2016	19:36:49	18.2	21.00	21.00	21.00	21.00
06/01/2016	19:36:49	18.4	21.00	21.00	21.00	21.00
06/01/2016	19:36:49	18.6	21.00	21.00	21.00	21.00
06/01/2016	19:36:49	18.9	21.00	21.00	21.00	21.00
06/01/2016	19:36:49	19.0	21.00	21.00	21.10	21.00
06/01/2016	19:36:49	19.2	21.00	21.00	21.10	21.00
06/01/2016	19:36:50	19.4	21.00	21.00	21.10	21.00
06/01/2016	19:36:50	19.6	21.00	21.00	21.10	21.00
06/01/2016	19:36:50	19.8	21.00	21.00	21.10	21.00
06/01/2016	19:36:50	20.0	21.00	20.90	21.10	21.00
06/01/2016	19:36:50	20.2	21.00	20.90	21.10	21.00
06/01/2016	19:36:51	20.4	21.00	20.90	21.00	21.00
06/01/2016	19:36:51	20.7	21.00	20.90	21.00	21.00
06/01/2016	19:36:51	20.8	21.00	21.00	21.00	21.00
06/01/2016	19:36:51	21.0	21.00	21.00	21.00	21.00
06/01/2016	19:36:52	21.2	21.00	21.00	21.00	21.00
06/01/2016	19:36:52	21.4	21.00	21.00	21.00	21.00
06/01/2016	19:36:52	21.7	21.00	21.00	21.00	21.00
06/01/2016	19:36:52	21.8	21.00	21.00	21.00	21.00
06/01/2016	19:36:52	22.0	20.90	21.00	21.00	21.00
06/01/2016	19:36:53	22.2	20.90	21.00	21.00	21.00
06/01/2016	19:36:53	22.4	20.90	21.00	21.00	21.00
06/01/2016	19:36:53	22.6	20.90	21.00	21.00	21.00
06/01/2016	19:36:53	22.8	21.00	20.90	21.00	21.00
06/01/2016	19:36:53	23.0	21.00	20.90	21.00	21.00
06/01/2016	19:36:54	23.2	21.00	20.90	21.00	21.00
06/01/2016	19:36:54	23.5	21.00	21.00	21.00	21.00
06/01/2016	19:36:54	23.6	21.00	21.00	20.90	21.00
06/01/2016	19:36:54	23.8	21.00	21.00	20.90	21.00
06/01/2016	19:36:54	24.0	21.00	21.00	20.90	21.00
06/01/2016	19:36:55	24.2	21.00	21.00	21.10	21.00
06/01/2016	19:36:55	24.4	21.00	21.00	21.10	21.00
06/01/2016	19:36:55	24.6	21.00	21.00	21.10	21.00
06/01/2016	19:36:55	24.8	21.00	21.00	21.10	21.00
06/01/2016	19:36:55	25.0	21.00	21.00	21.10	21.00
06/01/2016	19:36:56	25.2	20.90	21.00	21.00	21.00
06/01/2016	19:36:56	25.4	20.90	21.00	21.00	21.00
06/01/2016	19:36:56	25.7	20.90	21.00	21.00	21.00
06/01/2016	19:36:56	25.8	20.90	21.00	21.00	21.00
06/01/2016	19:36:56	26.0	20.90	21.00	21.00	21.00
06/01/2016	19:36:57	26.3	20.90	21.00	21.00	21.00
06/01/2016	19:36:57	26.4	20.90	21.00	21.00	21.00
06/01/2016	19:36:57	26.6	20.90	21.00	21.00	21.00
06/01/2016	19:36:57	26.8	20.90	21.00	21.00	21.00
06/01/2016	19:36:57	27.0	20.90	20.90	21.00	21.00
06/01/2016	19:36:57	27.2	20.90	20.90	21.00	21.00
06/01/2016	19:36:58	27.4	21.00	20.90	21.00	21.00
06/01/2016	19:36:58	27.6	21.00	20.90	21.00	21.00
06/01/2016	19:36:58	27.8	21.00	20.90	21.00	21.00
06/01/2016	19:36:58	28.0	21.00	21.00	21.00	21.00
06/01/2016	19:36:59	28.2	21.00	21.00	21.00	21.00
06/01/2016	19:36:59	28.4	21.00	21.00	21.00	21.00
06/01/2016	19:36:59	28.6	20.90	21.00	21.00	21.00
06/01/2016	19:36:59	28.8	20.90	20.90	21.00	21.00
06/01/2016	19:36:59	29.0	20.90	20.90	21.00	21.00
06/01/2016	19:37:00	29.2	20.90	20.90	21.00	21.00
06/01/2016	19:37:00	29.4	20.90	21.00	21.00	21.00
06/01/2016	19:37:00	29.6	20.90	21.00	21.00	21.00
06/01/2016	19:37:00	29.8	20.90	21.00	21.00	21.00
06/01/2016	19:37:00	30.0	21.00	21.00	21.00	21.00
06/01/2016	19:37:01	30.2	21.00	21.00	21.00	21.00
06/01/2016	19:37:01	30.5	21.00	21.00	21.00	21.00
06/01/2016	19:37:01	30.6	21.00	21.00	21.00	21.00
06/01/2016	19:37:01	30.8	21.00	21.00	21.00	21.00
06/01/2016	19:37:01	31.0	21.00	21.00	21.00	21.00
06/01/2016	19:37:02	31.2	21.00	21.00	21.00	21.00
06/01/2016	19:37:02	31.4	21.00	21.00	21.00	21.00
06/01/2016	19:37:02	31.6	21.00	21.00	21.10	21.00
06/01/2016	19:37:02	31.8	21.00	21.00	21.10	21.00
06/01/2016	19:37:02	32.0	21.00	20.90	21.10	21.00
06/01/2016	19:37:03	32.2	21.00	20.90	21.00	21.00
06/01/2016	19:37:03	32.4	21.00	20.90	21.00	21.00
06/01/2016	19:37:03	32.6	21.00	21.00	21.00	21.00
06/01/2016	19:37:03	32.8	21.00	21.00	21.00	21.00
06/01/2016	19:37:03	33.0	21.00	21.00	21.10	21.10
06/01/2016	19:37:04	33.3	21.00	21.00	21.10	21.10
06/01/2016	19:37:04	33.4	21.00	21.00	21.10	21.10
06/01/2016	19:37:04	33.6	21.00	21.00	21.00	21.00
06/01/2016	19:37:04	33.8	21.00	21.00	21.00	21.00
06/01/2016	19:37:04	34.0	21.00	21.00	21.00	21.00
06/01/2016	19:37:04	34.2	21.00	21.00	21.00	21.00
06/01/2016	19:37:05	34.4	21.00	21.00	21.00	21.00
06/01/2016	19:37:05	34.6	21.00	21.00	21.00	21.00
06/01/2016	19:37:05	34.8	21.00	20.90	21.00	21.00
06/01/2016	19:37:05	35.1	21.00	20.90	21.00	21.00
06/01/2016	19:37:05	35.2	21.00	20.90	21.00	21.00
06/01/2016	19:37:06	35.4	20.90	21.00	21.00	21.00
06/01/2016	19:37:06	35.6	20.90	21.00	21.00	21.00
06/01/2016	19:37:06	35.8	20.90	21.00	21.00	21.00
06/01/2016	19:37:06	36.1	20.90	21.00	21.00	21.00
06/01/2016	19:37:07	36.2	20.90	21.00	21.00	21.00
06/01/2016	19:37:07	36.4	20.90	21.00	21.00	21.00
06/01/2016	19:37:07	36.6	20.90	21.00	21.00	21.00
06/01/2016	19:37:07	36.8	20.90	21.00	21.00	21.00
06/01/2016	19:37:07	37.0	20.90	21.00	21.00	21.00
06/01/2016	19:37:08	37.3	21.00	20.90	21.00	21.00
06/01/2016	19:37:08	37.4	21.00	20.90	21.00	21.00
06/01/2016	19:37:08	37.6	21.00	20.90	21.00	21.00
06/01/2016	19:37:08	37.9	20.90	20.90	21.00	21.00
06/01/2016	19:37:08	38.0	20.90	20.90	21.00	21.00
06/01/2016	19:37:09	38.2	20.90	20.90	21.00	21.00
06/01/2016	19:37:09	38.4	20.90	20.90	21.00	21.00
06/01/2016	19:37:09	38.6	21.00	20.90	21.00	21.00
06/01/2016	19:37:09	38.9	21.00	20.90	21.10	21.00
06/01/2016	19:37:09	39.0	21.00	20.90	21.10	21.00
06/01/2016	19:37:10	39.2	20.90	20.90	21.10	21.00
06/01/2016	19:37:10	39.4	20.90	20.90	21.10	21.00
06/01/2016	19:37:10	39.6	20.90	20.90	21.00	21.00
06/01/2016	19:37:10	39.8	20.90	20.90	21.00	21.00
06/01/2016	19:37:10	40.0	20.90	21.00	21.00	21.00
06/01/2016	19:37:11	40.2	20.90	21.00	21.00	21.00
06/01/2016	19:37:11	40.4	20.90	21.00	21.00	21.00
06/01/2016	19:37:11	40.6	21.00	21.00	21.00	21.00
06/01/2016	19:37:11	40.8	21.00	21.00	21.00	21.00
06/01/2016	19:37:11	41.0	21.00	21.00	21.00	21.00
06/01/2016	19:37:11	41.2	21.00	21.00	21.00	21.00
06/01/2016	19:37:12	41.4	21.00	21.00	21.10	21.00
06/01/2016	19:37:12	41.6	21.00	21.00	21.10	21.00
06/01/2016	19:37:12	41.8	20.90	21.00	21.10	21.00
06/01/2016	19:37:12	42.1	20.90	21.00	21.10	21.00
06/01/2016	19:37:12	42.2	20.90	21.00	21.10	21.00
06/01/2016	19:37:13	42.4	21.00	21.00	21.00	21.00
06/01/2016	19:37:13	42.6	21.00	21.00	21.00	21.00
06/01/2016	19:37:13	42.8	21.00	21.00	21.10	21.00
06/01/2016	19:37:13	43.0	21.00	21.00	21.10	21.00
06/01/2016	19:37:13	43.2	21.00	21.00	21.10	21.00
06/01/2016	19:37:14	43.4	21.00	21.00	21.00	21.00
06/01/2016	19:37:14	43.6	21.00	21.00	21.00	21.00
06/01/2016	19:37:14	43.8	20.90	21.00	21.00	21.00
06/01/2016	19:37:14	44.0	20.90	21.00	21.00	21.00
06/01/2016	19:37:14	44.2	20.90	21.00	21.00	21.00
06/01/2016	19:37:15	44.4	20.90	21.00	21.00	21.00
06/01/2016	19:37:15	44.6	20.90	21.00	21.00	21.00
06/01/2016	19:37:15	44.8	20.90	21.00	21.00	21.00
06/01/2016	19:37:15	45.0	20.90	21.00	21.00	21.00
06/01/2016	19:37:16	45.2	20.90	20.90	21.00	21.00
06/01/2016	19:37:16	45.4	20.90	20.90	21.00	21.00
06/01/2016	19:37:16	45.6	20.90	20.90	21.00	21.00
06/01/2016	19:37:16	45.9	21.00	20.90	21.00	21.00
06/01/2016	19:37:16	46.0	21.00	21.00	21.00	21.00
06/01/2016	19:37:17	46.2	21.00	21.00	21.00	21.00
06/01/2016	19:37:17	46.4	20.90	21.00	21.00	21.00
06/01/2016	19:37:17	46.6	20.90	20.90	21.00	21.00
06/01/2016	19:37:17	46.8	20.90	20.90	21.00	21.00
06/01/2016	19:37:17	47.0	20.90	20.90	21.00	21.00
06/01/2016	19:37:17	47.2	20.90	20.90	21.00	21.00
06/01/2016	19:37:18	47.4	20.90	21.00	21.00	21.00
06/01/2016	19:37:18	47.7	20.90	21.00	21.00	21.00
06/01/2016	19:37:18	47.8	20.90	21.00	21.00	21.00
06/01/2016	19:37:18	48.0	21.00	20.90	21.00	21.00
06/01/2016	19:37:19	48.2	21.00	20.90	21.00	21.00
06/01/2016	19:37:19	48.4	21.00	20.90	21.00	21.00
06/01/2016	19:37:19	48.7	21.00	21.00	21.00	21.00
06/01/2016	19:37:19	48.8	21.00	21.00	21.10	21.00
06/01/2016	19:37:19	49.0	20.90	21.00	21.10	21.00
06/01/2016	19:37:20	49.2	20.90	21.00	21.10	21.00
06/01/2016	19:37:20	49.4	20.90	21.00	21.00	21.00
06/01/2016	19:37:20	49.6	20.90	21.00	21.00	21.00
06/01/2016	19:37:20	49.8	20.90	21.00	21.00	21.00
06/01/2016	19:37:20	50.0	20.90	20.90	21.00	21.00
06/01/2016	19:37:21	50.2	20.90	20.90	21.00	21.00
06/01/2016	19:37:21	50.5	21.00	20.90	21.00	21.00
06/01/2016	19:37:21	50.6	21.00	20.90	21.00	21.00
06/01/2016	19:37:21	50.8	21.00	21.00	21.00	21.00
06/01/2016	19:37:21	51.0	21.00	21.00	21.00	21.00
06/01/2016	19:37:22	51.2	21.00	21.00	21.00	21.00
06/01/2016	19:37:22	51.5	21.00	21.00	21.00	21.00
06/01/2016	19:37:22	51.6	21.00	21.00	21.00	21.00
06/01/2016	19:37:22	51.8	20.90	21.00	21.00	21.00
06/01/2016	19:37:22	52.0	20.90	21.00	21.00	21.00
06/01/2016	19:37:23	52.2	20.90	20.90	21.00	21.00
06/01/2016	19:37:23	52.4	20.90	20.90	21.00	21.00
06/01/2016	19:37:23	52.6	20.90	21.00	21.00	21.00
06/01/2016	19:37:23	52.8	20.90	21.00	21.00	21.00
06/01/2016	19:37:23	53.0	20.90	21.00	21.00	21.00
06/01/2016	19:37:24	53.3	20.90	20.90	21.00	21.00
06/01/2016	19:37:24	53.4	20.90	20.90	21.10	21.00
06/01/2016	19:37:24	53.7	21.00	20.90	21.10	21.00
06/01/2016	19:37:24	53.8	21.00	20.90	21.10	21.00
06/01/2016	19:37:24	54.0	21.00	21.00	21.00	21.00
06/01/2016	19:37:24	54.2	21.00	21.00	21.00	21.00
06/01/2016	19:37:25	54.4	20.90	21.00	21.00	21.10
06/01/2016	19:37:25	54.6	20.90	21.00	21.00	21.10
06/01/2016	19:37:25	54.8	20.90	21.00	21.00	21.10
06/01/2016	19:37:25	55.0	21.00	21.00	21.00	21.00
06/01/2016	19:37:25	55.2	21.00	21.00	21.00	21.00
06/01/2016	19:37:26	55.4	21.00	20.90	21.00	21.00
06/01/2016	19:37:26	55.6	21.00	20.90	21.00	21.00
06/01/2016	19:37:26	55.8	21.00	20.90	21.00	21.00
06/01/2016	19:37:26	56.0	21.00	21.00	21.00	21.00
06/01/2016	19:37:27	56.2	21.00	21.00	21.00	21.00
06/01/2016	19:37:27	56.4	20.90	21.00	21.00	21.00
06/01/2016	19:37:27	56.6	20.90	20.90	21.00	21.00
06/01/2016	19:37:27	56.8	20.90	20.90	21.00	21.00
06/01/2016	19:37:27	57.0	21.00	20.90	21.00	21.10
06/01/2016	19:37:28	57.2	21.00	21.00	21.00	21.10
06/01/2016	19:37:28	57.4	21.00	21.00	21.00	21.10
06/01/2016	19:37:28	57.6	21.00	21.00	21.00	21.00
06/01/2016	19:37:28	57.8	21.00	21.00	21.00	21.00
06/01/2016	19:37:28	58.0	21.00	21.00	21.00	21.00
06/01/2016	19:37:29	58.2	21.00	21.00	21.00	21.00
06/01/2016	19:37:29	58.5	20.90	21.00	21.00	21.00
06/01/2016	19:37:29	58.6	20.90	20.90	21.00	21.00
06/01/2016	19:37:29	58.8	20.90	20.90	21.00	21.00
06/01/2016	19:37:29	59.0	20.90	20.90	21.00	21.00
06/01/2016	19:37:30	59.2	20.90	21.00	21.00	21.00
06/01/2016	19:37:30	59.4	20.90	21.00	21.00	21.00
06/01/2016	19:37:30	59.6	20.90	21.00	21.00	21.00
06/01/2016	19:37:30	59.8	21.00	20.90	21.00	21.00
06/01/2016	19:37:30	60.0	21.00	20.90	21.00	21.00
06/01/2016	19:37:31	60.3	21.00	20.90	21.00	21.00
06/01/2016	19:37:31	60.4	21.00	20.90	21.00	21.00
06/01/2016	19:37:31	60.6	21.00	21.00	21.00	21.00
06/01/2016	19:37:31	60.8	21.00	21.00	21.00	20.90
06/01/2016	19:37:31	61.0	20.90	21.00	21.00	20.90
06/01/2016	19:37:32	61.3	20.90	21.00	21.00	20.90
06/01/2016	19:37:32	61.4	20.90	21.00	21.00	20.90
06/01/2016	19:37:32	61.6	20.90	21.00	21.00	21.00
06/01/2016	19:37:32	61.8	21.00	21.00	21.00	21.00
06/01/2016	19:37:32	62.0	21.00	21.00	21.00	21.00
06/01/2016	19:37:32	62.2	21.00	21.00	21.00	21.00
06/01/2016	19:37:33	62.4	21.00	20.90	21.00	21.00
06/01/2016	19:37:33	62.6	21.00	20.90	21.00	21.00
06/01/2016	19:37:33	62.8	21.00	20.90	21.10	21.00
06/01/2016	19:37:33	63.1	21.00	20.90	21.10	21.00
06/01/2016	19:37:34	63.2	21.00	20.90	21.10	21.00
06/01/2016	19:37:34	63.4	21.00	20.90	21.00	21.00
06/01/2016	19:37:34	63.6	21.00	20.90	21.00	21.00
06/01/2016	19:37:34	63.8	21.00	21.00	21.00	21.00
06/01/2016	19:37:34	64.0	21.00	21.00	21.00	21.00
06/01/2016	19:37:35	64.2	21.00	21.00	21.00	21.10
06/01/2016	19:37:35	64.4	20.90	21.00	21.00	21.10
06/01/2016	19:37:35	64.6	20.90	21.00	21.10	21.10
06/01/2016	19:37:35	64.9	20.90	21.00	21.10	21.00
06/01/2016	19:37:35	65.0	20.90	21.00	21.10	21.00
06/01/2016	19:37:36	65.2	21.00	21.00	21.00	21.00
06/01/2016	19:37:36	65.4	21.00	21.00	21.00	21.00
06/01/2016	19:37:36	65.6	20.90	21.00	21.00	21.00
06/01/2016	19:37:36	65.9	20.90	21.00	21.00	21.00
06/01/2016	19:37:36	66.0	20.90	21.00	21.10	21.00
06/01/2016	19:37:37	66.2	20.90	21.00	21.10	21.00
06/01/2016	19:37:37	66.4	20.90	21.00	21.10	21.00
06/01/2016	19:37:37	66.6	20.90	20.90	21.00	21.00
06/01/2016	19:37:37	66.8	20.90	20.90	21.00	21.00
06/01/2016	19:37:37	67.0	21.00	20.90	21.00	21.00
06/01/2016	19:37:38	67.2	21.00	20.90	21.00	21.00
06/01/2016	19:37:38	67.4	21.00	20.90	21.00	21.00
06/01/2016	19:37:38	67.6	20.90	20.90	21.00	21.00
06/01/2016	19:37:38	67.8	20.90	20.90	21.00	21.00
06/01/2016	19:37:38	68.0	20.90	21.00	21.00	21.00
06/01/2016	19:37:38	68.2	20.90	21.00	21.00	21.00
06/01/2016	19:37:39	68.4	20.90	21.00	21.00	21.00
06/01/2016	19:37:39	68.6	20.90	21.00	21.00	21.00
06/01/2016	19:37:39	68.8	20.90	21.00	21.00	21.00
06/01/2016	19:37:39	69.1	20.90	21.00	21.00	21.00
06/01/2016	19:37:39	69.2	20.90	21.00	21.00	21.00
06/01/2016	19:37:40	69.4	20.90	20.90	21.00	21.00
06/01/2016	19:37:40	69.6	20.90	20.90	21.00	21.00
06/01/2016	19:37:40	69.8	21.00	21.00	21.00	21.00
06/01/2016	19:37:40	70.0	21.00	21.00	21.00	21.00
06/01/2016	19:37:40	70.2	21.00	21.00	21.00	21.00
06/01/2016	19:37:41	70.4	21.00	21.00	21.00	21.00
06/01/2016	19:37:41	70.6	21.00	21.00	20.90	21.00
06/01/2016	19:37:41	70.8	21.00	21.00	20.90	21.00
06/01/2016	19:37:41	71.0	21.00	21.00	20.90	21.00
06/01/2016	19:37:41	71.2	21.00	21.00	20.90	21.00
06/01/2016	19:37:42	71.4	21.00	21.00	21.00	21.00
06/01/2016	19:37:42	71.6	20.90	21.00	21.00	21.00
06/01/2016	19:37:42	71.8	20.90	20.90	21.00	21.00
06/01/2016	19:37:42	72.0	20.90	20.90	21.10	21.00
06/01/2016	19:37:42	72.2	20.90	20.90	21.10	21.00
06/01/2016	19:37:43	72.4	21.00	20.90	21.10	21.00
06/01/2016	19:37:43	72.6	21.00	20.90	21.00	21.00
06/01/2016	19:37:43	72.9	21.00	20.90	21.00	21.00
06/01/2016	19:37:43	73.0	21.00	20.90	21.00	21.00
06/01/2016	19:37:44	73.2	20.90	20.90	21.10	21.00
06/01/2016	19:37:44	73.4	20.90	20.90	21.10	21.00
06/01/2016	19:37:44	73.6	21.00	20.90	21.10	21.00
06/01/2016	19:37:44	73.9	21.00	21.00	21.10	21.00
06/01/2016	19:37:44	74.0	21.00	21.00	21.00	21.00
06/01/2016	19:37:44	74.2	21.00	21.00	21.00	21.00
06/01/2016	19:37:45	74.4	21.00	21.00	21.00	21.00
06/01/2016	19:37:45	74.6	21.00	21.00	21.10	21.00
06/01/2016	19:37:45	74.8	21.00	21.00	21.10	21.00
06/01/2016	19:37:45	75.0	21.00	21.00	21.10	21.00
06/01/2016	19:37:45	75.2	21.00	21.00	21.10	21.00
06/01/2016	19:37:46	75.4	21.00	21.00	21.00	21.00
06/01/2016	19:37:46	75.7	20.90	21.00	21.00	21.00
06/01/2016	19:37:46	75.8	20.90	21.00	21.00	21.00
06/01/2016	19:37:46	76.0	20.90	21.00	21.00	21.00
06/01/2016	19:37:47	76.2	21.00	21.00	21.00	21.00
06/01/2016	19:37:47	76.4	21.00	21.00	21.00	21.00
06/01/2016	19:37:47	76.6	21.00	21.00	21.00	21.00
06/01/2016	19:37:47	76.8	21.00	21.00	21.00	21.00
06/01/2016	19:37:47	77.0	20.90	21.00	21.00	21.00
06/01/2016	19:37:48	77.2	20.90	21.20	21.40	21.00
06/01/2016	19:37:48	77.5	20.90	21.20	21.40	22.70
06/01/2016	19:37:48	77.6	20.90	21.20	21.40	22.70
06/01/2016	19:37:48	77.8	24.30	24.20	22.70	22.70
06/01/2016	19:37:48	78.0	24.30	24.20	22.70	22.70
06/01/2016	19:37:49	78.2	24.50	24.20	22.70	24.40
06/01/2016	19:37:49	78.5	24.50	24.60	22.70	24.40
06/01/2016	19:37:49	78.6	24.50	24.60	23.30	24.40
06/01/2016	19:37:49	78.8	24.50	24.60	23.30	25.80
06/01/2016	19:37:49	79.0	24.50	24.60	23.30	25.80
06/01/2016	19:37:50	79.2	27.30	27.00	24.20	25.80
06/01/2016	19:37:50	79.4	27.30	27.00	24.20	26.90
06/01/2016	19:37:50	79.6	26.90	27.00	24.20	26.90
06/01/2016	19:37:50	79.8	26.90	27.00	24.20	26.90
06/01/2016	19:37:50	80.0	26.90	27.00	24.80	26.90
06/01/2016	19:37:51	80.2	29.60	27.00	24.80	28.40
06/01/2016	19:37:51	80.5	29.60	28.80	24.80	28.40
06/01/2016	19:37:51	80.6	29.60	28.80	25.80	28.40
06/01/2016	19:37:51	80.8	29.60	28.80	25.80	29.10
06/01/2016	19:37:51	81.0	29.60	28.80	25.80	29.10
06/01/2016	19:37:52	81.2	28.80	28.70	26.40	29.10
06/01/2016	19:37:52	81.4	28.80	28.70	26.40	30.60
06/01/2016	19:37:52	81.6	31.40	28.70	26.40	30.60
06/01/2016	19:37:52	81.8	31.40	30.60	26.40	30.60
06/01/2016	19:37:52	82.0	31.40	30.60	27.10	30.80
06/01/2016	19:37:52	82.2	31.40	30.60	27.10	30.80
06/01/2016	19:37:53	82.4	30.70	30.50	27.10	30.80
06/01/2016	19:37:53	82.7	30.70	30.50	27.70	30.80
06/01/2016	19:37:53	82.8	30.70	30.50	27.70	30.80
06/01/2016	19:37:53	83.0	33.00	31.90	27.70	32.50
06/01/2016	19:37:54	83.2	33.00	31.90	28.50	32.50
06/01/2016	19:37:54	83.4	33.00	31.90	28.50	32.40
06/01/2016	19:37:54	83.6	32.40	31.90	28.50	32.40
06/01/2016	19:37:54	83.8	32.40	32.00	28.50	32.40
06/01/2016	19:37:54	84.0	32.40	32.00	29.10	34.10
06/01/2016	19:37:55	84.2	34.30	32.00	29.10	34.10
06/01/2016	19:37:55	84.4	34.30	33.30	29.10	34.10
06/01/2016	19:37:55	84.6	34.30	33.30	29.50	34.10
06/01/2016	19:37:55	84.8	33.80	33.30	29.50	33.70
06/01/2016	19:37:55	85.0	33.80	33.40	29.50	33.70
06/01/2016	19:37:56	85.2	33.80	33.40	30.20	33.70
06/01/2016	19:37:56	85.5	33.80	33.40	30.20	35.70
06/01/2016	19:37:56	85.6	35.30	33.40	30.20	35.70
06/01/2016	19:37:56	85.8	35.30	34.40	30.60	35.70
06/01/2016	19:37:56	86.0	35.30	34.40	30.60	35.20
06/01/2016	19:37:57	86.2	35.00	34.40	30.60	35.20
06/01/2016	19:37:57	86.4	35.00	34.40	30.60	35.20
06/01/2016	19:37:57	86.6	35.00	34.60	31.50	36.90
06/01/2016	19:37:57	86.8	35.00	34.60	31.50	36.90
06/01/2016	19:37:57	87.0	36.40	35.40	31.50	36.90
06/01/2016	19:37:58	87.3	36.40	35.40	31.70	36.90
06/01/2016	19:37:58	87.4	36.40	35.40	31.70	36.30
06/01/2016	19:37:58	87.6	36.30	35.90	31.70	36.30
06/01/2016	19:37:58	87.8	36.30	35.90	31.70	36.30
06/01/2016	19:37:58	88.0	36.30	35.90	32.40	38.20
06/01/2016	19:37:58	88.2	36.30	35.90	32.40	38.20
06/01/2016	19:37:59	88.4	37.30	36.30	32.40	38.20
06/01/2016	19:37:59	88.6	37.30	36.30	32.60	38.20
06/01/2016	19:37:59	88.8	37.40	36.30	32.60	37.50
06/01/2016	19:37:59	89.1	37.40	37.00	32.60	37.50
06/01/2016	19:38:00	89.2	37.40	37.00	33.50	37.50
06/01/2016	19:38:00	89.5	38.00	37.00	33.50	39.20
06/01/2016	19:38:00	89.6	38.00	37.00	33.50	39.20
06/01/2016	19:38:00	89.8	38.00	37.00	33.60	39.20
06/01/2016	19:38:00	90.0	38.00	37.00	33.60	39.20
06/01/2016	19:38:01	90.2	38.70	37.00	33.60	38.80
06/01/2016	19:38:01	90.4	38.70	37.90	33.60	38.80
06/01/2016	19:38:01	90.6	38.70	37.90	34.50	38.80
06/01/2016	19:38:01	90.8	38.90	37.90	34.50	40.00
06/01/2016	19:38:01	91.0	38.90	37.70	34.50	40.00
06/01/2016	19:38:02	91.3	38.90	37.70	34.40	40.00
06/01/2016	19:38:02	91.4	38.90	37.70	34.40	40.00
06/01/2016	19:38:02	91.6	39.70	37.70	34.40	39.80
06/01/2016	19:38:02	91.8	39.70	39.10	35.30	39.80
06/01/2016	19:38:02	92.0	39.70	39.10	35.30	40.80
06/01/2016	19:38:03	92.2	39.60	39.10	35.30	40.80
06/01/2016	19:38:03	92.4	39.60	38.60	35.30	40.80
06/01/2016	19:38:03	92.6	39.60	38.60	35.30	40.80
06/01/2016	19:38:03	92.8	40.60	38.60	35.40	40.80
06/01/2016	19:38:03	93.0	40.60	39.90	35.40	40.80
06/01/2016	19:38:04	93.2	40.60	39.90	36.00	40.80
06/01/2016	19:38:04	93.4	40.60	39.90	36.00	41.80
06/01/2016	19:38:04	93.6	40.20	39.30	36.00	41.80
06/01/2016	19:38:04	93.8	40.20	39.30	36.00	41.80
06/01/2016	19:38:04	94.0	40.20	39.30	36.10	41.80
06/01/2016	19:38:04	94.2	40.20	39.30	36.10	41.80
06/01/2016	19:38:05	94.4	41.40	40.70	36.10	41.80
06/01/2016	19:38:05	94.6	41.40	40.70	36.70	41.80
06/01/2016	19:38:05	94.8	40.70	40.70	36.70	42.40
06/01/2016	19:38:05	95.1	40.70	40.00	36.70	42.40
06/01/2016	19:38:06	95.2	40.70	40.00	37.10	42.40
06/01/2016	19:38:06	95.4	40.70	40.00	37.10	42.70
06/01/2016	19:38:06	95.6	40.70	40.00	37.10	42.70
06/01/2016	19:38:06	95.8	42.50	41.50	37.60	42.70
06/01/2016	19:38:06	96.0	42.50	41.50	37.60	42.70
06/01/2016	19:38:07	96.2	41.20	41.50	37.60	43.00
06/01/2016	19:38:07	96.4	41.20	40.70	37.60	43.00
06/01/2016	19:38:07	96.6	41.20	40.70	37.70	43.00
06/01/2016	19:38:07	96.8	43.30	40.70	37.70	43.50
06/01/2016	19:38:07	97.0	43.30	42.30	37.70	43.50
06/01/2016	19:38:08	97.3	43.30	42.30	38.30	43.50
06/01/2016	19:38:08	97.4	43.30	42.30	38.30	43.50
06/01/2016	19:38:08	97.6	42.10	41.50	38.30	43.60
06/01/2016	19:38:08	97.8	42.10	41.50	38.50	43.60
06/01/2016	19:38:08	98.0	42.10	41.50	38.50	44.60
06/01/2016	19:38:09	98.3	44.00	41.50	38.50	44.60
06/01/2016	19:38:09	98.4	44.00	42.90	38.50	44.60
06/01/2016	19:38:09	98.6	44.00	42.90	38.90	44.60
06/01/2016	19:38:09	98.8	42.80	42.90	38.90	44.40
06/01/2016	19:38:09	99.0	42.80	42.20	38.90	44.40
06/01/2016	19:38:09	99.2	42.80	42.20	38.90	44.40
06/01/2016	19:38:10	99.4	44.70	42.20	39.20	45.30
06/01/2016	19:38:10	99.6	44.70	43.40	39.20	45.30
06/01/2016	19:38:10	99.8	44.70	43.40	39.50	45.30
06/01/2016	19:38:10	100.1	44.70	43.40	39.50	44.90
06/01/2016	19:38:11	100.2	43.40	43.40	39.50	44.90
06/01/2016	19:38:11	100.4	43.40	42.90	39.50	44.90
06/01/2016	19:38:11	100.6	43.40	42.90	39.90	46.10
06/01/2016	19:38:11	100.8	45.30	42.90	39.90	46.10
06/01/2016	19:38:11	101.0	45.30	42.90	39.90	46.10
06/01/2016	19:38:12	101.2	45.30	43.90	40.00	45.40
06/01/2016	19:38:12	101.4	45.30	43.90	40.00	45.40
06/01/2016	19:38:12	101.6	44.20	43.50	40.00	45.40
06/01/2016	19:38:12	101.9	44.20	43.50	40.60	45.40
06/01/2016	19:38:12	102.0	44.20	43.50	40.60	46.80
06/01/2016	19:38:13	102.2	45.80	44.30	40.60	46.80
06/01/2016	19:38:13	102.4	45.80	44.30	40.60	46.80
06/01/2016	19:38:13	102.6	45.80	44.30	40.70	46.00
06/01/2016	19:38:13	102.8	45.80	44.30	40.70	46.00
06/01/2016	19:38:13	103.0	44.90	44.10	40.70	46.00
06/01/2016	19:38:13	103.2	44.90	44.10	41.20	46.00
06/01/2016	19:38:14	103.4	44.90	44.10	41.20	46.00
06/01/2016	19:38:14	103.6	46.10	44.90	41.20	47.70
06/01/2016	19:38:14	103.8	46.10	44.90	41.30	47.70
06/01/2016	19:38:14	104.1	45.50	44.90	41.30	46.80
06/01/2016	19:38:14	104.2	45.50	44.90	41.30	46.80
06/01/2016	19:38:15	104.4	45.50	44.90	41.70	46.80
06/01/2016	19:38:15	104.6	45.50	44.90	41.70	46.80
06/01/2016	19:38:15	104.8	46.50	44.90	41.70	48.30
06/01/2016	19:38:15	105.1	46.50	45.30	41.70	48.30
06/01/2016	19:38:15	105.2	46.50	45.30	41.70	48.30
06/01/2016	19:38:16	105.4	46.10	45.30	41.90	47.40
06/01/2016	19:38:16	105.6	46.10	45.30	41.90	47.40
06/01/2016	19:38:16	105.8	46.10	45.50	42.40	47.40
06/01/2016	19:38:16	106.0	46.10	45.50	42.40	48.70
06/01/2016	19:38:16	106.2	46.80	45.50	42.40	48.70
06/01/2016	19:38:17	106.4	46.80	45.60	42.30	48.70
06/01/2016	19:38:17	106.6	46.80	45.60	42.30	48.00
06/01/2016	19:38:17	106.8	46.70	45.60	42.30	48.00
06/01/2016	19:38:17	107.0	46.70	46.10	42.30	48.00
06/01/2016	19:38:18	107.2	46.70	46.10	43.00	49.20
06/01/2016	19:38:18	107.4	47.10	46.10	43.00	49.20
06/01/2016	19:38:18	107.6	47.10	45.90	43.00	49.20
06/01/2016	19:38:18	107.8	47.10	45.90	43.00	49.20
06/01/2016	19:38:18	108.0	47.50	45.90	42.90	48.60
06/01/2016	19:38:18	108.2	47.50	45.90	42.90	48.60
06/01/2016	19:38:19	108.4	47.50	46.60	43.60	48.60
06/01/2016	19:38:19	108.6	47.50	46.60	43.60	48.60
06/01/2016	19:38:19	108.8	47.60	46.60	43.60	49.80
06/01/2016	19:38:19	109.0	47.60	46.20	43.60	49.80
06/01/2016	19:38:19	109.2	47.60	46.20	43.40	49.80
06/01/2016	19:38:20	109.4	48.10	46.20	43.40	49.20
06/01/2016	19:38:20	109.6	48.10	47.20	43.40	49.20
06/01/2016	19:38:20	109.9	48.10	47.20	44.10	49.20
06/01/2016	19:38:20	110.0	48.10	47.20	44.10	50.20
06/01/2016	19:38:21	110.2	47.80	46.50	44.10	50.20
06/01/2016	19:38:21	110.4	47.80	46.50	43.90	50.20
06/01/2016	19:38:21	110.7	47.80	46.50	43.90	49.90
06/01/2016	19:38:21	110.8	48.70	46.50	43.90	49.90
06/01/2016	19:38:21	111.0	48.70	48.00	43.90	49.90
06/01/2016	19:38:21	111.2	48.70	48.00	43.90	49.90
06/01/2016	19:38:22	111.4	48.20	48.00	44.50	50.60
06/01/2016	19:38:22	111.6	48.20	48.00	44.50	50.60
06/01/2016	19:38:22	111.8	48.20	46.90	44.40	50.60
06/01/2016	19:38:22	112.0	48.20	46.90	44.40	50.50
06/01/2016	19:38:22	112.2	49.20	46.90	44.40	50.50
06/01/2016	19:38:23	112.4	49.20	48.40	45.00	50.50
06/01/2016	19:38:23	112.6	49.20	48.40	45.00	50.90
06/01/2016	19:38:23	112.9	48.40	48.40	45.00	50.90
06/01/2016	19:38:23	113.0	48.40	47.30	44.90	50.90
06/01/2016	19:38:23	113.2	48.40	47.30	44.90	50.90
06/01/2016	19:38:24	113.4	49.70	47.30	44.90	51.10
06/01/2016	19:38:24	113.7	49.70	48.90	44.90	51.10
06/01/2016	19:38:24	113.8	49.70	48.90	45.40	51.10
06/01/2016	19:38:24	114.0	49.70	48.90	45.40	51.20
06/01/2016	19:38:24	114.2	49.70	48.90	45.40	51.20
06/01/2016	19:38:25	114.4	48.60	47.80	45.30	51.20
06/01/2016	19:38:25	114.6	48.60	47.80	45.30	51.60
06/01/2016	19:38:25	114.9	50.50	47.80	45.30	51.60
06/01/2016	19:38:25	115.0	50.50	47.80	45.30	51.60
06/01/2016	19:38:26	115.2	50.50	49.30	45.70	51.50
06/01/2016	19:38:26	115.4	49.00	49.30	45.70	51.50
06/01/2016	19:38:26	115.6	49.00	48.40	45.70	51.50
06/01/2016	19:38:26	115.8	49.00	48.40	45.70	51.50
06/01/2016	19:38:26	116.0	50.90	48.40	45.80	52.10
06/01/2016	19:38:26	116.2	50.90	48.40	45.80	52.10
06/01/2016	19:38:27	116.4	50.90	49.60	46.40	52.10
06/01/2016	19:38:27	116.7	50.90	49.60	46.40	51.70
06/01/2016	19:38:27	116.8	49.40	49.60	46.40	51.70
06/01/2016	19:38:27	117.0	49.40	48.70	46.40	51.70
06/01/2016	19:38:28	117.2	49.40	48.70	46.50	52.60
06/01/2016	19:38:28	117.4	51.30	48.70	46.50	52.60
06/01/2016	19:38:28	117.6	51.30	48.70	46.50	52.60
06/01/2016	19:38:28	117.8	51.30	49.90	46.90	52.00
06/01/2016	19:38:28	118.0	51.30	49.90	46.90	52.00
06/01/2016	19:38:29	118.2	49.70	49.20	46.90	52.00
06/01/2016	19:38:29	118.5	49.70	49.20	47.00	52.00
06/01/2016	19:38:29	118.6	49.70	49.20	47.00	53.40
06/01/2016	19:38:29	118.8	51.60	49.20	47.00	53.40
06/01/2016	19:38:29	119.0	51.60	49.20	47.00	53.40
06/01/2016	19:38:30	119.2	51.60	50.10	47.20	52.40
06/01/2016	19:38:30	119.4	50.40	50.10	47.20	52.40
06/01/2016	19:38:30	119.6	50.40	49.70	47.20	52.40
06/01/2016	19:38:30	119.8	50.40	49.70	47.50	52.40
06/01/2016	19:38:30	120.0	51.80	49.70	47.50	53.90
06/01/2016	19:38:30	120.2	51.80	49.70	47.50	53.90
06/01/2016	19:38:31	120.4	51.80	50.30	47.60	53.90
06/01/2016	19:38:31	120.6	51.80	50.30	47.60	53.90
06/01/2016	19:38:31	120.8	50.90	50.30	47.60	53.00
06/01/2016	19:38:31	121.0	50.90	50.10	47.60	53.00
06/01/2016	19:38:32	121.2	50.90	50.10	48.00	54.30
06/01/2016	19:38:32	121.5	52.00	50.10	48.00	54.30
06/01/2016	19:38:32	121.6	52.00	50.70	48.00	54.30
06/01/2016	19:38:32	121.8	52.00	50.70	47.90	54.30
06/01/2016	19:38:32	122.0	52.00	50.70	47.90	54.30
06/01/2016	19:38:33	122.2	51.40	50.70	47.90	53.30
06/01/2016	19:38:33	122.4	51.40	50.70	47.90	53.30
06/01/2016	19:38:33	122.6	51.40	50.60	47.90	54.70
06/01/2016	19:38:33	122.8	52.20	50.60	47.90	54.70
06/01/2016	19:38:33	123.0	52.20	50.60	47.90	54.70
06/01/2016	19:38:34	123.2	51.50	51.10	47.90	53.70
06/01/2016	19:38:34	123.4	51.50	51.10	47.90	53.70
06/01/2016	19:38:34	123.7	51.50	51.00	47.90	53.70
06/01/2016	19:38:34	123.8	51.50	51.00	47.90	53.70
06/01/2016	19:38:34	124.0	52.70	51.00	47.90	55.00
06/01/2016	19:38:35	124.3	52.70	51.30	47.90	55.00
06/01/2016	19:38:35	124.4	52.70	51.30	47.90	54.10
06/01/2016	19:38:35	124.6	51.70	51.30	47.90	54.10
06/01/2016	19:38:35	124.9	51.70	51.30	47.90	54.10
06/01/2016	19:38:35	125.0	51.70	51.10	47.90	55.20
06/01/2016	19:38:36	125.2	53.10	51.10	47.90	55.20
06/01/2016	19:38:36	125.5	53.10	51.10	47.90	55.20
06/01/2016	19:38:36	125.6	53.10	51.80	47.90	54.40
06/01/2016	19:38:36	125.8	51.90	51.80	47.90	54.40
06/01/2016	19:38:36	126.1	51.90	51.80	47.90	54.40
06/01/2016	19:38:37	126.2	51.90	51.30	47.90	55.60
06/01/2016	19:38:37	126.4	51.90	51.30	47.90	55.60
06/01/2016	19:38:37	126.7	53.70	51.30	47.90	55.60
06/01/2016	19:38:37	126.8	53.70	52.10	47.90	54.90
06/01/2016	19:38:37	127.0	52.00	52.10	47.90	54.90
06/01/2016	19:38:38	127.3	52.00	52.10	47.90	54.90
06/01/2016	19:38:38	127.4	52.00	51.50	47.90	55.80
06/01/2016	19:38:38	127.7	53.90	51.50	47.90	55.80
06/01/2016	19:38:38	127.8	53.90	51.50	47.90	55.80
06/01/2016	19:38:38	128.0	53.90	52.50	47.90	55.40
06/01/2016	19:38:39	128.2	52.20	52.50	47.90	55.40
06/01/2016	19:38:39	128.4	52.20	52.50	47.90	55.40
06/01/2016	19:38:39	128.6	52.20	52.50	47.90	55.40
06/01/2016	19:38:39	128.8	54.10	51.60	47.90	56.00
06/01/2016	19:38:39	129.1	54.10	51.60	47.90	56.00
06/01/2016	19:38:39	129.2	54.10	51.60	47.90	56.00
06/01/2016	19:38:40	129.4	52.60	52.80	47.90	56.00
06/01/2016	19:38:40	129.6	52.60	52.80	47.90	56.00
06/01/2016	19:38:40	129.8	52.60	52.80	47.90	56.00
06/01/2016	19:38:40	130.0	52.60	51.80	47.90	56.10
06/01/2016	19:38:41	130.2	54.10	53.30	47.90	56.10
06/01/2016	19:38:41	130.4	54.10	53.30	47.90	56.10
06/01/2016	19:38:41	130.6	54.10	53.30	47.90	56.50
06/01/2016	19:38:41	130.8	53.20	53.30	47.90	56.50
06/01/2016	19:38:41	131.0	53.20	53.30	47.90	56.50
06/01/2016	19:38:42	131.2	54.20	52.10	47.90	56.30
06/01/2016	19:38:42	131.4	54.20	52.10	47.90	56.30
06/01/2016	19:38:42	131.6	54.20	52.10	47.90	56.30
06/01/2016	19:38:42	131.8	54.20	53.50	47.90	56.90
06/01/2016	19:38:42	132.0	53.60	53.50	47.90	56.90
06/01/2016	19:38:43	132.3	53.60	52.40	47.90	56.90
06/01/2016	19:38:43	132.4	53.60	52.40	47.90	56.50
06/01/2016	19:38:43	132.6	54.40	52.40	47.90	56.50
06/01/2016	19:38:43	132.8	54.40	52.40	47.90	56.50
06/01/2016	19:38:43	133.0	54.40	53.60	47.90	57.30
06/01/2016	19:38:43	133.2	54.00	53.60	47.90	57.30
06/01/2016	19:38:44	133.5	54.00	53.60	47.90	57.30
06/01/2016	19:38:44	133.6	54.00	52.60	47.90	56.70
06/01/2016	19:38:44	133.8	54.50	52.60	47.90	56.70
06/01/2016	19:38:44	134.0	54.50	52.60	47.90	56.70
06/01/2016	19:38:45	134.2	54.50	53.70	47.90	57.60
06/01/2016	19:38:45	134.5	54.40	53.70	47.90	57.60
06/01/2016	19:38:45	134.6	54.40	53.70	47.90	57.60
06/01/2016	19:38:45	134.8	54.40	53.00	47.90	56.90
06/01/2016	19:38:45	135.0	54.40	53.00	47.90	56.90
06/01/2016	19:38:46	135.3	54.50	53.90	47.90	56.90
06/01/2016	19:38:46	135.4	54.50	53.90	47.90	56.90
06/01/2016	19:38:46	135.6	54.90	53.90	47.90	58.20
06/01/2016	19:38:46	135.8	54.90	53.90	47.90	58.20
06/01/2016	19:38:46	136.0	54.90	53.60	47.90	57.10
06/01/2016	19:38:47	136.3	54.70	53.60	47.90	57.10
06/01/2016	19:38:47	136.4	54.70	54.00	47.90	57.10
06/01/2016	19:38:47	136.6	54.70	54.00	47.90	57.10
06/01/2016	19:38:47	136.8	55.30	54.00	47.90	58.40
06/01/2016	19:38:47	137.1	55.30	54.00	47.90	58.40
06/01/2016	19:38:47	137.2	55.30	54.00	47.90	58.40
06/01/2016	19:38:48	137.4	54.70	54.00	47.90	57.30
06/01/2016	19:38:48	137.6	54.70	54.00	47.90	57.30
06/01/2016	19:38:48	137.8	54.70	54.00	47.90	57.30
06/01/2016	19:38:48	138.0	55.60	54.00	-999.22	58.60
06/01/2016	19:38:49	138.3	55.60	54.00	-999.22	58.60
06/01/2016	19:38:49	138.4	55.60	54.00	-999.22	58.60
06/01/2016	19:38:49	138.6	54.80	54.40	-999.22	57.50
06/01/2016	19:38:49	138.8	54.80	54.40	-999.22	57.50
06/01/2016	19:38:49	139.0	54.80	54.40	-999.22	57.50
06/01/2016	19:38:49	139.2	54.80	54.20	-999.22	58.70
06/01/2016	19:38:50	139.4	56.30	54.20	-999.22	58.70
06/01/2016	19:38:50	139.6	56.30	54.20	-999.22	58.70
06/01/2016	19:38:50	139.8	56.30	54.70	-999.22	57.80
06/01/2016	19:38:50	140.0	55.00	54.70	-999.22	57.80
06/01/2016	19:38:50	140.2	55.00	54.70	-999.22	57.80
06/01/2016	19:38:51	140.4	55.00	54.30	-999.22	59.10
06/01/2016	19:38:51	140.6	55.00	54.30	-999.22	59.10
06/01/2016	19:38:51	140.9	56.60	55.10	-999.22	59.10
06/01/2016	19:38:51	141.0	56.60	55.10	-999.22	58.30
06/01/2016	19:38:51	141.2	55.00	55.10	-999.22	58.30
06/01/2016	19:38:52	141.4	55.00	55.10	-999.22	58.30
06/01/2016	19:38:52	141.6	55.00	54.40	-999.22	59.20
06/01/2016	19:38:52	141.8	56.90	54.40	-999.22	59.20
06/01/2016	19:38:52	142.1	56.90	54.40	-999.22	59.20
06/01/2016	19:38:53	142.2	56.90	55.40	-999.22	58.70
06/01/2016	19:38:53	142.5	55.20	55.40	-999.22	58.70
06/01/2016	19:38:53	142.7	55.20	55.40	-999.22	58.70
06/01/2016	19:38:53	142.8	55.20	54.50	-999.22	59.40
06/01/2016	19:38:53	143.1	57.00	54.50	-999.22	59.40
06/01/2016	19:38:54	143.3	57.00	54.50	-999.22	59.40
06/01/2016	19:38:54	143.4	57.00	55.70	-999.22	59.10
06/01/2016	19:38:54	143.6	55.30	55.70	-999.22	59.10
06/01/2016	19:38:54	143.9	55.30	55.70	-999.22	59.10
06/01/2016	19:38:54	144.0	55.30	54.70	-999.22	59.50
06/01/2016	19:38:55	144.3	57.10	54.70	-999.22	59.50
06/01/2016	19:38:55	144.4	57.10	54.70	-999.22	59.50
06/01/2016	19:38:55	144.6	57.10	56.10	-999.22	59.50
06/01/2016	19:38:55	144.8	57.10	56.10	-999.22	59.50
06/01/2016	19:38:55	145.0	55.60	54.90	-999.22	59.50
06/01/2016	19:38:55	145.2	55.60	54.90	-999.22	59.50
06/01/2016	19:38:56	145.4	57.10	54.90	-999.22	59.60
06/01/2016	19:38:56	145.7	57.10	54.90	-999.22	59.60
06/01/2016	19:38:56	145.8	57.10	54.90	-999.22	59.60
06/01/2016	19:38:56	146.0	56.20	56.30	-999.22	59.90
06/01/2016	19:38:57	146.2	56.20	56.30	-999.22	59.90
06/01/2016	19:38:57	146.4	56.20	56.30	-999.22	59.90
06/01/2016	19:38:57	146.6	57.20	55.00	-999.22	59.70
06/01/2016	19:38:57	146.8	57.20	55.00	-999.22	59.70
06/01/2016	19:38:57	147.0	57.20	55.00	-999.22	59.70
06/01/2016	19:38:57	147.2	57.20	56.40	-999.22	60.30
06/01/2016	19:38:58	147.4	56.50	56.40	-999.22	60.30
06/01/2016	19:38:58	147.6	56.50	56.40	-999.22	60.30
06/01/2016	19:38:58	147.8	56.50	55.30	-999.22	59.90
06/01/2016	19:38:58	148.0	57.30	55.30	-999.22	59.90
06/01/2016	19:38:58	148.2	57.30	55.30	-999.22	59.90
06/01/2016	19:38:59	148.4	57.30	56.50	-999.22	60.60
06/01/2016	19:38:59	148.6	56.90	56.50	-999.22	60.60
06/01/2016	19:38:59	148.8	56.90	56.50	-999.22	60.60
06/01/2016	19:38:59	149.0	56.90	55.50	-999.22	60.00
06/01/2016	19:38:59	149.2	57.30	55.50	-999.22	60.00
06/01/2016	19:39:00	149.4	57.30	55.50	-999.22	60.00
06/01/2016	19:39:00	149.7	57.30	56.60	-999.22	61.00
06/01/2016	19:39:00	149.8	57.30	56.60	-999.22	61.00
06/01/2016	19:39:00	150.1	57.30	56.60	-999.22	61.00
06/01/2016	19:39:01	150.2	57.30	55.90	-999.22	60.10
06/01/2016	19:39:01	150.4	57.40	55.90	-999.22	60.10
06/01/2016	19:39:01	150.6	57.40	55.90	-999.22	60.10
06/01/2016	19:39:01	150.8	57.40	56.60	-999.22	61.40
06/01/2016	19:39:01	151.0	57.60	56.60	-999.22	61.40
06/01/2016	19:39:02	151.3	57.60	56.60	-999.22	61.40
06/01/2016	19:39:02	151.4	57.60	56.40	-999.22	60.30
06/01/2016	19:39:02	151.6	57.40	56.40	-999.22	60.30
06/01/2016	19:39:02	151.9	57.40	56.40	-999.22	60.30
06/01/2016	19:39:02	152.0	57.40	56.70	-999.22	61.70
06/01/2016	19:39:03	152.2	58.10	56.70	-999.22	61.70
06/01/2016	19:39:03	152.5	58.10	56.70	-999.22	61.70
06/01/2016	19:39:03	152.6	58.10	56.70	-999.22	60.40
06/01/2016	19:39:03	152.9	57.50	56.70	-999.22	60.40
06/01/2016	19:39:03	153.1	57.50	56.70	-999.22	60.40
06/01/2016	19:39:04	153.2	57.50	56.70	-999.22	61.90
06/01/2016	19:39:04	153.4	58.40	56.70	-999.22	61.90
06/01/2016	19:39:04	153.6	58.40	57.00	-999.22	61.90
06/01/2016	19:39:04	153.8	58.40	57.00	-999.22	60.60
06/01/2016	19:39:04	154.0	57.40	57.00	-999.22	60.60
06/01/2016	19:39:04	154.2	57.40	57.00	-999.22	60.60
06/01/2016	19:39:05	154.4	57.40	57.00	-999.22	60.60
06/01/2016	19:39:05	154.6	58.70	56.90	-999.22	62.00
06/01/2016	19:39:05	154.8	58.70	56.90	-999.22	62.00
06/01/2016	19:39:05	155.0	58.70	56.90	-999.22	62.00
06/01/2016	19:39:06	155.2	57.50	57.30	-999.22	60.80
06/01/2016	19:39:06	155.5	57.50	57.30	-999.22	60.80
06/01/2016	19:39:06	155.6	57.50	57.30	-999.22	60.80
06/01/2016	19:39:06	155.8	59.20	56.90	-999.22	62.10
06/01/2016	19:39:06	156.0	59.20	56.90	-999.22	62.10
06/01/2016	19:39:06	156.2	59.20	56.90	-999.22	62.10
06/01/2016	19:39:07	156.4	59.20	57.70	-999.22	61.10
06/01/2016	19:39:07	156.6	57.60	57.00	-999.22	61.10
06/01/2016	19:39:07	156.9	57.60	57.00	-999.22	61.10
06/01/2016	19:39:07	157.0	57.60	57.00	-999.22	62.20
06/01/2016	19:39:08	157.2	59.40	57.00	-999.22	62.20
06/01/2016	19:39:08	157.4	59.40	57.00	-999.22	62.20
06/01/2016	19:39:08	157.6	59.40	57.90	-999.22	61.70
06/01/2016	19:39:08	157.8	59.40	57.90	-999.22	61.70
06/01/2016	19:39:08	158.1	57.70	57.10	-999.22	61.70
06/01/2016	19:39:09	158.2	57.70	57.10	-999.22	62.20
06/01/2016	19:39:09	158.4	59.50	57.10	-999.22	62.20
06/01/2016	19:39:09	158.6	59.50	57.10	-999.22	62.20
06/01/2016	19:39:09	158.8	59.50	58.20	-999.22	62.10
06/01/2016	19:39:09	159.0	57.80	58.20	-999.22	62.10
06/01/2016	19:39:10	159.3	57.80	58.20	-999.22	62.10
06/01/2016	19:39:10	159.4	57.80	57.20	-999.22	62.30
06/01/2016	19:39:10	159.6	59.50	57.20	-999.22	62.30
06/01/2016	19:39:10	159.9	59.50	57.20	-999.22	62.30
06/01/2016	19:39:10	160.0	59.50	58.40	-999.22	62.40
06/01/2016	19:39:11	160.3	58.10	58.40	-999.22	62.40
06/01/2016	19:39:11	160.5	58.10	58.40	-999.22	62.40
06/01/2016	19:39:11	160.6	58.10	57.20	-999.22	62.40
06/01/2016	19:39:11	160.8	59.60	57.20	-999.22	62.40
06/01/2016	19:39:11	161.1	59.60	57.20	-999.22	62.40
06/01/2016	19:39:12	161.2	59.60	58.50	-999.22	62.70
06/01/2016	19:39:12	161.4	58.40	58.50	-999.22	62.70
06/01/2016	19:39:12	161.6	58.40	58.50	-999.22	62.70
06/01/2016	19:39:12	161.8	58.40	57.40	-999.22	62.50
06/01/2016	19:39:12	162.0	59.60	57.40	-999.22	62.50
06/01/2016	19:39:13	162.2	59.60	58.60	-999.22	62.50
06/01/2016	19:39:13	162.4	59.60	58.60	-999.22	62.50
06/01/2016	19:39:13	162.6	58.70	58.60	-999.22	63.10
06/01/2016	19:39:13	162.9	58.70	58.60	-999.22	63.10
06/01/2016	19:39:13	163.0	58.70	58.60	-999.22	63.10
06/01/2016	19:39:14	163.2	59.60	57.70	-999.22	62.50
06/01/2016	19:39:14	163.4	59.60	57.70	-999.22	62.50
06/01/2016	19:39:14	163.6	59.60	57.70	-999.22	62.50
06/01/2016	19:39:14	163.8	59.30	58.70	-999.22	63.40
06/01/2016	19:39:14	164.2	59.30	58.70	-999.22	63.40
06/01/2016	19:39:14	164.2	59.30	58.70	-999.22	63.40
06/01/2016	19:39:15	164.4	59.60	57.90	-999.22	62.60
06/01/2016	19:39:15	164.6	59.60	57.90	-999.22	62.60
06/01/2016	19:39:15	164.8	59.60	57.90	-999.22	62.60
06/01/2016	19:39:15	165.0	59.60	58.70	-999.22	63.60
06/01/2016	19:39:16	165.2	59.70	58.70	-999.22	63.60
06/01/2016	19:39:16	165.4	59.70	58.70	-999.22	63.60
06/01/2016	19:39:16	165.6	59.70	58.20	-999.22	62.70
06/01/2016	19:39:16	165.8	59.70	58.20	-999.22	62.70
06/01/2016	19:39:17	166.1	59.70	58.70	-999.22	63.90
06/01/2016	19:39:17	166.2	59.70	58.70	-999.22	63.90
06/01/2016	19:39:17	166.4	60.00	58.70	-999.22	63.90
06/01/2016	19:39:17	166.7	60.00	58.40	-999.22	63.90
06/01/2016	19:39:17	166.8	60.00	58.40	-999.22	62.90
06/01/2016	19:39:17	167.0	59.60	58.40	-999.22	62.90
06/01/2016	19:39:17	167.2	59.60	58.40	-999.22	62.90
06/01/2016	19:39:18	167.4	59.60	58.70	-999.22	64.30
06/01/2016	19:39:18	167.6	60.30	58.70	-999.22	64.30
06/01/2016	19:39:18	167.9	60.30	58.70	-999.22	64.30
06/01/2016	19:39:18	168.0	60.30	58.80	-999.22	63.00
06/01/2016	19:39:19	168.3	59.60	58.80	-999.22	63.00
06/01/2016	19:39:19	168.5	59.60	58.80	-999.22	63.00
06/01/2016	19:39:19	168.6	59.60	58.80	-999.22	64.30
06/01/2016	19:39:19	168.9	60.60	58.80	-999.22	64.30
06/01/2016	19:39:19	169.1	60.60	58.80	-999.22	64.30
06/01/2016	19:39:20	169.2	60.60	59.30	-999.22	63.10
06/01/2016	19:39:20	169.4	59.70	59.30	-999.22	63.10
06/01/2016	19:39:20	169.7	59.70	59.30	-999.22	63.10
06/01/2016	19:39:20	169.8	59.70	58.90	-999.22	64.50
06/01/2016	19:39:20	170.0	60.90	58.90	-999.22	64.50
06/01/2016	19:39:20	170.2	60.90	58.90	-999.22	64.50
06/01/2016	19:39:21	170.4	60.90	59.60	-999.22	63.30
06/01/2016	19:39:21	170.6	60.90	59.60	-999.22	63.30
06/01/2016	19:39:21	170.8	59.70	58.90	-999.22	63.30
06/01/2016	19:39:21	171.0	59.70	58.90	-999.22	63.30
06/01/2016	19:39:22	171.2	61.20	58.90	-999.22	64.60
06/01/2016	19:39:22	171.5	61.20	58.90	-999.22	64.60
06/01/2016	19:39:22	171.6	61.20	58.90	-999.22	64.60
06/01/2016	19:39:22	171.8	59.80	59.80	-999.22	63.60
06/01/2016	19:39:22	172.0	59.80	59.80	-999.22	63.60
06/01/2016	19:39:22	172.2	59.80	59.80	-999.22	63.60
06/01/2016	19:39:23	172.4	61.40	58.90	-999.22	64.40
06/01/2016	19:39:23	172.6	61.40	58.90	-999.22	64.40
06/01/2016	19:39:23	172.8	61.40	58.90	-999.22	64.40
06/01/2016	19:39:23	173.0	61.40	60.10	-999.22	63.90
06/01/2016	19:39:24	173.2	59.80	60.10	-999.22	63.90
06/01/2016	19:39:24	173.4	59.80	60.10	-999.22	63.90
06/01/2016	19:39:24	173.6	59.80	59.00	-999.22	64.70
06/01/2016	19:39:24	173.8	61.40	60.40	-999.22	64.70
06/01/2016	19:39:24	174.1	61.40	60.40	-999.22	64.70
06/01/2016	19:39:24	174.2	61.40	60.40	-999.22	64.70
06/01/2016	19:39:25	174.4	60.00	60.40	-999.22	64.50
06/01/2016	19:39:25	174.6	60.00	60.40	-999.22	64.50
06/01/2016	19:39:25	174.8	60.00	59.20	-999.22	64.70
06/01/2016	19:39:25	175.0	61.40	59.20	-999.22	64.70
06/01/2016	19:39:25	175.2	61.40	59.20	-999.22	64.70
06/01/2016	19:39:26	175.5	60.20	60.50	-999.22	64.80
06/01/2016	19:39:26	175.6	60.20	60.50	-999.22	64.80
06/01/2016	19:39:26	175.9	60.20	60.50	-999.22	64.80
06/01/2016	19:39:26	176.0	60.20	59.20	-999.22	64.80
06/01/2016	19:39:26	176.2	61.40	59.20	-999.22	64.80
06/01/2016	19:39:27	176.5	61.40	59.20	-999.22	64.80
06/01/2016	19:39:27	176.6	61.40	60.60	-999.22	65.20
06/01/2016	19:39:27	176.8	60.60	60.60	-999.22	65.20
06/01/2016	19:39:27	177.0	60.60	60.60	-999.22	65.20
06/01/2016	19:39:28	177.2	60.60	59.50	-999.22	64.80
06/01/2016	19:39:28	177.5	61.40	59.50	-999.22	64.80
06/01/2016	19:39:28	177.7	61.40	59.50	-999.22	64.80
06/01/2016	19:39:28	177.8	61.40	60.60	-999.22	65.50
06/01/2016	19:39:28	178.0	61.40	60.60	-999.22	65.50
06/01/2016	19:39:29	178.4	60.90	59.60	-999.22	65.50
06/01/2016	19:39:29	178.4	60.90	59.60	-999.22	65.50
06/01/2016	19:39:29	178.6	61.40	59.60	-999.22	64.90
06/01/2016	19:39:29	178.9	61.40	59.60	-999.22	64.90
06/01/2016	19:39:29	179.0	61.40	60.70	-999.22	65.80
06/01/2016	19:39:30	179.2	61.20	60.70	-999.22	65.80
06/01/2016	19:39:30	179.4	61.20	60.70	-999.22	65.80
06/01/2016	19:39:30	179.6	61.20	60.00	-999.22	64.90
06/01/2016	19:39:30	179.8	61.20	60.00	-999.22	64.90
06/01/2016	19:39:30	180.0	61.40	60.70	-999.22	64.90
06/01/2016	19:39:31	180.3	61.40	60.70	-999.22	66.00
06/01/2016	19:39:31	180.4	61.80	60.70	-999.22	66.00
06/01/2016	19:39:31	180.6	61.80	60.20	-999.22	66.00
06/01/2016	19:39:31	180.8	61.80	60.20	-999.22	66.00
06/01/2016	19:39:31	181.0	61.50	60.20	-999.22	65.00
06/01/2016	19:39:32	181.3	61.50	60.20	-999.22	65.00
06/01/2016	19:39:32	181.4	61.50	60.20	-999.22	65.00
06/01/2016	19:39:32	181.6	62.00	60.60	-999.22	66.20
06/01/2016	19:39:32	181.8	62.00	60.60	-999.22	66.20
06/01/2016	19:39:32	182.0	62.00	60.60	-999.22	66.20
06/01/2016	19:39:32	182.2	62.00	60.50	-999.22	65.10
06/01/2016	19:39:33	182.4	61.30	60.50	-999.22	65.10
06/01/2016	19:39:33	182.6	61.30	60.50	-999.22	65.10
06/01/2016	19:39:33	182.8	61.30	60.70	-999.22	66.40
06/01/2016	19:39:33	183.0	62.40	60.70	-999.22	66.40
06/01/2016	19:39:33	183.2	62.40	60.70	-999.22	66.40
06/01/2016	19:39:34	183.4	61.30	60.90	-999.22	65.20
06/01/2016	19:39:34	183.6	61.30	60.90	-999.22	65.20
06/01/2016	19:39:34	183.8	61.30	60.90	-999.22	65.20
06/01/2016	19:39:34	184.0	61.30	60.60	-999.22	66.50
06/01/2016	19:39:34	184.2	61.30	60.60	-999.22	66.50
06/01/2016	19:39:35	184.5	62.70	61.10	-999.22	66.50
06/01/2016	19:39:35	184.6	62.70	61.10	-999.22	66.50
06/01/2016	19:39:35	184.8	61.30	61.10	-999.22	65.40
06/01/2016	19:39:35	185.1	61.30	60.70	-999.22	65.40
06/01/2016	19:39:36	185.2	61.30	60.70	-999.22	66.40
06/01/2016	19:39:36	185.4	62.90	60.70	-999.22	66.40
06/01/2016	19:39:36	185.6	62.90	60.70	-999.22	66.40
06/01/2016	19:39:36	185.8	62.90	61.30	-999.22	65.60
06/01/2016	19:39:36	186.0	61.30	61.30	-999.22	65.60
06/01/2016	19:39:37	186.3	61.30	61.30	-999.22	65.60
06/01/2016	19:39:37	186.4	61.30	60.70	-999.22	66.50
06/01/2016	19:39:37	186.6	63.10	60.70	-999.22	66.50
06/01/2016	19:39:37	186.9	63.10	60.70	-999.22	66.50
06/01/2016	19:39:37	187.0	63.10	61.60	-999.22	65.90
06/01/2016	19:39:38	187.2	61.60	61.60	-999.22	65.90
06/01/2016	19:39:38	187.5	61.60	61.60	-999.22	65.90
06/01/2016	19:39:38	187.6	61.60	60.70	-999.22	66.50
06/01/2016	19:39:38	187.9	63.10	60.70	-999.22	66.50
06/01/2016	19:39:38	188.1	63.10	60.70	-999.22	66.50
06/01/2016	19:39:39	188.2	63.10	61.80	-999.22	66.30
06/01/2016	19:39:39	188.4	61.50	61.80	-999.22	66.30
06/01/2016	19:39:39	188.7	61.50	61.80	-999.22	66.30
06/01/2016	19:39:39	188.8	61.50	60.90	-999.22	66.50
06/01/2016	19:39:39	189.0	63.20	60.90	-999.22	66.50
06/01/2016	19:39:40	189.3	63.20	60.90	-999.22	66.50
06/01/2016	19:39:40	189.4	63.20	62.00	-999.22	66.60
06/01/2016	19:39:40	189.7	61.80	62.00	-999.22	66.60
06/01/2016	19:39:40	189.8	61.80	62.00	-999.22	66.60
06/01/2016	19:39:40	190.0	61.80	60.80	-999.22	66.70
06/01/2016	19:39:40	190.2	61.80	60.80	-999.22	66.70
06/01/2016	19:39:41	190.4	63.10	62.10	-999.22	66.70
06/01/2016	19:39:41	190.6	63.10	62.10	-999.22	66.70
06/01/2016	19:39:41	190.8	62.00	62.10	-999.22	66.90
06/01/2016	19:39:41	191.0	62.00	62.10	-999.22	66.90
06/01/2016	19:39:41	191.2	62.00	62.10	-999.22	66.90
06/01/2016	19:39:42	191.4	63.10	61.00	-999.22	66.60
06/01/2016	19:39:42	191.6	63.10	61.00	-999.22	66.60
06/01/2016	19:39:42	191.8	63.10	61.00	-999.22	66.60
06/01/2016	19:39:42	192.0	63.10	62.30	-999.22	67.30
06/01/2016	19:39:43	192.2	62.50	61.10	-999.22	67.30
06/01/2016	19:39:43	192.4	62.50	61.10	-999.22	67.30
06/01/2016	19:39:43	192.6	62.50	61.10	-999.22	67.30
06/01/2016	19:39:43	192.8	63.10	61.10	-999.22	66.60
06/01/2016	19:39:43	193.0	63.10	61.10	-999.22	66.60
06/01/2016	19:39:44	193.2	62.80	62.30	-999.22	67.60
06/01/2016	19:39:44	193.4	62.80	62.30	-999.22	67.60
06/01/2016	19:39:44	193.7	62.80	61.40	-999.22	66.60
06/01/2016	19:39:44	193.8	62.80	61.40	-999.22	66.60
06/01/2016	19:39:44	194.0	63.00	61.40	-999.22	66.60
06/01/2016	19:39:45	194.3	63.00	62.30	-999.22	66.60
06/01/2016	19:39:45	194.4	63.00	62.30	-999.22	67.90
06/01/2016	19:39:45	194.6	63.10	62.30	-999.22	67.90
06/01/2016	19:39:45	194.8	63.10	62.30	-999.22	67.90
06/01/2016	19:39:45	195.0	63.10	61.60	-999.22	66.90
06/01/2016	19:39:45	195.2	63.00	61.60	-999.22	66.90
06/01/2016	19:39:46	195.5	63.00	61.60	-999.22	66.90
06/01/2016	19:39:46	195.6	63.00	62.10	-999.22	68.10
06/01/2016	19:39:46	195.8	63.40	62.10	-999.22	68.10
06/01/2016	19:39:46	196.1	63.40	62.10	-999.22	68.10
06/01/2016	19:39:47	196.2	63.40	61.90	-999.22	67.00
06/01/2016	19:39:47	196.4	63.00	61.90	-999.22	67.00
06/01/2016	19:39:47	196.7	63.00	61.90	-999.22	67.00
06/01/2016	19:39:47	196.8	63.00	62.30	-999.22	68.20
06/01/2016	19:39:47	197.1	63.70	62.30	-999.22	68.20
06/01/2016	19:39:48	197.3	63.70	62.30	-999.22	68.20
06/01/2016	19:39:48	197.4	63.70	62.40	-999.22	67.10
06/01/2016	19:39:48	197.6	62.90	62.40	-999.22	67.10
06/01/2016	19:39:48	197.9	62.90	62.40	-999.22	67.10
06/01/2016	19:39:48	198.0	62.90	62.10	-999.22	68.30
06/01/2016	19:39:49	198.2	64.00	62.10	-999.22	68.30
06/01/2016	19:39:49	198.4	64.00	62.70	-999.22	68.30
06/01/2016	19:39:49	198.7	64.00	62.70	-999.22	67.20
06/01/2016	19:39:49	198.8	64.00	62.70	-999.22	67.20
06/01/2016	19:39:49	199.0	63.00	62.30	-999.22	67.20
06/01/2016	19:39:49	199.2	63.00	62.30	-999.22	67.20
06/01/2016	19:39:50	199.4	64.30	62.30	-999.22	68.30
06/01/2016	19:39:50	199.6	64.30	62.30	-999.22	68.30
06/01/2016	19:39:50	199.8	64.30	62.30	-999.22	68.30
06/01/2016	19:39:50	200.0	62.90	62.90	-999.22	67.40
06/01/2016	19:39:51	200.2	62.90	62.90	-999.22	67.40
06/01/2016	19:39:51	200.4	62.90	62.90	-999.22	67.40
06/01/2016	19:39:51	200.6	62.90	62.40	-999.22	68.40
06/01/2016	19:39:51	200.8	64.40	62.40	-999.22	68.40
06/01/2016	19:39:51	201.0	64.40	62.40	-999.22	68.40
06/01/2016	19:39:52	201.2	63.00	63.10	-999.22	67.70
06/01/2016	19:39:52	201.4	63.00	63.10	-999.22	67.70
06/01/2016	19:39:52	201.6	63.00	63.10	-999.22	67.70
06/01/2016	19:39:52	201.8	63.00	62.30	-999.22	68.40
06/01/2016	19:39:52	202.0	64.70	62.30	-999.22	68.40
06/01/2016	19:39:52	202.2	64.70	62.30	-999.22	68.40
06/01/2016	19:39:53	202.4	64.70	63.30	-999.22	67.90
06/01/2016	19:39:53	202.6	64.70	63.30	-999.22	67.90
06/01/2016	19:39:53	202.9	63.00	62.30	-999.22	67.90
06/01/2016	19:39:53	203.0	63.00	62.30	-999.22	67.90
06/01/2016	19:39:54	203.2	64.50	62.30	-999.22	68.40
06/01/2016	19:39:54	203.4	64.50	62.30	-999.22	68.40
06/01/2016	19:39:54	203.6	64.50	63.50	-999.22	68.20
06/01/2016	19:39:54	203.8	63.10	63.50	-999.22	68.20
06/01/2016	19:39:54	204.1	63.10	63.50	-999.22	68.20
06/01/2016	19:39:55	204.2	63.10	62.40	-999.22	68.30
06/01/2016	19:39:55	204.5	64.60	62.40	-999.22	68.30
06/01/2016	19:39:55	204.7	64.60	62.40	-999.22	68.30
06/01/2016	19:39:55	204.8	64.60	63.60	-999.22	68.50
06/01/2016	19:39:55	205.1	63.30	63.60	-999.22	68.50
06/01/2016	19:39:56	205.3	63.30	63.60	-999.22	68.50
06/01/2016	19:39:56	205.4	63.30	62.10	-999.22	66.40
06/01/2016	19:39:56	205.6	61.30	62.10	-999.22	66.40
06/01/2016	19:39:56	205.9	61.30	62.10	-999.22	66.40
06/01/2016	19:39:56	206.0	61.30	60.30	-999.22	64.90
06/01/2016	19:39:57	206.2	59.90	60.30	-999.22	64.90
06/01/2016	19:39:57	206.5	59.90	60.30	-999.22	64.90
06/01/2016	19:39:57	206.6	59.90	58.80	-999.22	63.30
06/01/2016	19:39:57	206.8	59.90	58.80	-999.22	63.30
06/01/2016	19:39:57	207.0	58.60	57.60	-999.22	63.30
06/01/2016	19:39:57	207.2	58.60	57.60	-999.22	63.30
06/01/2016	19:39:58	207.4	57.60	57.60	-999.22	62.10
06/01/2016	19:39:58	207.7	57.60	57.60	-999.22	62.10
06/01/2016	19:39:58	207.8	57.60	57.60	-999.22	62.10
06/01/2016	19:39:58	208.0	56.70	56.60	-999.22	60.90
06/01/2016	19:39:59	208.2	56.70	56.60	-999.22	60.90
06/01/2016	19:39:59	208.4	56.70	56.60	-999.22	60.90
06/01/2016	19:39:59	208.6	56.70	55.60	-999.22	59.90
06/01/2016	19:39:59	208.8	55.90	55.60	-999.22	59.90
06/01/2016	19:39:59	209.0	55.90	55.60	-999.22	59.90
06/01/2016	19:39:59	209.2	55.90	54.80	-999.22	59.00
06/01/2016	19:40:00	209.4	54.80	54.80	-999.22	59.00
06/01/2016	19:40:00	209.6	54.80	54.80	-999.22	59.00
06/01/2016	19:40:00	209.8	54.80	54.10	-999.22	58.00
06/01/2016	19:40:01	210.0	54.20	53.30	-999.22	58.00
06/01/2016	19:40:01	210.3	54.20	53.30	-999.22	58.00
06/01/2016	19:40:01	210.4	54.20	53.30	-999.22	58.00
06/01/2016	19:40:01	210.6	53.60	53.30	-999.22	57.30
06/01/2016	19:40:01	210.9	53.60	52.60	-999.22	57.30
06/01/2016	19:40:01	211.0	53.60	52.60	-999.22	56.60
06/01/2016	19:40:01	211.2	52.70	52.60	-999.22	56.60
06/01/2016	19:40:02	211.4	52.70	52.60	-999.22	56.60
06/01/2016	19:40:02	211.7	52.30	52.10	-999.22	55.90
06/01/2016	19:40:02	211.8	52.30	52.10	-999.22	55.90
06/01/2016	19:40:02	212.1	52.30	52.10	-999.22	55.90
06/01/2016	19:40:03	212.2	52.30	51.50	-999.22	55.10
06/01/2016	19:40:03	212.4	51.70	51.50	-999.22	55.10
06/01/2016	19:40:03	212.6	51.70	51.50	-999.22	55.10
06/01/2016	19:40:03	212.8	51.70	51.00	-999.22	54.50
06/01/2016	19:40:03	213.0	51.20	51.00	-999.22	54.50
06/01/2016	19:40:04	213.3	51.20	51.00	-999.22	54.50
06/01/2016	19:40:04	213.4	51.20	50.20	-999.22	54.00
06/01/2016	19:40:04	213.6	50.70	50.20	-999.22	54.00
06/01/2016	19:40:04	213.9	50.70	50.20	-999.22	54.00
06/01/2016	19:40:04	214.0	50.70	49.80	-999.22	53.40
06/01/2016	19:40:05	214.2	50.00	49.80	-999.22	53.40
06/01/2016	19:40:05	214.5	50.00	49.80	-999.22	53.40
06/01/2016	19:40:05	214.6	50.00	49.40	-999.22	52.90
06/01/2016	19:40:05	214.8	50.00	49.40	-999.22	52.90
06/01/2016	19:40:05	215.0	49.60	49.00	-999.22	52.90
06/01/2016	19:40:05	215.2	49.60	49.00	-999.22	52.90
06/01/2016	19:40:06	215.4	49.30	49.00	-999.22	52.20
06/01/2016	19:40:06	215.7	49.30	49.00	-999.22	52.20
06/01/2016	19:40:06	215.8	49.30	49.00	-999.22	52.20
06/01/2016	19:40:06	216.0	48.80	48.50	-999.22	51.80
06/01/2016	19:40:06	216.2	48.80	48.50	-999.22	51.80
06/01/2016	19:40:07	216.5	48.80	48.20	51.00	51.20
06/01/2016	19:40:07	216.6	48.80	48.20	51.00	51.20
06/01/2016	19:40:07	216.8	48.40	47.70	51.00	51.20
06/01/2016	19:40:07	217.1	48.40	47.70	50.70	51.20
06/01/2016	19:40:08	217.2	48.40	47.70	50.70	50.70
06/01/2016	19:40:08	217.4	47.90	47.70	50.70	50.70
06/01/2016	19:40:08	217.6	47.90	47.70	50.70	50.70
06/01/2016	19:40:08	217.8	47.90	47.20	50.20	50.70
06/01/2016	19:40:08	218.0	47.60	47.20	50.20	50.20
06/01/2016	19:40:09	218.3	47.60	46.80	50.20	50.20
06/01/2016	19:40:09	218.4	47.60	46.80	49.90	50.20
06/01/2016	19:40:09	218.6	47.60	46.80	49.90	49.90
06/01/2016	19:40:09	218.8	47.00	46.50	49.90	49.90
06/01/2016	19:40:09	219.0	47.00	46.50	49.40	49.90
06/01/2016	19:40:09	219.2	47.00	46.50	49.40	49.90
06/01/2016	19:40:10	219.4	46.60	46.10	49.40	49.30
06/01/2016	19:40:10	219.6	46.60	46.10	49.40	49.30
06/01/2016	19:40:10	219.8	46.60	46.10	49.10	48.90
06/01/2016	19:40:10	220.0	46.20	46.10	49.10	48.90
06/01/2016	19:40:11	220.3	46.20	45.70	49.10	48.90
06/01/2016	19:40:11	220.4	46.20	45.70	49.10	48.90
06/01/2016	19:40:11	220.6	46.00	45.70	48.60	48.50
06/01/2016	19:40:11	220.8	46.00	45.40	48.60	48.50
06/01/2016	19:40:11	221.0	46.00	45.40	48.10	48.50
06/01/2016	19:40:12	221.3	46.00	45.40	48.10	48.10
06/01/2016	19:40:12	221.4	45.60	45.40	48.10	48.10
06/01/2016	19:40:12	221.6	45.60	45.10	48.10	48.10
06/01/2016	19:40:12	221.8	45.60	45.10	47.90	47.80
06/01/2016	19:40:12	222.0	45.30	45.10	47.90	47.80
06/01/2016	19:40:13	222.2	45.30	44.70	47.90	47.80
06/01/2016	19:40:13	222.4	45.30	44.70	47.50	47.80
06/01/2016	19:40:13	222.6	45.30	44.70	47.50	47.40
06/01/2016	19:40:13	222.8	45.00	44.30	47.50	47.40
06/01/2016	19:40:13	223.0	45.00	44.30	47.20	47.40
06/01/2016	19:40:14	223.3	45.00	44.30	47.20	47.10
06/01/2016	19:40:14	223.4	44.80	44.30	47.20	47.10
06/01/2016	19:40:14	223.6	44.80	44.00	47.20	47.10
06/01/2016	19:40:14	223.8	44.80	44.00	46.90	46.80
06/01/2016	19:40:14	224.0	44.80	44.00	46.90	46.80
06/01/2016	19:40:15	224.2	44.20	43.70	46.90	46.80
06/01/2016	19:40:15	224.4	44.20	43.70	46.50	46.80
06/01/2016	19:40:15	224.6	44.20	43.70	46.50	46.30
06/01/2016	19:40:15	224.8	43.90	43.50	46.50	46.30
06/01/2016	19:40:15	225.0	43.90	43.50	46.00	46.30
06/01/2016	19:40:16	225.3	43.90	43.50	46.00	46.00
06/01/2016	19:40:16	225.4	43.60	43.50	46.00	46.00
06/01/2016	19:40:16	225.6	43.60	43.20	46.00	46.00
06/01/2016	19:40:16	225.8	43.60	43.20	45.80	45.60
06/01/2016	19:40:16	226.0	43.40	43.20	45.80	45.60
06/01/2016	19:40:17	226.2	43.40	42.90	45.80	45.60
06/01/2016	19:40:17	226.4	43.40	42.90	45.60	45.60
06/01/2016	19:40:17	226.6	43.10	42.90	45.60	45.40
06/01/2016	19:40:17	226.8	43.10	42.70	45.60	45.40
06/01/2016	19:40:17	227.0	43.10	42.70	45.20	45.40
06/01/2016	19:40:17	227.2	43.10	42.70	45.20	45.40
06/01/2016	19:40:18	227.4	42.90	42.40	45.20	45.10
06/01/2016	19:40:18	227.6	42.90	42.40	45.20	45.10
06/01/2016	19:40:18	227.8	42.90	42.40	45.00	44.90
06/01/2016	19:40:18	228.0	42.90	42.40	45.00	44.90
06/01/2016	19:40:19	228.2	42.70	42.20	45.00	44.90
06/01/2016	19:40:19	228.4	42.70	42.20	44.70	44.90
06/01/2016	19:40:19	228.6	42.70	42.20	44.70	44.60
06/01/2016	19:40:19	228.8	42.50	42.00	44.70	44.60
06/01/2016	19:40:19	229.0	42.50	42.00	44.50	44.60
06/01/2016	19:40:20	229.3	42.50	42.00	44.50	44.30
06/01/2016	19:40:20	229.4	42.20	42.00	44.50	44.30
06/01/2016	19:40:20	229.6	42.20	41.80	44.50	44.30
06/01/2016	19:40:20	229.8	42.20	41.80	44.20	44.00
06/01/2016	19:40:20	230.1	42.00	41.80	44.20	44.00
06/01/2016	19:40:21	230.2	42.00	41.40	44.20	44.00
06/01/2016	19:40:21	230.4	42.00	41.40	44.00	44.00
06/01/2016	19:40:21	230.6	42.00	41.40	44.00	44.00
06/01/2016	19:40:21	230.8	41.60	41.10	44.00	43.60
06/01/2016	19:40:21	231.0	41.60	41.10	43.70	43.60
06/01/2016	19:40:22	231.3	41.60	41.10	43.70	43.40
06/01/2016	19:40:22	231.4	41.30	41.10	43.70	43.40
06/01/2016	19:40:22	231.6	41.30	41.00	43.70	43.40
06/01/2016	19:40:22	231.8	41.30	41.00	43.60	43.10
06/01/2016	19:40:22	232.0	41.30	41.00	43.60	43.10
06/01/2016	19:40:23	232.2	41.10	40.70	43.60	43.10
06/01/2016	19:40:23	232.4	41.10	40.70	43.40	43.10
06/01/2016	19:40:23	232.6	41.00	40.70	43.40	42.90
06/01/2016	19:40:23	232.8	41.00	40.70	43.40	42.90
06/01/2016	19:40:23	233.0	41.00	40.60	43.10	42.90
06/01/2016	19:40:23	233.2	41.00	40.60	43.10	42.90
06/01/2016	19:40:24	233.4	40.70	40.40	43.10	42.70
06/01/2016	19:40:24	233.6	40.70	40.40	43.10	42.70
06/01/2016	19:40:24	233.8	40.70	40.40	42.90	42.50
06/01/2016	19:40:24	234.0	40.50	40.40	42.90	42.50
06/01/2016	19:40:25	234.2	40.50	40.20	42.90	42.50
06/01/2016	19:40:25	234.4	40.50	40.20	42.60	42.50
06/01/2016	19:40:25	234.6	40.40	40.20	42.60	42.20
06/01/2016	19:40:25	234.8	40.40	40.20	42.60	42.20
06/01/2016	19:40:25	235.0	40.40	40.00	42.30	42.20
06/01/2016	19:40:26	235.3	40.40	40.00	42.30	42.10
06/01/2016	19:40:26	235.4	40.30	40.00	42.30	42.10
06/01/2016	19:40:26	235.6	40.30	39.80	42.30	42.10
06/01/2016	19:40:26	235.8	40.30	39.80	42.10	41.90
06/01/2016	19:40:26	236.1	40.00	39.80	42.10	41.90
06/01/2016	19:40:27	236.2	40.00	39.70	42.10	41.90
06/01/2016	19:40:27	236.4	40.00	39.70	42.00	41.90
06/01/2016	19:40:27	236.6	40.00	39.70	42.00	41.90
06/01/2016	19:40:27	236.8	39.90	39.50	42.00	41.70
06/01/2016	19:40:27	237.0	39.90	39.50	41.70	41.70
06/01/2016	19:40:28	237.2	39.90	39.50	41.70	41.50
06/01/2016	19:40:28	237.4	39.70	39.50	41.70	41.50
06/01/2016	19:40:28	237.6	39.70	39.30	41.60	41.50
06/01/2016	19:40:28	237.8	39.70	39.30	41.60	41.30
06/01/2016	19:40:28	238.0	39.50	39.30	41.60	41.30
06/01/2016	19:40:28	238.2	39.50	39.30	41.60	41.30
06/01/2016	19:40:29	238.4	39.50	39.20	41.40	41.10
06/01/2016	19:40:29	238.6	39.50	39.20	41.40	41.10
06/01/2016	19:40:29	238.8	39.30	39.00	41.40	41.10
06/01/2016	19:40:29	239.0	39.30	39.00	41.40	41.10
06/01/2016	19:40:30	239.2	39.30	39.00	41.20	40.90
06/01/2016	19:40:30	239.4	39.20	39.00	41.20	40.90
06/01/2016	19:40:30	239.6	39.20	38.60	41.20	40.90
06/01/2016	19:40:30	239.8	39.20	38.60	41.00	40.50
06/01/2016	19:40:30	240.0	39.00	38.60	41.00	40.50
06/01/2016	19:40:31	240.3	39.00	38.70	41.00	40.50
06/01/2016	19:40:31	240.4	39.00	38.70	40.90	40.50
06/01/2016	19:40:31	240.6	39.00	38.70	40.90	40.40
06/01/2016	19:40:31	240.8	38.90	38.50	40.90	40.40
06/01/2016	19:40:31	241.1	38.90	38.50	40.70	40.40
06/01/2016	19:40:31	241.2	38.90	38.50	40.70	40.40
06/01/2016	19:40:32	241.4	38.70	38.50	40.70	40.20
06/01/2016	19:40:32	241.6	38.70	38.50	40.70	40.20
06/01/2016	19:40:32	241.8	38.70	38.20	40.50	40.00
06/01/2016	19:40:32	242.0	38.60	38.20	40.50	40.00
06/01/2016	19:40:33	242.3	38.60	38.00	40.40	40.00
06/01/2016	19:40:33	242.4	38.60	38.00	40.40	40.00
06/01/2016	19:40:33	242.6	38.30	38.00	40.40	39.90
06/01/2016	19:40:33	242.8	38.30	38.00	40.40	39.90
06/01/2016	19:40:33	243.0	38.30	37.90	40.00	39.90
06/01/2016	19:40:34	243.2	38.30	37.90	40.00	39.70
06/01/2016	19:40:34	243.4	38.30	37.90	40.00	39.70
06/01/2016	19:40:34	243.6	38.10	37.70	39.90	39.70
06/01/2016	19:40:34	243.8	38.10	37.70	39.90	39.50
06/01/2016	19:40:34	244.0	38.00	37.70	39.90	39.50
06/01/2016	19:40:35	244.2	38.00	37.60	39.90	39.50
06/01/2016	19:40:35	244.4	38.00	37.60	39.90	39.50
06/01/2016	19:40:35	244.6	37.80	37.60	39.90	39.40
06/01/2016	19:40:35	244.8	37.80	37.50	39.90	39.40
06/01/2016	19:40:35	245.0	37.80	37.50	39.60	39.40
06/01/2016	19:40:35	245.2	37.80	37.50	39.60	39.30
06/01/2016	19:40:36	245.4	37.70	37.30	39.60	39.30
06/01/2016	19:40:36	245.6	37.70	37.30	39.60	39.30
06/01/2016	19:40:36	245.8	37.70	37.30	39.40	39.10
06/01/2016	19:40:36	246.1	37.50	37.30	39.40	39.10
06/01/2016	19:40:36	246.2	37.50	37.20	39.40	39.10
06/01/2016	19:40:37	246.4	37.50	37.20	39.20	39.00
06/01/2016	19:40:37	246.6	37.30	37.20	39.20	39.00
06/01/2016	19:40:37	246.8	37.30	37.10	39.20	39.00
06/01/2016	19:40:37	247.0	37.30	37.10	39.20	39.00
06/01/2016	19:40:37	247.2	37.30	37.10	39.00	38.80
06/01/2016	19:40:38	247.4	37.30	37.10	39.00	38.80
06/01/2016	19:40:38	247.6	37.30	37.00	39.00	38.80
06/01/2016	19:40:38	247.9	37.30	37.00	39.00	38.70
06/01/2016	19:40:38	248.0	37.10	37.00	39.00	38.70
06/01/2016	19:40:39	248.2	37.10	36.80	38.80	38.70
06/01/2016	19:40:39	248.4	37.10	36.80	38.80	38.70
06/01/2016	19:40:39	248.6	37.00	36.80	38.80	38.50
06/01/2016	19:40:39	248.8	37.00	36.80	38.80	38.50
06/01/2016	19:40:39	249.0	37.00	36.70	38.70	38.50
06/01/2016	19:40:39	249.2	37.00	36.70	38.70	38.40
06/01/2016	19:40:40	249.4	36.90	36.60	38.70	38.40
06/01/2016	19:40:40	249.7	36.90	36.60	38.60	38.40
06/01/2016	19:40:40	249.8	36.90	36.60	38.60	38.40
06/01/2016	19:40:40	250.0	36.80	36.50	38.60	38.30
06/01/2016	19:40:40	250.2	36.80	36.50	38.60	38.30
06/01/2016	19:40:41	250.4	36.80	36.50	38.40	38.10
06/01/2016	19:40:41	250.7	36.60	36.50	38.40	38.10
06/01/2016	19:40:41	250.8	36.60	36.40	38.40	38.10
06/01/2016	19:40:41	251.0	36.60	36.40	38.40	38.10
06/01/2016	19:40:41	251.2	36.60	36.40	38.40	38.10
06/01/2016	19:40:42	251.4	36.50	36.20	38.40	37.80
06/01/2016	19:40:42	251.6	36.50	36.20	38.40	37.80
06/01/2016	19:40:42	251.8	36.50	36.20	38.20	37.70
06/01/2016	19:40:42	252.0	36.40	36.20	38.20	37.70
06/01/2016	19:40:42	252.2	36.40	36.20	38.20	37.70
06/01/2016	19:40:43	252.4	36.40	36.20	38.10	37.50
06/01/2016	19:40:43	252.6	36.30	36.20	38.10	37.50
06/01/2016	19:40:43	252.8	36.30	36.10	38.10	37.50
06/01/2016	19:40:43	253.0	36.30	36.10	38.00	37.50
06/01/2016	19:40:43	253.2	36.30	36.10	38.00	37.40
06/01/2016	19:40:44	253.4	36.20	36.00	38.00	37.40
06/01/2016	19:40:44	253.6	36.20	36.00	37.90	37.40
06/01/2016	19:40:44	253.9	36.20	36.00	37.90	37.30
06/01/2016	19:40:44	254.0	36.20	36.00	37.90	37.30
06/01/2016	19:40:45	254.2	36.10	35.80	37.70	37.30
06/01/2016	19:40:45	254.4	36.10	35.80	37.70	37.20
06/01/2016	19:40:45	254.6	36.00	35.80	37.70	37.20
06/01/2016	19:40:45	254.8	36.00	35.80	37.70	37.20
06/01/2016	19:40:45	255.0	36.00	35.80	37.60	37.20
06/01/2016	19:40:45	255.2	36.00	35.80	37.60	37.10
06/01/2016	19:40:46	255.4	35.90	35.40	37.60	37.10
06/01/2016	19:40:46	255.7	35.90	35.40	37.30	37.10
06/01/2016	19:40:46	255.8	35.90	35.40	37.30	37.10
06/01/2016	19:40:46	256.0	35.80	35.30	37.30	37.00
06/01/2016	19:40:47	256.2	35.80	35.30	37.20	37.00
06/01/2016	19:40:47	256.4	35.80	35.30	37.20	36.90
06/01/2016	19:40:47	256.7	35.70	35.30	37.20	36.90
06/01/2016	19:40:47	256.8	35.70	35.30	37.20	36.90
06/01/2016	19:40:47	257.0	35.70	35.30	37.20	36.90
06/01/2016	19:40:48	257.2	35.50	35.30	37.20	36.70
06/01/2016	19:40:48	257.4	35.50	35.10	37.20	36.70
06/01/2016	19:40:48	257.6	35.50	35.10	37.20	36.70
06/01/2016	19:40:48	257.8	35.30	35.10	37.10	36.60
06/01/2016	19:40:48	258.0	35.30	35.10	37.10	36.60
06/01/2016	19:40:49	258.2	35.30	35.10	36.80	36.60
06/01/2016	19:40:49	258.5	35.30	35.10	36.80	36.60
06/01/2016	19:40:49	258.6	35.10	35.10	36.80	36.60
06/01/2016	19:40:49	258.8	35.10	34.90	36.80	36.60
06/01/2016	19:40:49	259.0	35.10	34.90	36.80	36.60
06/01/2016	19:40:50	259.2	35.30	34.90	36.90	36.40
06/01/2016	19:40:50	259.4	35.30	34.90	36.90	36.40
06/01/2016	19:40:50	259.6	35.30	34.90	36.60	36.40
06/01/2016	19:40:50	259.8	35.30	34.90	36.60	36.30
06/01/2016	19:40:50	260.0	35.00	34.70	36.60	36.30
06/01/2016	19:40:51	260.3	35.00	34.70	36.50	36.30
06/01/2016	19:40:51	260.4	35.00	34.70	36.50	36.30
06/01/2016	19:40:51	260.7	34.90	34.60	36.50	36.30
06/01/2016	19:40:51	260.8	34.90	34.60	36.50	36.30
06/01/2016	19:40:51	261.0	34.90	34.60	36.40	36.10
06/01/2016	19:40:51	261.2	34.90	34.60	36.40	36.10
06/01/2016	19:40:52	261.4	34.80	34.50	36.40	36.10
06/01/2016	19:40:52	261.6	34.80	34.50	36.30	36.10
06/01/2016	19:40:52	261.8	34.80	34.50	36.30	36.10
06/01/2016	19:40:52	262.0	34.70	34.50	36.30	36.00
06/01/2016	19:40:53	262.2	34.70	34.50	36.20	36.00
06/01/2016	19:40:53	262.4	34.70	34.50	36.20	35.90
06/01/2016	19:40:53	262.6	34.60	34.50	36.20	35.90
06/01/2016	19:40:53	262.8	34.60	34.40	36.20	35.90
06/01/2016	19:40:53	263.0	34.60	34.40	36.10	35.80
06/01/2016	19:40:54	263.2	34.60	34.40	36.10	35.80
06/01/2016	19:40:54	263.4	34.60	34.30	36.10	35.80
06/01/2016	19:40:54	263.6	34.60	34.30	36.00	35.80
06/01/2016	19:40:54	263.8	34.40	34.30	36.00	35.70
06/01/2016	19:40:54	264.0	34.40	34.30	36.00	35.70
06/01/2016	19:40:55	264.2	34.40	34.20	36.00	35.70
06/01/2016	19:40:55	264.5	34.40	34.20	36.00	35.60
06/01/2016	19:40:55	264.6	34.40	34.20	36.00	35.60
06/01/2016	19:40:55	264.8	34.40	34.20	35.80	35.60
06/01/2016	19:40:55	265.0	34.40	34.20	35.80	35.50
06/01/2016	19:40:56	265.2	34.30	34.20	35.80	35.50
06/01/2016	19:40:56	265.4	34.30	34.20	35.80	35.50
06/01/2016	19:40:56	265.6	34.30	34.10	35.70	35.40
06/01/2016	19:40:56	265.8	34.30	34.10	35.70	35.40
06/01/2016	19:40:56	266.0	34.20	34.00	35.70	35.40
06/01/2016	19:40:57	266.3	34.20	34.00	35.50	35.40
06/01/2016	19:40:57	266.4	34.20	34.00	35.50	35.40
06/01/2016	19:40:57	266.6	34.10	33.90	35.50	35.40
06/01/2016	19:40:57	266.8	34.10	33.90	35.50	35.40
06/01/2016	19:40:57	267.0	34.10	33.90	35.50	35.30
06/01/2016	19:40:57	267.2	34.10	33.90	35.50	35.30
06/01/2016	19:40:58	267.4	34.10	33.80	35.50	35.30
06/01/2016	19:40:58	267.6	34.10	33.80	35.50	35.30
06/01/2016	19:40:58	267.8	34.00	33.80	35.50	35.20
06/01/2016	19:40:58	268.1	34.00	33.70	35.50	35.20
06/01/2016	19:40:59	268.2	34.00	33.70	35.40	35.20
06/01/2016	19:40:59	268.4	33.90	33.70	35.40	35.10
06/01/2016	19:40:59	268.6	33.90	33.70	35.40	35.10
06/01/2016	19:40:59	268.8	33.90	33.70	35.30	35.10
06/01/2016	19:40:59	269.0	33.90	33.70	35.30	35.10
06/01/2016	19:41:00	269.2	33.80	33.70	35.30	34.80
06/01/2016	19:41:00	269.4	33.80	33.60	35.30	34.80
06/01/2016	19:41:00	269.6	33.80	33.60	35.30	34.80
06/01/2016	19:41:00	269.8	33.70	33.60	35.10	34.70
06/01/2016	19:41:00	270.0	33.70	33.60	35.10	34.70
06/01/2016	19:41:01	270.2	33.70	33.60	35.10	34.70
06/01/2016	19:41:01	270.4	33.70	33.60	35.10	34.60
06/01/2016	19:41:01	270.6	33.70	33.60	35.10	34.60
06/01/2016	19:41:01	270.8	33.70	33.50	35.00	34.60
06/01/2016	19:41:01	271.0	33.70	33.50	35.00	34.60
06/01/2016	19:41:02	271.2	33.60	33.50	35.00	34.60
06/01/2016	19:41:02	271.4	33.60	33.40	35.00	34.60
06/01/2016	19:41:02	271.6	33.60	33.40	35.00	34.50
06/01/2016	19:41:02	271.8	33.60	33.40	35.00	34.50
06/01/2016	19:41:02	272.0	33.50	33.30	35.00	34.50
06/01/2016	19:41:03	272.3	33.50	33.30	34.90	34.50
06/01/2016	19:41:03	272.4	33.50	33.30	34.90	34.50
06/01/2016	19:41:03	272.6	33.50	33.30	34.90	34.40
06/01/2016	19:41:03	272.8	33.50	33.30	34.90	34.40
06/01/2016	19:41:03	273.0	33.50	33.30	34.90	34.30
06/01/2016	19:41:04	273.2	33.30	33.30	34.90	34.30
06/01/2016	19:41:04	273.4	33.30	33.20	34.90	34.30
06/01/2016	19:41:04	273.6	33.30	33.20	34.70	34.20
06/01/2016	19:41:04	273.8	33.30	33.20	34.70	34.20
06/01/2016	19:41:04	274.0	33.30	33.10	34.70	34.20
06/01/2016	19:41:04	274.2	33.30	33.10	34.70	34.20
06/01/2016	19:41:05	274.4	33.20	33.10	34.70	34.10
06/01/2016	19:41:05	274.6	33.20	33.10	34.70	34.10
06/01/2016	19:41:05	274.8	33.20	33.10	34.50	34.10
06/01/2016	19:41:05	275.1	33.20	33.10	34.50	34.10
06/01/2016	19:41:05	275.2	33.10	33.10	34.50	34.10
06/01/2016	19:41:06	275.4	33.10	33.00	34.50	34.10
06/01/2016	19:41:06	275.6	33.10	33.00	34.50	34.00
06/01/2016	19:41:06	275.8	33.10	33.00	34.50	34.00
06/01/2016	19:41:06	276.0	33.10	33.00	34.50	34.00
06/01/2016	19:41:07	276.2	33.10	32.90	34.20	34.00
06/01/2016	19:41:07	276.4	33.10	32.90	34.20	34.00
06/01/2016	19:41:07	276.6	33.00	32.80	34.20	34.00
06/01/2016	19:41:07	276.9	33.00	32.80	34.30	34.00
06/01/2016	19:41:07	277.0	33.00	32.80	34.30	33.80
06/01/2016	19:41:08	277.2	33.00	32.70	34.30	33.80
06/01/2016	19:41:08	277.4	33.00	32.70	34.30	33.80
06/01/2016	19:41:08	277.6	33.00	32.70	34.30	33.80
06/01/2016	19:41:08	277.8	33.00	32.70	34.30	33.80
06/01/2016	19:41:08	278.0	32.90	32.70	34.30	33.80
06/01/2016	19:41:08	278.2	32.90	32.70	34.10	33.80
06/01/2016	19:41:09	278.4	32.80	32.70	34.10	33.70
06/01/2016	19:41:09	278.7	32.80	32.50	34.10	33.70
06/01/2016	19:41:09	278.8	32.80	32.50	34.10	33.70
06/01/2016	19:41:09	279.1	32.70	32.50	34.10	33.60
06/01/2016	19:41:09	279.2	32.70	32.50	34.10	33.60
06/01/2016	19:41:10	279.4	32.70	32.50	33.90	33.60
06/01/2016	19:41:10	279.7	32.70	32.50	33.90	33.50
06/01/2016	19:41:10	279.8	32.70	32.50	33.90	33.50
06/01/2016	19:41:10	280.0	32.70	32.50	33.90	33.50
06/01/2016	19:41:10	280.2	32.70	32.50	33.90	33.50
06/01/2016	19:41:11	280.4	32.60	32.50	33.70	33.50
06/01/2016	19:41:11	280.6	32.60	32.50	33.70	33.50
06/01/2016	19:41:11	280.8	32.60	32.30	33.90	33.50
06/01/2016	19:41:11	281.0	32.60	32.30	33.90	33.40
06/01/2016	19:41:11	281.2	32.60	32.30	33.90	33.40
06/01/2016	19:41:12	281.4	32.60	32.30	33.60	33.40
06/01/2016	19:41:12	281.6	32.60	32.30	33.60	33.30
06/01/2016	19:41:12	281.8	32.30	32.30	33.60	33.30
06/01/2016	19:41:12	282.0	32.30	32.10	33.60	33.30
06/01/2016	19:41:12	282.2	32.30	32.10	33.60	33.30
06/01/2016	19:41:13	282.4	32.40	32.10	33.60	33.30
06/01/2016	19:41:13	282.6	32.40	32.20	33.60	33.30
06/01/2016	19:41:13	282.9	32.40	32.20	33.50	33.30
06/01/2016	19:41:13	283.0	32.40	32.20	33.50	33.30
06/01/2016	19:41:14	283.2	32.20	32.00	33.50	33.20
06/01/2016	19:41:14	283.4	32.20	32.00	33.40	33.20
06/01/2016	19:41:14	283.6	32.20	32.00	33.40	33.10
06/01/2016	19:41:14	283.9	32.30	32.00	33.40	33.10
06/01/2016	19:41:14	284.0	32.30	31.90	33.40	33.10
06/01/2016	19:41:14	284.2	32.30	31.90	33.40	33.10
06/01/2016	19:41:15	284.4	32.10	31.90	33.40	33.10
06/01/2016	19:41:15	284.7	32.10	31.90	33.40	33.10
06/01/2016	19:41:15	284.8	32.10	31.90	33.40	33.10
06/01/2016	19:41:15	285.0	32.00	31.90	33.30	33.00
06/01/2016	19:41:16	285.2	32.00	31.80	33.30	33.00
06/01/2016	19:41:16	285.4	32.00	31.80	33.20	33.00
06/01/2016	19:41:16	285.7	32.00	31.80	33.20	33.00
06/01/2016	19:41:16	285.8	31.90	31.80	33.20	33.00
06/01/2016	19:41:16	286.0	31.90	31.80	33.20	33.00
06/01/2016	19:41:17	286.2	31.90	31.80	33.10	32.90
06/01/2016	19:41:17	286.4	32.10	31.80	33.10	32.90
06/01/2016	19:41:17	286.6	32.10	31.80	33.10	32.90
06/01/2016	19:41:17	286.8	32.10	31.70	33.10	32.80
06/01/2016	19:41:17	287.0	32.10	31.70	33.10	32.80
06/01/2016	19:41:18	287.2	31.80	31.70	33.10	32.80
06/01/2016	19:41:18	287.5	31.80	31.70	33.10	32.80
06/01/2016	19:41:18	287.6	31.80	31.70	33.10	32.70
06/01/2016	19:41:18	287.8	31.80	31.60	33.10	32.70
06/01/2016	19:41:18	288.0	31.80	31.60	33.10	32.70
06/01/2016	19:41:19	288.2	31.80	31.60	33.00	32.70
06/01/2016	19:41:19	288.4	31.80	31.60	33.00	32.70
06/01/2016	19:41:19	288.6	31.70	31.60	33.00	32.70
06/01/2016	19:41:19	288.8	31.70	31.60	33.00	32.70
06/01/2016	19:41:19	289.0	31.70	31.60	33.00	32.70
06/01/2016	19:41:20	289.2	31.60	31.50	33.00	32.60
06/01/2016	19:41:20	289.4	31.60	31.50	32.90	32.60
06/01/2016	19:41:20	289.7	31.60	31.50	32.90	32.60
06/01/2016	19:41:20	289.8	31.60	31.50	32.90	32.60
06/01/2016	19:41:20	290.0	31.60	31.50	32.80	32.60
06/01/2016	19:41:20	290.2	31.60	31.50	32.80	32.60
06/01/2016	19:41:21	290.4	31.50	31.50	32.80	32.50
06/01/2016	19:41:21	290.6	31.50	31.40	32.80	32.50
06/01/2016	19:41:21	290.8	31.50	31.40	32.80	32.50
06/01/2016	19:41:21	291.0	31.50	31.40	32.70	32.50
06/01/2016	19:41:21	291.2	31.50	31.40	32.70	32.50
06/01/2016	19:41:22	291.4	31.50	31.30	32.70	32.50
06/01/2016	19:41:22	291.6	31.50	31.30	32.70	32.40
06/01/2016	19:41:22	291.8	31.50	31.30	32.70	32.40
06/01/2016	19:41:22	292.0	31.50	31.30	32.70	32.40
06/01/2016	19:41:23	292.2	31.50	31.30	32.70	32.40
06/01/2016	19:41:23	292.4	31.40	31.30	32.70	32.40
06/01/2016	19:41:23	292.6	31.40	31.20	32.70	32.40
06/01/2016	19:41:23	292.8	31.40	31.20	32.60	32.40
06/01/2016	19:41:23	293.0	31.30	31.20	32.60	32.30
06/01/2016	19:41:24	293.2	31.30	31.20	32.60	32.30
06/01/2016	19:41:24	293.5	31.30	31.20	32.60	32.30
06/01/2016	19:41:24	293.6	31.30	31.20	32.60	32.20
06/01/2016	19:41:24	293.8	31.30	31.10	32.60	32.20
06/01/2016	19:41:24	294.0	31.30	31.10	32.40	32.20
06/01/2016	19:41:25	294.2	31.30	31.10	32.40	32.20
06/01/2016	19:41:25	294.5	31.20	31.10	32.40	32.20
06/01/2016	19:41:25	294.6	31.20	31.10	32.40	32.20
06/01/2016	19:41:25	294.8	31.20	31.10	32.40	32.20
06/01/2016	19:41:25	295.0	31.20	31.10	32.40	32.10
06/01/2016	19:41:26	295.3	31.20	31.00	32.40	32.10
06/01/2016	19:41:26	295.4	31.20	31.00	32.40	32.10
06/01/2016	19:41:26	295.6	31.10	31.00	32.40	32.10
06/01/2016	19:41:26	295.8	31.10	31.00	32.40	32.10
06/01/2016	19:41:26	296.0	31.10	31.00	32.30	32.10
06/01/2016	19:41:27	296.3	31.10	31.00	32.30	31.80
06/01/2016	19:41:27	296.4	31.10	31.00	32.30	31.80
06/01/2016	19:41:27	296.6	31.10	31.00	32.30	31.80
06/01/2016	19:41:27	296.8	31.10	31.00	32.20	31.80
06/01/2016	19:41:27	297.0	31.00	31.00	32.20	31.80
06/01/2016	19:41:27	297.2	31.00	31.00	32.20	31.80
06/01/2016	19:41:28	297.4	31.00	30.90	32.20	31.70
06/01/2016	19:41:28	297.6	31.00	30.90	32.20	31.70
06/01/2016	19:41:28	297.8	31.00	30.90	32.20	31.70
06/01/2016	19:41:28	298.1	31.00	30.90	32.20	31.70
06/01/2016	19:41:29	298.2	31.00	30.90	32.20	31.60
06/01/2016	19:41:29	298.4	30.90	30.80	32.20	31.60
06/01/2016	19:41:29	298.6	30.90	30.80	32.20	31.60
06/01/2016	19:41:29	298.8	30.90	30.80	32.00	31.60
06/01/2016	19:41:29	299.0	30.90	30.80	32.00	31.60
06/01/2016	19:41:30	299.2	30.90	30.80	32.00	31.60
06/01/2016	19:41:30	299.4	30.90	30.80	32.00	31.60
06/01/2016	19:41:30	299.6	30.90	30.80	32.00	31.60
06/01/2016	19:41:30	299.8	30.80	30.70	32.00	31.50
06/01/2016	19:41:30	300.0	30.80	30.70	32.00	31.50
06/01/2016	19:41:31	300.2	30.80	30.70	32.00	31.50
06/01/2016	19:41:31	300.4	30.80	30.70	32.00	31.50
06/01/2016	19:41:31	300.6	30.80	30.70	32.00	31.50
06/01/2016	19:41:31	300.8	30.80	30.70	32.00	31.40
06/01/2016	19:41:31	301.0	30.70	30.70	32.00	31.40
06/01/2016	19:41:32	301.3	30.70	30.60	31.90	31.40
06/01/2016	19:41:32	301.4	30.70	30.60	31.90	31.40
06/01/2016	19:41:32	301.6	30.70	30.60	31.90	31.40
06/01/2016	19:41:32	301.8	30.70	30.60	31.90	31.40
06/01/2016	19:41:32	302.0	30.70	30.60	31.80	31.40
06/01/2016	19:41:33	302.2	30.70	30.60	31.80	31.30
06/01/2016	19:41:33	302.4	30.70	30.60	31.80	31.30
06/01/2016	19:41:33	302.6	30.70	30.50	31.70	31.30
06/01/2016	19:41:33	302.8	30.70	30.50	31.70	31.30
06/01/2016	19:41:33	303.0	30.60	30.50	31.70	31.30
06/01/2016	19:41:33	303.2	30.60	30.50	31.70	31.30
06/01/2016	19:41:34	303.4	30.60	30.50	31.70	31.30
06/01/2016	19:41:34	303.6	30.60	30.50	31.70	31.30
06/01/2016	19:41:34	303.8	30.60	30.50	31.70	31.30
06/01/2016	19:41:34	304.0	30.60	30.50	31.70	31.30
06/01/2016	19:41:34	304.2	30.60	30.50	31.70	31.20
06/01/2016	19:41:35	304.4	30.50	30.50	31.70	31.20
06/01/2016	19:41:35	304.6	30.50	30.40	31.70	31.20
06/01/2016	19:41:35	304.8	30.50	30.40	31.70	31.20
06/01/2016	19:41:35	305.1	30.50	30.40	31.70	31.20
06/01/2016	19:41:35	305.2	30.50	30.40	31.70	31.20
06/01/2016	19:41:36	305.4	30.50	30.40	31.60	31.00
06/01/2016	19:41:36	305.6	30.40	30.40	31.60	31.00
06/01/2016	19:41:36	305.8	30.40	30.30	31.60	31.00
06/01/2016	19:41:36	306.1	30.40	30.30	31.60	31.00
06/01/2016	19:41:36	306.2	30.40	30.30	31.60	31.10
06/01/2016	19:41:37	306.4	30.40	30.30	31.60	31.10
06/01/2016	19:41:37	306.6	30.40	30.30	31.50	31.10
06/01/2016	19:41:37	306.9	30.40	30.30	31.50	31.00
06/01/2016	19:41:37	307.0	30.40	30.30	31.50	31.00
06/01/2016	19:41:38	307.2	30.30	30.20	31.50	31.00
06/01/2016	19:41:38	307.4	30.30	30.20	31.50	31.00
06/01/2016	19:41:38	307.6	30.30	30.20	31.50	31.00
06/01/2016	19:41:38	307.9	30.30	30.20	31.50	31.00
06/01/2016	19:41:38	308.0	30.30	30.20	31.40	31.00
06/01/2016	19:41:39	308.2	30.20	30.20	31.40	30.90
06/01/2016	19:41:39	308.4	30.20	30.20	31.40	30.90
06/01/2016	19:41:39	308.6	30.20	30.20	31.10	30.90
06/01/2016	19:41:39	308.8	30.20	30.20	31.10	30.90
06/01/2016	19:41:39	309.0	30.20	30.20	31.10	30.90
06/01/2016	19:41:39	309.2	30.20	30.10	31.10	30.90
06/01/2016	19:41:40	309.4	30.20	30.10	31.30	30.80
06/01/2016	19:41:40	309.7	30.20	30.10	31.30	30.80
06/01/2016	19:41:40	309.8	30.20	30.10	31.30	30.80
06/01/2016	19:41:40	310.0	30.20	30.10	31.20	30.80
06/01/2016	19:41:40	310.2	30.20	30.10	31.20	30.80
06/01/2016	19:41:41	310.4	30.20	30.00	31.20	30.80
06/01/2016	19:41:41	310.7	30.20	30.00	31.00	30.80
06/01/2016	19:41:41	310.8	30.20	30.00	31.00	30.80
06/01/2016	19:41:41	311.0	30.10	30.00	31.00	30.80
06/01/2016	19:41:41	311.2	30.10	30.00	31.00	30.80
06/01/2016	19:41:42	311.4	30.10	30.00	30.90	30.70
06/01/2016	19:41:42	311.6	30.10	30.00	30.90	30.70
06/01/2016	19:41:42	311.8	30.10	30.00	30.90	30.70
06/01/2016	19:41:42	312.0	30.10	30.00	31.20	30.70
06/01/2016	19:41:43	312.2	30.10	30.00	31.20	30.70
06/01/2016	19:41:43	312.5	30.10	29.90	31.20	30.70
06/01/2016	19:41:43	312.6	30.10	29.90	30.90	30.70
06/01/2016	19:41:43	312.9	30.00	29.90	30.90	30.60
06/01/2016	19:41:43	313.0	30.00	29.90	30.90	30.60
06/01/2016	19:41:44	313.2	30.00	29.90	30.90	30.60
06/01/2016	19:41:44	313.4	30.00	29.90	30.90	30.60
06/01/2016	19:41:44	313.6	29.90	29.90	30.90	30.50
06/01/2016	19:41:44	313.8	29.90	29.80	30.90	30.50
06/01/2016	19:41:44	314.0	29.90	29.80	30.90	30.50
06/01/2016	19:41:45	314.2	29.90	29.80	30.90	30.50
06/01/2016	19:41:45	314.4	29.90	29.80	30.90	30.50
06/01/2016	19:41:45	314.6	29.90	29.90	30.80	30.50
06/01/2016	19:41:45	314.8	29.90	29.90	30.80	30.50
06/01/2016	19:41:45	315.0	29.90	29.90	30.80	30.50
06/01/2016	19:41:46	315.2	29.90	29.80	30.70	30.50
06/01/2016	19:41:46	315.4	29.90	29.80	30.70	30.40
06/01/2016	19:41:46	315.6	29.80	29.80	30.70	30.40
06/01/2016	19:41:46	315.8	29.80	29.70	30.70	30.40
06/01/2016	19:41:46	316.0	29.80	29.70	30.60	30.40
06/01/2016	19:41:47	316.2	29.80	29.70	30.60	30.40
06/01/2016	19:41:47	316.4	29.80	29.70	30.60	30.40
06/01/2016	19:41:47	316.7	29.80	29.70	30.70	30.40
06/01/2016	19:41:47	316.8	29.80	29.70	30.70	30.40
06/01/2016	19:41:47	317.0	29.70	29.60	30.70	30.40
06/01/2016	19:41:48	317.2	29.70	29.60	30.60	30.40
06/01/2016	19:41:48	317.4	29.70	29.60	30.60	30.30
06/01/2016	19:41:48	317.7	29.70	29.60	30.60	30.30
06/01/2016	19:41:48	317.8	29.70	29.60	30.60	30.30
06/01/2016	19:41:48	318.0	29.70	29.60	30.60	30.30
06/01/2016	19:41:49	318.2	29.70	29.60	30.60	30.30
06/01/2016	19:41:49	318.5	29.70	29.30	30.60	30.30
06/01/2016	19:41:49	318.6	29.70	29.30	30.50	30.30
06/01/2016	19:41:49	318.8	29.60	29.30	30.50	30.20
06/01/2016	19:41:49	319.0	29.60	29.60	30.50	30.20
06/01/2016	19:41:50	319.2	29.60	29.60	30.50	30.20
06/01/2016	19:41:50	319.4	29.60	29.60	30.50	30.20
06/01/2016	19:41:50	319.6	29.60	29.60	30.50	30.20
06/01/2016	19:41:50	319.8	29.60	29.50	30.50	30.20
06/01/2016	19:41:50	320.0	29.60	29.50	30.40	30.20
06/01/2016	19:41:51	320.3	29.60	29.50	30.40	30.20
06/01/2016	19:41:51	320.4	29.60	29.30	30.40	30.20
06/01/2016	19:41:51	320.6	29.60	29.30	30.40	30.20
06/01/2016	19:41:51	320.8	29.60	29.30	30.40	30.20
06/01/2016	19:41:51	321.0	29.50	29.30	30.40	30.10
06/01/2016	19:41:52	321.2	29.50	29.30	30.40	30.10
06/01/2016	19:41:52	321.4	29.50	29.30	30.40	30.10
06/01/2016	19:41:52	321.6	29.30	29.30	30.40	30.10
06/01/2016	19:41:52	321.8	29.30	29.30	30.40	30.10
06/01/2016	19:41:52	322.0	29.30	29.30	30.40	30.10
06/01/2016	19:41:53	322.2	29.30	29.30	30.40	30.00
06/01/2016	19:41:53	322.4	29.30	29.30	30.40	30.00
06/01/2016	19:41:53	322.6	29.30	29.10	30.30	30.00
06/01/2016	19:41:53	322.8	29.30	29.10	30.30	30.00
06/01/2016	19:41:53	323.0	29.40	29.30	30.30	30.00
06/01/2016	19:41:54	323.3	29.40	29.30	30.30	30.00
06/01/2016	19:41:54	323.4	29.40	29.30	30.30	30.00
06/01/2016	19:41:54	323.6	29.30	29.30	30.30	29.90
06/01/2016	19:41:54	323.8	29.30	29.30	30.30	29.90
06/01/2016	19:41:54	324.0	29.30	29.10	30.20	30.00
06/01/2016	19:41:54	324.2	29.30	29.10	30.20	30.00
06/01/2016	19:41:55	324.4	29.30	29.20	30.20	30.00
06/01/2016	19:41:55	324.6	29.30	29.20	30.20	30.00
06/01/2016	19:41:55	324.8	29.30	29.20	30.20	30.00
06/01/2016	19:41:55	325.0	29.10	29.00	30.20	29.90
06/01/2016	19:41:56	325.2	29.10	29.00	30.10	29.90
06/01/2016	19:41:56	325.4	29.10	29.00	30.10	29.90
06/01/2016	19:41:56	325.6	29.10	29.00	30.10	29.90
06/01/2016	19:41:56	325.8	29.10	29.00	30.10	29.90
06/01/2016	19:41:56	326.0	29.10	29.00	30.10	29.80
06/01/2016	19:41:57	326.2	29.10	29.00	30.10	29.80
06/01/2016	19:41:57	326.4	29.10	29.00	30.10	29.80
06/01/2016	19:41:57	326.6	29.10	29.00	30.10	29.80
06/01/2016	19:41:57	326.8	29.10	29.00	30.10	29.80
06/01/2016	19:41:57	327.0	29.20	29.00	30.10	29.80
06/01/2016	19:41:57	327.2	29.20	29.00	30.10	29.80
06/01/2016	19:41:58	327.5	29.20	29.00	30.10	29.70
06/01/2016	19:41:58	327.6	29.20	29.00	30.10	29.70
06/01/2016	19:41:58	327.8	29.20	29.00	30.00	29.70
06/01/2016	19:41:58	328.0	29.20	29.00	30.00	29.70
06/01/2016	19:41:59	328.2	29.00	29.00	30.00	29.70
06/01/2016	19:41:59	328.5	29.00	28.90	30.00	29.70
06/01/2016	19:41:59	328.6	29.00	28.90	30.00	29.70
06/01/2016	19:41:59	328.8	28.90	28.90	30.00	29.60
06/01/2016	19:41:59	329.0	28.90	28.80	30.00	29.60
06/01/2016	19:42:00	329.3	28.90	28.80	29.90	29.60
06/01/2016	19:42:00	329.4	28.90	28.80	29.90	29.60
06/01/2016	19:42:00	329.6	28.90	28.80	29.90	29.60
06/01/2016	19:42:00	329.8	28.90	28.80	29.90	29.60
06/01/2016	19:42:00	330.1	28.90	28.80	29.90	29.60
06/01/2016	19:42:00	330.2	28.90	28.80	29.90	29.60
06/01/2016	19:42:01	330.5	29.10	28.70	29.90	29.60
06/01/2016	19:42:01	330.6	29.10	28.70	29.90	29.60
06/01/2016	19:42:01	330.8	28.80	28.70	29.90	29.60
06/01/2016	19:42:01	331.0	28.80	28.80	29.90	29.60
06/01/2016	19:42:02	331.2	28.80	28.80	29.90	29.60
06/01/2016	19:42:02	331.4	28.80	28.80	29.90	29.50
06/01/2016	19:42:02	331.6	28.80	28.70	29.90	29.50
06/01/2016	19:42:02	331.8	28.80	28.70	29.80	29.50
06/01/2016	19:42:02	332.0	28.80	28.70	29.80	29.50
06/01/2016	19:42:03	332.3	28.80	28.70	29.80	29.50
06/01/2016	19:42:03	332.5	28.80	28.70	29.80	29.50
06/01/2016	19:42:03	332.6	28.80	28.70	29.80	29.50
06/01/2016	19:42:03	332.8	28.70	28.70	29.80	29.40
06/01/2016	19:42:03	333.0	28.70	28.70	29.80	29.40
06/01/2016	19:42:04	333.2	28.70	28.70	29.70	29.40
06/01/2016	19:42:04	333.4	28.70	28.70	29.70	29.40
06/01/2016	19:42:04	333.6	28.70	28.70	29.70	29.40
06/01/2016	19:42:04	333.8	28.70	28.70	29.80	29.40
06/01/2016	19:42:04	334.0	28.70	28.70	29.80	29.40
06/01/2016	19:42:05	334.2	28.70	28.70	29.80	29.40
06/01/2016	19:42:05	334.4	28.70	28.60	29.80	29.40
06/01/2016	19:42:05	334.6	28.70	28.60	29.70	29.40
06/01/2016	19:42:05	334.8	28.60	28.60	29.70	29.40
06/01/2016	19:42:05	335.0	28.60	28.60	29.70	29.40
06/01/2016	19:42:05	335.2	28.60	28.60	29.70	29.40
06/01/2016	19:42:06	335.4	28.60	28.60	29.70	29.40
06/01/2016	19:42:06	335.6	28.60	28.60	29.70	29.40
06/01/2016	19:42:06	335.8	28.60	28.50	29.60	29.40
06/01/2016	19:42:06	336.0	28.60	28.50	29.60	29.40
06/01/2016	19:42:07	336.2	28.60	28.50	29.60	29.30
06/01/2016	19:42:07	336.4	28.60	28.60	29.60	29.30
06/01/2016	19:42:07	336.6	28.60	28.60	29.60	29.30
06/01/2016	19:42:07	336.8	28.60	28.60	29.60	29.30
06/01/2016	19:42:07	337.0	28.60	28.50	29.60	29.30
06/01/2016	19:42:08	337.3	28.60	28.50	29.50	29.30
06/01/2016	19:42:08	337.4	28.60	28.50	29.50	29.20
06/01/2016	19:42:08	337.6	28.50	28.50	29.50	29.20
06/01/2016	19:42:08	337.8	28.50	28.50	29.50	29.20
06/01/2016	19:42:08	338.1	28.50	28.50	29.50	29.00
06/01/2016	19:42:09	338.2	28.50	28.50	29.50	29.00
06/01/2016	19:42:09	338.4	28.50	28.40	29.50	29.00
06/01/2016	19:42:09	338.6	28.50	28.40	29.50	29.00
06/01/2016	19:42:09	338.8	28.50	28.40	29.50	29.20
06/01/2016	19:42:09	339.0	28.50	28.40	29.50	29.20
06/01/2016	19:42:10	339.3	28.50	28.40	29.50	29.20
06/01/2016	19:42:10	339.4	28.50	28.40	29.50	29.20
06/01/2016	19:42:10	339.6	28.50	28.40	29.50	29.10
06/01/2016	19:42:10	339.8	28.50	28.40	29.40	29.10
06/01/2016	19:42:10	340.1	28.50	28.40	29.40	28.90
06/01/2016	19:42:11	340.2	28.40	28.40	29.40	28.90
06/01/2016	19:42:11	340.4	28.40	28.40	29.40	28.90
06/01/2016	19:42:11	340.6	28.40	28.40	29.40	28.90
06/01/2016	19:42:11	340.8	28.40	28.40	29.40	29.10
06/01/2016	19:42:11	341.0	28.40	28.30	29.40	29.10
06/01/2016	19:42:12	341.2	28.40	28.30	29.30	29.10
06/01/2016	19:42:12	341.4	28.40	28.30	29.30	28.80
06/01/2016	19:42:12	341.6	28.40	28.30	29.30	28.80
06/01/2016	19:42:12	341.8	28.40	28.40	29.40	28.80
06/01/2016	19:42:12	342.1	28.40	28.40	29.40	28.80
06/01/2016	19:42:13	342.2	28.40	28.40	29.40	28.80
06/01/2016	19:42:13	342.4	28.40	28.30	29.40	28.80
06/01/2016	19:42:13	342.6	28.40	28.30	29.40	28.80
06/01/2016	19:42:13	342.8	28.30	28.30	29.30	29.00
06/01/2016	19:42:13	343.0	28.30	28.20	29.30	29.00
06/01/2016	19:42:14	343.2	28.30	28.20	29.30	29.00
06/01/2016	19:42:14	343.4	28.30	28.20	29.30	28.80
06/01/2016	19:42:14	343.6	28.30	28.20	29.30	28.80
06/01/2016	19:42:14	343.8	28.30	28.30	29.30	28.80
06/01/2016	19:42:14	344.1	28.30	28.30	29.30	28.80
06/01/2016	19:42:15	344.2	28.30	28.30	29.30	28.80
06/01/2016	19:42:15	344.4	28.30	28.20	29.30	28.80
06/01/2016	19:42:15	344.6	28.30	28.20	29.20	28.80
06/01/2016	19:42:15	344.8	28.20	28.20	29.20	28.70
06/01/2016	19:42:15	345.0	28.20	28.20	29.20	28.70
06/01/2016	19:42:16	345.3	28.20	28.20	29.20	28.70
06/01/2016	19:42:16	345.4	28.20	28.20	29.20	28.70
06/01/2016	19:42:16	345.6	28.20	28.20	29.20	28.70
06/01/2016	19:42:16	345.8	28.20	28.10	29.20	28.70
06/01/2016	19:42:16	346.0	28.20	28.10	29.20	28.70
06/01/2016	19:42:17	346.2	28.10	28.10	29.20	28.60
06/01/2016	19:42:17	346.4	28.10	28.10	29.20	28.60
06/01/2016	19:42:17	346.6	28.10	28.10	29.10	28.60
06/01/2016	19:42:17	346.8	28.20	28.10	29.10	28.60
06/01/2016	19:42:17	347.0	28.20	28.10	29.10	28.60
06/01/2016	19:42:17	347.2	28.20	28.10	29.10	28.60
06/01/2016	19:42:18	347.4	28.20	28.10	29.10	28.50
06/01/2016	19:42:18	347.6	28.20	28.10	29.10	28.50
06/01/2016	19:42:18	347.8	28.10	28.10	29.00	28.50
06/01/2016	19:42:18	348.0	28.10	28.10	29.00	28.50
06/01/2016	19:42:19	348.2	28.10	28.10	29.00	28.50
06/01/2016	19:42:19	348.4	28.10	28.00	29.00	28.50
06/01/2016	19:42:19	348.6	28.10	28.00	29.00	28.50
06/01/2016	19:42:19	348.8	28.10	28.00	29.00	28.50
06/01/2016	19:42:19	349.1	28.10	28.10	29.00	28.50
06/01/2016	19:42:20	349.2	28.10	28.10	29.00	28.50
06/01/2016	19:42:20	349.4	28.10	28.10	29.00	28.50
06/01/2016	19:42:20	349.6	28.10	28.10	29.00	28.50
06/01/2016	19:42:20	349.8	28.10	28.00	29.00	28.50
06/01/2016	19:42:20	350.0	28.10	28.00	29.00	28.50
06/01/2016	19:42:21	350.3	28.00	28.00	29.00	28.50
06/01/2016	19:42:21	350.4	28.00	28.00	28.90	28.50
06/01/2016	19:42:21	350.6	28.00	28.00	28.90	28.50
06/01/2016	19:42:21	350.8	27.90	28.00	28.90	28.50
06/01/2016	19:42:21	351.0	27.90	28.00	28.90	28.50
06/01/2016	19:42:22	351.2	27.90	28.00	28.90	28.50
06/01/2016	19:42:22	351.4	27.90	28.00	28.90	28.40
06/01/2016	19:42:22	351.6	28.00	27.90	28.90	28.40
06/01/2016	19:42:22	351.8	28.00	27.90	28.90	28.40
06/01/2016	19:42:22	352.0	28.00	27.90	28.90	28.40
06/01/2016	19:42:22	352.2	28.00	27.90	28.90	28.40
06/01/2016	19:42:23	352.4	28.00	27.90	28.80	28.40
06/01/2016	19:42:23	352.6	28.00	27.90	28.80	28.40
06/01/2016	19:42:23	352.8	27.90	27.90	28.80	28.40
06/01/2016	19:42:23	353.0	27.90	27.90	28.80	28.40
06/01/2016	19:42:24	353.2	27.90	27.90	28.80	28.40
06/01/2016	19:42:24	353.4	27.90	27.90	28.80	28.40
06/01/2016	19:42:24	353.6	27.90	27.90	28.80	28.40
06/01/2016	19:42:24	353.8	27.90	27.90	28.80	28.40
06/01/2016	19:42:24	354.1	27.90	27.90	28.80	28.30
06/01/2016	19:42:25	354.2	27.90	27.90	28.80	28.30
06/01/2016	19:42:25	354.4	27.90	27.90	28.80	28.30
06/01/2016	19:42:25	354.6	27.90	27.90	28.80	28.30
06/01/2016	19:42:25	354.8	27.80	27.90	28.80	28.30
06/01/2016	19:42:25	355.0	27.80	27.80	28.80	28.30
06/01/2016	19:42:26	355.3	27.80	27.80	28.80	28.30
06/01/2016	19:42:26	355.4	27.80	27.80	28.80	28.30
06/01/2016	19:42:26	355.6	27.90	27.80	28.80	28.30
06/01/2016	19:42:26	355.8	27.90	27.80	28.70	28.30
06/01/2016	19:42:26	356.0	27.90	27.80	28.70	28.30
06/01/2016	19:42:27	356.2	27.80	27.80	28.70	28.20
06/01/2016	19:42:27	356.4	27.80	27.80	28.70	28.20
06/01/2016	19:42:27	356.6	27.80	27.80	28.70	28.20
06/01/2016	19:42:27	356.8	27.90	27.80	28.70	28.20
06/01/2016	19:42:27	357.0	27.90	27.80	28.70	28.20
06/01/2016	19:42:27	357.2	27.90	27.80	28.70	28.20
06/01/2016	19:42:28	357.5	27.80	27.80	28.70	28.10
06/01/2016	19:42:28	357.6	27.80	27.80	28.70	28.10
06/01/2016	19:42:28	357.8	27.80	27.70	28.60	28.10
06/01/2016	19:42:28	358.0	27.80	27.70	28.60	28.10
06/01/2016	19:42:29	358.2	27.70	27.70	28.60	28.10
06/01/2016	19:42:29	358.4	27.70	27.70	28.60	28.10
06/01/2016	19:42:29	358.6	27.70	27.70	28.60	28.10
06/01/2016	19:42:29	358.8	27.80	27.70	28.60	28.10
06/01/2016	19:42:29	359.1	27.80	27.70	28.60	28.10
06/01/2016	19:42:30	359.2	27.80	27.70	28.70	28.10
06/01/2016	19:42:30	359.5	27.80	27.70	28.70	28.10
06/01/2016	19:42:30	359.6	27.80	27.70	28.70	28.10
06/01/2016	19:42:30	359.8	27.70	27.60	28.70	28.10
06/01/2016	19:42:30	360.0	27.70	27.60	28.50	28.10
06/01/2016	19:42:31	360.3	27.60	27.60	28.50	28.10
06/01/2016	19:42:31	360.4	27.60	27.60	28.50	28.10
06/01/2016	19:42:31	360.6	27.60	27.60	28.50	28.10
06/01/2016	19:42:31	360.8	27.60	27.60	28.50	28.00
06/01/2016	19:42:31	361.0	27.60	27.60	28.50	28.00
06/01/2016	19:42:32	361.2	27.60	27.60	28.30	28.00
06/01/2016	19:42:32	361.4	27.60	27.60	28.30	28.00
06/01/2016	19:42:32	361.6	27.70	27.60	28.30	28.00
06/01/2016	19:42:32	361.8	27.70	27.60	28.30	28.00
06/01/2016	19:42:32	362.0	27.70	27.60	28.50	28.00
06/01/2016	19:42:32	362.2	27.70	27.60	28.50	28.00
06/01/2016	19:42:33	362.4	27.60	27.60	28.50	28.00
06/01/2016	19:42:33	362.6	27.60	27.60	28.40	28.00
06/01/2016	19:42:33	362.8	27.60	27.60	28.40	28.00
06/01/2016	19:42:33	363.0	27.60	27.60	28.40	28.00
06/01/2016	19:42:34	363.2	27.60	27.60	28.40	28.00
06/01/2016	19:42:34	363.4	27.60	27.60	28.40	28.00
06/01/2016	19:42:34	363.6	27.60	27.60	28.40	28.00
06/01/2016	19:42:34	363.8	27.60	27.60	28.40	28.00
06/01/2016	19:42:34	364.0	27.60	27.50	28.20	28.00
06/01/2016	19:42:35	364.2	27.50	27.50	28.20	28.00
06/01/2016	19:42:35	364.5	27.50	27.50	28.20	28.00
06/01/2016	19:42:35	364.6	27.50	27.50	28.20	28.00
06/01/2016	19:42:35	364.8	27.50	27.50	28.20	27.90
06/01/2016	19:42:35	365.0	27.50	27.50	28.20	27.90
06/01/2016	19:42:36	365.3	27.50	27.50	28.30	27.90
06/01/2016	19:42:36	365.4	27.50	27.50	28.30	27.90
06/01/2016	19:42:36	365.6	27.40	27.50	28.30	27.90
06/01/2016	19:42:36	365.8	27.40	27.40	28.30	27.90
06/01/2016	19:42:36	366.0	27.40	27.40	28.20	27.90
06/01/2016	19:42:37	366.2	27.50	27.40	28.20	27.90
06/01/2016	19:42:37	366.5	27.50	27.40	28.20	27.90
06/01/2016	19:42:37	366.6	27.50	27.40	28.10	27.80
06/01/2016	19:42:37	366.8	27.50	27.40	28.10	27.80
06/01/2016	19:42:37	367.0	27.50	27.40	28.10	27.80
06/01/2016	19:42:37	367.2	27.50	27.40	28.10	27.80
06/01/2016	19:42:38	367.4	27.50	27.40	28.40	27.80
06/01/2016	19:42:38	367.6	27.40	27.40	28.40	27.80
06/01/2016	19:42:38	367.8	27.40	27.30	28.10	27.80
06/01/2016	19:42:38	368.0	27.40	27.30	28.10	27.80
06/01/2016	19:42:39	368.2	27.40	27.30	28.10	27.80
06/01/2016	19:42:39	368.4	27.40	27.30	28.10	27.80
06/01/2016	19:42:39	368.6	27.40	27.40	28.10	27.80
06/01/2016	19:42:39	368.8	27.40	27.40	28.10	27.80
06/01/2016	19:42:39	369.0	27.40	27.30	28.10	27.70
06/01/2016	19:42:40	369.2	27.40	27.30	28.00	27.70
06/01/2016	19:42:40	369.5	27.40	27.30	28.00	27.70
06/01/2016	19:42:40	369.6	27.40	27.30	28.00	27.70
06/01/2016	19:42:40	369.8	27.30	27.30	28.00	27.70
06/01/2016	19:42:40	370.0	27.30	27.30	28.00	27.70
06/01/2016	19:42:41	370.3	27.30	27.30	28.00	27.70
06/01/2016	19:42:41	370.4	27.30	27.30	28.00	27.70
06/01/2016	19:42:41	370.6	27.30	27.30	28.20	27.70
06/01/2016	19:42:41	370.8	27.30	27.30	28.20	27.70
06/01/2016	19:42:41	371.0	27.30	27.30	28.20	27.70
06/01/2016	19:42:42	371.2	27.30	27.30	27.90	27.70
06/01/2016	19:42:42	371.5	27.30	27.30	27.90	27.70
06/01/2016	19:42:42	371.6	27.30	27.20	27.90	27.70
06/01/2016	19:42:42	371.8	27.30	27.20	27.90	27.70
06/01/2016	19:42:42	372.0	27.30	27.20	28.00	27.60
06/01/2016	19:42:42	372.2	27.30	27.20	28.00	27.60
06/01/2016	19:42:43	372.4	27.20	27.20	28.00	27.60
06/01/2016	19:42:43	372.6	27.20	27.20	28.10	27.60
06/01/2016	19:42:43	372.8	27.30	27.20	28.10	27.60
06/01/2016	19:42:43	373.0	27.30	27.30	28.10	27.60
06/01/2016	19:42:44	373.2	27.30	27.30	27.90	27.60
06/01/2016	19:42:44	373.4	27.30	27.30	27.90	27.60
06/01/2016	19:42:44	373.6	27.30	27.30	27.90	27.60
06/01/2016	19:42:44	373.8	27.30	27.30	27.90	27.60
06/01/2016	19:42:44	374.0	27.30	27.20	27.90	27.60
06/01/2016	19:42:45	374.2	27.20	27.20	27.90	27.60
06/01/2016	19:42:45	374.5	27.20	27.20	27.90	27.60
06/01/2016	19:42:45	374.6	27.20	27.20	27.90	27.60
06/01/2016	19:42:45	374.8	27.20	27.20	27.90	27.60
06/01/2016	19:42:45	375.0	27.20	27.20	27.90	27.60
06/01/2016	19:42:46	375.3	27.20	27.20	27.80	27.60
06/01/2016	19:42:46	375.4	27.20	27.20	27.80	27.60
06/01/2016	19:42:46	375.6	27.20	27.20	27.80	27.60
06/01/2016	19:42:46	375.8	27.20	27.20	27.80	27.60
06/01/2016	19:42:46	376.0	27.20	27.20	27.80	27.50
06/01/2016	19:42:47	376.2	27.20	27.20	27.80	27.50
06/01/2016	19:42:47	376.5	27.20	27.20	27.80	27.50
06/01/2016	19:42:47	376.6	27.20	27.20	27.80	27.50
06/01/2016	19:42:47	376.8	27.20	27.20	27.80	27.50
06/01/2016	19:42:47	377.0	27.10	27.10	27.80	27.50
06/01/2016	19:42:47	377.2	27.10	27.10	27.80	27.50
06/01/2016	19:42:48	377.4	27.10	27.10	27.80	27.50
06/01/2016	19:42:48	377.6	27.20	27.10	27.80	27.50
06/01/2016	19:42:48	377.8	27.20	27.10	27.70	27.50
06/01/2016	19:42:48	378.0	27.20	27.10	27.70	27.50
06/01/2016	19:42:49	378.2	27.10	27.10	27.70	27.50
06/01/2016	19:42:49	378.4	27.10	27.10	27.70	27.50
06/01/2016	19:42:49	378.6	27.10	27.10	27.70	27.50
06/01/2016	19:42:49	378.8	27.10	27.10	27.70	27.50
06/01/2016	19:42:49	379.0	27.10	27.10	27.70	27.40
06/01/2016	19:42:50	379.2	27.10	27.10	27.80	27.40
06/01/2016	19:42:50	379.4	27.10	27.10	27.80	27.40
06/01/2016	19:42:50	379.6	27.00	27.10	27.80	27.40
06/01/2016	19:42:50	379.8	27.00	27.10	27.80	27.40
06/01/2016	19:42:50	380.0	27.00	27.10	27.60	27.40
06/01/2016	19:42:51	380.3	27.10	27.10	27.60	27.40
06/01/2016	19:42:51	380.4	27.10	27.00	27.60	27.40
06/01/2016	19:42:51	380.6	27.10	27.00	27.70	27.40
06/01/2016	19:42:51	380.8	27.10	27.00	27.70	27.40
06/01/2016	19:42:51	381.0	27.00	27.00	27.70	27.40
06/01/2016	19:42:52	381.2	27.00	27.00	27.50	27.40
06/01/2016	19:42:52	381.5	27.00	27.00	27.50	27.40
06/01/2016	19:42:52	381.7	27.00	27.00	27.50	27.40
06/01/2016	19:42:52	381.8	27.00	27.00	27.50	27.40
06/01/2016	19:42:52	382.0	27.00	27.00	27.70	27.40
06/01/2016	19:42:52	382.2	27.00	27.00	27.70	27.40
06/01/2016	19:42:53	382.4	27.00	27.00	27.70	27.40
06/01/2016	19:42:53	382.6	27.00	27.00	27.60	27.40
06/01/2016	19:42:53	382.8	27.00	27.00	27.60	27.30
06/01/2016	19:42:53	383.0	27.00	27.00	27.60	27.30
06/01/2016	19:42:54	383.2	27.00	26.90	27.60	27.30
06/01/2016	19:42:54	383.4	27.00	26.90	27.60	27.30
06/01/2016	19:42:54	383.7	27.00	26.90	27.60	27.30
06/01/2016	19:42:54	383.8	27.00	26.90	27.60	27.30
06/01/2016	19:42:54	384.0	27.00	26.90	27.60	27.30
06/01/2016	19:42:55	384.2	26.90	26.90	27.60	27.30
06/01/2016	19:42:55	384.4	26.90	26.90	27.60	27.30
06/01/2016	19:42:55	384.6	26.90	26.90	27.60	27.30
06/01/2016	19:42:55	384.8	27.00	26.90	27.60	27.30
06/01/2016	19:42:55	385.0	27.00	26.90	27.60	27.30
06/01/2016	19:42:56	385.2	27.00	26.90	27.50	27.30
06/01/2016	19:42:56	385.4	27.00	26.90	27.50	27.20
06/01/2016	19:42:56	385.7	26.90	26.90	27.50	27.20
06/01/2016	19:42:56	385.8	26.90	26.80	27.50	27.20
06/01/2016	19:42:56	386.0	26.90	26.80	27.50	27.20
06/01/2016	19:42:57	386.2	26.90	26.80	27.50	27.20
06/01/2016	19:42:57	386.5	26.90	26.90	27.50	27.20
06/01/2016	19:42:57	386.6	26.90	26.90	27.50	27.20
06/01/2016	19:42:57	386.8	26.90	26.90	27.50	27.20
06/01/2016	19:42:57	387.0	26.90	26.90	27.50	27.20
06/01/2016	19:42:58	387.2	26.80	26.90	27.50	27.20
06/01/2016	19:42:58	387.4	26.80	26.90	27.50	27.20
06/01/2016	19:42:58	387.7	26.80	26.90	27.50	27.20
06/01/2016	19:42:58	387.8	26.80	26.80	27.50	27.20
06/01/2016	19:42:58	388.0	26.80	26.80	27.50	27.20
06/01/2016	19:42:59	388.2	26.80	26.80	27.50	27.20
06/01/2016	19:42:59	388.4	26.80	26.80	27.50	27.20
06/01/2016	19:42:59	388.6	26.80	26.80	27.40	27.20
06/01/2016	19:42:59	388.8	26.80	26.80	27.40	27.10
06/01/2016	19:42:59	389.0	26.80	26.80	27.40	27.10
06/01/2016	19:43:00	389.2	26.80	26.80	27.40	27.10
06/01/2016	19:43:00	389.4	26.80	26.80	27.40	27.20
06/01/2016	19:43:00	389.6	26.80	26.80	27.40	27.20
06/01/2016	19:43:00	389.8	26.80	26.80	27.40	27.20
06/01/2016	19:43:00	390.0	26.80	26.80	27.40	27.20
06/01/2016	19:43:01	390.2	26.70	26.80	27.40	27.10
06/01/2016	19:43:01	390.4	26.70	26.70	27.40	27.10
06/01/2016	19:43:01	390.6	26.70	26.70	27.40	27.10
06/01/2016	19:43:01	390.8	26.70	26.70	27.40	27.10
06/01/2016	19:43:01	391.0	26.80	26.50	27.40	27.10
06/01/2016	19:43:02	391.2	26.80	26.50	27.40	27.10
06/01/2016	19:43:02	391.5	26.80	26.50	27.40	27.10
06/01/2016	19:43:02	391.6	26.80	26.50	27.40	27.10
06/01/2016	19:43:02	391.8	26.70	26.70	27.40	27.10
06/01/2016	19:43:02	392.0	26.70	26.70	27.40	27.10
06/01/2016	19:43:03	392.2	26.70	26.70	27.40	27.10
06/01/2016	19:43:03	392.4	26.70	26.70	27.40	27.10
06/01/2016	19:43:03	392.6	26.70	26.70	27.30	27.10
06/01/2016	19:43:03	392.8	26.70	26.70	27.30	27.00
06/01/2016	19:43:03	393.0	26.50	26.50	27.30	27.00
06/01/2016	19:43:04	393.2	26.50	26.50	27.30	27.00
06/01/2016	19:43:04	393.5	26.50	26.50	27.30	27.00
06/01/2016	19:43:04	393.6	26.70	26.50	27.30	27.00
06/01/2016	19:43:04	393.8	26.70	26.50	27.20	27.00
06/01/2016	19:43:04	394.0	26.70	26.50	27.20	27.00
06/01/2016	19:43:05	394.2	26.50	26.50	27.20	27.00
06/01/2016	19:43:05	394.4	26.50	26.50	27.20	27.00
06/01/2016	19:43:05	394.6	26.50	26.40	27.20	27.00
06/01/2016	19:43:05	394.8	26.50	26.40	27.20	27.00
06/01/2016	19:43:05	395.0	26.70	26.70	27.20	27.00
06/01/2016	19:43:06	395.2	26.70	26.70	27.30	27.00
06/01/2016	19:43:06	395.4	26.70	26.70	27.30	27.00
06/01/2016	19:43:06	395.6	26.70	26.70	27.30	27.00
06/01/2016	19:43:06	395.8	26.60	26.40	27.20	27.00
06/01/2016	19:43:06	396.0	26.60	26.40	27.20	27.00
06/01/2016	19:43:07	396.2	26.40	26.40	27.20	26.90
06/01/2016	19:43:07	396.4	26.40	26.60	27.20	26.90
06/01/2016	19:43:07	396.6	26.40	26.60	27.20	26.90
06/01/2016	19:43:07	396.8	26.40	26.60	27.20	26.90
06/01/2016	19:43:07	397.0	26.60	26.40	27.20	26.90
06/01/2016	19:43:07	397.2	26.60	26.40	27.20	26.90
06/01/2016	19:43:08	397.4	26.60	26.40	27.10	26.90
06/01/2016	19:43:08	397.6	26.60	26.40	27.10	26.90
06/01/2016	19:43:08	397.8	26.60	26.30	27.10	26.90
06/01/2016	19:43:08	398.0	26.60	26.30	27.20	26.90
06/01/2016	19:43:09	398.2	26.60	26.30	27.20	26.90
06/01/2016	19:43:09	398.4	26.60	26.30	27.20	26.90
06/01/2016	19:43:09	398.6	26.60	26.60	27.10	26.90
06/01/2016	19:43:09	398.8	26.60	26.60	27.10	26.90
[truncated: 73 more rows]
