# Supplementary material for: Safety of intrauterine devices in MRI
Source: PLoS One. 2018 Oct 9;13(10):e0204220. doi: 10.1371/journal.pone.0204220 (PMC6177157; doi:10.1371/journal.pone.0204220)
Supplement: S1 File — (ZIP) [file pone.0204220.s001.zip › rf_heating/spir_15_mona_06.tem]

Qualitrol Corporation
Instrument(serial):		1(RFX637A)	1(RFX637A)	1(RFX637A)	1(RFX637A)
Channel name:			1:	2:	3:	4:
Channel # :			1	2	3	4
dd/mm/yyyy	hh:mm:ss
06/01/2016	21:32:20	0.0	21.00	21.00	21.00	21.00
06/01/2016	21:32:20	0.2	21.00	21.00	21.00	21.00
06/01/2016	21:32:20	0.4	21.00	21.00	21.00	21.00
06/01/2016	21:32:21	0.6	21.00	21.00	21.00	21.00
06/01/2016	21:32:21	0.8	21.00	21.00	20.90	21.00
06/01/2016	21:32:21	1.0	21.00	21.00	20.90	21.10
06/01/2016	21:32:21	1.2	21.00	21.00	20.90	21.10
06/01/2016	21:32:22	1.4	21.00	21.00	20.90	21.10
06/01/2016	21:32:22	1.6	21.00	21.00	20.90	21.00
06/01/2016	21:32:22	1.8	21.00	21.00	20.90	21.00
06/01/2016	21:32:22	2.0	21.00	21.00	20.90	21.00
06/01/2016	21:32:22	2.2	21.00	21.00	21.10	21.00
06/01/2016	21:32:23	2.4	21.00	21.00	21.10	21.00
06/01/2016	21:32:23	2.7	21.00	21.10	21.10	21.00
06/01/2016	21:32:23	2.8	21.00	21.10	21.10	21.00
06/01/2016	21:32:23	3.0	21.00	21.10	21.10	21.00
06/01/2016	21:32:23	3.2	21.00	21.10	21.10	21.00
06/01/2016	21:32:24	3.4	21.00	21.00	21.00	21.00
06/01/2016	21:32:24	3.6	21.00	21.00	21.00	21.00
06/01/2016	21:32:24	3.8	21.00	21.00	21.00	21.00
06/01/2016	21:32:24	4.0	21.00	21.00	21.00	21.00
06/01/2016	21:32:24	4.2	21.00	21.00	21.10	21.00
06/01/2016	21:32:24	4.4	21.10	21.00	21.10	21.00
06/01/2016	21:32:25	4.6	21.10	21.00	21.10	21.00
06/01/2016	21:32:25	4.8	21.10	21.00	20.90	21.00
06/01/2016	21:32:25	5.0	21.10	21.00	20.90	21.00
06/01/2016	21:32:25	5.2	21.00	20.90	20.90	21.00
06/01/2016	21:32:25	5.5	21.00	20.90	20.90	21.00
06/01/2016	21:32:26	5.6	21.00	20.90	20.90	21.00
06/01/2016	21:32:26	5.8	21.00	21.00	20.90	21.00
06/01/2016	21:32:26	6.0	21.00	21.00	20.90	21.00
06/01/2016	21:32:26	6.2	21.00	21.00	21.00	21.00
06/01/2016	21:32:26	6.5	21.00	21.00	21.00	21.00
06/01/2016	21:32:27	6.6	21.00	21.00	21.00	21.00
06/01/2016	21:32:27	6.8	21.00	21.00	21.00	21.00
06/01/2016	21:32:27	7.0	21.00	21.00	21.00	21.00
06/01/2016	21:32:27	7.2	21.00	21.00	21.00	21.00
06/01/2016	21:32:27	7.4	21.00	21.00	21.00	21.00
06/01/2016	21:32:28	7.6	21.00	21.00	21.00	21.00
06/01/2016	21:32:28	7.8	21.00	21.00	21.00	21.00
06/01/2016	21:32:28	8.0	21.00	21.00	21.00	21.00
06/01/2016	21:32:28	8.2	21.00	21.00	21.00	21.00
06/01/2016	21:32:28	8.4	21.00	21.00	21.00	21.00
06/01/2016	21:32:29	8.6	21.00	21.00	20.90	21.00
06/01/2016	21:32:29	8.8	21.00	21.00	20.90	21.00
06/01/2016	21:32:29	9.0	21.00	21.00	20.90	21.00
06/01/2016	21:32:29	9.2	21.00	21.00	20.90	21.00
06/01/2016	21:32:29	9.4	21.00	21.00	21.10	21.00
06/01/2016	21:32:30	9.6	21.00	21.00	21.10	21.00
06/01/2016	21:32:30	9.8	21.00	21.00	21.10	21.00
06/01/2016	21:32:30	10.0	21.00	21.00	20.90	21.00
06/01/2016	21:32:30	10.2	21.00	21.00	20.90	21.00
06/01/2016	21:32:30	10.4	21.00	21.00	20.90	21.00
06/01/2016	21:32:31	10.6	21.00	21.00	20.90	21.00
06/01/2016	21:32:31	10.8	21.00	21.00	21.00	21.00
06/01/2016	21:32:31	11.0	21.00	21.00	21.00	21.00
06/01/2016	21:32:31	11.2	21.00	21.00	21.00	21.00
06/01/2016	21:32:31	11.4	21.00	21.00	21.00	21.00
06/01/2016	21:32:32	11.6	21.00	21.00	21.00	21.00
06/01/2016	21:32:32	11.8	21.00	21.00	21.00	21.00
06/01/2016	21:32:32	12.0	21.00	21.00	21.00	21.00
06/01/2016	21:32:32	12.2	21.00	21.00	21.00	21.00
06/01/2016	21:32:32	12.4	21.00	21.00	21.00	21.00
06/01/2016	21:32:33	12.6	21.00	21.00	21.00	21.00
06/01/2016	21:32:33	12.8	21.00	21.00	21.00	21.00
06/01/2016	21:32:33	13.0	21.00	21.00	21.00	21.00
06/01/2016	21:32:33	13.2	21.00	21.00	21.00	21.00
06/01/2016	21:32:33	13.4	21.00	21.00	21.00	21.00
06/01/2016	21:32:34	13.6	21.00	21.00	21.00	21.00
06/01/2016	21:32:34	13.8	21.00	21.00	21.00	21.00
06/01/2016	21:32:34	14.0	21.00	21.00	21.00	21.00
06/01/2016	21:32:34	14.2	21.00	21.00	21.00	21.00
06/01/2016	21:32:34	14.4	21.00	21.00	21.00	21.00
06/01/2016	21:32:35	14.6	21.00	21.00	20.90	21.00
06/01/2016	21:32:35	14.8	21.00	21.00	20.90	21.00
06/01/2016	21:32:35	15.0	21.00	21.00	20.90	21.00
06/01/2016	21:32:35	15.2	21.00	21.00	20.90	21.00
06/01/2016	21:32:35	15.4	21.00	21.00	21.00	21.00
06/01/2016	21:32:36	15.6	21.00	21.00	21.00	21.00
06/01/2016	21:32:36	15.8	21.00	21.00	21.00	21.00
06/01/2016	21:32:36	16.0	21.00	21.00	21.00	21.00
06/01/2016	21:32:36	16.2	21.00	21.00	21.00	21.00
06/01/2016	21:32:36	16.4	21.00	21.00	21.00	21.00
06/01/2016	21:32:37	16.6	21.00	21.00	21.00	21.00
06/01/2016	21:32:37	16.8	21.00	21.00	21.00	21.00
06/01/2016	21:32:37	17.1	21.00	21.00	21.00	21.00
06/01/2016	21:32:37	17.2	21.00	21.00	21.00	21.00
06/01/2016	21:32:38	17.4	21.00	21.00	21.00	21.00
06/01/2016	21:32:38	17.6	21.00	21.00	21.00	21.00
06/01/2016	21:32:38	17.8	21.00	21.00	21.00	21.00
06/01/2016	21:32:38	18.1	21.00	21.00	20.90	21.00
06/01/2016	21:32:38	18.2	21.00	21.00	20.90	21.00
06/01/2016	21:32:39	18.4	21.00	21.00	20.90	21.00
06/01/2016	21:32:39	18.6	21.00	21.00	20.90	21.00
06/01/2016	21:32:39	18.8	21.00	21.00	21.00	21.00
06/01/2016	21:32:39	19.0	21.00	21.00	21.00	21.00
06/01/2016	21:32:39	19.2	21.00	21.00	21.00	21.00
06/01/2016	21:32:39	19.4	21.00	21.00	21.10	21.00
06/01/2016	21:32:40	19.6	21.00	21.00	21.10	21.00
06/01/2016	21:32:40	19.8	20.90	21.00	21.10	21.00
06/01/2016	21:32:40	20.0	20.90	21.00	21.10	21.00
06/01/2016	21:32:40	20.2	21.00	21.00	21.00	21.00
06/01/2016	21:32:40	20.4	21.00	21.00	21.00	21.00
06/01/2016	21:32:41	20.6	21.00	21.00	21.00	21.00
06/01/2016	21:32:41	20.9	21.00	21.00	21.00	21.00
06/01/2016	21:32:41	21.0	21.00	21.00	21.00	21.00
06/01/2016	21:32:41	21.2	21.00	21.00	21.00	21.00
06/01/2016	21:32:41	21.4	21.00	21.00	21.00	21.00
06/01/2016	21:32:42	21.6	21.00	21.00	21.00	21.00
06/01/2016	21:32:42	21.8	21.00	21.00	21.00	21.00
06/01/2016	21:32:42	22.0	21.00	21.00	21.00	21.00
06/01/2016	21:32:42	22.2	21.00	21.00	21.00	21.00
06/01/2016	21:32:42	22.4	21.00	21.00	21.00	21.00
06/01/2016	21:32:43	22.6	21.00	21.00	21.00	21.00
06/01/2016	21:32:43	22.8	21.00	21.00	21.00	21.00
06/01/2016	21:32:43	23.0	21.00	21.00	21.00	21.00
06/01/2016	21:32:43	23.2	21.00	21.00	21.00	21.00
06/01/2016	21:32:43	23.4	21.00	21.00	21.00	21.00
06/01/2016	21:32:44	23.6	21.00	21.00	21.00	21.00
06/01/2016	21:32:44	23.8	21.00	21.00	21.00	21.00
06/01/2016	21:32:44	24.0	21.00	21.00	21.00	21.00
06/01/2016	21:32:44	24.2	21.00	21.00	21.00	21.00
06/01/2016	21:32:45	24.4	21.00	21.00	21.00	21.00
06/01/2016	21:32:45	24.6	21.00	21.00	21.00	21.00
06/01/2016	21:32:45	24.8	21.00	21.00	20.90	21.00
06/01/2016	21:32:45	25.0	21.00	21.00	20.90	21.00
06/01/2016	21:32:45	25.2	21.00	21.00	20.90	21.00
06/01/2016	21:32:46	25.4	21.00	21.00	21.00	21.00
06/01/2016	21:32:46	25.6	20.90	21.00	21.00	21.00
06/01/2016	21:32:46	25.8	20.90	21.00	21.00	21.00
06/01/2016	21:32:46	26.0	20.90	21.00	20.90	21.00
06/01/2016	21:32:46	26.2	20.90	21.00	20.90	21.00
06/01/2016	21:32:46	26.4	21.00	21.00	20.90	21.00
06/01/2016	21:32:47	26.6	21.00	21.00	21.00	21.00
06/01/2016	21:32:47	26.8	21.00	21.00	21.00	21.00
06/01/2016	21:32:47	27.0	21.00	21.00	21.00	21.00
06/01/2016	21:32:47	27.2	21.00	21.00	21.00	21.00
06/01/2016	21:32:47	27.4	21.00	21.00	21.00	21.00
06/01/2016	21:32:48	27.6	21.00	21.00	21.00	21.00
06/01/2016	21:32:48	27.8	21.00	21.00	21.00	21.00
06/01/2016	21:32:48	28.0	21.00	21.00	20.90	21.00
06/01/2016	21:32:48	28.2	21.00	21.00	20.90	21.00
06/01/2016	21:32:49	28.4	21.00	21.00	20.90	21.00
06/01/2016	21:32:49	28.6	21.00	21.00	21.00	21.00
06/01/2016	21:32:49	28.8	21.00	21.00	21.00	21.00
06/01/2016	21:32:49	29.0	21.00	21.00	21.00	21.00
06/01/2016	21:32:49	29.2	21.00	21.00	21.00	21.00
06/01/2016	21:32:50	29.4	21.00	21.00	20.90	21.00
06/01/2016	21:32:50	29.7	21.00	21.00	20.90	21.00
06/01/2016	21:32:50	29.8	21.00	21.00	20.90	21.00
06/01/2016	21:32:50	30.0	21.00	21.00	21.00	21.00
06/01/2016	21:32:50	30.2	21.00	21.00	21.00	21.00
06/01/2016	21:32:51	30.4	21.00	21.00	21.00	21.00
06/01/2016	21:32:51	30.7	21.00	21.00	21.00	21.00
06/01/2016	21:32:51	30.8	21.00	21.00	21.00	21.00
06/01/2016	21:32:51	31.0	21.00	21.00	21.00	21.00
06/01/2016	21:32:51	31.2	21.00	21.00	21.00	21.00
06/01/2016	21:32:51	31.4	21.00	21.00	21.00	21.00
06/01/2016	21:32:52	31.6	21.00	21.00	21.00	21.00
06/01/2016	21:32:52	31.8	21.00	21.00	20.90	21.00
06/01/2016	21:32:52	32.0	21.00	21.00	20.90	21.00
06/01/2016	21:32:52	32.2	21.00	21.00	20.90	21.00
06/01/2016	21:32:52	32.5	21.00	21.00	20.90	21.00
06/01/2016	21:32:53	32.6	21.00	21.00	21.00	21.00
06/01/2016	21:32:53	32.8	21.00	21.00	21.00	21.00
06/01/2016	21:32:53	33.0	21.00	21.00	21.00	21.00
06/01/2016	21:32:53	33.2	21.00	21.00	21.00	21.00
06/01/2016	21:32:53	33.4	21.00	21.00	21.00	21.00
06/01/2016	21:32:54	33.6	21.00	21.00	21.00	21.00
06/01/2016	21:32:54	33.8	21.00	21.00	21.00	21.00
06/01/2016	21:32:54	34.0	21.00	21.00	21.00	21.00
06/01/2016	21:32:54	34.2	21.00	21.00	21.00	21.00
06/01/2016	21:32:54	34.4	21.00	21.00	21.00	21.00
06/01/2016	21:32:55	34.6	21.00	21.00	20.90	21.00
06/01/2016	21:32:55	34.8	21.00	21.00	20.90	21.00
06/01/2016	21:32:55	35.0	21.00	21.00	20.90	21.00
06/01/2016	21:32:55	35.2	21.00	21.00	20.90	21.00
06/01/2016	21:32:55	35.4	21.00	21.00	20.90	21.00
06/01/2016	21:32:56	35.6	21.00	21.00	20.90	21.00
06/01/2016	21:32:56	35.8	21.00	21.00	20.90	21.00
06/01/2016	21:32:56	36.0	21.00	21.00	21.00	21.00
06/01/2016	21:32:56	36.2	21.00	21.00	21.00	21.00
06/01/2016	21:32:56	36.4	21.00	21.00	21.00	21.00
06/01/2016	21:32:57	36.6	21.00	21.00	20.90	21.00
06/01/2016	21:32:57	36.8	21.00	21.00	20.90	21.00
06/01/2016	21:32:57	37.0	21.00	21.00	20.90	21.00
06/01/2016	21:32:57	37.2	21.00	21.00	20.90	21.00
06/01/2016	21:32:57	37.4	21.00	21.00	20.90	21.00
06/01/2016	21:32:58	37.6	21.00	21.00	20.90	21.00
06/01/2016	21:32:58	37.8	21.00	21.00	20.90	21.00
06/01/2016	21:32:58	38.0	21.00	21.00	21.00	21.00
06/01/2016	21:32:58	38.2	21.00	21.00	21.00	21.00
06/01/2016	21:32:58	38.4	21.00	21.00	21.00	21.00
06/01/2016	21:32:59	38.6	21.00	21.00	21.00	21.00
06/01/2016	21:32:59	38.8	21.00	21.00	21.00	21.00
06/01/2016	21:32:59	39.0	21.00	21.00	21.00	21.00
06/01/2016	21:32:59	39.2	21.00	21.00	21.00	21.00
06/01/2016	21:32:59	39.4	21.00	21.00	21.00	21.00
06/01/2016	21:33:00	39.6	21.00	21.00	21.00	21.00
06/01/2016	21:33:00	39.8	21.00	21.00	21.10	21.00
06/01/2016	21:33:00	40.0	21.00	21.00	21.10	21.00
06/01/2016	21:33:00	40.2	21.00	21.00	21.10	21.00
06/01/2016	21:33:00	40.4	21.00	21.00	21.10	21.00
06/01/2016	21:33:01	40.6	21.00	21.00	20.90	21.00
06/01/2016	21:33:01	40.8	21.00	21.00	20.90	21.00
06/01/2016	21:33:01	41.0	20.90	21.00	20.90	21.00
06/01/2016	21:33:01	41.2	20.90	21.00	20.90	21.00
06/01/2016	21:33:01	41.4	20.90	21.00	20.90	21.00
06/01/2016	21:33:02	41.6	20.90	21.00	20.90	21.00
06/01/2016	21:33:02	41.8	20.90	21.00	20.90	21.00
06/01/2016	21:33:02	42.0	20.90	21.00	21.00	21.00
06/01/2016	21:33:02	42.2	21.00	21.00	21.00	21.00
06/01/2016	21:33:02	42.4	21.00	21.00	21.00	21.00
06/01/2016	21:33:03	42.6	21.00	21.00	20.90	21.00
06/01/2016	21:33:03	42.8	21.00	21.00	20.90	21.00
06/01/2016	21:33:03	43.0	21.00	21.00	20.90	21.00
06/01/2016	21:33:03	43.2	21.00	21.00	21.00	21.00
06/01/2016	21:33:03	43.4	21.00	21.00	21.00	21.00
06/01/2016	21:33:04	43.6	21.00	21.00	21.00	21.00
06/01/2016	21:33:04	43.8	21.00	21.00	21.00	21.00
06/01/2016	21:33:04	44.0	21.00	21.00	21.00	21.00
06/01/2016	21:33:04	44.2	21.00	21.00	21.00	21.00
06/01/2016	21:33:05	44.4	21.00	21.00	21.00	21.00
06/01/2016	21:33:05	44.6	21.00	21.00	21.00	21.00
06/01/2016	21:33:05	44.8	21.10	21.00	21.00	21.00
06/01/2016	21:33:05	45.1	21.10	20.90	21.00	21.00
06/01/2016	21:33:05	45.2	21.10	20.90	21.00	21.00
06/01/2016	21:33:06	45.4	21.00	20.90	21.00	21.00
06/01/2016	21:33:06	45.6	21.00	20.90	21.00	21.00
06/01/2016	21:33:06	45.8	21.00	21.00	20.90	21.00
06/01/2016	21:33:06	46.0	21.00	21.00	20.90	21.00
06/01/2016	21:33:06	46.2	21.00	21.00	20.90	21.00
06/01/2016	21:33:06	46.4	21.00	21.00	20.90	21.00
06/01/2016	21:33:07	46.6	21.00	21.00	20.90	21.00
06/01/2016	21:33:07	46.8	21.00	21.00	21.00	21.00
06/01/2016	21:33:07	47.0	21.00	21.00	21.00	21.00
06/01/2016	21:33:07	47.2	21.00	21.00	21.00	21.00
06/01/2016	21:33:07	47.4	21.00	21.00	21.00	21.00
06/01/2016	21:33:08	47.6	21.00	21.00	21.00	21.00
06/01/2016	21:33:08	47.9	21.00	21.00	20.90	21.00
06/01/2016	21:33:08	48.0	21.00	21.00	20.90	21.00
06/01/2016	21:33:08	48.2	21.00	21.00	20.90	21.00
06/01/2016	21:33:08	48.4	21.00	21.00	20.90	21.00
06/01/2016	21:33:09	48.6	21.00	21.00	20.90	21.00
06/01/2016	21:33:09	48.8	21.00	21.00	20.90	21.00
06/01/2016	21:33:09	49.0	21.00	21.00	20.90	21.00
06/01/2016	21:33:09	49.2	21.00	21.00	21.00	21.00
06/01/2016	21:33:09	49.4	21.00	21.00	21.00	21.00
06/01/2016	21:33:10	49.6	21.00	21.00	21.00	21.00
06/01/2016	21:33:10	49.8	21.00	21.00	20.90	21.00
06/01/2016	21:33:10	50.0	21.00	21.00	20.90	21.00
06/01/2016	21:33:10	50.2	21.00	21.00	20.90	21.00
06/01/2016	21:33:10	50.4	21.00	21.00	20.90	21.00
06/01/2016	21:33:11	50.6	21.00	21.00	21.00	21.00
06/01/2016	21:33:11	50.8	20.90	21.00	21.00	21.00
06/01/2016	21:33:11	51.0	20.90	21.00	21.00	21.00
06/01/2016	21:33:11	51.2	20.90	21.00	21.00	21.00
06/01/2016	21:33:12	51.4	20.90	21.00	21.00	21.00
06/01/2016	21:33:12	51.6	20.90	21.00	21.00	21.00
06/01/2016	21:33:12	51.8	20.90	21.00	20.90	21.00
06/01/2016	21:33:12	52.0	20.90	21.00	20.90	21.00
06/01/2016	21:33:12	52.2	21.00	21.00	20.90	21.00
06/01/2016	21:33:13	52.4	21.00	21.00	21.00	21.00
06/01/2016	21:33:13	52.6	21.00	21.00	21.00	21.00
06/01/2016	21:33:13	52.8	21.00	21.00	21.00	21.00
06/01/2016	21:33:13	53.0	21.00	21.00	21.00	21.00
06/01/2016	21:33:13	53.2	21.00	21.00	21.00	21.00
06/01/2016	21:33:13	53.4	21.00	21.00	21.00	21.00
06/01/2016	21:33:14	53.6	21.00	21.00	21.00	21.00
06/01/2016	21:33:14	53.8	21.00	21.00	21.00	21.00
06/01/2016	21:33:14	54.0	21.00	21.00	21.00	21.00
06/01/2016	21:33:14	54.2	21.00	21.00	21.00	21.00
06/01/2016	21:33:15	54.4	21.00	21.00	20.90	21.00
06/01/2016	21:33:15	54.6	21.00	21.00	20.90	21.00
06/01/2016	21:33:15	54.8	21.00	21.00	20.90	21.00
06/01/2016	21:33:15	55.0	21.00	21.00	20.90	21.00
06/01/2016	21:33:15	55.2	21.00	21.00	20.90	21.00
06/01/2016	21:33:16	55.4	21.00	21.00	20.90	21.00
06/01/2016	21:33:16	55.6	21.00	21.00	20.90	21.00
06/01/2016	21:33:16	55.8	21.00	21.00	20.90	21.00
06/01/2016	21:33:16	56.0	21.00	21.00	20.90	21.00
06/01/2016	21:33:16	56.2	21.00	21.00	20.90	21.00
06/01/2016	21:33:17	56.4	21.00	21.00	21.00	21.00
06/01/2016	21:33:17	56.7	21.00	21.00	21.00	21.00
06/01/2016	21:33:17	56.8	21.00	21.00	21.00	21.00
06/01/2016	21:33:17	57.0	21.00	21.00	20.90	21.00
06/01/2016	21:33:17	57.2	21.00	21.00	20.90	21.00
06/01/2016	21:33:18	57.4	21.00	21.00	20.90	21.00
06/01/2016	21:33:18	57.7	21.00	21.00	20.90	21.00
06/01/2016	21:33:18	57.8	21.00	21.00	20.90	21.00
06/01/2016	21:33:18	58.0	21.00	21.00	20.90	21.00
06/01/2016	21:33:18	58.2	21.00	21.00	20.90	21.00
06/01/2016	21:33:18	58.4	21.00	21.00	21.00	21.00
06/01/2016	21:33:19	58.6	21.00	21.00	21.00	21.00
06/01/2016	21:33:19	58.8	21.00	21.00	21.00	21.00
06/01/2016	21:33:19	59.0	21.00	21.00	21.00	21.00
06/01/2016	21:33:19	59.2	21.00	21.00	20.90	21.00
06/01/2016	21:33:19	59.5	21.00	21.00	20.90	21.00
06/01/2016	21:33:20	59.6	21.00	21.00	20.90	21.00
06/01/2016	21:33:20	59.8	21.00	21.00	20.90	21.00
06/01/2016	21:33:20	60.0	21.00	21.00	20.90	21.00
06/01/2016	21:33:20	60.2	21.00	21.00	20.90	21.00
06/01/2016	21:33:20	60.5	21.00	21.00	21.00	21.00
06/01/2016	21:33:21	60.6	21.00	21.00	21.00	21.00
06/01/2016	21:33:21	60.8	20.90	21.00	21.00	21.00
06/01/2016	21:33:21	61.0	20.90	21.00	21.00	21.00
06/01/2016	21:33:21	61.2	20.90	21.00	20.90	21.00
06/01/2016	21:33:21	61.4	20.90	21.00	20.90	21.00
06/01/2016	21:33:22	61.6	21.00	21.00	20.90	21.00
06/01/2016	21:33:22	61.8	21.00	21.00	20.90	21.00
06/01/2016	21:33:22	62.0	21.00	21.00	20.90	21.00
06/01/2016	21:33:22	62.2	20.90	21.00	20.90	21.00
06/01/2016	21:33:22	62.4	20.90	21.00	21.00	21.00
06/01/2016	21:33:23	62.6	20.90	21.00	21.00	21.00
06/01/2016	21:33:23	62.8	21.00	21.00	21.00	21.00
06/01/2016	21:33:23	63.0	21.00	21.00	21.00	21.00
06/01/2016	21:33:23	63.2	21.00	21.00	21.00	21.00
06/01/2016	21:33:23	63.4	20.90	21.00	21.00	21.00
06/01/2016	21:33:24	63.6	20.90	21.00	21.00	21.00
06/01/2016	21:33:24	63.8	20.90	21.00	21.00	21.00
06/01/2016	21:33:24	64.0	20.90	21.00	20.90	21.00
06/01/2016	21:33:24	64.2	20.90	21.00	20.90	21.00
06/01/2016	21:33:24	64.4	20.90	21.00	21.00	21.00
06/01/2016	21:33:25	64.6	20.90	21.00	21.00	21.00
06/01/2016	21:33:25	64.8	21.00	21.00	21.00	21.00
06/01/2016	21:33:25	65.0	21.00	21.00	21.00	21.00
06/01/2016	21:33:25	65.2	21.00	21.00	21.00	21.00
06/01/2016	21:33:25	65.4	21.00	21.00	21.00	21.00
06/01/2016	21:33:26	65.6	21.00	20.90	21.00	21.00
06/01/2016	21:33:26	65.8	21.00	20.90	20.90	21.00
06/01/2016	21:33:26	66.0	21.00	20.90	20.90	21.00
06/01/2016	21:33:26	66.2	21.00	21.00	20.90	21.00
06/01/2016	21:33:26	66.4	21.00	21.00	21.00	21.00
06/01/2016	21:33:27	66.6	21.00	21.00	21.00	21.00
06/01/2016	21:33:27	66.8	21.00	21.00	21.00	21.00
06/01/2016	21:33:27	67.0	21.00	21.00	20.90	21.00
06/01/2016	21:33:27	67.2	21.00	21.00	20.90	21.00
06/01/2016	21:33:27	67.4	20.90	21.00	20.90	21.00
06/01/2016	21:33:28	67.6	20.90	21.00	20.90	21.00
06/01/2016	21:33:28	67.8	20.90	21.00	20.90	21.00
06/01/2016	21:33:28	68.0	21.00	21.00	20.90	21.00
06/01/2016	21:33:28	68.2	21.00	21.00	20.90	21.00
06/01/2016	21:33:28	68.4	21.00	21.00	20.90	21.00
06/01/2016	21:33:29	68.6	21.00	21.00	21.00	21.00
06/01/2016	21:33:29	68.8	21.00	21.00	21.00	21.00
06/01/2016	21:33:29	69.0	21.00	21.00	20.90	21.00
06/01/2016	21:33:29	69.3	21.00	21.00	20.90	21.00
06/01/2016	21:33:29	69.4	21.00	21.00	20.90	21.00
06/01/2016	21:33:30	69.6	21.00	21.00	21.00	21.00
06/01/2016	21:33:30	69.8	21.00	21.00	21.00	21.00
06/01/2016	21:33:30	70.0	20.90	21.00	21.00	21.00
06/01/2016	21:33:30	70.2	20.90	21.00	21.00	21.00
06/01/2016	21:33:30	70.4	20.90	21.00	21.00	21.00
06/01/2016	21:33:31	70.6	20.90	21.00	21.00	21.00
06/01/2016	21:33:31	70.8	21.00	21.00	21.00	21.00
06/01/2016	21:33:31	71.0	21.00	21.00	21.00	21.00
06/01/2016	21:33:31	71.2	21.00	21.00	21.00	21.00
06/01/2016	21:33:32	71.4	21.00	21.00	21.00	21.00
06/01/2016	21:33:32	71.6	21.00	21.00	21.00	21.00
06/01/2016	21:33:32	71.8	21.00	21.00	20.90	21.00
06/01/2016	21:33:32	72.1	21.00	21.00	20.90	21.00
06/01/2016	21:33:32	72.2	21.00	21.00	20.90	21.00
06/01/2016	21:33:33	72.4	21.00	21.00	21.00	21.00
06/01/2016	21:33:33	72.6	21.00	21.00	21.00	21.00
06/01/2016	21:33:33	72.8	21.00	21.00	21.00	21.00
06/01/2016	21:33:33	73.0	21.00	21.00	21.00	21.00
06/01/2016	21:33:33	73.2	21.00	21.00	20.90	21.00
06/01/2016	21:33:33	73.4	21.00	21.00	20.90	21.00
06/01/2016	21:33:34	73.6	21.00	21.00	20.90	21.00
06/01/2016	21:33:34	73.8	21.00	21.00	20.90	21.00
06/01/2016	21:33:34	74.0	21.00	21.00	20.90	21.00
06/01/2016	21:33:34	74.2	21.00	21.00	20.90	21.00
06/01/2016	21:33:34	74.4	21.00	21.00	20.90	21.00
06/01/2016	21:33:35	74.6	21.00	21.00	20.90	21.00
06/01/2016	21:33:35	74.8	21.00	21.00	20.90	21.00
06/01/2016	21:33:35	75.0	21.00	21.00	21.00	21.00
06/01/2016	21:33:35	75.2	21.00	21.00	21.00	21.00
06/01/2016	21:33:35	75.4	21.00	21.00	21.00	21.00
06/01/2016	21:33:36	75.6	21.00	21.00	21.00	21.00
06/01/2016	21:33:36	75.8	21.00	21.00	21.00	21.00
06/01/2016	21:33:36	76.0	21.00	21.00	21.00	21.00
06/01/2016	21:33:36	76.2	21.00	21.00	21.00	21.00
06/01/2016	21:33:36	76.4	21.00	21.00	21.00	21.00
06/01/2016	21:33:37	76.6	20.90	21.00	20.90	21.00
06/01/2016	21:33:37	76.8	20.90	21.00	20.90	21.00
06/01/2016	21:33:37	77.0	20.90	21.00	20.90	21.00
06/01/2016	21:33:37	77.2	20.90	21.00	20.90	21.00
06/01/2016	21:33:37	77.4	21.00	21.00	20.90	21.00
06/01/2016	21:33:38	77.6	21.00	21.00	21.00	21.00
06/01/2016	21:33:38	77.8	21.00	21.00	21.00	21.00
06/01/2016	21:33:38	78.0	21.00	21.00	21.00	21.00
06/01/2016	21:33:38	78.2	21.00	21.00	21.00	21.00
06/01/2016	21:33:38	78.4	21.00	21.00	21.00	21.00
06/01/2016	21:33:39	78.6	20.90	21.00	21.00	21.00
06/01/2016	21:33:39	78.8	20.90	21.00	21.00	21.00
06/01/2016	21:33:39	79.0	20.90	21.00	20.90	21.00
06/01/2016	21:33:39	79.2	20.90	21.00	20.90	21.00
06/01/2016	21:33:40	79.4	20.90	21.00	20.90	21.00
06/01/2016	21:33:40	79.6	20.90	21.00	20.90	21.00
06/01/2016	21:33:40	79.8	20.90	21.00	20.90	21.00
06/01/2016	21:33:40	80.0	21.00	21.00	20.90	21.00
06/01/2016	21:33:40	80.2	21.00	21.00	20.90	21.00
06/01/2016	21:33:40	80.4	21.00	21.00	21.00	21.00
06/01/2016	21:33:41	80.6	20.90	21.00	21.00	21.00
06/01/2016	21:33:41	80.8	20.90	21.00	21.00	21.00
06/01/2016	21:33:41	81.0	20.90	21.00	21.00	21.00
06/01/2016	21:33:41	81.2	21.00	21.00	21.00	21.00
06/01/2016	21:33:41	81.4	21.00	21.00	21.00	21.00
06/01/2016	21:33:42	81.6	21.00	21.00	21.00	21.00
06/01/2016	21:33:42	81.8	21.00	21.00	21.00	21.00
06/01/2016	21:33:42	82.0	21.00	21.00	21.00	21.00
06/01/2016	21:33:42	82.2	21.00	21.00	20.90	21.00
06/01/2016	21:33:43	82.4	21.00	21.00	20.90	21.00
06/01/2016	21:33:43	82.6	21.00	21.00	20.90	21.00
06/01/2016	21:33:43	82.8	21.00	21.00	20.90	21.00
06/01/2016	21:33:43	83.0	21.00	21.00	20.90	21.00
06/01/2016	21:33:43	83.2	21.00	21.00	20.90	21.00
06/01/2016	21:33:44	83.4	20.90	21.00	20.90	21.00
06/01/2016	21:33:44	83.6	20.90	21.00	20.90	21.00
06/01/2016	21:33:44	83.8	20.90	21.00	20.90	21.00
06/01/2016	21:33:44	84.0	21.00	21.00	20.90	21.00
06/01/2016	21:33:44	84.2	21.00	21.00	20.90	21.00
06/01/2016	21:33:45	84.4	21.00	21.00	21.00	21.00
06/01/2016	21:33:45	84.7	20.90	21.00	21.00	21.00
06/01/2016	21:33:45	84.8	20.90	21.00	21.00	21.00
06/01/2016	21:33:45	85.0	20.90	21.00	21.00	21.00
06/01/2016	21:33:45	85.2	20.90	21.00	21.00	21.00
06/01/2016	21:33:46	85.4	21.00	21.00	21.00	21.00
06/01/2016	21:33:46	85.6	21.00	21.00	21.00	21.00
06/01/2016	21:33:46	85.8	21.00	21.00	20.90	21.00
06/01/2016	21:33:46	86.0	20.90	21.00	20.90	21.00
06/01/2016	21:33:46	86.2	20.90	21.00	20.80	21.00
06/01/2016	21:33:46	86.5	20.90	21.00	20.80	21.00
06/01/2016	21:33:47	86.6	20.90	21.00	20.80	21.00
06/01/2016	21:33:47	86.8	21.00	21.00	20.90	21.00
06/01/2016	21:33:47	87.0	21.00	21.00	20.90	21.00
06/01/2016	21:33:47	87.2	21.00	21.00	20.90	21.00
06/01/2016	21:33:47	87.5	21.00	21.00	20.90	21.00
06/01/2016	21:33:48	87.6	21.00	21.00	20.90	21.00
06/01/2016	21:33:48	87.8	21.00	21.00	20.90	21.00
06/01/2016	21:33:48	88.0	21.00	21.00	20.90	21.00
06/01/2016	21:33:48	88.2	21.00	21.00	21.00	21.00
06/01/2016	21:33:48	88.4	21.00	21.00	21.00	21.00
06/01/2016	21:33:49	88.6	21.00	21.00	21.00	21.00
06/01/2016	21:33:49	88.8	21.00	20.90	21.00	21.00
06/01/2016	21:33:49	89.0	21.00	20.90	21.00	21.00
06/01/2016	21:33:49	89.2	21.00	20.90	20.90	21.00
06/01/2016	21:33:49	89.4	21.00	20.90	20.90	21.00
06/01/2016	21:33:50	89.6	21.00	20.90	21.00	21.00
06/01/2016	21:33:50	89.8	21.00	20.90	21.00	21.00
06/01/2016	21:33:50	90.0	21.00	20.90	21.00	21.00
06/01/2016	21:33:50	90.2	21.00	21.00	20.90	21.00
06/01/2016	21:33:50	90.4	21.00	21.00	20.90	21.00
06/01/2016	21:33:51	90.6	21.00	21.00	20.90	21.00
06/01/2016	21:33:51	90.8	21.00	21.00	20.90	21.00
06/01/2016	21:33:51	91.0	21.00	21.00	20.90	21.00
06/01/2016	21:33:51	91.2	21.00	21.00	20.90	21.00
06/01/2016	21:33:51	91.4	20.90	21.00	20.90	21.00
06/01/2016	21:33:52	91.6	20.90	21.00	20.90	21.00
06/01/2016	21:33:52	91.8	20.90	21.00	20.90	21.00
06/01/2016	21:33:52	92.0	21.00	21.00	20.90	21.00
06/01/2016	21:33:52	92.2	21.00	21.00	20.80	21.00
06/01/2016	21:33:52	92.4	21.00	21.00	20.80	21.00
06/01/2016	21:33:53	92.6	20.90	21.00	20.80	21.00
06/01/2016	21:33:53	92.8	20.90	21.00	20.80	21.00
06/01/2016	21:33:53	93.0	20.90	21.00	20.90	20.90
06/01/2016	21:33:53	93.2	20.90	21.00	20.90	20.90
06/01/2016	21:33:53	93.4	20.90	21.00	20.90	20.90
06/01/2016	21:33:54	93.6	20.90	21.00	20.90	20.90
06/01/2016	21:33:54	93.8	20.90	21.00	20.90	21.00
06/01/2016	21:33:54	94.0	21.00	21.00	20.90	21.00
06/01/2016	21:33:54	94.2	21.00	21.00	21.00	21.00
06/01/2016	21:33:54	94.4	21.00	21.00	21.00	21.00
06/01/2016	21:33:55	94.6	21.00	21.00	21.00	21.00
06/01/2016	21:33:55	94.8	21.00	20.90	20.90	21.00
06/01/2016	21:33:55	95.0	21.00	20.90	20.90	21.00
06/01/2016	21:33:55	95.2	20.90	20.90	20.90	21.00
06/01/2016	21:33:55	95.4	20.90	21.00	20.90	21.00
06/01/2016	21:33:56	95.6	20.90	21.00	20.90	21.00
06/01/2016	21:33:56	95.8	20.90	21.00	20.90	21.00
06/01/2016	21:33:56	96.0	21.00	20.90	20.90	21.00
06/01/2016	21:33:56	96.2	21.00	20.90	21.00	21.00
06/01/2016	21:33:56	96.4	21.00	20.90	21.00	21.00
06/01/2016	21:33:57	96.6	21.00	20.90	21.00	21.00
06/01/2016	21:33:57	96.8	21.00	20.90	21.00	21.00
06/01/2016	21:33:57	97.0	21.00	20.90	21.00	21.00
06/01/2016	21:33:57	97.2	21.00	20.90	21.00	21.00
06/01/2016	21:33:57	97.4	21.00	21.00	21.00	21.00
06/01/2016	21:33:58	97.6	21.00	21.00	20.90	21.00
06/01/2016	21:33:58	97.8	21.00	21.00	20.90	21.00
06/01/2016	21:33:58	98.0	21.00	21.00	20.90	21.00
06/01/2016	21:33:58	98.2	21.00	21.00	20.90	21.00
06/01/2016	21:33:58	98.4	21.00	21.00	21.00	21.00
06/01/2016	21:33:59	98.6	20.90	21.00	21.00	21.00
06/01/2016	21:33:59	98.8	20.90	21.00	21.00	21.00
06/01/2016	21:33:59	99.1	20.90	21.00	21.00	21.00
06/01/2016	21:33:59	99.2	20.90	21.00	21.00	21.00
06/01/2016	21:34:00	99.4	21.00	20.90	20.90	21.00
06/01/2016	21:34:00	99.6	21.00	20.90	20.90	21.00
06/01/2016	21:34:00	99.8	20.90	20.90	20.90	21.00
06/01/2016	21:34:00	100.1	20.90	21.00	20.90	21.00
06/01/2016	21:34:00	100.2	20.90	21.00	20.90	21.00
06/01/2016	21:34:01	100.4	21.00	21.00	20.90	21.00
06/01/2016	21:34:01	100.6	21.00	21.00	20.90	21.00
06/01/2016	21:34:01	100.8	21.00	21.00	20.80	21.00
06/01/2016	21:34:01	101.0	21.00	21.00	20.80	21.00
06/01/2016	21:34:01	101.2	20.90	21.00	20.80	21.00
06/01/2016	21:34:01	101.4	20.90	21.00	20.80	21.00
06/01/2016	21:34:02	101.6	20.90	21.00	20.80	21.00
06/01/2016	21:34:02	101.8	21.00	21.00	20.90	21.00
06/01/2016	21:34:02	102.0	21.00	21.00	20.90	21.00
06/01/2016	21:34:02	102.2	21.00	21.00	20.90	21.00
06/01/2016	21:34:02	102.4	21.00	21.00	20.90	21.00
06/01/2016	21:34:03	102.6	20.90	21.00	20.90	21.00
06/01/2016	21:34:03	102.9	20.90	21.00	20.90	21.00
06/01/2016	21:34:03	103.0	20.90	21.00	20.90	21.00
06/01/2016	21:34:03	103.2	20.90	21.00	20.90	21.00
06/01/2016	21:34:03	103.4	20.90	21.00	20.90	21.00
06/01/2016	21:34:04	103.6	20.90	20.90	20.90	21.00
06/01/2016	21:34:04	103.8	20.90	20.90	20.90	21.00
06/01/2016	21:34:04	104.0	20.90	21.00	20.90	21.00
06/01/2016	21:34:04	104.2	20.90	21.00	21.00	21.00
06/01/2016	21:34:04	104.4	20.90	21.00	21.00	21.00
06/01/2016	21:34:05	104.6	21.00	21.00	21.00	21.00
06/01/2016	21:34:05	104.8	21.00	21.00	20.90	21.00
06/01/2016	21:34:05	105.0	21.00	21.00	20.90	21.00
06/01/2016	21:34:05	105.2	21.00	21.00	20.90	21.00
06/01/2016	21:34:05	105.4	21.00	21.00	20.90	21.00
06/01/2016	21:34:06	105.6	21.00	21.00	20.90	21.00
06/01/2016	21:34:06	105.8	20.90	21.00	20.90	21.00
06/01/2016	21:34:06	106.0	20.90	21.00	20.90	21.00
06/01/2016	21:34:06	106.2	20.90	21.00	20.90	21.00
06/01/2016	21:34:06	106.4	20.90	21.00	20.90	21.00
06/01/2016	21:34:07	106.6	20.90	21.00	20.90	21.00
06/01/2016	21:34:07	106.8	20.90	21.00	21.00	21.00
06/01/2016	21:34:07	107.0	20.90	21.00	21.00	21.00
06/01/2016	21:34:07	107.2	20.90	21.00	21.00	21.00
06/01/2016	21:34:08	107.4	20.90	20.90	20.90	21.00
06/01/2016	21:34:08	107.6	20.90	20.90	20.90	21.00
06/01/2016	21:34:08	107.8	21.00	20.90	20.90	21.00
06/01/2016	21:34:08	108.0	21.00	21.00	20.90	21.00
06/01/2016	21:34:08	108.2	21.00	21.00	20.90	21.00
06/01/2016	21:34:08	108.4	21.00	21.00	20.90	21.00
06/01/2016	21:34:09	108.6	20.90	20.90	20.90	21.00
06/01/2016	21:34:09	108.8	20.90	20.90	20.90	21.00
06/01/2016	21:34:09	109.0	20.90	20.90	20.90	21.00
06/01/2016	21:34:09	109.2	20.90	21.00	20.90	21.00
06/01/2016	21:34:09	109.4	20.90	21.00	20.90	21.00
06/01/2016	21:34:10	109.6	20.90	21.00	21.00	21.00
06/01/2016	21:34:10	109.8	21.00	21.00	21.00	21.00
06/01/2016	21:34:10	110.0	21.00	21.00	21.00	21.00
06/01/2016	21:34:10	110.2	21.00	21.00	20.90	21.00
06/01/2016	21:34:11	110.4	21.00	21.00	20.90	21.00
06/01/2016	21:34:11	110.6	21.00	21.00	20.90	21.00
06/01/2016	21:34:11	110.8	21.00	21.00	20.90	21.00
06/01/2016	21:34:11	111.0	21.00	21.00	20.90	21.00
06/01/2016	21:34:11	111.2	21.00	21.00	20.90	21.00
06/01/2016	21:34:12	111.4	21.00	20.90	20.90	21.00
06/01/2016	21:34:12	111.7	21.00	20.90	20.90	21.00
06/01/2016	21:34:12	111.8	21.00	20.90	20.90	21.00
06/01/2016	21:34:12	112.0	20.90	21.00	20.80	21.00
06/01/2016	21:34:12	112.2	20.90	21.00	20.80	21.00
06/01/2016	21:34:13	112.4	21.00	21.00	20.80	21.00
06/01/2016	21:34:13	112.7	21.00	20.90	20.80	21.00
06/01/2016	21:34:13	112.8	21.00	20.90	20.90	21.00
06/01/2016	21:34:13	113.0	21.00	20.90	20.90	21.00
06/01/2016	21:34:13	113.2	21.00	20.90	20.90	21.00
06/01/2016	21:34:13	113.4	21.00	21.00	21.00	21.00
06/01/2016	21:34:14	113.6	21.00	21.00	21.00	21.00
06/01/2016	21:34:14	113.8	21.00	21.00	21.00	21.00
06/01/2016	21:34:14	114.0	21.00	21.00	21.00	21.00
06/01/2016	21:34:14	114.2	21.00	21.00	20.90	21.00
06/01/2016	21:34:14	114.5	20.90	21.00	20.90	21.00
06/01/2016	21:34:15	114.6	20.90	21.00	20.90	21.00
06/01/2016	21:34:15	114.8	20.90	21.00	20.90	21.00
06/01/2016	21:34:15	115.0	20.90	21.00	20.90	21.00
06/01/2016	21:34:15	115.2	21.00	21.00	20.90	21.00
06/01/2016	21:34:15	115.5	21.00	21.00	20.90	21.00
06/01/2016	21:34:16	115.6	21.00	21.00	20.90	21.00
06/01/2016	21:34:16	115.8	20.90	21.00	20.90	21.00
06/01/2016	21:34:16	116.0	20.90	21.00	20.90	21.00
06/01/2016	21:34:16	116.2	20.90	20.90	20.90	21.00
06/01/2016	21:34:16	116.4	20.90	20.90	20.90	21.00
06/01/2016	21:34:17	116.6	21.00	21.00	20.90	21.00
06/01/2016	21:34:17	116.8	21.00	21.00	20.90	21.00
06/01/2016	21:34:17	117.0	21.00	21.00	20.90	21.00
06/01/2016	21:34:17	117.2	21.00	21.00	20.90	21.00
06/01/2016	21:34:17	117.4	21.00	21.00	20.90	21.00
06/01/2016	21:34:18	117.6	21.00	21.00	20.90	21.00
06/01/2016	21:34:18	117.8	21.00	21.00	20.90	21.00
06/01/2016	21:34:18	118.0	21.00	21.00	20.90	21.00
06/01/2016	21:34:18	118.2	21.00	21.00	20.90	21.00
06/01/2016	21:34:18	118.4	21.00	21.00	20.90	21.00
06/01/2016	21:34:19	118.6	21.00	21.00	20.90	21.00
06/01/2016	21:34:19	118.8	21.00	21.00	20.90	21.00
06/01/2016	21:34:19	119.0	21.00	21.00	20.90	21.00
06/01/2016	21:34:19	119.2	21.00	21.00	20.90	21.00
06/01/2016	21:34:19	119.4	21.00	21.00	20.90	21.00
06/01/2016	21:34:20	119.6	21.00	21.00	20.90	21.00
06/01/2016	21:34:20	119.8	21.00	21.00	20.90	21.00
06/01/2016	21:34:20	120.0	21.00	20.90	20.90	21.00
06/01/2016	21:34:20	120.2	21.00	20.90	20.90	21.00
06/01/2016	21:34:20	120.4	20.90	20.90	20.90	21.00
06/01/2016	21:34:21	120.6	20.90	21.00	20.90	21.00
06/01/2016	21:34:21	120.8	20.90	21.00	20.90	21.00
06/01/2016	21:34:21	121.0	20.90	21.00	20.90	21.00
06/01/2016	21:34:21	121.2	20.90	21.00	20.90	21.00
06/01/2016	21:34:21	121.4	20.90	21.00	20.80	21.00
06/01/2016	21:34:22	121.6	20.90	21.00	20.80	21.00
06/01/2016	21:34:22	121.8	21.00	21.00	20.80	21.00
06/01/2016	21:34:22	122.0	21.00	21.00	20.80	21.00
06/01/2016	21:34:22	122.2	21.00	21.00	20.90	21.00
06/01/2016	21:34:22	122.4	20.90	21.00	20.90	21.00
06/01/2016	21:34:23	122.6	20.90	20.90	20.90	21.00
06/01/2016	21:34:23	122.8	20.90	20.90	20.90	21.00
06/01/2016	21:34:23	123.0	21.00	20.90	20.90	21.00
06/01/2016	21:34:23	123.2	21.00	21.00	20.90	21.00
06/01/2016	21:34:23	123.4	21.00	21.00	20.80	21.00
06/01/2016	21:34:24	123.6	21.00	21.00	20.80	21.00
06/01/2016	21:34:24	123.8	20.90	21.00	20.80	21.00
06/01/2016	21:34:24	124.0	20.90	21.00	20.90	21.00
06/01/2016	21:34:24	124.2	20.90	21.00	20.90	21.00
06/01/2016	21:34:24	124.4	20.90	21.00	20.90	21.00
06/01/2016	21:34:25	124.6	20.90	20.90	20.90	21.00
06/01/2016	21:34:25	124.8	20.90	20.90	20.90	21.00
06/01/2016	21:34:25	125.0	21.00	20.90	20.90	21.00
06/01/2016	21:34:25	125.2	21.00	20.90	20.90	21.00
06/01/2016	21:34:25	125.4	21.00	20.90	20.90	21.00
06/01/2016	21:34:26	125.6	21.00	20.90	20.90	21.00
06/01/2016	21:34:26	125.8	21.00	21.00	20.90	21.00
06/01/2016	21:34:26	126.0	21.00	21.00	20.90	21.00
06/01/2016	21:34:26	126.2	21.00	21.00	20.90	21.00
06/01/2016	21:34:26	126.4	21.00	21.00	20.90	21.00
06/01/2016	21:34:27	126.6	21.00	20.90	20.90	21.00
06/01/2016	21:34:27	126.8	21.00	20.90	20.90	21.00
06/01/2016	21:34:27	127.1	21.00	20.90	20.90	21.00
06/01/2016	21:34:27	127.2	21.00	20.90	20.90	21.00
06/01/2016	21:34:28	127.4	21.00	21.00	20.80	21.00
06/01/2016	21:34:28	127.6	21.00	21.00	20.80	21.00
06/01/2016	21:34:28	127.8	20.90	20.90	20.80	21.00
06/01/2016	21:34:28	128.1	20.90	20.90	20.90	21.00
06/01/2016	21:34:28	128.2	20.90	20.90	20.90	21.00
06/01/2016	21:34:29	128.4	20.90	21.00	20.90	21.00
06/01/2016	21:34:29	128.6	20.90	21.00	20.90	21.00
06/01/2016	21:34:29	128.8	20.90	21.00	20.90	21.00
06/01/2016	21:34:29	129.0	20.90	21.00	20.90	21.00
06/01/2016	21:34:29	129.2	20.90	21.00	20.90	21.00
06/01/2016	21:34:29	129.4	20.90	21.00	20.80	21.00
06/01/2016	21:34:30	129.6	21.00	21.00	20.80	21.00
06/01/2016	21:34:30	129.9	21.00	20.90	20.80	21.00
06/01/2016	21:34:30	130.0	21.00	20.90	20.80	21.00
06/01/2016	21:34:30	130.2	21.00	20.90	20.80	20.90
06/01/2016	21:34:30	130.4	21.00	20.90	20.80	20.90
06/01/2016	21:34:31	130.6	21.00	20.90	21.00	20.90
06/01/2016	21:34:31	130.9	21.00	20.90	21.00	21.00
06/01/2016	21:34:31	131.0	20.90	20.90	21.00	21.00
06/01/2016	21:34:31	131.2	20.90	21.00	21.00	21.00
06/01/2016	21:34:31	131.4	20.90	21.00	21.00	21.00
06/01/2016	21:34:32	131.6	20.90	21.00	20.90	21.00
06/01/2016	21:34:32	131.8	20.90	21.00	20.90	21.00
06/01/2016	21:34:32	132.0	20.90	20.90	20.90	21.00
06/01/2016	21:34:32	132.2	20.90	20.90	20.90	21.00
06/01/2016	21:34:32	132.4	20.90	20.90	20.90	21.00
06/01/2016	21:34:33	132.6	20.90	21.00	20.90	21.00
06/01/2016	21:34:33	132.8	20.90	21.00	20.90	21.00
06/01/2016	21:34:33	133.0	21.00	21.00	20.90	21.00
06/01/2016	21:34:33	133.2	21.00	21.00	20.90	21.00
06/01/2016	21:34:33	133.4	21.00	21.00	20.90	21.00
06/01/2016	21:34:34	133.6	20.90	21.00	20.90	21.00
06/01/2016	21:34:34	133.8	20.90	20.90	20.90	21.00
06/01/2016	21:34:34	134.0	20.90	20.90	20.80	21.00
06/01/2016	21:34:34	134.2	20.90	20.90	20.80	21.00
06/01/2016	21:34:35	134.4	21.00	21.00	20.80	21.00
06/01/2016	21:34:35	134.6	21.00	21.00	20.80	21.00
06/01/2016	21:34:35	134.8	21.00	21.00	20.80	21.00
06/01/2016	21:34:35	135.0	21.00	21.00	20.80	21.00
06/01/2016	21:34:35	135.2	21.00	21.00	20.80	21.00
06/01/2016	21:34:36	135.4	21.00	20.90	20.90	20.90
06/01/2016	21:34:36	135.6	20.90	20.90	20.90	20.90
06/01/2016	21:34:36	135.8	20.90	20.90	20.90	20.90
06/01/2016	21:34:36	136.0	20.90	20.90	20.90	20.90
06/01/2016	21:34:36	136.2	20.90	20.90	20.90	21.00
06/01/2016	21:34:37	136.4	21.00	20.90	20.90	21.00
06/01/2016	21:34:37	136.6	21.00	20.90	20.90	21.00
06/01/2016	21:34:37	136.8	21.00	20.90	20.90	21.00
06/01/2016	21:34:37	137.0	21.00	20.90	20.90	21.00
06/01/2016	21:34:37	137.2	21.00	21.00	20.90	21.00
06/01/2016	21:34:38	137.4	21.00	21.00	20.90	21.00
06/01/2016	21:34:38	137.6	20.90	21.00	20.90	21.00
06/01/2016	21:34:38	137.8	20.90	20.90	20.90	21.00
06/01/2016	21:34:38	138.0	20.90	20.90	20.90	21.00
06/01/2016	21:34:38	138.2	21.00	20.90	20.90	21.00
06/01/2016	21:34:38	138.4	21.00	21.00	20.90	21.00
06/01/2016	21:34:39	138.6	21.00	21.00	20.90	21.00
06/01/2016	21:34:39	138.8	21.00	21.00	20.90	21.00
06/01/2016	21:34:39	139.0	20.90	21.00	20.90	21.00
06/01/2016	21:34:39	139.2	20.90	20.90	20.90	21.00
06/01/2016	21:34:39	139.4	20.90	20.90	20.90	21.00
06/01/2016	21:34:40	139.6	20.90	20.90	20.90	21.00
06/01/2016	21:34:40	139.8	20.90	20.90	20.90	21.00
06/01/2016	21:34:40	140.0	20.90	21.00	20.80	21.00
06/01/2016	21:34:40	140.2	20.90	21.00	20.80	21.00
06/01/2016	21:34:40	140.4	21.00	21.00	20.80	21.00
06/01/2016	21:34:41	140.6	21.00	21.00	20.80	21.00
06/01/2016	21:34:41	140.8	21.00	21.00	20.80	21.00
06/01/2016	21:34:41	141.0	20.90	21.00	20.80	21.00
06/01/2016	21:34:41	141.2	20.90	21.00	20.90	21.00
06/01/2016	21:34:41	141.4	20.90	21.00	20.90	21.00
06/01/2016	21:34:42	141.6	20.90	21.00	20.90	21.00
06/01/2016	21:34:42	141.8	20.90	20.90	20.90	21.00
06/01/2016	21:34:42	142.0	20.90	20.90	20.90	21.00
06/01/2016	21:34:42	142.2	21.00	20.90	20.90	21.00
06/01/2016	21:34:42	142.4	21.00	21.00	20.90	21.00
06/01/2016	21:34:43	142.6	21.00	21.00	20.90	21.00
06/01/2016	21:34:43	142.8	20.90	21.00	20.80	21.00
06/01/2016	21:34:43	143.0	20.90	21.00	20.80	21.00
06/01/2016	21:34:43	143.2	20.90	21.00	20.90	21.00
06/01/2016	21:34:43	143.5	20.90	21.00	20.90	21.00
06/01/2016	21:34:44	143.6	21.00	21.00	20.90	21.00
06/01/2016	21:34:44	143.8	21.00	20.90	20.90	21.00
06/01/2016	21:34:44	144.0	21.00	20.90	20.90	21.00
06/01/2016	21:34:44	144.2	21.00	20.90	20.90	21.00
06/01/2016	21:34:44	144.4	21.00	20.90	20.90	21.00
06/01/2016	21:34:45	144.6	21.00	20.90	20.90	21.00
06/01/2016	21:34:45	144.8	21.00	20.90	20.90	21.00
06/01/2016	21:34:45	145.0	21.00	20.90	20.90	21.00
06/01/2016	21:34:45	145.2	20.90	21.00	20.90	21.00
06/01/2016	21:34:45	145.4	20.90	21.00	20.90	21.00
06/01/2016	21:34:46	145.6	20.90	20.90	20.90	21.00
06/01/2016	21:34:46	145.8	20.90	20.90	20.90	21.00
06/01/2016	21:34:46	146.0	20.90	20.90	20.90	21.00
06/01/2016	21:34:46	146.3	20.90	20.90	20.90	21.00
06/01/2016	21:34:46	146.4	20.90	21.00	20.90	21.00
06/01/2016	21:34:47	146.6	20.90	21.00	21.00	21.00
06/01/2016	21:34:47	146.8	20.90	21.00	21.00	21.00
06/01/2016	21:34:47	147.0	20.90	20.90	21.00	21.00
06/01/2016	21:34:47	147.2	20.90	20.90	21.00	21.00
06/01/2016	21:34:47	147.4	20.90	20.90	20.90	21.00
06/01/2016	21:34:48	147.6	21.00	20.90	20.90	21.00
06/01/2016	21:34:48	147.8	21.00	20.90	20.90	21.00
06/01/2016	21:34:48	148.0	21.00	21.00	20.90	21.00
06/01/2016	21:34:48	148.2	21.00	21.00	20.90	21.00
06/01/2016	21:34:48	148.4	21.00	21.00	20.90	21.00
06/01/2016	21:34:49	148.6	21.00	21.00	20.90	21.00
06/01/2016	21:34:49	148.8	21.00	21.00	20.90	21.00
06/01/2016	21:34:49	149.0	21.00	21.00	20.90	21.00
06/01/2016	21:34:49	149.2	21.00	21.00	20.90	21.00
06/01/2016	21:34:49	149.4	21.00	21.00	20.90	21.00
06/01/2016	21:34:50	149.6	20.90	21.00	20.90	21.00
06/01/2016	21:34:50	149.8	20.90	20.90	20.90	21.00
06/01/2016	21:34:50	150.0	20.90	20.90	20.90	21.00
06/01/2016	21:34:50	150.2	20.90	20.90	20.90	21.00
06/01/2016	21:34:50	150.4	20.90	20.90	20.90	21.00
06/01/2016	21:34:51	150.6	20.90	20.90	20.90	21.00
06/01/2016	21:34:51	150.8	20.90	20.90	20.90	21.00
06/01/2016	21:34:51	151.0	20.90	20.90	20.90	21.00
06/01/2016	21:34:51	151.2	20.90	20.90	20.90	21.00
06/01/2016	21:34:51	151.4	20.90	20.90	20.90	21.00
06/01/2016	21:34:52	151.6	20.90	20.90	20.90	21.00
06/01/2016	21:34:52	151.8	20.90	20.90	20.90	21.00
06/01/2016	21:34:52	152.0	20.90	20.90	20.90	21.00
06/01/2016	21:34:52	152.2	20.90	20.90	20.90	21.00
06/01/2016	21:34:52	152.4	20.90	20.90	20.90	21.00
06/01/2016	21:34:53	152.6	20.90	20.90	20.90	21.00
06/01/2016	21:34:53	152.8	20.90	20.90	20.90	21.00
06/01/2016	21:34:53	153.0	20.90	20.90	20.90	21.00
06/01/2016	21:34:53	153.2	20.90	20.90	20.90	21.00
06/01/2016	21:34:53	153.4	20.90	20.90	20.90	21.00
06/01/2016	21:34:54	153.6	20.90	20.90	20.90	21.00
06/01/2016	21:34:54	153.8	20.90	20.90	20.90	21.00
06/01/2016	21:34:54	154.0	20.90	20.90	20.90	21.00
06/01/2016	21:34:54	154.2	20.90	20.90	20.90	21.00
06/01/2016	21:34:54	154.4	20.90	20.90	20.90	21.00
06/01/2016	21:34:55	154.6	20.90	20.90	20.80	21.00
06/01/2016	21:34:55	154.8	21.00	20.90	20.80	21.00
06/01/2016	21:34:55	155.0	21.00	20.90	20.80	21.00
06/01/2016	21:34:55	155.2	21.00	20.90	20.80	21.00
06/01/2016	21:34:55	155.4	21.00	20.90	20.90	21.00
06/01/2016	21:34:56	155.6	20.90	20.90	20.90	21.00
06/01/2016	21:34:56	155.8	20.90	20.90	20.80	21.00
06/01/2016	21:34:56	156.1	20.90	20.90	20.80	21.00
06/01/2016	21:34:56	156.2	20.90	20.90	20.80	21.00
06/01/2016	21:34:57	156.4	20.90	20.90	20.90	21.00
06/01/2016	21:34:57	156.6	20.90	20.90	20.90	21.00
06/01/2016	21:34:57	156.8	20.90	20.90	20.90	21.00
06/01/2016	21:34:57	157.0	20.90	20.90	20.90	21.00
06/01/2016	21:34:57	157.2	20.90	20.90	20.80	21.00
06/01/2016	21:34:57	157.4	20.90	20.90	20.80	21.00
06/01/2016	21:34:58	157.6	20.90	21.00	20.80	21.00
06/01/2016	21:34:58	157.8	20.90	21.00	21.00	21.00
06/01/2016	21:34:58	158.0	20.90	21.00	21.00	21.00
06/01/2016	21:34:58	158.2	21.00	20.90	21.00	21.00
06/01/2016	21:34:58	158.4	21.00	20.90	21.00	21.00
06/01/2016	21:34:59	158.6	21.00	20.90	20.90	21.00
06/01/2016	21:34:59	158.9	21.00	20.90	20.90	21.00
06/01/2016	21:34:59	159.0	21.00	20.90	20.90	21.00
06/01/2016	21:34:59	159.2	21.00	20.90	21.00	21.00
06/01/2016	21:34:59	159.4	21.00	20.90	21.00	21.00
06/01/2016	21:35:00	159.6	21.00	21.00	21.00	21.00
06/01/2016	21:35:00	159.9	21.00	21.00	21.00	21.00
06/01/2016	21:35:00	160.0	21.00	21.00	21.00	21.00
06/01/2016	21:35:00	160.2	21.10	21.00	21.00	21.00
06/01/2016	21:35:00	160.4	21.10	21.00	21.00	21.00
06/01/2016	21:35:01	160.6	21.10	21.00	21.00	21.00
06/01/2016	21:35:01	160.8	21.10	21.00	21.00	21.00
06/01/2016	21:35:01	161.0	21.10	21.10	21.00	21.00
06/01/2016	21:35:01	161.2	21.10	21.10	21.00	21.00
06/01/2016	21:35:01	161.4	21.10	21.10	21.00	21.00
06/01/2016	21:35:02	161.6	21.10	21.10	21.00	21.00
06/01/2016	21:35:02	161.8	21.10	21.10	21.10	21.00
06/01/2016	21:35:02	162.0	21.20	21.10	21.10	21.00
06/01/2016	21:35:02	162.2	21.20	21.10	21.10	21.00
06/01/2016	21:35:03	162.4	21.20	21.10	21.00	21.00
06/01/2016	21:35:03	162.6	21.20	21.10	21.00	21.00
06/01/2016	21:35:03	162.8	21.20	21.10	21.00	21.00
06/01/2016	21:35:03	163.0	21.20	21.10	21.00	21.00
06/01/2016	21:35:03	163.2	21.20	21.10	21.00	21.00
06/01/2016	21:35:04	163.4	21.20	21.10	21.10	21.00
06/01/2016	21:35:04	163.6	21.20	21.10	21.10	21.00
06/01/2016	21:35:04	163.8	21.20	21.10	21.10	21.00
06/01/2016	21:35:04	164.0	21.20	21.10	21.10	21.00
06/01/2016	21:35:04	164.2	21.30	21.10	21.10	21.00
06/01/2016	21:35:05	164.4	21.30	21.10	21.10	21.00
06/01/2016	21:35:05	164.6	21.30	21.10	21.10	21.00
06/01/2016	21:35:05	164.8	21.20	21.10	21.10	21.00
06/01/2016	21:35:05	165.0	21.20	21.20	21.10	21.00
06/01/2016	21:35:05	165.2	21.20	21.20	21.10	21.00
06/01/2016	21:35:05	165.4	21.30	21.20	21.10	21.00
06/01/2016	21:35:06	165.6	21.30	21.20	21.10	21.00
06/01/2016	21:35:06	165.8	21.30	21.20	21.20	21.00
06/01/2016	21:35:06	166.0	21.30	21.20	21.20	21.00
06/01/2016	21:35:06	166.2	21.30	21.20	21.20	21.00
06/01/2016	21:35:06	166.4	21.30	21.20	21.20	21.00
06/01/2016	21:35:07	166.6	21.30	21.20	21.20	21.00
06/01/2016	21:35:07	166.8	21.40	21.20	21.20	21.00
06/01/2016	21:35:07	167.0	21.40	21.20	21.20	21.00
06/01/2016	21:35:07	167.2	21.40	21.20	21.10	21.00
06/01/2016	21:35:07	167.4	21.30	21.20	21.10	21.00
06/01/2016	21:35:08	167.6	21.30	21.30	21.10	21.00
06/01/2016	21:35:08	167.8	21.30	21.30	21.10	21.00
06/01/2016	21:35:08	168.0	21.40	21.30	21.10	21.00
06/01/2016	21:35:08	168.2	21.40	21.20	21.10	21.00
06/01/2016	21:35:08	168.4	21.40	21.20	21.10	21.00
06/01/2016	21:35:09	168.6	21.40	21.20	21.10	21.00
06/01/2016	21:35:09	168.8	21.40	21.20	21.10	21.00
06/01/2016	21:35:09	169.0	21.40	21.30	21.10	21.00
06/01/2016	21:35:09	169.2	21.40	21.30	21.20	21.00
06/01/2016	21:35:09	169.4	21.40	21.30	21.20	21.00
06/01/2016	21:35:10	169.6	21.40	21.30	21.20	21.00
06/01/2016	21:35:10	169.8	21.40	21.30	21.20	21.00
06/01/2016	21:35:10	170.0	21.40	21.30	21.20	21.00
06/01/2016	21:35:10	170.2	21.40	21.30	21.20	21.00
06/01/2016	21:35:10	170.5	21.40	21.30	21.20	21.00
06/01/2016	21:35:11	170.6	21.40	21.30	21.20	21.00
06/01/2016	21:35:11	170.8	21.40	21.30	21.20	21.00
06/01/2016	21:35:11	171.0	21.40	21.30	21.20	21.00
06/01/2016	21:35:11	171.2	21.40	21.30	21.20	21.00
06/01/2016	21:35:11	171.4	21.40	21.30	21.20	21.00
06/01/2016	21:35:12	171.6	21.40	21.30	21.20	21.00
06/01/2016	21:35:12	171.8	21.40	21.30	21.30	21.00
06/01/2016	21:35:12	172.0	21.40	21.30	21.30	21.00
06/01/2016	21:35:12	172.2	21.40	21.40	21.30	21.10
06/01/2016	21:35:12	172.4	21.40	21.40	21.30	21.10
06/01/2016	21:35:13	172.6	21.40	21.40	21.20	21.10
06/01/2016	21:35:13	172.8	21.50	21.40	21.20	21.10
06/01/2016	21:35:13	173.0	21.50	21.40	21.30	21.10
06/01/2016	21:35:13	173.3	21.50	21.40	21.30	21.00
06/01/2016	21:35:13	173.4	21.50	21.40	21.30	21.00
06/01/2016	21:35:14	173.6	21.50	21.40	21.30	21.00
06/01/2016	21:35:14	173.8	21.50	21.40	21.30	21.00
06/01/2016	21:35:14	174.0	21.40	21.40	21.20	21.00
06/01/2016	21:35:14	174.2	21.40	21.40	21.20	21.00
06/01/2016	21:35:14	174.4	21.40	21.40	21.20	21.00
06/01/2016	21:35:15	174.6	21.40	21.40	21.20	21.00
06/01/2016	21:35:15	174.8	21.40	21.40	21.20	21.00
06/01/2016	21:35:15	175.0	21.40	21.40	21.30	21.00
06/01/2016	21:35:15	175.2	21.40	21.40	21.30	21.00
06/01/2016	21:35:15	175.4	21.50	21.40	21.30	21.00
06/01/2016	21:35:16	175.6	21.50	21.40	21.30	21.00
06/01/2016	21:35:16	175.8	21.50	21.40	21.20	21.00
06/01/2016	21:35:16	176.0	21.50	21.40	21.20	21.00
06/01/2016	21:35:16	176.2	21.50	21.40	21.20	21.00
06/01/2016	21:35:16	176.4	21.50	21.40	21.20	21.00
06/01/2016	21:35:17	176.6	21.50	21.40	21.20	21.00
06/01/2016	21:35:17	176.8	21.50	21.40	21.20	21.00
06/01/2016	21:35:17	177.0	21.50	21.40	21.20	21.00
06/01/2016	21:35:17	177.2	21.50	21.40	21.30	21.00
06/01/2016	21:35:17	177.4	21.60	21.40	21.30	21.00
06/01/2016	21:35:18	177.6	21.60	21.40	21.30	21.00
06/01/2016	21:35:18	177.8	21.60	21.40	21.30	21.00
06/01/2016	21:35:18	178.0	21.60	21.40	21.30	21.00
06/01/2016	21:35:18	178.2	21.60	21.40	21.30	21.00
06/01/2016	21:35:18	178.4	21.60	21.40	21.30	21.00
06/01/2016	21:35:19	178.6	21.60	21.40	21.30	21.00
06/01/2016	21:35:19	178.8	21.50	21.40	21.30	21.00
06/01/2016	21:35:19	179.0	21.50	21.40	21.40	21.00
06/01/2016	21:35:19	179.2	21.50	21.40	21.40	21.00
06/01/2016	21:35:19	179.4	21.60	21.40	21.40	21.00
06/01/2016	21:35:20	179.6	21.60	21.40	21.30	21.00
06/01/2016	21:35:20	179.8	21.60	21.40	21.30	21.10
06/01/2016	21:35:20	180.0	21.50	21.40	21.30	21.10
06/01/2016	21:35:20	180.2	21.50	21.50	21.30	21.10
06/01/2016	21:35:20	180.4	21.50	21.50	21.40	21.10
06/01/2016	21:35:21	180.6	21.50	21.50	21.40	21.10
06/01/2016	21:35:21	180.8	21.60	21.50	21.40	21.10
06/01/2016	21:35:21	181.1	21.60	21.50	21.40	21.10
06/01/2016	21:35:21	181.2	21.60	21.50	21.40	21.10
06/01/2016	21:35:22	181.4	21.60	21.40	21.40	21.00
06/01/2016	21:35:22	181.6	21.60	21.40	21.40	21.00
06/01/2016	21:35:22	181.8	21.60	21.40	21.40	21.00
06/01/2016	21:35:22	182.1	21.60	21.40	21.40	21.00
06/01/2016	21:35:22	182.2	21.60	21.50	21.40	21.00
06/01/2016	21:35:22	182.4	21.60	21.50	21.40	21.00
06/01/2016	21:35:23	182.6	21.60	21.50	21.40	21.00
06/01/2016	21:35:23	182.8	21.60	21.50	21.40	21.10
06/01/2016	21:35:23	183.0	21.60	21.50	21.40	21.10
06/01/2016	21:35:23	183.2	21.60	21.50	21.40	21.00
06/01/2016	21:35:23	183.4	21.70	21.50	21.40	21.00
06/01/2016	21:35:24	183.6	21.70	21.50	21.40	21.00
06/01/2016	21:35:24	183.8	21.70	21.50	21.40	21.10
06/01/2016	21:35:24	184.0	21.60	21.50	21.40	21.10
06/01/2016	21:35:24	184.2	21.60	21.50	21.40	21.10
06/01/2016	21:35:24	184.4	21.60	21.50	21.40	21.10
06/01/2016	21:35:25	184.6	21.70	21.50	21.40	21.10
06/01/2016	21:35:25	184.8	21.70	21.50	21.40	21.10
06/01/2016	21:35:25	185.0	21.70	21.50	21.70	21.10
06/01/2016	21:35:25	185.2	21.70	21.50	21.70	21.10
06/01/2016	21:35:25	185.4	21.70	21.50	21.70	21.10
06/01/2016	21:35:26	185.6	21.60	21.50	21.40	21.10
06/01/2016	21:35:26	185.8	21.60	21.50	21.40	21.10
06/01/2016	21:35:26	186.0	21.60	21.50	21.40	21.10
06/01/2016	21:35:26	186.2	21.60	21.60	21.40	21.10
06/01/2016	21:35:26	186.4	21.60	21.60	21.40	21.10
06/01/2016	21:35:27	186.6	21.70	21.60	21.40	21.00
06/01/2016	21:35:27	186.8	21.70	21.50	21.40	21.00
06/01/2016	21:35:27	187.0	21.70	21.50	21.60	21.00
06/01/2016	21:35:27	187.2	21.70	21.50	21.60	21.10
06/01/2016	21:35:27	187.4	21.70	21.50	21.60	21.10
06/01/2016	21:35:28	187.6	21.70	21.60	21.40	21.10
06/01/2016	21:35:28	187.8	21.70	21.60	21.40	21.00
06/01/2016	21:35:28	188.0	21.70	21.60	21.40	21.00
06/01/2016	21:35:28	188.2	21.70	21.50	21.40	21.00
06/01/2016	21:35:29	188.4	21.70	21.50	21.40	21.10
06/01/2016	21:35:29	188.6	21.70	21.50	21.40	21.10
06/01/2016	21:35:29	188.8	21.70	21.60	21.40	21.10
06/01/2016	21:35:29	189.0	21.70	21.60	21.40	21.10
06/01/2016	21:35:29	189.2	21.70	21.60	21.40	21.10
06/01/2016	21:35:29	189.4	21.70	21.60	21.40	21.10
06/01/2016	21:35:30	189.6	21.70	21.60	21.40	21.10
06/01/2016	21:35:30	189.9	21.70	21.60	21.40	21.00
06/01/2016	21:35:30	190.0	21.70	21.60	21.40	21.00
06/01/2016	21:35:30	190.2	21.70	21.60	21.40	21.00
06/01/2016	21:35:30	190.4	21.70	21.60	21.40	21.00
06/01/2016	21:35:31	190.6	21.70	21.60	21.40	21.00
06/01/2016	21:35:31	190.8	21.70	21.60	21.40	21.00
06/01/2016	21:35:31	191.0	21.70	21.60	21.50	21.00
06/01/2016	21:35:31	191.2	21.70	21.60	21.50	21.10
06/01/2016	21:35:32	191.4	21.70	21.60	21.50	21.10
06/01/2016	21:35:32	191.6	21.70	21.60	21.50	21.10
06/01/2016	21:35:32	191.8	21.70	21.60	21.50	21.10
06/01/2016	21:35:32	192.0	21.70	21.60	21.50	21.00
06/01/2016	21:35:32	192.2	21.70	21.60	21.50	21.00
06/01/2016	21:35:33	192.4	21.70	21.60	21.50	21.00
06/01/2016	21:35:33	192.7	21.80	21.60	21.50	21.00
06/01/2016	21:35:33	192.8	21.80	21.60	21.50	21.00
06/01/2016	21:35:33	193.0	21.80	21.60	21.40	21.10
06/01/2016	21:35:33	193.2	21.80	21.60	21.40	21.10
06/01/2016	21:35:34	193.4	21.70	21.60	21.40	21.10
06/01/2016	21:35:34	193.6	21.70	21.60	21.40	21.10
06/01/2016	21:35:34	193.8	21.70	21.60	21.50	21.10
06/01/2016	21:35:34	194.0	21.80	21.60	21.50	21.10
06/01/2016	21:35:34	194.2	21.80	21.60	21.50	21.10
06/01/2016	21:35:34	194.4	21.80	21.60	21.50	21.10
06/01/2016	21:35:35	194.6	21.80	21.60	21.50	21.10
06/01/2016	21:35:35	194.8	21.70	21.60	21.50	21.10
06/01/2016	21:35:35	195.0	21.70	21.60	21.40	21.10
06/01/2016	21:35:35	195.2	21.70	21.60	21.40	21.10
06/01/2016	21:35:35	195.4	21.70	21.60	21.40	21.10
06/01/2016	21:35:36	195.6	21.70	21.60	21.50	21.10
06/01/2016	21:35:36	195.8	21.70	21.60	21.50	21.10
06/01/2016	21:35:36	196.0	21.70	21.60	21.50	21.10
06/01/2016	21:35:36	196.2	21.80	21.70	21.50	21.10
06/01/2016	21:35:36	196.4	21.80	21.70	21.50	21.10
06/01/2016	21:35:37	196.6	21.80	21.70	21.50	21.10
06/01/2016	21:35:37	196.8	21.80	21.60	21.50	21.10
06/01/2016	21:35:37	197.0	21.80	21.60	21.50	21.10
06/01/2016	21:35:37	197.2	21.80	21.60	21.50	21.10
06/01/2016	21:35:37	197.4	21.80	21.70	21.50	21.10
06/01/2016	21:35:38	197.6	21.80	21.70	21.50	21.10
06/01/2016	21:35:38	197.8	21.80	21.70	21.50	21.00
06/01/2016	21:35:38	198.0	21.70	21.70	21.50	21.00
06/01/2016	21:35:38	198.2	21.70	21.60	21.50	21.00
06/01/2016	21:35:38	198.4	21.70	21.60	21.50	21.10
06/01/2016	21:35:39	198.6	21.70	21.60	21.50	21.10
06/01/2016	21:35:39	198.8	21.70	21.60	21.50	21.10
06/01/2016	21:35:39	199.0	21.70	21.60	21.50	21.10
06/01/2016	21:35:39	199.2	21.70	21.60	21.50	21.10
06/01/2016	21:35:39	199.4	21.70	21.70	21.50	21.10
06/01/2016	21:35:40	199.6	21.70	21.70	21.50	21.10
06/01/2016	21:35:40	199.8	21.70	21.70	21.50	21.10
06/01/2016	21:35:40	200.0	21.80	21.70	21.50	21.10
06/01/2016	21:35:40	200.2	21.80	21.70	21.50	21.10
06/01/2016	21:35:40	200.4	21.80	21.70	21.50	21.10
06/01/2016	21:35:41	200.6	21.80	21.70	21.50	21.10
06/01/2016	21:35:41	200.8	21.80	21.70	21.50	21.10
06/01/2016	21:35:41	201.0	21.80	21.70	21.50	21.10
06/01/2016	21:35:41	201.2	21.80	21.70	21.50	21.10
06/01/2016	21:35:41	201.5	21.80	21.70	21.50	21.10
06/01/2016	21:35:42	201.6	21.80	21.70	21.50	21.10
06/01/2016	21:35:42	201.8	21.80	21.70	21.50	21.10
06/01/2016	21:35:42	202.0	21.80	21.70	21.50	21.10
06/01/2016	21:35:42	202.2	21.80	21.70	21.50	21.10
06/01/2016	21:35:42	202.4	21.80	21.70	21.50	21.10
06/01/2016	21:35:43	202.6	21.80	21.70	21.50	21.10
06/01/2016	21:35:43	202.8	21.80	21.70	21.50	21.10
06/01/2016	21:35:43	203.0	21.80	21.70	21.50	21.10
06/01/2016	21:35:43	203.3	21.80	21.70	21.50	21.10
06/01/2016	21:35:43	203.4	21.80	21.70	21.50	21.10
06/01/2016	21:35:44	203.6	21.80	21.60	21.60	21.10
06/01/2016	21:35:44	203.8	21.80	21.60	21.60	21.10
06/01/2016	21:35:44	204.0	21.80	21.70	21.60	21.10
06/01/2016	21:35:44	204.3	21.80	21.70	21.60	21.10
06/01/2016	21:35:44	204.4	21.80	21.70	21.60	21.10
06/01/2016	21:35:45	204.6	21.80	21.70	21.60	21.10
06/01/2016	21:35:45	204.8	21.80	21.70	21.60	21.10
06/01/2016	21:35:45	205.0	21.80	21.60	21.80	21.10
06/01/2016	21:35:45	205.2	21.80	21.60	21.80	21.10
06/01/2016	21:35:45	205.4	21.80	21.70	21.80	21.10
06/01/2016	21:35:46	205.6	21.80	21.70	21.60	21.10
06/01/2016	21:35:46	205.8	21.80	21.70	21.60	21.10
06/01/2016	21:35:46	206.0	21.80	21.70	21.60	21.10
06/01/2016	21:35:46	206.2	21.80	21.70	21.60	21.10
06/01/2016	21:35:46	206.4	21.80	21.70	21.60	21.10
06/01/2016	21:35:47	206.6	21.80	21.70	21.60	21.10
06/01/2016	21:35:47	206.8	21.80	21.70	21.60	21.10
06/01/2016	21:35:47	207.0	21.80	21.70	21.60	21.10
06/01/2016	21:35:47	207.2	21.90	21.70	21.60	21.10
06/01/2016	21:35:47	207.4	21.90	21.70	21.60	21.10
06/01/2016	21:35:48	207.6	21.90	21.70	21.60	21.10
06/01/2016	21:35:48	207.8	21.90	21.70	21.60	21.10
06/01/2016	21:35:48	208.0	21.90	21.70	21.60	21.10
06/01/2016	21:35:48	208.2	21.90	21.70	21.70	21.10
06/01/2016	21:35:48	208.4	21.90	21.70	21.70	21.10
06/01/2016	21:35:49	208.6	21.80	21.70	21.70	21.10
06/01/2016	21:35:49	208.8	21.80	21.70	21.60	21.10
06/01/2016	21:35:49	209.0	21.80	21.70	21.60	21.10
06/01/2016	21:35:49	209.2	21.90	21.70	21.60	21.10
06/01/2016	21:35:49	209.4	21.90	21.70	21.60	21.10
06/01/2016	21:35:50	209.6	21.90	21.70	21.80	21.10
06/01/2016	21:35:50	209.8	21.90	21.70	21.80	21.10
06/01/2016	21:35:50	210.0	21.90	21.80	21.80	21.10
06/01/2016	21:35:50	210.2	21.90	21.80	21.60	21.10
06/01/2016	21:35:50	210.4	21.90	21.80	21.60	21.10
06/01/2016	21:35:51	210.6	21.90	21.70	21.60	21.10
06/01/2016	21:35:51	210.8	21.90	21.70	21.80	21.10
06/01/2016	21:35:51	211.0	21.90	21.70	21.80	21.10
06/01/2016	21:35:51	211.2	21.90	21.70	21.80	21.10
06/01/2016	21:35:51	211.4	21.90	21.70	21.80	21.10
06/01/2016	21:35:52	211.6	21.90	21.70	21.80	21.10
06/01/2016	21:35:52	211.8	21.90	21.70	21.80	21.10
06/01/2016	21:35:52	212.1	21.90	21.70	21.80	21.10
06/01/2016	21:35:52	212.2	21.90	21.70	21.80	21.10
06/01/2016	21:35:53	212.4	21.90	21.70	21.80	21.10
06/01/2016	21:35:53	212.6	21.90	21.70	21.80	21.10
06/01/2016	21:35:53	212.8	21.90	21.70	21.60	21.10
06/01/2016	21:35:53	213.0	21.90	21.70	21.60	21.10
06/01/2016	21:35:53	213.2	21.90	21.70	21.60	21.10
06/01/2016	21:35:53	213.4	21.90	21.80	21.60	21.10
06/01/2016	21:35:54	213.6	21.90	21.80	21.80	21.10
06/01/2016	21:35:54	213.8	21.90	21.80	21.80	21.10
06/01/2016	21:35:54	214.0	21.90	21.80	21.80	21.10
06/01/2016	21:35:54	214.2	21.90	21.70	21.80	21.10
06/01/2016	21:35:54	214.4	21.90	21.70	21.80	21.10
06/01/2016	21:35:55	214.6	21.90	21.70	21.80	21.10
06/01/2016	21:35:55	214.9	21.90	21.70	21.60	21.10
06/01/2016	21:35:55	215.0	21.90	21.70	21.60	21.10
06/01/2016	21:35:55	215.2	21.90	21.70	21.60	21.10
06/01/2016	21:35:55	215.4	21.90	21.70	21.60	21.10
06/01/2016	21:35:56	215.6	21.90	21.80	21.80	21.10
06/01/2016	21:35:56	215.8	21.90	21.80	21.80	21.10
06/01/2016	21:35:56	216.0	21.90	21.70	21.80	21.10
06/01/2016	21:35:56	216.2	21.90	21.70	21.80	21.10
06/01/2016	21:35:56	216.4	21.90	21.70	21.80	21.10
06/01/2016	21:35:57	216.6	21.80	21.80	21.80	21.10
06/01/2016	21:35:57	216.8	21.80	21.80	21.80	21.10
06/01/2016	21:35:57	217.0	21.80	21.80	21.80	21.10
06/01/2016	21:35:57	217.2	21.90	21.80	21.80	21.10
06/01/2016	21:35:57	217.4	21.90	21.80	21.80	21.10
06/01/2016	21:35:58	217.6	21.90	21.80	21.80	21.10
06/01/2016	21:35:58	217.8	21.90	21.80	21.80	21.10
06/01/2016	21:35:58	218.0	21.90	21.80	21.80	21.10
06/01/2016	21:35:58	218.2	21.90	21.80	21.90	21.10
06/01/2016	21:35:59	218.4	21.90	21.80	21.90	21.10
06/01/2016	21:35:59	218.6	21.90	21.80	21.90	21.10
06/01/2016	21:35:59	218.8	21.90	21.70	21.90	21.10
06/01/2016	21:35:59	219.0	21.90	21.70	21.90	21.10
06/01/2016	21:35:59	219.2	21.90	21.70	21.90	21.10
06/01/2016	21:36:00	219.4	21.90	21.80	21.90	21.10
06/01/2016	21:36:00	219.6	21.90	21.80	21.90	21.10
06/01/2016	21:36:00	219.8	21.90	21.80	21.90	21.10
06/01/2016	21:36:00	220.0	21.90	21.80	21.90	21.10
06/01/2016	21:36:00	220.2	21.90	21.70	21.60	21.10
06/01/2016	21:36:01	220.4	22.00	21.70	21.60	21.20
06/01/2016	21:36:01	220.6	22.00	21.90	21.60	21.20
06/01/2016	21:36:01	220.8	22.00	21.90	21.60	21.20
06/01/2016	21:36:01	221.0	22.00	21.90	21.60	21.10
06/01/2016	21:36:01	221.2	21.90	21.80	21.60	21.10
06/01/2016	21:36:02	221.4	21.90	21.80	21.60	21.10
06/01/2016	21:36:02	221.6	21.90	21.80	21.60	21.10
06/01/2016	21:36:02	221.8	21.90	21.80	21.60	21.10
06/01/2016	21:36:02	222.0	22.00	21.80	21.60	21.10
06/01/2016	21:36:02	222.2	22.00	21.80	21.90	21.10
06/01/2016	21:36:03	222.4	22.00	21.80	21.90	21.10
06/01/2016	21:36:03	222.7	22.00	21.80	21.90	21.10
06/01/2016	21:36:03	222.8	22.00	21.80	21.90	21.10
06/01/2016	21:36:03	223.0	21.90	21.80	21.70	21.10
06/01/2016	21:36:03	223.2	21.90	21.80	21.70	21.10
06/01/2016	21:36:03	223.4	21.90	21.80	21.80	21.10
06/01/2016	21:36:04	223.7	21.90	21.80	21.80	21.10
06/01/2016	21:36:04	223.8	21.90	21.80	21.80	21.10
06/01/2016	21:36:04	224.0	21.90	21.80	21.80	21.10
06/01/2016	21:36:04	224.2	21.90	21.80	21.80	21.10
06/01/2016	21:36:04	224.4	22.00	21.80	21.60	21.10
06/01/2016	21:36:05	224.6	22.00	21.80	21.60	21.10
06/01/2016	21:36:05	224.8	22.00	21.80	21.70	21.10
06/01/2016	21:36:05	225.0	22.00	21.80	21.70	21.10
06/01/2016	21:36:05	225.2	22.00	21.80	21.70	21.10
06/01/2016	21:36:05	225.5	22.00	21.80	21.90	21.10
06/01/2016	21:36:06	225.6	22.00	21.80	21.90	21.10
06/01/2016	21:36:06	225.8	22.00	21.80	21.90	21.10
06/01/2016	21:36:06	226.0	22.00	21.80	21.90	21.10
06/01/2016	21:36:06	226.2	22.00	21.80	21.70	21.10
06/01/2016	21:36:06	226.4	22.00	21.80	21.70	21.10
06/01/2016	21:36:07	226.6	22.00	21.90	21.70	21.10
06/01/2016	21:36:07	226.8	22.00	21.90	21.60	21.10
06/01/2016	21:36:07	227.0	22.00	21.90	21.60	21.10
06/01/2016	21:36:07	227.2	22.00	21.80	21.60	21.10
06/01/2016	21:36:07	227.4	22.00	21.80	21.60	21.10
06/01/2016	21:36:08	227.6	22.00	21.80	21.90	21.10
06/01/2016	21:36:08	227.8	22.00	21.80	21.90	21.10
06/01/2016	21:36:08	228.0	22.00	21.80	21.90	21.10
06/01/2016	21:36:08	228.2	22.00	21.80	21.90	21.10
06/01/2016	21:36:08	228.4	22.00	21.80	21.90	21.10
06/01/2016	21:36:09	228.6	22.00	21.80	21.90	21.10
06/01/2016	21:36:09	228.8	22.00	21.80	22.00	21.10
06/01/2016	21:36:09	229.0	22.00	21.80	22.00	21.10
06/01/2016	21:36:09	229.2	22.00	21.80	22.00	21.10
06/01/2016	21:36:09	229.4	22.00	21.90	21.70	21.10
06/01/2016	21:36:10	229.6	22.00	21.90	21.70	21.10
06/01/2016	21:36:10	229.8	22.00	21.90	21.70	21.10
06/01/2016	21:36:10	230.0	22.00	21.80	21.70	21.10
06/01/2016	21:36:10	230.2	22.00	21.80	21.70	21.10
06/01/2016	21:36:10	230.4	22.00	21.80	21.70	21.10
06/01/2016	21:36:11	230.6	22.00	21.80	21.70	21.10
06/01/2016	21:36:11	230.8	22.00	21.80	21.70	21.10
06/01/2016	21:36:11	231.0	22.00	21.80	21.70	21.10
06/01/2016	21:36:11	231.2	22.00	21.90	21.70	21.10
06/01/2016	21:36:11	231.4	22.00	21.90	22.00	21.10
06/01/2016	21:36:12	231.6	22.00	21.90	22.00	21.10
06/01/2016	21:36:12	231.8	22.00	21.90	22.00	21.10
06/01/2016	21:36:12	232.0	22.00	21.90	21.70	21.10
06/01/2016	21:36:12	232.2	22.00	21.90	21.70	21.10
06/01/2016	21:36:12	232.4	22.00	21.90	21.70	21.10
06/01/2016	21:36:13	232.6	22.00	21.90	21.70	21.10
06/01/2016	21:36:13	232.8	22.00	21.90	21.90	21.10
06/01/2016	21:36:13	233.0	22.00	21.90	21.90	21.10
06/01/2016	21:36:13	233.2	22.00	21.90	21.90	21.10
06/01/2016	21:36:13	233.4	22.00	21.90	21.90	21.10
06/01/2016	21:36:14	233.6	22.00	21.90	21.70	21.10
06/01/2016	21:36:14	233.8	22.00	21.90	21.70	21.10
06/01/2016	21:36:14	234.0	22.00	21.90	22.00	21.10
06/01/2016	21:36:14	234.3	22.00	21.90	22.00	21.10
06/01/2016	21:36:14	234.4	22.00	21.90	22.00	21.10
06/01/2016	21:36:15	234.6	22.00	21.90	21.90	21.10
06/01/2016	21:36:15	234.8	22.00	21.90	21.90	21.10
06/01/2016	21:36:15	235.0	22.00	21.90	21.90	21.10
06/01/2016	21:36:15	235.2	22.00	21.90	21.90	21.10
06/01/2016	21:36:15	235.4	22.00	21.90	21.70	21.10
06/01/2016	21:36:16	235.6	22.00	21.90	21.70	21.10
06/01/2016	21:36:16	235.8	22.00	21.90	21.70	21.10
06/01/2016	21:36:16	236.0	22.00	21.90	21.70	21.10
06/01/2016	21:36:16	236.2	22.00	21.90	21.70	21.10
06/01/2016	21:36:17	236.4	22.00	21.90	21.70	21.20
06/01/2016	21:36:17	236.6	22.00	21.90	21.70	21.20
06/01/2016	21:36:17	236.8	22.00	21.90	22.00	21.10
06/01/2016	21:36:17	237.1	22.00	21.90	22.00	21.10
06/01/2016	21:36:17	237.2	22.00	21.90	22.00	21.10
06/01/2016	21:36:17	237.4	22.00	21.90	21.90	21.10
06/01/2016	21:36:18	237.6	22.00	21.90	21.90	21.10
06/01/2016	21:36:18	237.8	22.00	21.90	21.90	21.10
06/01/2016	21:36:18	238.0	22.00	21.90	21.90	21.10
06/01/2016	21:36:18	238.2	22.00	21.90	21.70	21.10
06/01/2016	21:36:18	238.4	22.00	21.90	21.70	21.10
06/01/2016	21:36:19	238.6	22.00	21.90	21.70	21.10
06/01/2016	21:36:19	238.8	22.00	21.90	22.00	21.10
06/01/2016	21:36:19	239.0	22.00	21.90	22.00	21.10
06/01/2016	21:36:19	239.2	22.00	21.90	22.00	21.10
06/01/2016	21:36:19	239.4	22.00	21.90	21.90	21.10
06/01/2016	21:36:20	239.6	22.00	21.90	21.90	21.10
06/01/2016	21:36:20	239.8	22.00	21.90	21.90	21.10
06/01/2016	21:36:20	240.0	22.00	21.90	21.70	21.10
06/01/2016	21:36:20	240.2	22.00	21.90	21.70	21.10
06/01/2016	21:36:20	240.4	22.00	21.90	21.70	21.10
06/01/2016	21:36:21	240.6	22.00	21.80	22.00	21.10
06/01/2016	21:36:21	240.8	22.00	21.80	22.00	21.10
06/01/2016	21:36:21	241.0	22.00	21.80	22.00	21.10
06/01/2016	21:36:21	241.2	22.00	21.90	22.00	21.10
06/01/2016	21:36:21	241.4	22.00	21.90	21.80	21.10
06/01/2016	21:36:22	241.6	22.00	21.90	21.80	21.10
06/01/2016	21:36:22	241.8	22.10	21.90	21.80	21.10
06/01/2016	21:36:22	242.0	22.10	21.90	22.00	21.10
06/01/2016	21:36:22	242.2	22.10	21.90	22.00	21.10
06/01/2016	21:36:23	242.4	22.10	21.90	22.00	21.20
06/01/2016	21:36:23	242.6	22.10	21.90	22.00	21.20
06/01/2016	21:36:23	242.8	22.10	21.90	21.90	21.10
06/01/2016	21:36:23	243.0	22.00	21.90	21.90	21.10
06/01/2016	21:36:23	243.2	22.00	21.90	21.90	21.10
06/01/2016	21:36:24	243.4	22.00	21.90	21.70	21.10
06/01/2016	21:36:24	243.6	22.10	21.90	21.70	21.10
06/01/2016	21:36:24	243.8	22.10	22.00	21.70	21.10
06/01/2016	21:36:24	244.0	22.10	22.00	21.70	21.10
06/01/2016	21:36:24	244.2	22.10	22.00	22.00	21.10
06/01/2016	21:36:24	244.4	22.10	22.00	22.00	21.10
06/01/2016	21:36:25	244.6	22.10	21.90	22.00	21.10
06/01/2016	21:36:25	244.9	22.10	21.90	22.00	21.10
06/01/2016	21:36:25	245.0	22.10	21.90	22.00	21.10
06/01/2016	21:36:25	245.2	22.10	21.90	22.10	21.10
06/01/2016	21:36:25	245.4	22.10	21.90	22.10	21.10
06/01/2016	21:36:26	245.6	22.10	21.90	22.10	21.10
06/01/2016	21:36:26	245.9	22.10	21.90	22.10	21.10
06/01/2016	21:36:26	246.0	22.10	21.90	22.00	21.10
06/01/2016	21:36:26	246.2	22.10	21.90	22.00	21.10
06/01/2016	21:36:26	246.4	22.10	21.90	22.00	21.10
06/01/2016	21:36:27	246.6	22.00	21.90	22.00	21.10
06/01/2016	21:36:27	246.8	22.00	21.90	22.00	21.10
06/01/2016	21:36:27	247.0	22.20	21.90	22.00	21.10
06/01/2016	21:36:27	247.2	22.20	21.90	22.00	21.10
06/01/2016	21:36:27	247.4	22.20	21.90	22.00	21.10
06/01/2016	21:36:28	247.6	22.10	21.90	22.00	21.10
06/01/2016	21:36:28	247.8	22.10	21.90	22.00	21.10
06/01/2016	21:36:28	248.0	22.10	21.90	21.90	21.20
06/01/2016	21:36:28	248.2	22.10	21.90	21.90	21.20
06/01/2016	21:36:29	248.4	22.10	21.90	21.90	21.20
06/01/2016	21:36:29	248.6	22.10	21.90	21.90	21.20
06/01/2016	21:36:29	248.8	22.10	21.90	21.90	21.10
06/01/2016	21:36:29	249.0	22.10	21.90	21.90	21.10
06/01/2016	21:36:29	249.2	22.10	21.90	21.90	21.10
06/01/2016	21:36:30	249.4	22.10	22.00	22.00	21.10
06/01/2016	21:36:30	249.6	22.00	22.00	22.00	21.10
06/01/2016	21:36:30	249.8	22.00	22.00	22.00	21.10
06/01/2016	21:36:30	250.0	22.00	22.00	21.90	21.10
06/01/2016	21:36:30	250.2	22.00	22.00	21.90	21.20
06/01/2016	21:36:31	250.4	22.10	21.90	21.90	21.20
06/01/2016	21:36:31	250.6	22.10	21.90	22.00	21.20
06/01/2016	21:36:31	250.8	22.10	21.90	22.00	21.10
06/01/2016	21:36:31	251.0	22.10	21.90	22.00	21.10
06/01/2016	21:36:31	251.2	22.10	21.90	22.00	21.10
06/01/2016	21:36:31	251.4	22.10	21.90	22.00	21.10
06/01/2016	21:36:32	251.6	22.10	21.90	22.00	21.10
06/01/2016	21:36:32	251.8	22.10	21.90	22.00	21.10
06/01/2016	21:36:32	252.0	22.10	21.90	22.00	21.10
06/01/2016	21:36:32	252.2	22.10	21.90	22.00	21.20
06/01/2016	21:36:32	252.4	22.10	21.90	22.00	21.20
06/01/2016	21:36:33	252.6	22.10	21.90	21.90	21.20
06/01/2016	21:36:33	252.8	22.10	21.90	21.90	21.20
06/01/2016	21:36:33	253.0	22.10	21.90	21.90	21.10
06/01/2016	21:36:33	253.2	22.10	22.00	21.90	21.10
06/01/2016	21:36:33	253.4	22.10	22.00	22.00	21.20
06/01/2016	21:36:34	253.7	22.10	22.00	22.00	21.20
06/01/2016	21:36:34	253.8	22.10	22.00	22.00	21.20
06/01/2016	21:36:34	254.0	22.10	21.90	21.80	21.10
06/01/2016	21:36:34	254.2	22.10	21.90	21.80	21.10
06/01/2016	21:36:34	254.4	22.10	21.90	21.80	21.10
06/01/2016	21:36:35	254.6	22.10	21.90	22.00	21.10
06/01/2016	21:36:35	254.8	22.10	21.90	22.00	21.20
06/01/2016	21:36:35	255.0	22.10	21.90	22.00	21.20
06/01/2016	21:36:35	255.2	22.10	22.00	22.10	21.20
06/01/2016	21:36:35	255.4	22.10	22.00	22.10	21.20
06/01/2016	21:36:36	255.6	22.10	22.00	22.10	21.20
06/01/2016	21:36:36	255.8	22.10	22.00	22.10	21.20
06/01/2016	21:36:36	256.0	22.10	22.00	22.10	21.20
06/01/2016	21:36:36	256.2	22.20	22.00	22.10	21.20
06/01/2016	21:36:36	256.5	22.20	22.00	22.10	21.20
06/01/2016	21:36:37	256.6	22.20	22.00	22.00	21.20
06/01/2016	21:36:37	256.8	22.20	22.00	22.00	21.20
06/01/2016	21:36:37	257.0	22.20	22.00	22.00	21.20
06/01/2016	21:36:37	257.2	22.20	22.00	22.00	21.20
06/01/2016	21:36:37	257.4	22.20	22.00	22.00	21.20
06/01/2016	21:36:38	257.6	22.10	22.00	22.00	21.20
06/01/2016	21:36:38	257.8	22.10	22.00	22.00	21.20
06/01/2016	21:36:38	258.0	22.10	22.00	22.00	21.20
06/01/2016	21:36:38	258.2	22.10	22.00	22.10	21.20
06/01/2016	21:36:38	258.4	22.10	22.00	22.10	21.20
06/01/2016	21:36:39	258.6	22.10	22.00	21.80	21.20
06/01/2016	21:36:39	258.8	22.10	22.00	21.80	21.20
06/01/2016	21:36:39	259.0	22.20	22.00	21.80	21.20
06/01/2016	21:36:39	259.2	22.20	22.00	21.80	21.20
06/01/2016	21:36:39	259.4	22.20	22.00	22.00	21.20
06/01/2016	21:36:40	259.6	22.10	22.00	22.00	21.20
06/01/2016	21:36:40	259.8	22.10	22.00	22.00	21.20
06/01/2016	21:36:40	260.0	22.10	22.00	22.10	21.20
06/01/2016	21:36:40	260.2	22.10	22.00	22.10	21.20
06/01/2016	21:36:40	260.4	22.10	22.00	22.10	21.20
06/01/2016	21:36:41	260.6	22.10	22.00	22.10	21.20
06/01/2016	21:36:41	260.8	22.10	22.00	22.10	21.20
06/01/2016	21:36:41	261.0	22.10	22.00	22.10	21.20
06/01/2016	21:36:41	261.2	22.10	22.00	22.00	21.20
06/01/2016	21:36:41	261.4	22.10	22.00	22.00	21.20
06/01/2016	21:36:42	261.6	22.10	22.00	22.00	21.20
06/01/2016	21:36:42	261.8	22.10	22.00	22.00	21.20
06/01/2016	21:36:42	262.0	22.10	22.00	22.10	21.20
06/01/2016	21:36:42	262.2	22.10	22.00	22.10	21.20
06/01/2016	21:36:42	262.4	22.10	22.00	22.10	21.20
06/01/2016	21:36:43	262.6	22.10	22.00	22.10	21.20
06/01/2016	21:36:43	262.8	22.20	22.00	22.00	21.10
06/01/2016	21:36:43	263.0	22.20	22.00	22.00	21.10
06/01/2016	21:36:43	263.2	22.20	22.00	22.10	21.10
06/01/2016	21:36:43	263.4	22.20	22.00	22.10	21.20
06/01/2016	21:36:44	263.6	22.10	22.00	22.10	21.20
06/01/2016	21:36:44	263.8	22.10	22.00	22.10	21.20
06/01/2016	21:36:44	264.0	22.10	22.00	22.00	21.20
06/01/2016	21:36:44	264.2	22.10	22.00	22.00	21.20
06/01/2016	21:36:44	264.4	22.10	22.00	22.00	21.20
06/01/2016	21:36:45	264.6	22.10	22.00	22.10	21.20
06/01/2016	21:36:45	264.8	22.10	22.00	22.10	21.20
06/01/2016	21:36:45	265.0	22.20	22.00	22.10	21.20
06/01/2016	21:36:45	265.2	22.20	22.00	22.00	21.20
06/01/2016	21:36:45	265.4	22.20	22.00	22.00	21.20
06/01/2016	21:36:46	265.6	22.20	22.00	22.00	21.20
06/01/2016	21:36:46	265.8	22.20	22.00	22.00	21.20
06/01/2016	21:36:46	266.0	22.20	22.00	22.00	21.20
06/01/2016	21:36:46	266.2	22.20	22.00	22.00	21.20
06/01/2016	21:36:47	266.4	22.20	22.00	22.10	21.20
06/01/2016	21:36:47	266.6	22.20	22.00	22.10	21.20
06/01/2016	21:36:47	266.8	22.20	22.00	22.10	21.20
06/01/2016	21:36:47	267.1	22.20	22.00	22.10	21.20
06/01/2016	21:36:47	267.2	22.20	22.00	21.90	21.20
06/01/2016	21:36:48	267.4	22.10	22.00	21.90	21.20
06/01/2016	21:36:48	267.6	22.10	22.00	21.90	21.20
06/01/2016	21:36:48	267.8	22.10	22.00	21.90	21.20
06/01/2016	21:36:48	268.0	22.10	22.00	21.90	21.20
06/01/2016	21:36:48	268.2	22.20	22.00	21.90	21.20
06/01/2016	21:36:48	268.4	22.20	22.00	21.90	21.20
06/01/2016	21:36:49	268.6	22.20	22.00	21.90	21.20
06/01/2016	21:36:49	268.8	22.20	22.00	22.10	21.20
06/01/2016	21:36:49	269.0	22.20	22.00	22.10	21.20
06/01/2016	21:36:49	269.2	22.20	22.00	22.10	21.20
06/01/2016	21:36:49	269.4	22.20	22.00	22.10	21.20
06/01/2016	21:36:50	269.6	22.20	22.00	22.10	21.20
06/01/2016	21:36:50	269.8	22.20	22.00	22.20	21.20
06/01/2016	21:36:50	270.0	22.20	22.00	22.20	21.20
06/01/2016	21:36:50	270.2	22.20	22.00	22.20	21.20
06/01/2016	21:36:50	270.4	22.20	22.00	22.20	21.20
06/01/2016	21:36:51	270.6	22.20	22.00	22.00	21.20
06/01/2016	21:36:51	270.8	22.20	22.00	22.00	21.20
06/01/2016	21:36:51	271.0	22.20	22.00	22.00	21.20
06/01/2016	21:36:51	271.2	22.20	22.00	22.00	21.20
06/01/2016	21:36:51	271.4	22.20	22.00	22.00	21.20
06/01/2016	21:36:52	271.6	22.20	22.00	22.00	21.20
06/01/2016	21:36:52	271.8	22.20	22.00	22.10	21.20
06/01/2016	21:36:52	272.0	22.20	22.00	22.10	21.20
06/01/2016	21:36:52	272.2	22.20	22.00	22.10	21.20
06/01/2016	21:36:52	272.4	22.20	22.00	22.10	21.20
06/01/2016	21:36:53	272.6	22.20	22.00	22.10	21.20
06/01/2016	21:36:53	272.8	22.20	22.00	22.10	21.20
06/01/2016	21:36:53	273.0	22.20	22.00	22.10	21.20
06/01/2016	21:36:53	273.2	22.20	22.00	22.10	21.20
06/01/2016	21:36:54	273.4	22.20	22.00	22.10	21.20
06/01/2016	21:36:54	273.6	22.20	22.00	22.10	21.20
06/01/2016	21:36:54	273.8	22.20	22.00	22.10	21.20
06/01/2016	21:36:54	274.0	22.20	22.00	22.10	21.20
06/01/2016	21:36:54	274.2	22.20	22.00	22.10	21.20
06/01/2016	21:36:54	274.4	22.20	22.10	22.10	21.20
06/01/2016	21:36:55	274.6	22.20	22.10	21.90	21.20
06/01/2016	21:36:55	274.8	22.20	22.10	21.90	21.20
06/01/2016	21:36:55	275.0	22.20	22.10	21.90	21.20
06/01/2016	21:36:55	275.2	22.20	22.00	22.10	21.20
06/01/2016	21:36:55	275.4	22.20	22.00	22.10	21.20
06/01/2016	21:36:56	275.6	22.20	22.10	22.10	21.20
06/01/2016	21:36:56	275.9	22.20	22.10	22.10	21.20
06/01/2016	21:36:56	276.0	22.20	22.10	22.10	21.30
06/01/2016	21:36:56	276.2	22.20	22.00	22.10	21.30
06/01/2016	21:36:56	276.4	22.20	22.00	22.10	21.30
06/01/2016	21:36:57	276.6	22.20	22.00	22.10	21.20
06/01/2016	21:36:57	276.8	22.20	22.00	22.10	21.20
06/01/2016	21:36:57	277.0	22.20	22.10	22.10	21.20
06/01/2016	21:36:57	277.2	22.20	22.10	21.90	21.20
06/01/2016	21:36:58	277.4	22.20	22.10	21.90	21.20
06/01/2016	21:36:58	277.7	22.20	22.00	21.90	21.20
06/01/2016	21:36:58	277.8	22.20	22.00	21.90	21.20
06/01/2016	21:36:58	278.0	22.20	22.00	22.20	21.20
06/01/2016	21:36:58	278.2	22.20	22.00	22.20	21.20
06/01/2016	21:36:59	278.4	22.20	22.10	22.10	21.20
06/01/2016	21:36:59	278.7	22.20	22.10	22.10	21.20
06/01/2016	21:36:59	278.8	22.10	22.10	22.10	21.20
06/01/2016	21:36:59	279.0	22.10	22.00	22.10	21.20
06/01/2016	21:36:59	279.2	22.10	22.00	22.10	21.20
06/01/2016	21:37:00	279.4	22.20	22.00	22.10	21.20
06/01/2016	21:37:00	279.6	22.20	22.00	22.10	21.20
06/01/2016	21:37:00	279.8	22.20	22.10	22.10	21.20
06/01/2016	21:37:00	280.0	22.20	22.10	22.10	21.20
06/01/2016	21:37:00	280.2	22.20	22.10	22.10	21.20
06/01/2016	21:37:00	280.4	22.20	22.10	22.10	21.20
06/01/2016	21:37:01	280.6	22.20	22.10	22.10	21.20
06/01/2016	21:37:01	280.8	22.20	22.10	22.10	21.20
06/01/2016	21:37:01	281.0	22.20	22.10	22.10	21.20
06/01/2016	21:37:01	281.2	22.20	22.10	22.20	21.20
06/01/2016	21:37:01	281.4	22.20	22.10	22.20	21.20
06/01/2016	21:37:02	281.6	22.20	22.10	22.20	21.20
06/01/2016	21:37:02	281.8	22.20	22.10	21.90	21.20
06/01/2016	21:37:02	282.0	22.20	22.10	21.90	21.20
06/01/2016	21:37:02	282.2	22.20	22.10	21.90	21.20
06/01/2016	21:37:02	282.4	22.20	22.10	22.10	21.20
06/01/2016	21:37:03	282.6	22.20	22.10	22.10	21.20
06/01/2016	21:37:03	282.8	22.20	22.10	22.10	21.20
06/01/2016	21:37:03	283.0	22.20	22.10	22.10	21.20
06/01/2016	21:37:03	283.2	22.20	22.10	22.20	21.20
06/01/2016	21:37:03	283.4	22.30	22.10	22.20	21.20
06/01/2016	21:37:04	283.6	22.30	22.10	22.20	21.20
06/01/2016	21:37:04	283.8	22.30	22.10	22.10	21.20
06/01/2016	21:37:04	284.0	22.20	22.10	22.10	21.20
06/01/2016	21:37:04	284.2	22.20	22.10	22.10	21.20
06/01/2016	21:37:04	284.4	22.20	22.10	22.10	21.20
06/01/2016	21:37:05	284.6	22.20	22.10	22.10	21.20
06/01/2016	21:37:05	284.8	22.20	22.10	22.10	21.20
06/01/2016	21:37:05	285.0	22.20	22.10	22.10	21.20
06/01/2016	21:37:05	285.2	22.20	22.10	22.20	21.20
06/01/2016	21:37:05	285.4	22.20	22.10	22.20	21.20
06/01/2016	21:37:06	285.6	22.20	22.10	22.20	21.20
06/01/2016	21:37:06	285.8	22.20	22.10	22.10	21.20
06/01/2016	21:37:06	286.0	22.20	22.10	22.10	21.20
06/01/2016	21:37:06	286.2	22.30	22.10	22.10	21.20
06/01/2016	21:37:06	286.5	22.30	22.10	22.10	21.20
06/01/2016	21:37:07	286.6	22.30	22.10	22.10	21.30
06/01/2016	21:37:07	286.8	22.20	22.10	22.10	21.30
06/01/2016	21:37:07	287.0	22.20	22.10	22.10	21.30
06/01/2016	21:37:07	287.2	22.20	22.10	21.90	21.20
06/01/2016	21:37:07	287.4	22.20	22.10	21.90	21.20
06/01/2016	21:37:08	287.6	22.30	22.10	21.90	21.20
06/01/2016	21:37:08	287.8	22.30	22.10	22.20	21.20
06/01/2016	21:37:08	288.0	22.30	22.10	22.20	21.20
06/01/2016	21:37:08	288.2	22.20	22.10	22.20	21.20
06/01/2016	21:37:08	288.4	22.20	22.10	22.20	21.20
06/01/2016	21:37:09	288.6	22.20	22.10	22.10	21.20
06/01/2016	21:37:09	288.8	22.20	22.10	22.10	21.20
06/01/2016	21:37:09	289.0	22.20	22.00	22.20	21.20
06/01/2016	21:37:09	289.3	22.20	22.00	22.20	21.30
06/01/2016	21:37:09	289.4	22.20	22.00	22.20	21.30
06/01/2016	21:37:10	289.6	22.20	22.10	22.20	21.30
06/01/2016	21:37:10	289.8	22.20	22.10	22.20	21.30
06/01/2016	21:37:10	290.0	22.30	22.10	22.20	21.20
06/01/2016	21:37:10	290.2	22.30	22.10	22.20	21.20
06/01/2016	21:37:10	290.4	22.30	22.10	22.10	21.20
06/01/2016	21:37:11	290.6	22.30	22.10	22.10	21.30
06/01/2016	21:37:11	290.8	22.30	22.10	22.10	21.30
06/01/2016	21:37:11	291.0	22.30	22.00	22.10	21.30
06/01/2016	21:37:11	291.2	22.30	22.00	22.10	21.20
06/01/2016	21:37:11	291.4	22.20	22.00	22.10	21.20
06/01/2016	21:37:12	291.6	22.20	22.00	22.10	21.20
06/01/2016	21:37:12	291.8	22.20	22.00	22.10	21.20
06/01/2016	21:37:12	292.0	22.30	22.00	22.10	21.20
06/01/2016	21:37:12	292.2	22.30	22.10	22.10	21.20
06/01/2016	21:37:12	292.4	22.30	22.10	22.00	21.20
06/01/2016	21:37:13	292.6	22.30	22.10	22.00	21.20
06/01/2016	21:37:13	292.8	22.30	22.10	22.00	21.20
06/01/2016	21:37:13	293.0	22.30	22.10	22.20	21.20
06/01/2016	21:37:13	293.2	22.30	22.10	22.20	21.20
06/01/2016	21:37:13	293.4	22.20	22.10	22.20	21.20
06/01/2016	21:37:14	293.6	22.20	22.10	22.20	21.20
06/01/2016	21:37:14	293.8	22.20	22.10	22.20	21.20
06/01/2016	21:37:14	294.0	22.30	22.10	22.20	21.20
06/01/2016	21:37:14	294.2	22.30	22.10	22.20	21.20
06/01/2016	21:37:14	294.4	22.30	22.10	22.20	21.20
06/01/2016	21:37:15	294.6	22.20	22.10	22.20	21.20
06/01/2016	21:37:15	294.8	22.20	22.10	22.20	21.20
06/01/2016	21:37:15	295.0	22.20	22.10	22.20	21.20
06/01/2016	21:37:15	295.2	22.20	22.10	22.20	21.30
06/01/2016	21:37:15	295.4	22.30	22.10	22.20	21.30
06/01/2016	21:37:16	295.6	22.30	22.10	22.30	21.30
06/01/2016	21:37:16	295.8	22.30	22.10	22.30	21.20
06/01/2016	21:37:16	296.0	22.30	22.10	22.30	21.20
06/01/2016	21:37:16	296.2	22.30	22.10	22.30	21.20
06/01/2016	21:37:17	296.4	22.30	22.10	22.20	21.30
06/01/2016	21:37:17	296.6	22.30	22.10	22.20	21.30
06/01/2016	21:37:17	296.8	22.30	22.10	22.20	21.30
06/01/2016	21:37:17	297.1	22.30	22.10	21.90	21.30
06/01/2016	21:37:17	297.2	22.30	22.10	21.90	21.30
06/01/2016	21:37:18	297.4	22.20	22.10	21.90	21.30
06/01/2016	21:37:18	297.6	22.20	22.10	21.90	21.30
06/01/2016	21:37:18	297.8	22.20	22.10	22.20	21.20
06/01/2016	21:37:18	298.0	22.20	22.10	22.20	21.20
06/01/2016	21:37:18	298.2	22.30	22.10	22.20	21.20
06/01/2016	21:37:18	298.4	22.30	22.10	22.10	21.20
06/01/2016	21:37:19	298.6	22.30	22.10	22.10	21.20
06/01/2016	21:37:19	298.8	22.30	22.20	22.10	21.30
06/01/2016	21:37:19	299.0	22.30	22.20	22.10	21.30
06/01/2016	21:37:19	299.2	22.30	22.20	22.20	21.30
06/01/2016	21:37:19	299.4	22.30	22.20	22.20	21.30
06/01/2016	21:37:20	299.6	22.30	22.10	22.20	21.30
06/01/2016	21:37:20	299.8	22.30	22.10	22.20	21.20
06/01/2016	21:37:20	300.0	22.30	22.10	22.20	21.20
06/01/2016	21:37:20	300.2	22.30	22.10	22.20	21.20
06/01/2016	21:37:20	300.4	22.30	22.10	22.20	21.20
06/01/2016	21:37:21	300.6	22.30	22.10	22.20	21.20
06/01/2016	21:37:21	300.8	22.30	22.10	22.20	21.20
06/01/2016	21:37:21	301.0	22.30	22.10	22.20	21.20
06/01/2016	21:37:21	301.2	22.30	22.10	22.20	21.30
06/01/2016	21:37:21	301.4	22.30	22.10	22.20	21.30
06/01/2016	21:37:22	301.6	22.30	22.10	22.20	21.30
06/01/2016	21:37:22	301.8	22.30	22.10	22.20	21.20
06/01/2016	21:37:22	302.0	22.30	22.10	22.20	21.20
06/01/2016	21:37:22	302.2	22.30	22.10	22.20	21.20
06/01/2016	21:37:22	302.4	22.30	22.10	22.20	21.20
06/01/2016	21:37:23	302.6	22.30	22.10	22.20	21.30
06/01/2016	21:37:23	302.8	22.30	22.20	22.20	21.30
06/01/2016	21:37:23	303.0	22.30	22.20	21.90	21.30
06/01/2016	21:37:23	303.2	22.30	22.20	21.90	21.30
06/01/2016	21:37:24	303.4	22.30	22.10	21.90	21.30
06/01/2016	21:37:24	303.6	22.30	22.10	22.20	21.30
06/01/2016	21:37:24	303.8	22.30	22.10	22.20	21.30
06/01/2016	21:37:24	304.0	22.30	22.10	22.20	21.30
06/01/2016	21:37:24	304.2	22.30	22.10	22.20	21.30
06/01/2016	21:37:24	304.4	22.30	22.10	22.20	21.30
06/01/2016	21:37:25	304.6	22.30	22.10	22.20	21.20
06/01/2016	21:37:25	304.8	22.30	22.10	22.20	21.20
06/01/2016	21:37:25	305.0	22.30	22.10	22.20	21.20
06/01/2016	21:37:25	305.2	22.30	22.10	22.20	21.30
06/01/2016	21:37:25	305.4	22.30	22.10	22.20	21.30
06/01/2016	21:37:26	305.6	22.30	22.20	22.20	21.30
06/01/2016	21:37:26	305.8	22.30	22.20	22.20	21.30
06/01/2016	21:37:26	306.0	22.30	22.20	22.20	21.30
06/01/2016	21:37:26	306.2	22.30	22.20	22.20	21.30
06/01/2016	21:37:27	306.4	22.30	22.20	22.20	21.20
06/01/2016	21:37:27	306.6	22.30	22.20	22.20	21.20
06/01/2016	21:37:27	306.8	22.30	22.20	22.20	21.20
06/01/2016	21:37:27	307.0	22.30	22.10	22.20	21.30
06/01/2016	21:37:27	307.2	22.30	22.10	22.20	21.30
06/01/2016	21:37:28	307.4	22.30	22.10	22.20	21.30
06/01/2016	21:37:28	307.7	22.30	22.10	22.20	21.30
06/01/2016	21:37:28	307.8	22.30	22.10	22.20	21.30
06/01/2016	21:37:28	308.0	22.30	22.10	22.20	21.30
06/01/2016	21:37:28	308.2	22.30	22.10	22.20	21.30
06/01/2016	21:37:29	308.4	22.30	22.10	22.20	21.30
06/01/2016	21:37:29	308.6	22.30	22.10	22.20	21.30
06/01/2016	21:37:29	308.8	22.30	22.20	22.20	21.30
06/01/2016	21:37:29	309.0	22.30	22.20	22.30	21.30
06/01/2016	21:37:29	309.2	22.30	22.20	22.30	21.30
06/01/2016	21:37:29	309.4	22.30	22.10	22.30	21.30
06/01/2016	21:37:30	309.6	22.30	22.10	22.30	21.30
06/01/2016	21:37:30	309.8	22.30	22.10	22.20	21.30
06/01/2016	21:37:30	310.0	22.30	22.10	22.20	21.30
06/01/2016	21:37:30	310.2	22.30	22.20	22.20	21.30
06/01/2016	21:37:30	310.4	22.30	22.20	22.10	21.20
06/01/2016	21:37:31	310.6	22.30	22.20	22.10	21.20
06/01/2016	21:37:31	310.8	22.30	22.10	22.10	21.20
06/01/2016	21:37:31	311.0	22.30	22.10	22.20	21.20
06/01/2016	21:37:31	311.2	22.30	22.10	22.20	21.30
06/01/2016	21:37:31	311.4	22.30	22.10	22.20	21.30
06/01/2016	21:37:32	311.6	22.30	22.20	22.20	21.30
06/01/2016	21:37:32	311.8	22.30	22.20	22.20	21.30
06/01/2016	21:37:32	312.0	22.40	22.20	22.20	21.30
06/01/2016	21:37:32	312.2	22.40	22.20	22.20	21.30
06/01/2016	21:37:32	312.4	22.40	22.20	22.20	21.20
06/01/2016	21:37:33	312.6	22.30	22.20	22.20	21.20
06/01/2016	21:37:33	312.8	22.30	22.20	22.20	21.20
06/01/2016	21:37:33	313.0	22.30	22.10	22.20	21.20
06/01/2016	21:37:33	313.2	22.30	22.10	22.20	21.20
06/01/2016	21:37:33	313.4	22.30	22.20	22.20	21.20
06/01/2016	21:37:34	313.6	22.30	22.20	22.20	21.20
06/01/2016	21:37:34	313.8	22.30	22.20	22.20	21.20
06/01/2016	21:37:34	314.0	22.30	22.20	22.20	21.30
06/01/2016	21:37:34	314.2	22.30	22.20	22.20	21.30
06/01/2016	21:37:34	314.4	22.30	22.20	22.20	21.30
06/01/2016	21:37:35	314.6	22.30	22.20	22.20	21.30
06/01/2016	21:37:35	314.8	22.30	22.20	22.20	21.30
06/01/2016	21:37:35	315.0	22.30	22.20	22.30	21.30
06/01/2016	21:37:35	315.2	22.30	22.20	22.30	21.20
06/01/2016	21:37:35	315.4	22.30	22.20	22.30	21.20
06/01/2016	21:37:36	315.6	22.30	22.20	22.30	21.20
06/01/2016	21:37:36	315.8	22.30	22.20	22.20	21.30
06/01/2016	21:37:36	316.0	22.30	22.20	22.20	21.30
06/01/2016	21:37:36	316.2	22.30	22.20	22.20	21.30
06/01/2016	21:37:36	316.5	22.30	22.20	22.20	21.30
06/01/2016	21:37:37	316.6	22.40	22.20	22.20	21.30
06/01/2016	21:37:37	316.8	22.40	22.20	22.20	21.30
06/01/2016	21:37:37	317.0	22.40	22.20	22.20	21.30
06/01/2016	21:37:37	317.2	22.30	22.20	22.20	21.20
06/01/2016	21:37:37	317.4	22.30	22.20	22.20	21.20
06/01/2016	21:37:38	317.6	22.30	22.20	22.30	21.20
06/01/2016	21:37:38	317.8	22.30	22.20	22.30	21.30
06/01/2016	21:37:38	318.0	22.40	22.10	22.30	21.30
06/01/2016	21:37:38	318.3	22.40	22.10	22.20	21.30
06/01/2016	21:37:38	318.4	22.40	22.10	22.20	21.30
06/01/2016	21:37:39	318.6	22.30	22.20	22.20	21.30
06/01/2016	21:37:39	318.8	22.30	22.20	22.20	21.30
06/01/2016	21:37:39	319.0	22.30	22.20	22.30	21.30
06/01/2016	21:37:39	319.2	22.30	22.20	22.30	21.30
06/01/2016	21:37:39	319.4	22.40	22.20	22.30	21.30
06/01/2016	21:37:40	319.6	22.40	22.20	22.30	21.30
06/01/2016	21:37:40	319.8	22.40	22.20	22.30	21.30
06/01/2016	21:37:40	320.0	22.30	22.20	22.30	21.30
06/01/2016	21:37:40	320.2	22.30	22.20	22.30	21.30
06/01/2016	21:37:40	320.4	22.30	22.20	22.00	21.30
06/01/2016	21:37:41	320.6	22.40	22.20	22.00	21.30
06/01/2016	21:37:41	320.8	22.40	22.20	22.00	21.30
06/01/2016	21:37:41	321.0	22.40	22.20	22.20	21.30
06/01/2016	21:37:41	321.2	22.30	22.20	22.20	21.30
06/01/2016	21:37:41	321.4	22.30	22.20	22.20	21.30
06/01/2016	21:37:42	321.6	22.30	22.20	22.30	21.30
06/01/2016	21:37:42	321.8	22.30	22.20	22.30	21.30
06/01/2016	21:37:42	322.0	22.30	22.20	22.30	21.30
06/01/2016	21:37:42	322.2	22.30	22.20	22.00	21.30
06/01/2016	21:37:42	322.4	22.30	22.20	22.00	21.30
06/01/2016	21:37:43	322.6	22.30	22.20	22.00	21.30
06/01/2016	21:37:43	322.8	22.30	22.20	22.30	21.30
06/01/2016	21:37:43	323.0	22.30	22.20	22.30	21.30
06/01/2016	21:37:43	323.2	22.40	22.20	22.30	21.30
06/01/2016	21:37:43	323.4	22.40	22.20	22.30	21.30
06/01/2016	21:37:44	323.6	22.40	22.20	22.20	21.30
06/01/2016	21:37:44	323.8	22.40	22.20	22.20	21.30
06/01/2016	21:37:44	324.0	22.30	22.20	22.20	21.30
06/01/2016	21:37:44	324.2	22.30	22.20	22.20	21.30
06/01/2016	21:37:44	324.4	22.30	22.20	22.20	21.30
06/01/2016	21:37:45	324.6	22.30	22.20	22.20	21.30
06/01/2016	21:37:45	324.8	22.30	22.20	22.20	21.30
06/01/2016	21:37:45	325.0	22.30	22.20	22.20	21.30
06/01/2016	21:37:45	325.2	22.30	22.20	22.20	21.30
06/01/2016	21:37:45	325.4	22.30	22.20	22.20	21.30
06/01/2016	21:37:46	325.6	22.30	22.20	22.20	21.30
06/01/2016	21:37:46	325.8	22.30	22.20	22.20	21.30
06/01/2016	21:37:46	326.0	22.30	22.20	22.20	21.30
06/01/2016	21:37:46	326.2	22.30	22.20	22.20	21.30
06/01/2016	21:37:47	326.4	22.40	22.20	22.20	21.30
06/01/2016	21:37:47	326.6	22.40	22.20	22.20	21.30
06/01/2016	21:37:47	326.8	22.40	22.30	22.20	21.30
06/01/2016	21:37:47	327.1	22.40	22.30	22.20	21.30
06/01/2016	21:37:47	327.2	22.40	22.30	22.20	21.30
06/01/2016	21:37:48	327.4	22.40	22.20	22.20	21.30
06/01/2016	21:37:48	327.6	22.40	22.20	22.20	21.30
06/01/2016	21:37:48	327.8	22.30	22.20	22.20	21.30
06/01/2016	21:37:48	328.0	22.30	22.20	22.20	21.30
06/01/2016	21:37:48	328.2	22.30	22.20	22.30	21.30
06/01/2016	21:37:48	328.4	22.30	22.20	22.30	21.30
06/01/2016	21:37:49	328.6	22.30	22.20	22.30	21.30
06/01/2016	21:37:49	328.8	22.30	22.20	22.20	21.30
06/01/2016	21:37:49	329.0	22.30	22.20	22.20	21.30
06/01/2016	21:37:49	329.2	22.30	22.30	22.20	21.30
06/01/2016	21:37:49	329.4	22.30	22.30	22.20	21.30
06/01/2016	21:37:50	329.6	22.30	22.30	22.30	21.30
06/01/2016	21:37:50	329.8	22.30	22.30	22.30	21.30
06/01/2016	21:37:50	330.0	22.40	22.20	22.30	21.30
06/01/2016	21:37:50	330.2	22.40	22.20	22.20	21.30
06/01/2016	21:37:50	330.4	22.40	22.20	22.20	21.30
06/01/2016	21:37:51	330.6	22.40	22.20	22.20	21.30
06/01/2016	21:37:51	330.8	22.40	22.20	22.20	21.30
06/01/2016	21:37:51	331.0	22.40	22.20	22.30	21.30
06/01/2016	21:37:51	331.2	22.30	22.20	22.30	21.30
06/01/2016	21:37:51	331.4	22.30	22.20	22.30	21.30
06/01/2016	21:37:52	331.6	22.30	22.20	22.20	21.30
06/01/2016	21:37:52	331.8	22.40	22.20	22.20	21.30
06/01/2016	21:37:52	332.0	22.40	22.20	22.20	21.30
06/01/2016	21:37:52	332.2	22.40	22.20	22.30	21.30
06/01/2016	21:37:53	332.4	22.40	22.20	22.30	21.30
06/01/2016	21:37:53	332.6	22.40	22.20	22.30	21.30
06/01/2016	21:37:53	332.8	22.40	22.20	22.20	21.30
06/01/2016	21:37:53	333.0	22.40	22.20	22.20	21.30
06/01/2016	21:37:53	333.2	22.40	22.20	22.20	21.30
06/01/2016	21:37:54	333.4	22.40	22.20	22.40	21.30
06/01/2016	21:37:54	333.6	22.40	22.20	22.40	21.30
06/01/2016	21:37:54	333.8	22.30	22.20	22.40	21.30
06/01/2016	21:37:54	334.0	22.30	22.20	22.40	21.30
06/01/2016	21:37:54	334.2	22.30	22.20	22.20	21.30
06/01/2016	21:37:54	334.4	22.30	22.20	22.20	21.30
06/01/2016	21:37:55	334.6	22.40	22.30	22.20	21.30
06/01/2016	21:37:55	334.9	22.40	22.30	22.30	21.30
06/01/2016	21:37:55	335.0	22.40	22.30	22.30	21.30
06/01/2016	21:37:55	335.2	22.40	22.20	22.30	21.30
06/01/2016	21:37:55	335.4	22.40	22.20	22.30	21.30
06/01/2016	21:37:56	335.6	22.40	22.20	22.10	21.30
06/01/2016	21:37:56	335.8	22.40	22.20	22.10	21.30
06/01/2016	21:37:56	336.0	22.40	22.20	22.10	21.30
06/01/2016	21:37:56	336.2	22.40	22.20	22.30	21.30
06/01/2016	21:37:56	336.4	22.30	22.20	22.30	21.30
06/01/2016	21:37:57	336.6	22.30	22.30	22.30	21.30
06/01/2016	21:37:57	336.8	22.30	22.30	22.30	21.30
06/01/2016	21:37:57	337.0	22.40	22.30	22.20	21.30
06/01/2016	21:37:57	337.2	22.40	22.30	22.20	21.30
06/01/2016	21:37:58	337.4	22.40	22.30	22.30	21.30
06/01/2016	21:37:58	337.7	22.40	22.30	22.30	21.30
06/01/2016	21:37:58	337.8	22.40	22.30	22.30	21.30
06/01/2016	21:37:58	338.0	22.40	22.20	22.30	21.30
06/01/2016	21:37:58	338.2	22.40	22.20	22.30	21.30
06/01/2016	21:37:58	338.4	22.40	22.20	22.30	21.30
06/01/2016	21:37:59	338.6	22.40	22.20	22.30	21.30
06/01/2016	21:37:59	338.8	22.40	22.20	22.30	21.30
06/01/2016	21:37:59	339.0	22.40	22.20	22.30	21.40
06/01/2016	21:37:59	339.2	22.40	22.20	22.30	21.40
06/01/2016	21:37:59	339.4	22.40	22.30	22.30	21.40
06/01/2016	21:38:00	339.6	22.40	22.30	22.30	21.30
06/01/2016	21:38:00	339.8	22.50	22.30	22.30	21.30
06/01/2016	21:38:00	340.0	22.50	22.30	22.30	21.30
06/01/2016	21:38:00	340.2	22.50	22.30	22.30	21.30
06/01/2016	21:38:00	340.4	22.40	22.30	22.30	21.30
06/01/2016	21:38:01	340.6	22.40	22.20	22.30	21.30
06/01/2016	21:38:01	340.8	22.40	22.20	22.30	21.30
06/01/2016	21:38:01	341.0	22.40	22.20	22.30	21.30
06/01/2016	21:38:01	341.2	22.40	22.30	22.30	21.40
06/01/2016	21:38:01	341.4	22.40	22.30	22.30	21.40
06/01/2016	21:38:02	341.6	22.40	22.30	22.30	21.30
06/01/2016	21:38:02	341.8	22.40	22.30	22.30	21.30
06/01/2016	21:38:02	342.0	22.40	22.30	22.30	21.30
06/01/2016	21:38:02	342.2	22.40	22.30	22.30	21.40
06/01/2016	21:38:02	342.4	22.40	22.30	22.30	21.40
06/01/2016	21:38:03	342.6	22.40	22.30	22.30	21.40
06/01/2016	21:38:03	342.8	22.40	22.30	22.30	21.40
06/01/2016	21:38:03	343.0	22.40	22.30	22.30	21.40
06/01/2016	21:38:03	343.2	22.40	22.30	22.30	21.40
06/01/2016	21:38:03	343.4	22.40	22.30	22.30	21.40
06/01/2016	21:38:04	343.6	22.40	22.30	22.30	21.30
06/01/2016	21:38:04	343.8	22.40	22.30	22.30	21.30
06/01/2016	21:38:04	344.0	22.40	22.30	22.40	21.30
06/01/2016	21:38:04	344.2	22.40	22.30	22.40	21.30
06/01/2016	21:38:04	344.4	22.40	22.30	22.40	21.30
06/01/2016	21:38:05	344.6	22.40	22.30	22.40	21.30
06/01/2016	21:38:05	344.8	22.40	22.30	22.10	21.30
06/01/2016	21:38:05	345.0	22.40	22.30	22.10	21.30
06/01/2016	21:38:05	345.2	22.40	22.20	22.10	21.30
06/01/2016	21:38:05	345.5	22.40	22.20	22.30	21.30
06/01/2016	21:38:06	345.6	22.40	22.20	22.30	21.30
06/01/2016	21:38:06	345.8	22.40	22.20	22.30	21.30
06/01/2016	21:38:06	346.0	22.40	22.20	22.30	21.30
06/01/2016	21:38:06	346.2	22.40	22.20	22.40	21.30
06/01/2016	21:38:06	346.4	22.50	22.20	22.40	21.30
06/01/2016	21:38:07	346.6	22.50	22.20	22.40	21.30
06/01/2016	21:38:07	346.8	22.50	22.20	22.30	21.30
06/01/2016	21:38:07	347.0	22.40	22.20	22.30	21.30
06/01/2016	21:38:07	347.2	22.40	22.30	22.30	21.30
06/01/2016	21:38:07	347.4	22.40	22.30	22.30	21.30
06/01/2016	21:38:08	347.6	22.40	22.30	22.30	21.30
06/01/2016	21:38:08	347.8	22.40	22.30	22.30	21.30
06/01/2016	21:38:08	348.0	22.40	22.30	22.40	21.30
06/01/2016	21:38:08	348.3	22.40	22.30	22.40	21.30
06/01/2016	21:38:08	348.4	22.40	22.30	22.40	21.30
06/01/2016	21:38:09	348.6	22.40	22.30	22.40	21.30
06/01/2016	21:38:09	348.8	22.40	22.30	22.40	21.30
06/01/2016	21:38:09	349.0	22.40	22.30	22.30	21.30
06/01/2016	21:38:09	349.2	22.40	22.30	22.30	21.30
06/01/2016	21:38:09	349.4	22.40	22.30	22.10	21.30
06/01/2016	21:38:10	349.6	22.40	22.30	22.10	21.30
06/01/2016	21:38:10	349.8	22.40	22.30	22.10	21.30
06/01/2016	21:38:10	350.0	22.50	22.30	22.30	21.30
06/01/2016	21:38:10	350.2	22.50	22.30	22.30	21.30
06/01/2016	21:38:10	350.4	22.40	22.30	22.30	21.30
06/01/2016	21:38:11	350.6	22.40	22.30	22.30	21.30
06/01/2016	21:38:11	350.8	22.40	22.30	22.30	21.30
06/01/2016	21:38:11	351.0	22.50	22.30	22.30	21.40
06/01/2016	21:38:11	351.2	22.50	22.30	22.30	21.40
06/01/2016	21:38:11	351.4	22.50	22.30	22.40	21.40
06/01/2016	21:38:12	351.6	22.50	22.30	22.40	21.40
06/01/2016	21:38:12	351.8	22.40	22.30	22.40	21.40
06/01/2016	21:38:12	352.0	22.40	22.30	22.30	21.40
06/01/2016	21:38:12	352.2	22.40	22.30	22.30	21.40
06/01/2016	21:38:12	352.4	22.40	22.30	22.30	21.40
06/01/2016	21:38:13	352.6	22.40	22.30	22.30	21.40
06/01/2016	21:38:13	352.8	22.40	22.30	22.40	21.40
06/01/2016	21:38:13	353.0	22.50	22.30	22.40	21.40
06/01/2016	21:38:13	353.2	22.50	22.30	22.40	21.40
06/01/2016	21:38:13	353.4	22.50	22.30	22.40	21.40
06/01/2016	21:38:14	353.6	22.50	22.30	22.30	21.30
06/01/2016	21:38:14	353.8	22.50	22.30	22.30	21.30
06/01/2016	21:38:14	354.0	22.50	22.30	22.30	21.30
06/01/2016	21:38:14	354.2	22.50	22.30	22.30	21.30
06/01/2016	21:38:14	354.4	22.50	22.30	22.30	21.30
06/01/2016	21:38:15	354.6	22.50	22.30	22.30	21.30
06/01/2016	21:38:15	354.8	22.50	22.30	22.30	21.40
06/01/2016	21:38:15	355.0	22.40	22.30	22.30	21.40
06/01/2016	21:38:15	355.2	22.40	22.30	22.30	21.40
06/01/2016	21:38:15	355.4	22.40	22.30	22.40	21.40
06/01/2016	21:38:16	355.6	22.40	22.30	22.40	21.40
06/01/2016	21:38:16	355.8	22.50	22.30	22.40	21.40
06/01/2016	21:38:16	356.1	22.50	22.30	22.40	21.40
06/01/2016	21:38:16	356.2	22.50	22.30	22.40	21.40
06/01/2016	21:38:17	356.4	22.50	22.30	22.40	21.30
06/01/2016	21:38:17	356.6	22.50	22.30	22.40	21.30
06/01/2016	21:38:17	356.8	22.50	22.30	22.40	21.40
06/01/2016	21:38:17	357.1	22.40	22.30	22.40	21.40
06/01/2016	21:38:17	357.2	22.40	22.30	22.40	21.40
06/01/2016	21:38:17	357.4	22.40	22.30	22.30	21.40
06/01/2016	21:38:18	357.6	22.40	22.30	22.30	21.40
06/01/2016	21:38:18	357.8	22.50	22.30	22.30	21.40
06/01/2016	21:38:18	358.0	22.50	22.30	22.30	21.40
06/01/2016	21:38:18	358.2	22.50	22.30	22.40	21.30
06/01/2016	21:38:18	358.4	22.50	22.30	22.40	21.30
06/01/2016	21:38:19	358.6	22.50	22.30	22.40	21.30
06/01/2016	21:38:19	358.9	22.50	22.30	22.40	21.40
06/01/2016	21:38:19	359.0	22.50	22.30	22.40	21.40
06/01/2016	21:38:19	359.2	22.50	22.30	22.40	21.40
06/01/2016	21:38:19	359.4	22.50	22.30	22.40	21.40
06/01/2016	21:38:20	359.6	22.50	22.30	22.30	21.30
06/01/2016	21:38:20	359.8	22.50	22.30	22.30	21.30
06/01/2016	21:38:20	360.0	22.50	22.30	22.40	21.30
06/01/2016	21:38:20	360.2	22.50	22.30	22.40	21.40
06/01/2016	21:38:20	360.4	22.50	22.30	22.40	21.40
06/01/2016	21:38:21	360.6	22.50	22.30	22.30	21.40
06/01/2016	21:38:21	360.8	22.50	22.30	22.30	21.40
06/01/2016	21:38:21	361.0	22.40	22.30	22.30	21.40
06/01/2016	21:38:21	361.2	22.40	22.30	22.30	21.40
06/01/2016	21:38:21	361.4	22.40	22.30	22.40	21.40
06/01/2016	21:38:22	361.6	22.50	22.30	22.40	21.40
06/01/2016	21:38:22	361.8	22.50	22.30	22.40	21.40
06/01/2016	21:38:22	362.0	22.50	22.30	22.30	21.40
06/01/2016	21:38:22	362.2	22.50	22.30	22.30	21.30
06/01/2016	21:38:23	362.4	22.50	22.30	22.30	21.30
06/01/2016	21:38:23	362.6	22.50	22.30	22.30	21.30
06/01/2016	21:38:23	362.8	22.50	22.30	22.40	21.40
06/01/2016	21:38:23	363.0	22.50	22.30	22.40	21.40
06/01/2016	21:38:23	363.2	22.50	22.30	22.40	21.40
06/01/2016	21:38:24	363.4	22.50	22.30	22.40	21.40
06/01/2016	21:38:24	363.6	22.50	22.30	22.40	21.40
06/01/2016	21:38:24	363.8	22.50	22.30	22.40	21.40
06/01/2016	21:38:24	364.0	22.50	22.30	22.40	21.40
06/01/2016	21:38:24	364.2	22.50	22.30	22.40	21.30
06/01/2016	21:38:24	364.4	22.40	22.30	22.40	21.30
06/01/2016	21:38:25	364.6	22.40	22.30	22.40	21.30
06/01/2016	21:38:25	364.8	22.40	22.30	22.40	21.40
06/01/2016	21:38:25	365.0	22.50	22.30	22.40	21.40
06/01/2016	21:38:25	365.2	22.50	22.30	22.40	21.40
06/01/2016	21:38:25	365.4	22.50	22.30	22.40	21.40
06/01/2016	21:38:26	365.6	22.50	22.30	22.40	21.40
06/01/2016	21:38:26	365.8	22.50	22.30	22.40	21.40
06/01/2016	21:38:26	366.0	22.50	22.30	22.40	21.40
06/01/2016	21:38:26	366.2	22.50	22.30	22.40	21.40
06/01/2016	21:38:27	366.4	22.50	22.30	22.40	21.40
06/01/2016	21:38:27	366.7	22.50	22.30	22.40	21.40
06/01/2016	21:38:27	366.8	22.50	22.30	22.40	21.40
06/01/2016	21:38:27	367.0	22.50	22.30	22.40	21.40
06/01/2016	21:38:27	367.2	22.50	22.30	22.40	21.40
06/01/2016	21:38:27	367.4	22.50	22.30	22.30	21.40
06/01/2016	21:38:28	367.7	22.50	22.30	22.30	21.40
06/01/2016	21:38:28	367.8	22.50	22.30	22.30	21.40
06/01/2016	21:38:28	368.0	22.50	22.30	22.30	21.40
06/01/2016	21:38:28	368.2	22.50	22.30	22.30	21.40
06/01/2016	21:38:28	368.4	22.40	22.30	22.30	21.30
06/01/2016	21:38:29	368.6	22.40	22.30	22.30	21.30
06/01/2016	21:38:29	368.8	22.40	22.30	22.40	21.40
06/01/2016	21:38:29	369.0	22.50	22.30	22.40	21.40
06/01/2016	21:38:29	369.2	22.50	22.30	22.40	21.40
06/01/2016	21:38:29	369.4	22.50	22.30	22.40	21.40
06/01/2016	21:38:30	369.6	22.50	22.30	22.40	21.40
06/01/2016	21:38:30	369.8	22.50	22.30	22.30	21.40
06/01/2016	21:38:30	370.0	22.50	22.30	22.30	21.40
06/01/2016	21:38:30	370.2	22.50	22.30	22.30	21.40
06/01/2016	21:38:30	370.4	22.50	22.30	22.30	21.40
06/01/2016	21:38:31	370.6	22.50	22.30	22.40	21.40
06/01/2016	21:38:31	370.8	22.50	22.30	22.40	21.40
06/01/2016	21:38:31	371.0	22.50	22.30	22.40	21.40
06/01/2016	21:38:31	371.2	22.50	22.30	22.50	21.40
06/01/2016	21:38:31	371.4	22.50	22.30	22.50	21.40
06/01/2016	21:38:32	371.6	22.50	22.30	22.50	21.40
06/01/2016	21:38:32	371.8	22.50	22.30	22.50	21.40
06/01/2016	21:38:32	372.0	22.50	22.30	22.50	21.40
06/01/2016	21:38:32	372.2	22.50	22.30	22.50	21.40
06/01/2016	21:38:32	372.4	22.50	22.30	22.50	21.40
06/01/2016	21:38:33	372.6	22.50	22.30	22.40	21.40
06/01/2016	21:38:33	372.8	22.50	22.30	22.40	21.30
06/01/2016	21:38:33	373.0	22.50	22.40	22.40	21.30
06/01/2016	21:38:33	373.2	22.50	22.40	22.40	21.30
06/01/2016	21:38:33	373.4	22.50	22.40	22.40	21.40
06/01/2016	21:38:34	373.6	22.40	22.40	22.40	21.40
06/01/2016	21:38:34	373.8	22.40	22.30	22.40	21.40
06/01/2016	21:38:34	374.0	22.40	22.30	22.40	21.40
06/01/2016	21:38:34	374.2	22.50	22.30	22.40	21.40
06/01/2016	21:38:34	374.4	22.50	22.30	22.40	21.40
06/01/2016	21:38:35	374.6	22.50	22.30	22.40	21.40
06/01/2016	21:38:35	374.8	22.50	22.30	22.40	21.40
06/01/2016	21:38:35	375.0	22.50	22.30	22.40	21.40
06/01/2016	21:38:35	375.2	22.50	22.40	22.30	21.40
06/01/2016	21:38:35	375.5	22.50	22.40	22.30	21.40
06/01/2016	21:38:36	375.6	22.50	22.40	22.30	21.40
06/01/2016	21:38:36	375.8	22.50	22.30	22.40	21.40
06/01/2016	21:38:36	376.0	22.50	22.30	22.40	21.40
06/01/2016	21:38:36	376.2	22.50	22.30	22.40	21.40
06/01/2016	21:38:36	376.4	22.50	22.30	22.40	21.40
06/01/2016	21:38:37	376.6	22.50	22.40	22.40	21.40
06/01/2016	21:38:37	376.8	22.50	22.40	22.40	21.40
06/01/2016	21:38:37	377.0	22.50	22.40	22.40	21.40
06/01/2016	21:38:37	377.3	22.50	22.40	22.40	21.40
06/01/2016	21:38:37	377.4	22.50	22.40	22.40	21.40
06/01/2016	21:38:38	377.6	22.50	22.30	22.40	21.40
06/01/2016	21:38:38	377.8	22.50	22.30	22.40	21.40
06/01/2016	21:38:38	378.0	22.50	22.30	22.40	21.40
06/01/2016	21:38:38	378.3	22.50	22.30	22.40	21.40
06/01/2016	21:38:38	378.4	22.50	22.30	22.40	21.40
06/01/2016	21:38:39	378.6	22.50	22.30	22.40	21.40
06/01/2016	21:38:39	378.8	22.50	22.30	22.40	21.40
06/01/2016	21:38:39	379.0	22.50	22.30	22.40	21.40
06/01/2016	21:38:39	379.2	22.50	22.30	22.40	21.40
06/01/2016	21:38:39	379.4	22.50	22.30	22.40	21.40
06/01/2016	21:38:40	379.6	22.50	22.30	22.40	21.40
06/01/2016	21:38:40	379.8	22.50	22.40	22.40	21.40
06/01/2016	21:38:40	380.0	22.50	22.40	22.40	21.40
06/01/2016	21:38:40	380.2	22.50	22.40	22.40	21.40
06/01/2016	21:38:40	380.4	22.50	22.30	22.40	21.40
06/01/2016	21:38:41	380.6	22.50	22.30	22.40	21.40
06/01/2016	21:38:41	380.8	22.50	22.30	22.40	21.40
06/01/2016	21:38:41	381.0	22.50	22.40	22.40	21.40
06/01/2016	21:38:41	381.2	22.50	22.40	22.50	21.40
06/01/2016	21:38:41	381.4	22.50	22.40	22.50	21.40
06/01/2016	21:38:42	381.6	22.50	22.40	22.50	21.40
06/01/2016	21:38:42	381.8	22.50	22.30	22.40	21.40
06/01/2016	21:38:42	382.0	22.50	22.30	22.40	21.40
06/01/2016	21:38:42	382.2	22.50	22.30	22.40	21.40
06/01/2016	21:38:42	382.4	22.50	22.40	22.40	21.40
06/01/2016	21:38:43	382.6	22.50	22.40	22.40	21.40
06/01/2016	21:38:43	382.8	22.50	22.40	22.40	21.40
06/01/2016	21:38:43	383.0	22.60	22.30	22.40	21.40
06/01/2016	21:38:43	383.2	22.60	22.30	22.50	21.40
06/01/2016	21:38:43	383.4	22.60	22.30	22.50	21.40
06/01/2016	21:38:44	383.6	22.60	22.30	22.50	21.40
06/01/2016	21:38:44	383.8	22.60	22.30	22.50	21.40
06/01/2016	21:38:44	384.0	22.60	22.30	22.40	21.40
06/01/2016	21:38:44	384.2	22.60	22.30	22.40	21.40
06/01/2016	21:38:44	384.4	22.60	22.40	22.40	21.40
06/01/2016	21:38:45	384.6	22.60	22.40	22.50	21.40
06/01/2016	21:38:45	384.8	22.50	22.40	22.50	21.40
06/01/2016	21:38:45	385.0	22.50	22.40	22.50	21.40
06/01/2016	21:38:45	385.2	22.50	22.40	22.50	21.40
06/01/2016	21:38:46	385.4	22.60	22.40	22.40	21.40
06/01/2016	21:38:46	385.6	22.60	22.40	22.40	21.40
06/01/2016	21:38:46	385.8	22.60	22.30	22.50	21.40
06/01/2016	21:38:46	386.1	22.60	22.30	22.50	21.40
06/01/2016	21:38:46	386.2	22.60	22.30	22.50	21.40
06/01/2016	21:38:47	386.4	22.60	22.30	22.40	21.40
06/01/2016	21:38:47	386.6	22.60	22.30	22.40	21.40
06/01/2016	21:38:47	386.8	22.60	22.30	22.40	21.40
06/01/2016	21:38:47	387.0	22.60	22.30	22.40	21.40
06/01/2016	21:38:47	387.2	22.60	22.40	22.40	21.40
06/01/2016	21:38:47	387.4	22.60	22.40	22.40	21.40
06/01/2016	21:38:48	387.6	22.60	22.40	22.40	21.40
06/01/2016	21:38:48	387.8	22.60	22.40	22.50	21.40
06/01/2016	21:38:48	388.0	22.60	22.40	22.50	21.40
06/01/2016	21:38:48	388.2	22.50	22.30	22.50	21.40
06/01/2016	21:38:48	388.4	22.50	22.30	22.50	21.40
06/01/2016	21:38:49	388.6	22.50	22.30	22.50	21.40
06/01/2016	21:38:49	388.9	22.60	22.30	22.50	21.40
06/01/2016	21:38:49	389.0	22.60	22.30	22.50	21.40
06/01/2016	21:38:49	389.2	22.60	22.30	22.40	21.40
06/01/2016	21:38:49	389.4	22.60	22.30	22.40	21.40
06/01/2016	21:38:50	389.6	22.50	22.40	22.40	21.40
06/01/2016	21:38:50	389.8	22.50	22.40	22.40	21.40
06/01/2016	21:38:50	390.0	22.50	22.40	22.40	21.40
06/01/2016	21:38:50	390.2	22.50	22.40	22.40	21.40
06/01/2016	21:38:50	390.4	22.50	22.40	22.40	21.40
06/01/2016	21:38:51	390.6	22.50	22.40	22.50	21.40
06/01/2016	21:38:51	390.8	22.60	22.40	22.50	21.40
06/01/2016	21:38:51	391.0	22.60	22.40	22.50	21.40
06/01/2016	21:38:51	391.2	22.60	22.40	22.50	21.40
06/01/2016	21:38:51	391.4	22.60	22.40	22.50	21.40
06/01/2016	21:38:52	391.6	22.60	22.30	22.50	21.40
06/01/2016	21:38:52	391.8	22.60	22.30	22.40	21.40
06/01/2016	21:38:52	392.0	22.60	22.30	22.40	21.40
06/01/2016	21:38:52	392.2	22.60	22.30	22.40	21.40
06/01/2016	21:38:53	392.4	22.60	22.40	22.50	21.40
06/01/2016	21:38:53	392.6	22.60	22.40	22.50	21.40
06/01/2016	21:38:53	392.8	22.50	22.40	22.50	21.40
06/01/2016	21:38:53	393.0	22.50	22.30	22.50	21.40
06/01/2016	21:38:53	393.2	22.50	22.30	22.40	21.40
06/01/2016	21:38:53	393.4	22.50	22.30	22.40	21.40
06/01/2016	21:38:54	393.6	22.60	22.40	22.40	21.40
06/01/2016	21:38:54	393.8	22.60	22.40	22.50	21.40
06/01/2016	21:38:54	394.0	22.60	22.40	22.50	21.40
06/01/2016	21:38:54	394.2	22.50	22.40	22.50	21.40
06/01/2016	21:38:54	394.4	22.50	22.40	22.50	21.40
06/01/2016	21:38:55	394.6	22.50	22.40	22.50	21.40
06/01/2016	21:38:55	394.8	22.60	22.40	22.50	21.40
06/01/2016	21:38:55	395.0	22.60	22.40	22.50	21.40
06/01/2016	21:38:55	395.2	22.60	22.40	22.40	21.40
06/01/2016	21:38:55	395.4	22.60	22.40	22.40	21.40
06/01/2016	21:38:56	395.6	22.60	22.40	22.40	21.40
06/01/2016	21:38:56	395.8	22.60	22.40	22.40	21.40
06/01/2016	21:38:56	396.0	22.60	22.40	22.50	21.40
06/01/2016	21:38:56	396.2	22.60	22.40	22.50	21.40
06/01/2016	21:38:56	396.4	22.60	22.40	22.50	21.40
06/01/2016	21:38:57	396.7	22.60	22.40	22.50	21.40
06/01/2016	21:38:57	396.8	22.60	22.40	22.50	21.40
06/01/2016	21:38:57	397.0	22.60	22.40	22.50	21.40
06/01/2016	21:38:57	397.2	22.60	22.40	22.50	21.40
06/01/2016	21:38:57	397.4	22.60	22.40	22.50	21.40
06/01/2016	21:38:58	397.6	22.60	22.40	22.50	21.40
06/01/2016	21:38:58	397.8	22.60	22.40	22.40	21.40
06/01/2016	21:38:58	398.0	22.60	22.40	22.40	21.40
06/01/2016	21:38:58	398.2	22.60	22.40	22.40	21.40
06/01/2016	21:38:58	398.4	22.60	22.40	22.50	21.40
06/01/2016	21:38:59	398.6	22.60	22.40	22.50	21.40
06/01/2016	21:38:59	398.8	22.60	22.40	22.50	21.40
[truncated: 4,974 more rows]
