# Supplementary material for: Safety of intrauterine devices in MRI
Source: PLoS One. 2018 Oct 9;13(10):e0204220. doi: 10.1371/journal.pone.0204220 (PMC6177157; doi:10.1371/journal.pone.0204220)
Supplement: S1 File — (ZIP) [file pone.0204220.s001.zip › rf_heating/spir_15_nova_03.tem]

Qualitrol Corporation
Instrument(serial):		1(RFX637A)	1(RFX637A)	1(RFX637A)	1(RFX637A)
Channel name:			1:	2:	3:	4:
Channel # :			1	2	3	4
dd/mm/yyyy	hh:mm:ss
06/01/2016	20:32:29	0.0	21.00	20.90	21.00	21.00
06/01/2016	20:32:29	0.3	21.00	20.90	21.00	21.00
06/01/2016	20:32:29	0.4	20.80	20.90	21.00	21.00
06/01/2016	20:32:29	0.6	20.80	21.00	21.00	21.00
06/01/2016	20:32:29	0.8	20.80	21.00	21.00	21.00
06/01/2016	20:32:30	1.0	20.80	21.00	21.00	21.00
06/01/2016	20:32:30	1.2	20.80	21.00	21.00	21.00
06/01/2016	20:32:30	1.4	20.80	20.90	21.00	21.00
06/01/2016	20:32:30	1.6	20.80	20.90	21.00	21.00
06/01/2016	20:32:30	1.8	20.80	20.90	21.00	21.00
06/01/2016	20:32:31	2.0	21.10	21.00	21.00	21.00
06/01/2016	20:32:31	2.2	21.10	21.00	21.00	21.00
06/01/2016	20:32:31	2.4	20.80	21.00	21.00	21.00
06/01/2016	20:32:31	2.6	20.80	20.90	21.00	21.00
06/01/2016	20:32:32	2.8	20.80	20.90	21.00	21.00
06/01/2016	20:32:32	3.1	20.80	20.90	21.00	21.00
06/01/2016	20:32:32	3.2	20.80	21.00	21.00	21.00
06/01/2016	20:32:32	3.5	20.80	21.00	21.00	21.00
06/01/2016	20:32:32	3.6	20.80	21.00	21.00	21.00
06/01/2016	20:32:33	3.8	20.80	20.90	21.00	21.00
06/01/2016	20:32:33	4.0	20.80	20.90	21.00	21.00
06/01/2016	20:32:33	4.2	20.80	20.90	20.90	21.00
06/01/2016	20:32:33	4.4	21.00	20.90	20.90	21.00
06/01/2016	20:32:33	4.6	21.00	20.90	20.90	21.00
06/01/2016	20:32:34	4.8	21.00	21.00	21.00	21.00
06/01/2016	20:32:34	5.0	21.00	21.00	21.00	21.00
06/01/2016	20:32:34	5.2	21.00	21.00	21.00	21.00
06/01/2016	20:32:34	5.4	21.00	21.00	20.90	21.00
06/01/2016	20:32:34	5.6	21.00	21.00	20.90	21.00
06/01/2016	20:32:35	5.8	20.80	20.90	20.90	21.00
06/01/2016	20:32:35	6.0	20.80	20.90	20.90	21.00
06/01/2016	20:32:35	6.2	20.80	20.90	20.90	21.00
06/01/2016	20:32:35	6.4	20.80	20.90	20.90	21.00
06/01/2016	20:32:35	6.6	20.80	21.00	20.90	21.00
06/01/2016	20:32:36	6.8	20.80	21.00	21.00	21.00
06/01/2016	20:32:36	7.0	20.90	21.00	21.00	21.00
06/01/2016	20:32:36	7.3	20.90	20.90	21.00	21.00
06/01/2016	20:32:36	7.4	20.90	20.90	21.00	21.00
06/01/2016	20:32:36	7.6	21.00	20.90	20.90	21.00
06/01/2016	20:32:37	7.8	21.00	20.90	20.90	21.00
06/01/2016	20:32:37	8.0	21.00	20.90	21.00	21.00
06/01/2016	20:32:37	8.3	21.00	20.90	21.00	21.00
06/01/2016	20:32:37	8.4	21.00	20.90	21.00	21.00
06/01/2016	20:32:37	8.6	21.00	21.00	20.90	21.00
06/01/2016	20:32:38	8.8	21.00	21.00	20.90	21.00
06/01/2016	20:32:38	9.0	20.80	21.00	20.90	21.00
06/01/2016	20:32:38	9.2	20.80	21.00	20.90	21.00
06/01/2016	20:32:38	9.4	20.80	21.00	21.00	21.00
06/01/2016	20:32:38	9.6	20.80	21.00	21.00	21.00
06/01/2016	20:32:39	9.8	20.80	20.90	21.00	21.00
06/01/2016	20:32:39	10.1	20.80	20.90	21.00	21.00
06/01/2016	20:32:39	10.2	20.80	20.90	21.00	21.00
06/01/2016	20:32:39	10.4	21.00	20.90	21.00	21.00
06/01/2016	20:32:39	10.6	21.00	20.90	21.00	21.00
06/01/2016	20:32:40	10.8	21.00	20.90	21.00	21.00
06/01/2016	20:32:40	11.1	21.00	20.90	21.00	21.00
06/01/2016	20:32:40	11.2	21.00	21.00	21.00	21.00
06/01/2016	20:32:40	11.4	21.00	21.00	21.00	21.00
06/01/2016	20:32:40	11.6	21.00	21.00	21.00	21.00
06/01/2016	20:32:41	11.8	21.00	20.90	21.00	21.00
06/01/2016	20:32:41	12.0	21.00	20.90	21.00	21.00
06/01/2016	20:32:41	12.2	20.80	20.90	20.90	21.00
06/01/2016	20:32:41	12.4	20.80	20.90	20.90	21.00
06/01/2016	20:32:41	12.6	20.80	20.90	20.90	21.00
06/01/2016	20:32:42	12.9	20.80	20.90	20.90	21.00
06/01/2016	20:32:42	13.0	20.80	20.90	20.90	21.00
06/01/2016	20:32:42	13.2	20.80	20.90	21.00	21.00
06/01/2016	20:32:42	13.4	20.80	20.90	21.00	21.00
06/01/2016	20:32:42	13.6	20.80	20.90	21.00	21.00
06/01/2016	20:32:43	13.9	20.80	21.00	21.00	21.00
06/01/2016	20:32:43	14.0	20.80	21.00	20.90	21.00
06/01/2016	20:32:43	14.2	20.80	21.00	20.90	21.00
06/01/2016	20:32:43	14.4	20.80	20.90	20.90	21.00
06/01/2016	20:32:43	14.6	20.80	20.90	21.00	21.00
06/01/2016	20:32:43	14.8	20.80	20.90	21.00	21.00
06/01/2016	20:32:44	15.0	20.80	20.90	21.00	21.00
06/01/2016	20:32:44	15.2	20.80	20.90	21.00	21.00
06/01/2016	20:32:44	15.4	20.80	20.90	21.00	21.00
06/01/2016	20:32:44	15.7	20.80	20.90	21.00	21.00
06/01/2016	20:32:45	15.8	20.80	21.00	21.00	21.00
06/01/2016	20:32:45	16.0	20.80	21.00	21.00	21.00
06/01/2016	20:32:45	16.2	20.80	21.00	21.00	21.00
06/01/2016	20:32:45	16.4	20.80	20.90	21.00	21.00
06/01/2016	20:32:45	16.7	20.80	20.90	21.00	21.00
06/01/2016	20:32:46	16.8	20.80	20.90	21.00	21.00
06/01/2016	20:32:46	17.0	20.80	20.90	21.00	21.00
06/01/2016	20:32:46	17.2	20.80	20.90	21.00	21.00
06/01/2016	20:32:46	17.4	20.80	21.00	21.00	20.90
06/01/2016	20:32:46	17.6	20.80	21.00	21.00	20.90
06/01/2016	20:32:47	17.8	20.80	21.00	21.00	20.90
06/01/2016	20:32:47	18.0	20.80	21.00	21.00	20.90
06/01/2016	20:32:47	18.2	20.80	21.00	21.00	21.00
06/01/2016	20:32:47	18.4	21.00	21.00	21.00	21.00
06/01/2016	20:32:47	18.6	21.00	21.00	21.00	21.00
06/01/2016	20:32:48	18.9	21.00	21.00	21.00	21.00
06/01/2016	20:32:48	19.0	21.00	21.00	21.00	21.00
06/01/2016	20:32:48	19.2	21.00	20.90	20.90	21.00
06/01/2016	20:32:48	19.4	21.00	20.90	20.90	21.00
06/01/2016	20:32:48	19.6	21.10	20.90	20.90	21.00
06/01/2016	20:32:49	19.8	21.10	20.90	20.90	21.00
06/01/2016	20:32:49	20.0	21.10	20.90	20.90	21.00
06/01/2016	20:32:49	20.2	20.80	20.90	21.00	21.00
06/01/2016	20:32:49	20.4	20.80	20.90	21.00	21.00
06/01/2016	20:32:49	20.6	20.80	20.90	21.00	21.00
06/01/2016	20:32:50	20.8	20.80	20.90	21.00	20.90
06/01/2016	20:32:50	21.0	20.80	20.90	21.00	20.90
06/01/2016	20:32:50	21.2	20.80	21.00	21.00	20.90
06/01/2016	20:32:50	21.4	20.80	21.00	21.00	21.00
06/01/2016	20:32:50	21.6	21.00	21.00	21.00	21.00
06/01/2016	20:32:50	21.8	21.00	21.00	21.00	21.00
06/01/2016	20:32:51	22.0	21.00	21.00	21.00	21.00
06/01/2016	20:32:51	22.2	21.10	21.00	21.00	21.00
06/01/2016	20:32:51	22.4	21.10	20.90	21.00	21.00
06/01/2016	20:32:51	22.7	21.10	20.90	21.00	21.00
06/01/2016	20:32:51	22.8	21.10	20.90	21.00	21.00
06/01/2016	20:32:52	23.0	21.00	20.90	21.00	21.00
06/01/2016	20:32:52	23.2	21.00	20.90	21.00	21.00
06/01/2016	20:32:52	23.4	21.00	20.90	21.00	21.00
06/01/2016	20:32:52	23.7	21.00	20.90	21.00	21.00
06/01/2016	20:32:52	23.8	21.00	20.90	21.00	21.00
06/01/2016	20:32:53	24.0	21.00	20.90	21.00	21.00
06/01/2016	20:32:53	24.2	20.80	20.90	21.00	21.00
06/01/2016	20:32:53	24.4	20.80	20.90	21.00	21.00
06/01/2016	20:32:53	24.6	20.80	20.90	21.00	21.00
06/01/2016	20:32:54	24.8	21.10	20.90	21.00	21.00
06/01/2016	20:32:54	25.0	21.10	20.90	21.00	21.00
06/01/2016	20:32:54	25.2	21.10	20.90	21.00	21.00
06/01/2016	20:32:54	25.5	21.10	20.90	21.00	21.00
06/01/2016	20:32:54	25.6	21.10	20.90	21.00	21.00
06/01/2016	20:32:55	25.8	21.10	21.00	21.00	21.00
06/01/2016	20:32:55	26.0	21.10	21.00	21.00	21.00
06/01/2016	20:32:55	26.2	20.90	21.00	21.00	21.00
06/01/2016	20:32:55	26.5	20.90	20.90	21.00	21.00
06/01/2016	20:32:55	26.6	20.90	20.90	21.00	21.00
06/01/2016	20:32:55	26.8	20.90	20.90	21.00	21.00
06/01/2016	20:32:56	27.0	20.90	20.90	21.00	21.00
06/01/2016	20:32:56	27.2	20.90	20.90	21.00	21.00
06/01/2016	20:32:56	27.4	20.90	20.90	21.00	21.00
06/01/2016	20:32:56	27.6	20.80	20.90	21.00	21.00
06/01/2016	20:32:56	27.8	20.80	20.90	21.00	21.00
06/01/2016	20:32:57	28.0	20.80	20.90	21.00	21.00
06/01/2016	20:32:57	28.3	21.00	20.90	21.00	21.00
06/01/2016	20:32:57	28.4	21.00	21.00	21.00	21.00
06/01/2016	20:32:57	28.6	21.00	21.00	20.90	21.00
06/01/2016	20:32:57	28.8	21.00	21.00	20.90	21.00
06/01/2016	20:32:58	29.0	21.00	20.90	20.90	21.00
06/01/2016	20:32:58	29.2	21.00	20.90	20.90	21.00
06/01/2016	20:32:58	29.4	21.00	20.90	21.00	21.00
06/01/2016	20:32:58	29.6	20.80	20.90	21.00	21.00
06/01/2016	20:32:59	29.8	20.80	21.00	20.90	21.00
06/01/2016	20:32:59	30.1	20.80	21.00	20.90	21.00
06/01/2016	20:32:59	30.2	20.80	21.00	20.90	21.00
06/01/2016	20:32:59	30.5	20.90	20.90	21.00	21.00
06/01/2016	20:32:59	30.6	20.90	20.90	21.00	21.00
06/01/2016	20:33:00	30.8	20.80	20.90	21.00	21.00
06/01/2016	20:33:00	31.1	20.80	20.90	21.00	21.00
06/01/2016	20:33:00	31.2	20.80	20.90	21.00	21.00
06/01/2016	20:33:00	31.4	20.80	20.90	21.00	21.00
06/01/2016	20:33:00	31.6	20.80	20.90	21.00	21.00
06/01/2016	20:33:01	31.8	20.80	20.90	20.90	21.00
06/01/2016	20:33:01	32.0	20.80	20.90	20.90	21.00
06/01/2016	20:33:01	32.2	21.00	20.90	20.90	21.00
06/01/2016	20:33:01	32.4	21.00	21.00	20.90	21.00
06/01/2016	20:33:01	32.6	21.00	21.00	20.90	21.00
06/01/2016	20:33:02	32.8	21.00	21.00	21.00	21.00
06/01/2016	20:33:02	33.0	21.00	21.00	21.00	21.00
06/01/2016	20:33:02	33.2	21.00	21.00	21.00	21.00
06/01/2016	20:33:02	33.4	21.00	21.00	21.00	21.00
06/01/2016	20:33:02	33.6	21.00	21.00	21.00	21.00
06/01/2016	20:33:03	33.8	21.00	20.90	21.00	21.00
06/01/2016	20:33:03	34.0	21.00	20.90	21.00	21.00
06/01/2016	20:33:03	34.2	21.10	20.90	21.00	21.00
06/01/2016	20:33:03	34.4	21.10	20.90	21.00	21.00
06/01/2016	20:33:03	34.6	21.10	20.90	21.00	21.00
06/01/2016	20:33:03	34.8	21.10	20.90	21.00	21.00
06/01/2016	20:33:04	35.0	21.00	21.00	21.00	21.00
06/01/2016	20:33:04	35.3	21.00	21.00	21.00	21.00
06/01/2016	20:33:04	35.4	21.00	21.00	21.00	21.00
06/01/2016	20:33:04	35.6	21.10	20.90	21.00	21.00
06/01/2016	20:33:05	35.8	21.10	20.90	20.90	21.00
06/01/2016	20:33:05	36.0	21.10	20.90	20.90	21.00
06/01/2016	20:33:05	36.2	21.10	20.90	20.90	21.00
06/01/2016	20:33:05	36.4	21.10	21.00	20.90	21.00
06/01/2016	20:33:05	36.6	21.10	21.00	21.00	21.00
06/01/2016	20:33:06	36.8	20.80	21.00	21.00	21.00
06/01/2016	20:33:06	37.0	20.80	20.90	21.00	21.00
06/01/2016	20:33:06	37.2	20.80	20.90	20.90	21.00
06/01/2016	20:33:06	37.4	20.80	20.90	20.90	21.00
06/01/2016	20:33:06	37.6	20.80	20.90	20.90	21.00
06/01/2016	20:33:07	37.8	20.80	21.00	21.00	21.00
06/01/2016	20:33:07	38.1	20.80	21.00	21.00	21.00
06/01/2016	20:33:07	38.2	21.00	21.00	21.00	21.00
06/01/2016	20:33:07	38.4	21.00	20.90	21.00	21.00
06/01/2016	20:33:07	38.6	21.00	20.90	21.00	21.00
06/01/2016	20:33:08	38.8	21.10	20.90	21.00	21.00
06/01/2016	20:33:08	39.1	21.10	20.90	21.00	21.00
06/01/2016	20:33:08	39.2	21.10	20.90	21.00	21.00
06/01/2016	20:33:08	39.4	21.10	20.90	21.00	21.00
06/01/2016	20:33:08	39.6	20.80	20.90	21.00	21.00
06/01/2016	20:33:09	39.8	20.80	20.90	21.00	21.00
06/01/2016	20:33:09	40.0	20.80	20.90	21.00	21.00
06/01/2016	20:33:09	40.2	20.80	20.90	21.00	20.90
06/01/2016	20:33:09	40.4	20.80	20.90	21.00	20.90
06/01/2016	20:33:09	40.6	20.80	20.90	21.00	21.00
06/01/2016	20:33:10	40.9	21.10	20.90	21.00	21.00
06/01/2016	20:33:10	41.0	21.10	20.90	21.00	21.00
06/01/2016	20:33:10	41.2	21.10	20.90	20.90	21.00
06/01/2016	20:33:10	41.4	20.80	20.90	20.90	21.00
06/01/2016	20:33:10	41.6	20.80	20.90	20.90	21.00
06/01/2016	20:33:10	41.8	20.80	20.90	20.90	21.00
06/01/2016	20:33:11	42.0	20.80	20.90	21.00	21.00
06/01/2016	20:33:11	42.2	20.90	20.90	21.00	21.00
06/01/2016	20:33:11	42.4	20.90	20.90	20.90	21.00
06/01/2016	20:33:11	42.7	20.90	20.90	20.90	20.90
06/01/2016	20:33:11	42.8	20.90	20.90	20.90	20.90
06/01/2016	20:33:12	43.0	21.00	20.90	21.00	20.90
06/01/2016	20:33:12	43.2	21.00	20.90	21.00	20.90
06/01/2016	20:33:12	43.4	21.00	20.90	21.00	21.00
06/01/2016	20:33:12	43.7	21.00	20.90	21.00	21.00
06/01/2016	20:33:13	43.8	21.00	20.90	20.90	21.00
06/01/2016	20:33:13	44.0	21.10	20.90	20.90	21.00
06/01/2016	20:33:13	44.2	21.10	20.90	20.90	21.00
06/01/2016	20:33:13	44.4	21.10	20.90	21.00	21.00
06/01/2016	20:33:13	44.6	21.10	20.90	21.00	21.00
06/01/2016	20:33:14	44.8	20.80	20.90	21.00	21.00
06/01/2016	20:33:14	45.0	20.80	21.00	21.00	21.00
06/01/2016	20:33:14	45.2	20.80	21.00	21.00	21.00
06/01/2016	20:33:14	45.4	20.80	21.00	20.90	21.00
06/01/2016	20:33:14	45.6	20.80	21.00	20.90	21.00
06/01/2016	20:33:15	45.8	20.80	20.90	20.90	21.00
06/01/2016	20:33:15	46.0	20.80	20.90	20.90	21.00
06/01/2016	20:33:15	46.2	21.00	21.00	20.90	21.00
06/01/2016	20:33:15	46.5	21.00	21.00	21.00	21.00
06/01/2016	20:33:15	46.6	21.00	21.00	21.00	21.00
06/01/2016	20:33:16	46.9	21.00	21.00	21.00	21.00
06/01/2016	20:33:16	47.0	21.00	21.00	21.00	21.00
06/01/2016	20:33:16	47.2	21.00	21.00	20.90	21.00
06/01/2016	20:33:16	47.4	21.00	21.00	20.90	21.00
06/01/2016	20:33:16	47.6	20.80	20.90	20.90	21.00
06/01/2016	20:33:17	47.8	20.80	20.90	21.00	21.00
06/01/2016	20:33:17	48.0	20.80	20.90	21.00	21.00
06/01/2016	20:33:17	48.2	21.00	20.90	21.00	21.00
06/01/2016	20:33:17	48.4	21.00	20.90	21.00	21.00
06/01/2016	20:33:17	48.6	21.00	20.90	21.00	20.90
06/01/2016	20:33:18	48.8	21.10	20.90	21.00	20.90
06/01/2016	20:33:18	49.0	21.10	20.90	21.00	20.90
06/01/2016	20:33:18	49.2	21.10	20.90	20.90	21.00
06/01/2016	20:33:18	49.4	21.00	20.90	20.90	21.00
06/01/2016	20:33:18	49.6	21.00	20.90	20.90	21.00
06/01/2016	20:33:18	49.8	21.00	20.90	21.00	21.00
06/01/2016	20:33:19	50.0	21.00	20.90	21.00	21.00
06/01/2016	20:33:19	50.2	20.90	21.00	21.00	21.00
06/01/2016	20:33:19	50.4	20.90	21.00	21.00	21.00
06/01/2016	20:33:19	50.7	20.90	21.00	21.00	21.00
06/01/2016	20:33:19	50.8	20.90	21.00	21.00	21.00
06/01/2016	20:33:20	51.0	20.80	20.90	21.00	21.00
06/01/2016	20:33:20	51.2	20.80	20.90	21.00	21.00
06/01/2016	20:33:20	51.4	21.00	20.90	21.00	21.00
06/01/2016	20:33:20	51.7	21.00	20.90	21.00	21.00
06/01/2016	20:33:20	51.8	21.00	20.90	20.90	21.00
06/01/2016	20:33:21	52.0	21.00	20.90	20.90	21.00
06/01/2016	20:33:21	52.2	20.80	20.90	20.90	21.00
06/01/2016	20:33:21	52.4	20.80	20.90	21.00	21.00
06/01/2016	20:33:21	52.6	20.80	20.90	21.00	21.00
06/01/2016	20:33:21	52.8	20.80	20.90	21.00	21.00
06/01/2016	20:33:22	53.0	20.80	20.90	20.90	21.00
06/01/2016	20:33:22	53.2	20.80	20.90	20.90	21.00
06/01/2016	20:33:22	53.5	20.80	20.90	20.90	21.00
06/01/2016	20:33:22	53.6	20.80	20.90	20.90	21.00
06/01/2016	20:33:23	53.8	20.80	20.90	21.00	21.00
06/01/2016	20:33:23	54.0	20.90	20.90	21.00	21.00
06/01/2016	20:33:23	54.2	20.90	20.90	21.00	21.00
06/01/2016	20:33:23	54.5	20.90	20.90	21.00	21.00
06/01/2016	20:33:23	54.6	20.90	20.90	21.00	21.00
06/01/2016	20:33:23	54.8	21.10	20.90	21.00	21.00
06/01/2016	20:33:24	55.0	21.10	20.90	21.00	21.00
06/01/2016	20:33:24	55.2	21.10	20.90	21.00	20.90
06/01/2016	20:33:24	55.4	21.10	20.90	21.00	20.90
06/01/2016	20:33:24	55.6	21.10	20.90	21.00	20.90
06/01/2016	20:33:24	55.8	21.10	20.90	21.00	20.90
06/01/2016	20:33:25	56.0	20.90	20.90	21.00	21.00
06/01/2016	20:33:25	56.3	20.90	20.90	21.00	21.00
06/01/2016	20:33:25	56.4	20.90	20.90	21.00	21.00
06/01/2016	20:33:25	56.6	20.80	20.90	21.00	21.00
06/01/2016	20:33:25	56.8	20.80	20.90	21.00	21.00
06/01/2016	20:33:26	57.0	20.80	20.90	20.90	21.00
06/01/2016	20:33:26	57.3	20.80	20.90	20.90	21.00
06/01/2016	20:33:26	57.4	21.10	20.90	20.90	21.00
06/01/2016	20:33:26	57.6	21.10	20.80	20.90	21.00
06/01/2016	20:33:27	57.8	21.10	20.80	20.90	20.90
06/01/2016	20:33:27	58.0	21.00	20.80	20.90	20.90
06/01/2016	20:33:27	58.2	21.00	20.80	20.90	20.90
06/01/2016	20:33:27	58.4	21.00	20.90	20.90	21.00
06/01/2016	20:33:27	58.6	21.00	20.90	20.90	21.00
06/01/2016	20:33:28	58.8	20.80	20.90	20.90	21.00
06/01/2016	20:33:28	59.1	20.80	20.90	21.00	21.00
06/01/2016	20:33:28	59.2	20.80	20.90	21.00	20.90
06/01/2016	20:33:28	59.4	21.00	20.90	21.00	20.90
06/01/2016	20:33:28	59.6	21.00	20.90	21.00	20.90
06/01/2016	20:33:29	59.8	21.00	20.90	21.00	20.90
06/01/2016	20:33:29	60.0	21.00	20.90	21.00	20.90
06/01/2016	20:33:29	60.2	20.80	21.00	21.00	20.90
06/01/2016	20:33:29	60.4	20.80	21.00	21.00	20.90
06/01/2016	20:33:29	60.6	20.80	21.00	21.00	20.90
06/01/2016	20:33:30	60.8	21.00	21.00	21.00	21.00
06/01/2016	20:33:30	61.0	21.00	21.00	21.00	21.00
06/01/2016	20:33:30	61.2	21.00	21.00	20.90	21.00
06/01/2016	20:33:30	61.4	20.80	21.00	20.90	21.00
06/01/2016	20:33:30	61.6	20.80	21.00	20.90	21.00
06/01/2016	20:33:31	61.8	20.80	21.00	20.90	21.00
06/01/2016	20:33:31	62.0	21.10	21.00	20.90	21.00
06/01/2016	20:33:31	62.3	21.10	20.90	21.00	21.00
06/01/2016	20:33:31	62.4	21.10	20.90	21.00	21.00
06/01/2016	20:33:31	62.6	21.10	20.90	21.00	21.00
06/01/2016	20:33:31	62.8	21.10	20.90	21.00	21.00
06/01/2016	20:33:32	63.0	21.10	20.90	21.00	21.00
06/01/2016	20:33:32	63.2	21.10	20.90	21.00	21.00
06/01/2016	20:33:32	63.4	21.10	20.90	21.00	21.00
06/01/2016	20:33:32	63.6	20.80	20.90	21.00	21.00
06/01/2016	20:33:32	63.8	20.80	20.90	21.00	21.00
06/01/2016	20:33:33	64.0	20.80	20.90	21.00	21.00
06/01/2016	20:33:33	64.2	20.80	20.90	21.00	21.00
06/01/2016	20:33:33	64.4	20.80	20.90	21.00	21.00
06/01/2016	20:33:33	64.6	20.90	20.90	21.00	21.00
06/01/2016	20:33:34	64.8	20.90	20.90	21.00	21.00
06/01/2016	20:33:34	65.0	20.90	20.90	21.00	21.00
06/01/2016	20:33:34	65.2	20.90	20.90	21.00	21.00
06/01/2016	20:33:34	65.4	21.00	20.90	21.00	21.00
06/01/2016	20:33:34	65.6	21.00	20.90	20.90	21.00
06/01/2016	20:33:35	65.8	21.00	20.90	20.90	21.00
06/01/2016	20:33:35	66.0	21.00	20.90	20.90	21.00
06/01/2016	20:33:35	66.2	21.00	20.80	20.90	21.00
06/01/2016	20:33:35	66.4	21.00	20.80	21.00	20.90
06/01/2016	20:33:35	66.6	21.00	20.80	21.00	20.90
06/01/2016	20:33:36	66.8	20.80	20.90	21.00	20.90
06/01/2016	20:33:36	67.1	20.80	20.90	20.90	20.90
06/01/2016	20:33:36	67.2	20.80	20.90	20.90	20.90
06/01/2016	20:33:36	67.4	21.10	20.90	20.90	20.90
06/01/2016	20:33:36	67.6	21.10	20.90	21.00	20.90
06/01/2016	20:33:37	67.8	21.10	20.90	21.00	21.00
06/01/2016	20:33:37	68.0	21.10	20.90	21.00	21.00
06/01/2016	20:33:37	68.2	21.00	20.90	21.00	21.00
06/01/2016	20:33:37	68.4	21.00	20.90	20.90	21.00
06/01/2016	20:33:37	68.6	20.80	20.90	20.90	21.00
06/01/2016	20:33:38	68.9	20.80	21.00	20.90	21.00
06/01/2016	20:33:38	69.0	20.80	21.00	20.90	21.00
06/01/2016	20:33:38	69.2	21.00	21.00	20.90	21.00
06/01/2016	20:33:38	69.4	21.00	20.90	20.90	21.00
06/01/2016	20:33:38	69.6	21.00	20.90	20.90	21.00
06/01/2016	20:33:39	69.9	21.00	20.90	20.90	21.00
06/01/2016	20:33:39	70.0	21.10	20.90	20.90	21.00
06/01/2016	20:33:39	70.2	21.10	20.90	20.90	21.00
06/01/2016	20:33:39	70.4	21.10	20.90	21.00	21.00
06/01/2016	20:33:39	70.6	21.00	20.90	21.00	21.00
06/01/2016	20:33:39	70.8	21.00	20.90	21.00	21.00
06/01/2016	20:33:40	71.0	21.00	20.90	21.00	21.00
06/01/2016	20:33:40	71.2	21.00	20.90	21.00	21.00
06/01/2016	20:33:40	71.4	21.10	20.90	21.00	21.00
06/01/2016	20:33:40	71.7	21.10	20.90	21.00	21.00
06/01/2016	20:33:40	71.8	21.10	20.90	21.00	21.00
06/01/2016	20:33:41	72.0	21.00	20.90	21.00	21.00
06/01/2016	20:33:41	72.2	21.00	20.90	21.00	21.00
06/01/2016	20:33:41	72.4	21.00	20.90	21.00	21.00
06/01/2016	20:33:41	72.7	20.80	20.90	21.00	21.00
06/01/2016	20:33:42	72.8	20.80	20.90	21.00	21.00
06/01/2016	20:33:42	73.0	20.80	20.90	21.00	21.00
06/01/2016	20:33:42	73.2	20.90	20.90	21.00	20.90
06/01/2016	20:33:42	73.4	20.90	21.00	21.00	20.90
06/01/2016	20:33:42	73.6	20.90	21.00	21.00	20.90
06/01/2016	20:33:43	73.9	21.00	21.00	21.00	21.00
06/01/2016	20:33:43	74.0	21.00	21.00	21.00	21.00
06/01/2016	20:33:43	74.2	21.00	20.90	20.90	21.00
06/01/2016	20:33:43	74.5	21.00	20.90	20.90	21.00
06/01/2016	20:33:43	74.6	21.00	20.90	20.90	21.00
06/01/2016	20:33:44	74.8	21.00	20.90	21.00	21.00
06/01/2016	20:33:44	75.0	21.00	20.90	21.00	21.00
06/01/2016	20:33:44	75.2	20.80	20.90	21.00	21.00
06/01/2016	20:33:44	75.5	20.80	20.90	21.00	21.00
06/01/2016	20:33:44	75.6	20.80	20.90	20.90	21.00
06/01/2016	20:33:45	75.8	20.80	20.90	20.90	20.90
06/01/2016	20:33:45	76.0	20.80	20.90	20.90	20.90
06/01/2016	20:33:45	76.2	21.10	20.90	21.00	20.90
06/01/2016	20:33:45	76.4	21.10	20.90	21.00	20.90
06/01/2016	20:33:45	76.6	21.00	20.90	21.00	20.90
06/01/2016	20:33:45	76.8	21.00	20.90	21.00	20.90
06/01/2016	20:33:46	77.0	21.00	20.90	21.00	20.90
06/01/2016	20:33:46	77.2	20.80	20.90	21.00	21.00
06/01/2016	20:33:46	77.4	20.80	20.90	21.00	21.00
06/01/2016	20:33:46	77.6	20.80	20.90	20.90	21.00
06/01/2016	20:33:46	77.8	20.80	20.90	20.90	21.00
06/01/2016	20:33:47	78.0	21.00	21.00	20.90	21.00
06/01/2016	20:33:47	78.2	21.00	21.00	20.90	21.00
06/01/2016	20:33:47	78.4	21.00	21.00	20.90	21.00
06/01/2016	20:33:47	78.7	21.10	21.00	20.90	21.00
06/01/2016	20:33:47	78.8	21.10	21.00	20.90	21.00
06/01/2016	20:33:48	79.0	21.10	20.90	20.90	21.00
06/01/2016	20:33:48	79.2	21.10	20.90	20.90	21.00
06/01/2016	20:33:48	79.4	20.80	20.90	20.90	21.00
06/01/2016	20:33:48	79.6	20.80	20.90	20.90	21.00
06/01/2016	20:33:48	79.8	20.80	20.90	20.90	21.00
06/01/2016	20:33:49	80.0	21.00	20.90	20.90	21.00
06/01/2016	20:33:49	80.2	21.00	20.90	20.90	21.00
06/01/2016	20:33:49	80.4	21.00	20.90	20.90	21.00
06/01/2016	20:33:49	80.6	20.90	20.90	20.90	21.00
06/01/2016	20:33:49	80.8	20.90	20.90	20.90	21.00
06/01/2016	20:33:50	81.0	20.90	20.90	20.90	21.00
06/01/2016	20:33:50	81.2	21.00	20.90	20.90	21.00
06/01/2016	20:33:50	81.4	21.00	20.90	20.90	21.00
06/01/2016	20:33:50	81.6	21.00	20.90	20.90	21.00
06/01/2016	20:33:51	81.8	20.80	20.90	20.90	21.00
06/01/2016	20:33:51	82.0	20.80	20.90	20.90	21.00
06/01/2016	20:33:51	82.2	20.80	20.80	21.00	21.00
06/01/2016	20:33:51	82.5	20.80	20.80	21.00	21.00
06/01/2016	20:33:51	82.6	20.80	20.80	21.00	21.00
06/01/2016	20:33:52	82.8	20.80	20.90	20.80	21.00
06/01/2016	20:33:52	83.0	20.80	20.90	20.80	21.00
06/01/2016	20:33:52	83.2	20.90	20.90	20.80	21.00
06/01/2016	20:33:52	83.5	20.90	20.90	20.80	21.00
06/01/2016	20:33:52	83.6	20.90	20.90	21.00	21.00
06/01/2016	20:33:52	83.8	20.90	20.90	21.00	21.00
06/01/2016	20:33:53	84.0	20.90	20.90	21.00	21.00
06/01/2016	20:33:53	84.2	20.90	20.90	20.90	21.00
06/01/2016	20:33:53	84.4	20.90	20.90	20.90	21.00
06/01/2016	20:33:53	84.6	20.90	20.90	20.90	21.00
06/01/2016	20:33:53	84.8	20.90	20.90	20.90	21.00
06/01/2016	20:33:54	85.0	20.90	20.90	20.90	21.00
06/01/2016	20:33:54	85.3	20.80	20.90	20.90	21.00
06/01/2016	20:33:54	85.4	20.80	20.90	20.90	21.00
06/01/2016	20:33:54	85.6	20.80	20.90	20.90	20.90
06/01/2016	20:33:55	85.8	20.80	20.90	20.90	20.90
06/01/2016	20:33:55	86.0	20.80	21.00	20.90	20.90
06/01/2016	20:33:55	86.2	20.80	21.00	20.90	20.90
06/01/2016	20:33:55	86.4	20.80	21.00	20.90	21.00
06/01/2016	20:33:55	86.6	21.10	21.00	20.90	21.00
06/01/2016	20:33:56	86.8	21.10	20.90	20.90	21.00
06/01/2016	20:33:56	87.1	21.10	20.90	20.90	21.00
06/01/2016	20:33:56	87.2	21.10	20.90	20.90	21.00
06/01/2016	20:33:56	87.4	20.80	20.90	20.90	21.00
06/01/2016	20:33:56	87.6	20.80	20.90	20.90	21.00
06/01/2016	20:33:57	87.8	21.10	20.90	20.90	21.00
06/01/2016	20:33:57	88.1	21.10	20.90	20.90	21.00
06/01/2016	20:33:57	88.2	21.10	20.90	21.00	21.00
06/01/2016	20:33:57	88.4	21.00	20.90	21.00	20.90
06/01/2016	20:33:57	88.6	21.00	20.90	21.00	20.90
06/01/2016	20:33:58	88.8	21.00	20.90	20.90	20.90
06/01/2016	20:33:58	89.0	21.00	20.90	20.90	20.90
06/01/2016	20:33:58	89.2	20.80	20.90	20.90	21.00
06/01/2016	20:33:58	89.4	20.80	20.90	20.90	21.00
06/01/2016	20:33:58	89.6	20.80	20.90	21.00	20.90
06/01/2016	20:33:59	89.9	20.80	20.90	21.00	20.90
06/01/2016	20:33:59	90.0	20.80	20.90	21.00	20.90
06/01/2016	20:33:59	90.3	20.80	20.90	20.90	20.90
06/01/2016	20:33:59	90.4	20.80	20.90	20.90	20.90
06/01/2016	20:33:59	90.6	21.10	20.90	20.90	20.90
06/01/2016	20:34:00	90.9	21.10	20.90	21.00	20.90
06/01/2016	20:34:00	91.0	21.10	20.90	21.00	21.00
06/01/2016	20:34:00	91.2	21.00	20.90	21.00	21.00
06/01/2016	20:34:00	91.4	21.00	20.90	21.00	21.00
06/01/2016	20:34:00	91.6	21.00	20.90	21.00	21.00
06/01/2016	20:34:00	91.8	21.00	20.90	21.00	21.00
06/01/2016	20:34:01	92.0	21.00	20.90	21.00	21.00
06/01/2016	20:34:01	92.2	21.00	20.90	20.90	21.00
06/01/2016	20:34:01	92.4	21.00	20.90	20.90	21.00
06/01/2016	20:34:01	92.6	20.80	20.90	20.90	21.00
06/01/2016	20:34:01	92.8	20.80	20.90	20.90	21.00
06/01/2016	20:34:02	93.0	20.80	20.90	20.90	21.00
06/01/2016	20:34:02	93.2	20.90	20.90	20.90	21.00
06/01/2016	20:34:02	93.4	20.90	20.90	20.90	21.00
06/01/2016	20:34:02	93.6	20.90	20.90	20.90	21.00
06/01/2016	20:34:03	93.8	21.00	20.90	20.90	21.00
06/01/2016	20:34:03	94.0	21.00	20.90	20.90	21.00
06/01/2016	20:34:03	94.2	21.00	20.90	20.90	21.00
06/01/2016	20:34:03	94.4	21.10	20.90	20.90	21.00
06/01/2016	20:34:03	94.6	21.10	20.90	20.90	21.00
06/01/2016	20:34:04	94.8	21.10	20.90	20.90	21.00
06/01/2016	20:34:04	95.1	21.10	20.90	20.90	20.90
06/01/2016	20:34:04	95.2	21.10	20.90	20.90	20.90
06/01/2016	20:34:04	95.4	21.10	20.90	20.90	20.90
06/01/2016	20:34:04	95.6	21.10	20.90	20.90	21.00
06/01/2016	20:34:05	95.8	20.90	20.90	20.90	21.00
06/01/2016	20:34:05	96.0	20.90	20.90	20.90	21.00
06/01/2016	20:34:05	96.2	20.90	20.90	20.90	21.00
06/01/2016	20:34:05	96.4	20.90	20.90	20.90	20.90
06/01/2016	20:34:05	96.6	20.90	20.90	20.90	20.90
06/01/2016	20:34:06	96.8	20.90	20.90	20.90	20.90
06/01/2016	20:34:06	97.0	20.90	20.90	20.90	21.00
06/01/2016	20:34:06	97.2	21.00	20.90	20.90	21.00
06/01/2016	20:34:06	97.4	21.00	20.90	20.90	21.00
06/01/2016	20:34:06	97.6	21.00	20.90	20.90	21.00
06/01/2016	20:34:07	97.9	20.90	20.90	20.90	21.00
06/01/2016	20:34:07	98.0	20.90	20.90	20.90	21.00
06/01/2016	20:34:07	98.2	20.90	20.90	20.90	21.00
06/01/2016	20:34:07	98.4	20.90	20.90	20.90	21.00
06/01/2016	20:34:07	98.6	20.90	20.90	20.90	21.00
06/01/2016	20:34:08	98.9	20.90	20.90	20.90	21.00
06/01/2016	20:34:08	99.0	20.90	20.90	20.90	20.90
06/01/2016	20:34:08	99.2	20.80	20.90	20.90	20.90
06/01/2016	20:34:08	99.4	20.80	20.90	21.00	20.90
06/01/2016	20:34:08	99.6	20.80	20.90	21.00	20.90
06/01/2016	20:34:08	99.8	20.80	20.90	21.00	20.90
06/01/2016	20:34:09	100.0	20.80	20.90	21.00	20.90
06/01/2016	20:34:09	100.2	20.80	20.90	21.00	20.90
06/01/2016	20:34:09	100.4	20.80	20.90	21.00	20.90
06/01/2016	20:34:09	100.7	20.80	20.90	21.00	20.90
06/01/2016	20:34:09	100.8	20.80	20.90	21.00	20.90
06/01/2016	20:34:10	101.0	20.80	20.90	21.00	21.00
06/01/2016	20:34:10	101.2	20.80	21.00	21.00	21.00
06/01/2016	20:34:10	101.4	20.80	21.00	21.00	21.00
06/01/2016	20:34:10	101.7	20.80	21.00	21.00	21.00
06/01/2016	20:34:10	101.8	20.80	21.00	21.00	21.00
06/01/2016	20:34:11	102.0	20.80	20.90	20.90	21.00
06/01/2016	20:34:11	102.2	20.80	20.90	20.90	21.00
06/01/2016	20:34:11	102.4	20.90	20.90	20.90	21.00
06/01/2016	20:34:11	102.6	20.90	20.90	20.90	21.00
06/01/2016	20:34:11	102.8	20.90	20.90	20.80	21.00
06/01/2016	20:34:12	103.0	20.90	20.90	20.80	21.00
06/01/2016	20:34:12	103.2	20.80	20.90	20.80	21.00
06/01/2016	20:34:12	103.5	20.80	20.90	20.90	21.00
06/01/2016	20:34:12	103.6	20.80	20.90	20.90	21.00
06/01/2016	20:34:13	103.8	20.90	20.90	20.90	21.00
06/01/2016	20:34:13	104.0	20.90	20.90	20.90	21.00
06/01/2016	20:34:13	104.2	20.90	20.90	20.90	20.90
06/01/2016	20:34:13	104.5	20.80	20.90	20.90	20.90
06/01/2016	20:34:13	104.6	20.80	20.80	20.90	20.90
06/01/2016	20:34:14	104.8	20.80	20.80	20.90	20.90
06/01/2016	20:34:14	105.0	20.80	20.80	20.90	20.90
06/01/2016	20:34:14	105.2	20.90	20.90	20.90	21.00
06/01/2016	20:34:14	105.4	20.90	20.90	20.90	21.00
06/01/2016	20:34:14	105.6	20.90	20.90	20.80	20.90
06/01/2016	20:34:14	105.8	21.10	20.90	20.80	20.90
06/01/2016	20:34:15	106.0	21.10	20.90	20.90	20.90
06/01/2016	20:34:15	106.3	21.10	20.90	20.90	21.00
06/01/2016	20:34:15	106.4	21.10	20.90	20.90	21.00
06/01/2016	20:34:15	106.6	21.10	20.90	21.00	21.00
06/01/2016	20:34:15	106.8	21.10	20.90	21.00	21.00
06/01/2016	20:34:16	107.0	20.80	20.90	21.00	21.00
06/01/2016	20:34:16	107.3	20.80	20.80	21.00	21.00
06/01/2016	20:34:16	107.4	20.80	20.80	20.90	21.00
06/01/2016	20:34:16	107.6	20.80	20.80	20.90	21.00
06/01/2016	20:34:16	107.8	20.80	20.80	20.90	21.00
06/01/2016	20:34:17	108.0	21.10	20.90	20.90	21.00
06/01/2016	20:34:17	108.2	21.10	20.90	20.90	21.00
06/01/2016	20:34:17	108.4	20.80	20.90	20.90	21.00
06/01/2016	20:34:17	108.6	20.80	20.90	20.90	21.00
06/01/2016	20:34:17	108.8	20.80	20.90	20.90	21.00
06/01/2016	20:34:18	109.0	21.10	20.90	20.90	21.00
06/01/2016	20:34:18	109.2	21.10	20.90	20.90	21.00
06/01/2016	20:34:18	109.4	21.10	20.90	21.00	21.00
06/01/2016	20:34:18	109.6	21.10	20.90	21.00	20.90
06/01/2016	20:34:18	109.8	21.10	20.90	21.00	20.90
06/01/2016	20:34:19	110.0	21.10	20.90	20.90	20.90
06/01/2016	20:34:19	110.2	21.10	20.90	20.90	21.00
06/01/2016	20:34:19	110.5	21.00	20.90	20.90	21.00
06/01/2016	20:34:19	110.6	21.00	20.90	20.90	21.00
06/01/2016	20:34:20	110.8	21.00	20.90	20.90	21.00
06/01/2016	20:34:20	111.0	21.00	20.90	20.90	21.00
06/01/2016	20:34:20	111.2	21.10	20.90	20.90	21.00
06/01/2016	20:34:20	111.4	21.10	20.90	21.00	21.00
06/01/2016	20:34:20	111.6	21.10	20.90	21.00	21.00
06/01/2016	20:34:21	111.8	21.00	20.90	21.00	21.00
06/01/2016	20:34:21	112.0	21.00	20.90	20.90	21.00
06/01/2016	20:34:21	112.2	21.00	20.90	20.90	21.00
06/01/2016	20:34:21	112.4	20.80	20.90	20.90	21.00
06/01/2016	20:34:21	112.6	20.80	20.80	20.90	21.00
06/01/2016	20:34:22	112.8	20.80	20.80	21.00	20.90
06/01/2016	20:34:22	113.0	20.80	20.80	21.00	20.90
06/01/2016	20:34:22	113.2	20.80	20.90	21.00	20.90
06/01/2016	20:34:22	113.4	20.80	20.90	20.90	20.90
06/01/2016	20:34:22	113.6	20.80	20.90	20.90	21.00
06/01/2016	20:34:23	113.8	21.10	20.90	20.90	21.00
06/01/2016	20:34:23	114.0	21.10	20.90	20.90	21.00
06/01/2016	20:34:23	114.3	21.10	20.90	20.90	21.00
06/01/2016	20:34:23	114.4	21.10	20.90	20.90	21.00
06/01/2016	20:34:23	114.6	21.10	20.90	21.00	21.00
06/01/2016	20:34:24	114.8	21.10	20.90	21.00	21.00
06/01/2016	20:34:24	115.0	21.10	20.90	21.00	21.00
06/01/2016	20:34:24	115.3	21.10	20.90	21.00	21.00
06/01/2016	20:34:24	115.4	21.10	20.90	21.00	21.00
06/01/2016	20:34:24	115.6	21.10	20.90	21.00	21.00
06/01/2016	20:34:25	115.8	20.90	20.90	21.00	21.00
06/01/2016	20:34:25	116.0	20.90	20.90	20.90	21.00
06/01/2016	20:34:25	116.2	20.90	20.90	20.90	21.00
06/01/2016	20:34:25	116.4	20.80	20.90	20.90	21.00
06/01/2016	20:34:25	116.6	20.80	20.90	20.90	21.00
06/01/2016	20:34:26	116.8	20.80	20.90	21.00	21.00
06/01/2016	20:34:26	117.1	20.90	20.90	21.00	21.00
06/01/2016	20:34:26	117.2	20.90	20.90	21.00	21.00
06/01/2016	20:34:26	117.4	20.90	20.90	20.90	21.00
06/01/2016	20:34:26	117.6	21.10	20.90	20.90	21.00
06/01/2016	20:34:27	117.8	21.10	20.90	20.90	21.00
06/01/2016	20:34:27	118.0	21.10	20.90	20.90	21.00
06/01/2016	20:34:27	118.2	21.10	20.90	21.00	20.90
06/01/2016	20:34:27	118.4	21.00	20.90	21.00	20.90
06/01/2016	20:34:27	118.6	21.00	20.90	20.90	20.90
06/01/2016	20:34:28	118.9	21.00	20.90	20.90	20.90
06/01/2016	20:34:28	119.0	21.00	20.90	20.90	20.90
06/01/2016	20:34:28	119.2	20.90	20.90	20.90	20.90
06/01/2016	20:34:28	119.4	20.90	20.90	20.90	20.90
06/01/2016	20:34:28	119.6	21.10	20.90	20.90	21.00
06/01/2016	20:34:29	119.9	21.10	20.90	20.90	21.00
06/01/2016	20:34:29	120.0	21.10	20.90	20.90	21.00
06/01/2016	20:34:29	120.2	21.00	20.90	20.90	21.00
06/01/2016	20:34:29	120.4	21.00	20.90	20.90	21.00
06/01/2016	20:34:29	120.6	21.00	20.90	20.90	21.00
06/01/2016	20:34:29	120.8	21.00	20.90	20.90	21.00
06/01/2016	20:34:30	121.0	20.90	20.90	20.90	21.00
06/01/2016	20:34:30	121.2	20.90	20.90	20.90	21.00
06/01/2016	20:34:30	121.4	20.90	20.90	20.90	21.00
06/01/2016	20:34:30	121.7	21.00	20.90	20.90	21.00
06/01/2016	20:34:30	121.8	21.00	20.90	20.90	21.00
06/01/2016	20:34:31	122.1	21.00	20.90	20.90	20.90
06/01/2016	20:34:31	122.2	21.00	20.90	20.90	20.90
06/01/2016	20:34:31	122.4	20.80	20.90	20.90	20.90
06/01/2016	20:34:31	122.7	20.80	20.90	21.00	20.90
06/01/2016	20:34:32	122.8	20.80	20.90	21.00	20.90
06/01/2016	20:34:32	123.0	21.10	20.90	21.00	20.90
06/01/2016	20:34:32	123.2	21.10	20.90	21.00	20.90
06/01/2016	20:34:32	123.4	21.10	20.90	20.90	20.90
06/01/2016	20:34:32	123.6	21.10	20.90	20.90	20.90
06/01/2016	20:34:33	123.8	21.10	20.90	20.90	20.90
06/01/2016	20:34:33	124.0	21.10	20.90	20.90	20.90
06/01/2016	20:34:33	124.2	21.10	20.90	20.90	20.90
06/01/2016	20:34:33	124.4	20.90	20.90	20.90	21.00
06/01/2016	20:34:33	124.6	20.90	20.90	20.90	21.00
06/01/2016	20:34:34	124.8	20.90	20.90	20.90	21.00
06/01/2016	20:34:34	125.0	20.90	20.90	20.90	21.00
06/01/2016	20:34:34	125.2	20.90	20.90	20.90	21.00
06/01/2016	20:34:34	125.4	20.90	20.90	21.00	21.00
06/01/2016	20:34:34	125.6	20.90	20.90	21.00	21.00
06/01/2016	20:34:35	125.8	20.90	20.90	21.00	21.00
06/01/2016	20:34:35	126.0	20.90	20.90	20.90	21.00
06/01/2016	20:34:35	126.2	21.00	20.90	20.90	20.90
06/01/2016	20:34:35	126.4	21.00	20.90	20.90	20.90
06/01/2016	20:34:35	126.6	21.00	20.90	20.80	20.90
06/01/2016	20:34:36	126.9	21.00	20.90	20.80	21.00
06/01/2016	20:34:36	127.0	21.00	20.90	20.80	21.00
06/01/2016	20:34:36	127.2	20.80	20.80	20.90	21.00
06/01/2016	20:34:36	127.4	20.80	20.80	20.90	21.00
06/01/2016	20:34:36	127.6	20.90	20.80	20.90	21.00
06/01/2016	20:34:37	127.8	20.90	20.90	20.90	21.00
06/01/2016	20:34:37	128.0	20.90	20.90	21.00	21.00
06/01/2016	20:34:37	128.2	21.00	20.90	21.00	21.00
06/01/2016	20:34:37	128.4	21.00	20.90	21.00	21.00
06/01/2016	20:34:37	128.6	21.00	20.90	20.90	21.00
06/01/2016	20:34:37	128.8	21.00	20.90	20.90	21.00
06/01/2016	20:34:38	129.0	21.10	20.90	20.90	21.00
06/01/2016	20:34:38	129.2	21.10	20.90	20.90	21.00
06/01/2016	20:34:38	129.4	21.10	20.90	20.90	20.90
06/01/2016	20:34:38	129.7	21.10	20.90	20.90	20.90
06/01/2016	20:34:38	129.8	21.10	20.90	20.90	20.90
06/01/2016	20:34:39	130.0	21.10	20.90	20.90	21.00
06/01/2016	20:34:39	130.2	20.90	20.90	20.90	21.00
06/01/2016	20:34:39	130.4	20.90	20.90	20.90	21.00
06/01/2016	20:34:39	130.7	20.90	20.90	20.90	21.00
06/01/2016	20:34:39	130.8	20.90	20.90	20.90	21.00
06/01/2016	20:34:40	131.0	21.10	20.90	20.90	21.00
06/01/2016	20:34:40	131.2	21.10	20.90	20.90	21.00
06/01/2016	20:34:40	131.4	21.10	20.90	20.90	21.00
06/01/2016	20:34:40	131.6	21.10	20.90	20.90	21.00
06/01/2016	20:34:40	131.8	21.00	20.90	20.90	21.00
06/01/2016	20:34:41	132.0	21.00	20.90	20.90	21.00
06/01/2016	20:34:41	132.2	21.10	20.90	20.90	21.00
06/01/2016	20:34:41	132.5	21.10	20.90	20.90	21.00
06/01/2016	20:34:41	132.6	21.10	20.90	20.90	21.00
06/01/2016	20:34:42	132.8	21.00	20.90	20.90	21.00
06/01/2016	20:34:42	133.0	21.00	20.90	20.90	21.00
06/01/2016	20:34:42	133.2	21.00	20.90	20.90	21.00
06/01/2016	20:34:42	133.5	21.00	20.90	20.90	20.90
06/01/2016	20:34:42	133.6	21.10	20.90	20.90	20.90
06/01/2016	20:34:42	133.8	21.10	20.80	20.90	20.90
06/01/2016	20:34:43	134.0	21.10	20.80	20.90	20.90
06/01/2016	20:34:43	134.2	21.10	20.80	20.90	20.90
06/01/2016	20:34:43	134.4	21.10	20.80	20.90	20.90
06/01/2016	20:34:43	134.6	21.10	20.90	20.90	21.00
06/01/2016	20:34:43	134.8	21.10	20.90	20.90	21.00
06/01/2016	20:34:44	135.0	21.10	20.90	20.90	21.00
06/01/2016	20:34:44	135.3	21.10	20.90	20.80	21.00
06/01/2016	20:34:44	135.4	21.10	20.90	20.80	20.90
06/01/2016	20:34:44	135.6	21.10	20.80	20.80	20.90
06/01/2016	20:34:44	135.8	21.10	20.80	20.80	20.90
06/01/2016	20:34:45	136.0	21.10	20.80	20.90	21.00
06/01/2016	20:34:45	136.3	21.10	20.80	20.90	21.00
06/01/2016	20:34:45	136.4	21.10	20.90	20.90	21.00
06/01/2016	20:34:45	136.6	21.10	20.90	20.90	21.00
06/01/2016	20:34:45	136.8	21.10	20.90	20.90	21.00
06/01/2016	20:34:46	137.0	20.90	20.90	20.90	21.00
06/01/2016	20:34:46	137.2	20.90	20.90	20.90	21.00
06/01/2016	20:34:46	137.4	20.90	20.90	21.00	21.00
06/01/2016	20:34:46	137.6	21.20	20.90	21.00	21.00
06/01/2016	20:34:47	137.8	21.20	21.00	21.00	21.00
06/01/2016	20:34:47	138.1	21.20	21.00	21.00	21.00
06/01/2016	20:34:47	138.2	21.10	21.00	21.00	21.00
06/01/2016	20:34:47	138.5	21.10	21.00	21.00	21.00
06/01/2016	20:34:47	138.6	21.10	21.00	21.00	21.00
06/01/2016	20:34:48	138.8	21.00	21.00	21.00	21.00
06/01/2016	20:34:48	139.0	21.00	21.00	21.00	21.00
06/01/2016	20:34:48	139.2	21.00	21.00	21.00	21.00
06/01/2016	20:34:48	139.4	21.00	21.00	21.00	21.00
06/01/2016	20:34:48	139.6	21.00	21.00	21.00	21.00
06/01/2016	20:34:49	139.8	21.20	21.00	21.10	21.00
06/01/2016	20:34:49	140.0	21.20	21.00	21.10	21.00
06/01/2016	20:34:49	140.2	21.20	21.00	21.10	21.00
06/01/2016	20:34:49	140.4	21.20	21.10	21.10	21.00
06/01/2016	20:34:49	140.6	21.20	21.10	21.10	21.00
06/01/2016	20:34:50	140.8	21.10	21.10	21.10	21.00
06/01/2016	20:34:50	141.0	21.10	21.10	21.10	21.00
06/01/2016	20:34:50	141.2	21.10	21.10	21.10	21.00
06/01/2016	20:34:50	141.4	21.10	21.10	21.10	20.90
06/01/2016	20:34:50	141.6	21.30	21.10	21.10	20.90
06/01/2016	20:34:51	141.8	21.30	21.10	21.10	20.90
06/01/2016	20:34:51	142.0	21.30	21.10	21.10	21.00
06/01/2016	20:34:51	142.3	21.30	21.10	21.10	21.00
06/01/2016	20:34:51	142.4	21.30	21.10	21.10	21.00
06/01/2016	20:34:51	142.6	21.30	21.20	21.40	21.00
06/01/2016	20:34:52	142.8	21.40	21.20	21.40	21.00
06/01/2016	20:34:52	143.0	21.40	21.10	21.40	21.00
06/01/2016	20:34:52	143.3	21.40	21.10	21.20	21.00
06/01/2016	20:34:52	143.4	21.40	21.10	21.20	21.00
06/01/2016	20:34:52	143.6	21.40	21.10	21.20	21.00
06/01/2016	20:34:53	143.8	21.40	21.10	21.30	21.00
06/01/2016	20:34:53	144.0	21.40	21.10	21.30	21.00
06/01/2016	20:34:53	144.2	21.50	21.10	21.30	21.00
06/01/2016	20:34:53	144.4	21.50	21.20	21.20	21.00
06/01/2016	20:34:53	144.6	21.50	21.20	21.20	21.00
06/01/2016	20:34:54	144.8	21.40	21.20	21.20	21.00
06/01/2016	20:34:54	145.1	21.40	21.20	21.20	21.00
06/01/2016	20:34:54	145.2	21.40	21.20	21.20	21.00
06/01/2016	20:34:54	145.4	21.50	21.20	21.20	21.00
06/01/2016	20:34:54	145.6	21.50	21.10	21.20	21.00
06/01/2016	20:34:55	145.8	21.50	21.10	21.20	21.00
06/01/2016	20:34:55	146.0	21.50	21.10	21.20	21.00
06/01/2016	20:34:55	146.2	21.50	21.20	21.20	21.00
06/01/2016	20:34:55	146.4	21.50	21.20	21.20	21.00
06/01/2016	20:34:55	146.6	21.50	21.20	21.30	21.00
06/01/2016	20:34:56	146.9	21.40	21.20	21.30	21.00
06/01/2016	20:34:56	147.0	21.40	21.20	21.30	21.00
06/01/2016	20:34:56	147.2	21.40	21.20	21.20	21.00
06/01/2016	20:34:56	147.4	21.40	21.20	21.20	21.00
06/01/2016	20:34:56	147.6	21.50	21.20	21.20	21.00
06/01/2016	20:34:56	147.8	21.50	21.20	21.20	21.00
06/01/2016	20:34:57	148.0	21.50	21.20	21.40	21.00
06/01/2016	20:34:57	148.2	21.50	21.20	21.40	21.00
06/01/2016	20:34:57	148.4	21.50	21.20	21.40	21.00
06/01/2016	20:34:57	148.6	21.50	21.20	21.30	21.00
06/01/2016	20:34:57	148.8	21.50	21.20	21.30	21.00
06/01/2016	20:34:58	149.1	21.50	21.30	21.60	21.00
06/01/2016	20:34:58	149.2	21.50	21.30	21.60	21.00
06/01/2016	20:34:58	149.4	21.50	21.30	21.60	21.00
06/01/2016	20:34:58	149.7	21.50	21.30	21.60	21.00
06/01/2016	20:34:59	149.8	21.50	21.30	21.50	21.00
06/01/2016	20:34:59	150.0	21.50	21.30	21.50	20.90
06/01/2016	20:34:59	150.2	21.50	21.30	21.50	20.90
06/01/2016	20:34:59	150.4	21.50	21.30	21.40	20.90
06/01/2016	20:34:59	150.6	21.50	21.30	21.40	20.90
06/01/2016	20:35:00	150.8	21.50	21.30	21.40	21.00
06/01/2016	20:35:00	151.0	21.50	21.30	21.40	21.00
06/01/2016	20:35:00	151.2	21.50	21.30	21.40	21.00
06/01/2016	20:35:00	151.4	21.50	21.30	21.30	21.00
06/01/2016	20:35:00	151.6	21.50	21.30	21.30	21.00
06/01/2016	20:35:01	151.8	21.50	21.30	21.40	21.00
06/01/2016	20:35:01	152.0	21.50	21.30	21.40	21.00
06/01/2016	20:35:01	152.2	21.50	21.30	21.40	21.00
06/01/2016	20:35:01	152.4	21.50	21.30	21.30	21.00
06/01/2016	20:35:01	152.6	21.50	21.30	21.30	21.00
06/01/2016	20:35:02	152.8	21.60	21.30	21.30	21.00
06/01/2016	20:35:02	153.0	21.60	21.30	21.30	21.00
06/01/2016	20:35:02	153.2	21.60	21.30	21.60	21.00
06/01/2016	20:35:02	153.4	21.60	21.30	21.60	21.00
06/01/2016	20:35:02	153.6	21.50	21.30	21.60	21.00
06/01/2016	20:35:03	153.9	21.50	21.30	21.40	21.00
06/01/2016	20:35:03	154.0	21.50	21.30	21.40	21.00
06/01/2016	20:35:03	154.2	21.60	21.40	21.40	21.00
06/01/2016	20:35:03	154.4	21.60	21.40	21.60	21.00
06/01/2016	20:35:03	154.6	21.60	21.40	21.60	21.00
06/01/2016	20:35:03	154.8	21.60	21.40	21.60	21.00
06/01/2016	20:35:04	155.0	21.50	21.30	21.60	21.00
06/01/2016	20:35:04	155.2	21.50	21.30	21.40	21.00
06/01/2016	20:35:04	155.4	21.60	21.30	21.40	21.00
06/01/2016	20:35:04	155.7	21.60	21.40	21.40	21.00
06/01/2016	20:35:04	155.8	21.60	21.40	21.40	21.00
06/01/2016	20:35:05	156.0	21.60	21.40	21.40	21.00
06/01/2016	20:35:05	156.2	21.60	21.40	21.40	21.00
06/01/2016	20:35:05	156.4	21.60	21.40	21.40	21.00
06/01/2016	20:35:05	156.7	21.60	21.40	21.40	21.00
06/01/2016	20:35:05	156.8	21.70	21.40	21.40	21.00
06/01/2016	20:35:06	157.0	21.70	21.40	21.40	21.00
06/01/2016	20:35:06	157.2	21.70	21.40	21.60	21.00
06/01/2016	20:35:06	157.4	21.60	21.40	21.60	21.00
06/01/2016	20:35:06	157.6	21.60	21.40	21.60	21.00
06/01/2016	20:35:07	157.8	21.60	21.30	21.50	21.00
06/01/2016	20:35:07	158.0	21.60	21.30	21.50	21.00
06/01/2016	20:35:07	158.2	21.60	21.30	21.50	21.00
06/01/2016	20:35:07	158.5	21.60	21.30	21.50	21.00
06/01/2016	20:35:07	158.6	21.60	21.30	21.50	21.00
06/01/2016	20:35:08	158.8	21.60	21.40	21.50	21.00
06/01/2016	20:35:08	159.0	21.60	21.40	21.50	21.00
06/01/2016	20:35:08	159.2	21.60	21.40	21.40	21.00
06/01/2016	20:35:08	159.4	21.60	21.40	21.40	21.00
06/01/2016	20:35:08	159.6	21.70	21.40	21.40	21.00
06/01/2016	20:35:08	159.8	21.70	21.40	21.50	21.00
06/01/2016	20:35:09	160.0	21.70	21.40	21.50	21.00
06/01/2016	20:35:09	160.2	21.70	21.50	21.50	21.00
06/01/2016	20:35:09	160.4	21.70	21.50	21.50	21.00
06/01/2016	20:35:09	160.7	21.70	21.50	21.50	21.00
06/01/2016	20:35:09	160.8	21.70	21.50	21.50	21.00
06/01/2016	20:35:10	161.0	21.70	21.40	21.50	21.00
06/01/2016	20:35:10	161.2	21.70	21.40	21.50	21.00
06/01/2016	20:35:10	161.4	21.60	21.40	21.50	21.00
06/01/2016	20:35:10	161.6	21.60	21.40	21.50	21.00
06/01/2016	20:35:10	161.8	21.60	21.40	21.50	21.00
06/01/2016	20:35:11	162.0	21.70	21.40	21.70	21.00
06/01/2016	20:35:11	162.2	21.70	21.40	21.70	21.00
06/01/2016	20:35:11	162.4	21.70	21.40	21.50	21.00
06/01/2016	20:35:11	162.6	21.70	21.40	21.50	21.00
06/01/2016	20:35:11	162.8	21.60	21.40	21.50	21.00
06/01/2016	20:35:12	163.0	21.60	21.50	21.70	21.00
06/01/2016	20:35:12	163.2	21.60	21.50	21.70	21.00
06/01/2016	20:35:12	163.4	21.80	21.50	21.70	21.00
06/01/2016	20:35:12	163.6	21.80	21.40	21.70	21.00
06/01/2016	20:35:12	163.8	21.80	21.40	21.60	21.00
06/01/2016	20:35:13	164.0	21.70	21.40	21.60	21.10
06/01/2016	20:35:13	164.2	21.70	21.50	21.60	21.10
06/01/2016	20:35:13	164.5	21.70	21.50	21.60	21.10
06/01/2016	20:35:13	164.6	21.70	21.50	21.60	21.10
06/01/2016	20:35:14	164.8	21.80	21.40	21.60	21.00
06/01/2016	20:35:14	165.0	21.80	21.40	21.50	21.00
06/01/2016	20:35:14	165.2	21.80	21.40	21.50	21.00
06/01/2016	20:35:14	165.5	21.70	21.40	21.50	21.00
06/01/2016	20:35:14	165.6	21.70	21.50	21.50	21.00
06/01/2016	20:35:14	165.8	21.70	21.50	21.60	21.00
06/01/2016	20:35:15	166.0	21.70	21.50	21.60	21.00
06/01/2016	20:35:15	166.2	21.70	21.50	21.60	21.00
06/01/2016	20:35:15	166.4	21.70	21.50	21.60	21.00
06/01/2016	20:35:15	166.6	21.70	21.50	21.50	21.00
06/01/2016	20:35:15	166.8	21.70	21.50	21.50	21.00
06/01/2016	20:35:16	167.0	21.70	21.50	21.60	21.00
06/01/2016	20:35:16	167.3	21.70	21.50	21.60	21.10
06/01/2016	20:35:16	167.4	21.80	21.50	21.60	21.10
06/01/2016	20:35:16	167.6	21.80	21.50	21.70	21.10
06/01/2016	20:35:17	167.8	21.80	21.50	21.70	21.10
06/01/2016	20:35:17	168.0	21.80	21.50	21.70	21.10
06/01/2016	20:35:17	168.2	21.80	21.50	21.70	21.10
06/01/2016	20:35:17	168.4	21.80	21.50	21.50	21.10
06/01/2016	20:35:17	168.6	21.80	21.50	21.50	21.00
06/01/2016	20:35:18	168.8	21.80	21.50	21.50	21.00
06/01/2016	20:35:18	169.1	21.80	21.50	21.50	21.00
06/01/2016	20:35:18	169.2	21.80	21.50	21.50	21.00
06/01/2016	20:35:18	169.4	21.80	21.50	21.50	21.00
06/01/2016	20:35:18	169.6	21.80	21.50	21.50	21.00
06/01/2016	20:35:19	169.8	21.80	21.50	21.60	21.00
06/01/2016	20:35:19	170.1	21.80	21.50	21.60	21.00
06/01/2016	20:35:19	170.2	21.80	21.50	21.60	21.00
06/01/2016	20:35:19	170.4	21.80	21.50	21.70	21.00
06/01/2016	20:35:19	170.6	21.80	21.50	21.70	21.00
06/01/2016	20:35:20	170.8	21.80	21.60	21.70	21.00
06/01/2016	20:35:20	171.0	21.80	21.60	21.70	21.00
06/01/2016	20:35:20	171.2	21.80	21.60	21.60	21.00
06/01/2016	20:35:20	171.4	21.80	21.60	21.60	21.00
06/01/2016	20:35:20	171.6	21.80	21.50	21.60	21.00
06/01/2016	20:35:21	171.9	21.80	21.50	21.60	21.00
06/01/2016	20:35:21	172.0	21.90	21.50	21.60	21.00
06/01/2016	20:35:21	172.3	21.90	21.60	21.80	21.00
06/01/2016	20:35:21	172.4	21.90	21.60	21.80	21.00
06/01/2016	20:35:21	172.6	21.70	21.60	21.80	21.10
06/01/2016	20:35:21	172.8	21.70	21.60	21.80	21.10
06/01/2016	20:35:22	173.0	21.70	21.50	21.60	21.10
06/01/2016	20:35:22	173.2	21.70	21.50	21.60	21.00
06/01/2016	20:35:22	173.4	21.70	21.50	21.60	21.00
06/01/2016	20:35:22	173.6	21.80	21.60	21.50	21.00
06/01/2016	20:35:23	173.8	21.80	21.60	21.50	21.00
06/01/2016	20:35:23	174.0	21.80	21.60	21.50	21.00
06/01/2016	20:35:23	174.2	21.80	21.50	21.50	21.00
06/01/2016	20:35:23	174.4	21.80	21.50	21.60	21.00
06/01/2016	20:35:23	174.6	21.90	21.50	21.60	21.00
06/01/2016	20:35:24	174.8	21.90	21.60	21.60	21.00
06/01/2016	20:35:24	175.0	21.90	21.60	21.80	21.00
06/01/2016	20:35:24	175.2	21.90	21.60	21.80	21.00
06/01/2016	20:35:24	175.4	21.80	21.60	21.80	21.00
06/01/2016	20:35:24	175.6	21.80	21.60	21.80	21.00
06/01/2016	20:35:25	175.8	21.80	21.60	21.80	21.00
06/01/2016	20:35:25	176.1	21.90	21.60	21.80	21.00
06/01/2016	20:35:25	176.2	21.90	21.60	21.80	21.00
06/01/2016	20:35:25	176.4	21.90	21.60	21.70	21.00
06/01/2016	20:35:25	176.6	21.80	21.60	21.70	21.00
06/01/2016	20:35:26	176.8	21.80	21.60	21.70	21.00
06/01/2016	20:35:26	177.0	21.80	21.60	21.70	21.00
06/01/2016	20:35:26	177.2	21.80	21.60	21.60	21.00
06/01/2016	20:35:26	177.4	21.90	21.60	21.60	21.00
06/01/2016	20:35:26	177.6	21.90	21.60	21.60	21.00
06/01/2016	20:35:27	177.9	21.90	21.60	21.60	21.10
06/01/2016	20:35:27	178.0	21.90	21.60	21.60	21.10
06/01/2016	20:35:27	178.2	21.90	21.60	21.60	21.10
06/01/2016	20:35:27	178.4	21.90	21.60	21.60	21.00
06/01/2016	20:35:27	178.6	21.90	21.60	21.60	21.00
06/01/2016	20:35:28	178.9	21.90	21.60	21.60	21.00
06/01/2016	20:35:28	179.0	21.90	21.60	21.80	21.00
06/01/2016	20:35:28	179.2	21.90	21.60	21.80	21.00
06/01/2016	20:35:28	179.4	21.80	21.60	21.80	21.00
06/01/2016	20:35:28	179.6	21.80	21.60	21.90	21.00
06/01/2016	20:35:28	179.8	21.80	21.60	21.90	21.00
06/01/2016	20:35:29	180.0	21.90	21.60	21.90	21.10
06/01/2016	20:35:29	180.2	21.90	21.60	21.90	21.10
06/01/2016	20:35:29	180.4	21.90	21.60	21.60	21.10
06/01/2016	20:35:29	180.7	21.90	21.60	21.60	21.10
06/01/2016	20:35:30	180.8	21.90	21.60	21.60	21.10
06/01/2016	20:35:30	181.0	21.90	21.60	21.90	21.00
06/01/2016	20:35:30	181.2	21.90	21.60	21.90	21.00
06/01/2016	20:35:30	181.4	21.90	21.60	21.90	21.00
06/01/2016	20:35:30	181.6	21.90	21.60	21.90	21.00
06/01/2016	20:35:31	181.8	21.90	21.60	21.60	21.00
06/01/2016	20:35:31	182.0	21.90	21.60	21.60	21.00
06/01/2016	20:35:31	182.2	21.90	21.60	21.60	21.00
06/01/2016	20:35:31	182.4	21.90	21.60	21.90	21.00
06/01/2016	20:35:31	182.6	21.90	21.60	21.90	21.00
06/01/2016	20:35:32	182.8	21.90	21.60	21.90	21.00
06/01/2016	20:35:32	183.0	21.90	21.60	21.90	21.00
06/01/2016	20:35:32	183.2	21.90	21.60	21.90	21.10
06/01/2016	20:35:32	183.5	21.90	21.70	21.90	21.10
06/01/2016	20:35:32	183.6	21.90	21.70	21.70	21.10
06/01/2016	20:35:33	183.9	21.90	21.70	21.70	21.10
06/01/2016	20:35:33	184.0	21.90	21.70	21.70	21.10
06/01/2016	20:35:33	184.2	21.90	21.60	21.80	21.10
06/01/2016	20:35:33	184.4	21.90	21.60	21.80	21.10
06/01/2016	20:35:33	184.6	21.90	21.60	21.80	21.00
06/01/2016	20:35:34	184.8	21.90	21.60	21.80	21.00
06/01/2016	20:35:34	185.0	21.90	21.60	21.80	21.00
06/01/2016	20:35:34	185.2	21.90	21.60	21.70	21.10
06/01/2016	20:35:34	185.4	21.90	21.60	21.70	21.10
06/01/2016	20:35:34	185.6	21.90	21.60	21.90	21.10
06/01/2016	20:35:34	185.8	21.90	21.60	21.90	21.10
06/01/2016	20:35:35	186.0	22.00	21.60	21.90	21.10
06/01/2016	20:35:35	186.2	22.00	21.60	21.80	21.10
06/01/2016	20:35:35	186.4	22.00	21.60	21.80	21.00
06/01/2016	20:35:35	186.6	21.90	21.60	21.80	21.00
06/01/2016	20:35:35	186.8	21.90	21.60	21.80	21.00
06/01/2016	20:35:36	187.0	21.90	21.60	21.90	21.10
06/01/2016	20:35:36	187.2	21.90	21.60	21.90	21.10
06/01/2016	20:35:36	187.4	21.90	21.60	21.90	21.10
06/01/2016	20:35:36	187.7	21.90	21.60	21.80	21.10
06/01/2016	20:35:36	187.8	21.90	21.60	21.80	21.10
06/01/2016	20:35:37	188.0	21.90	21.60	21.80	21.10
06/01/2016	20:35:37	188.2	21.90	21.60	21.90	21.10
06/01/2016	20:35:37	188.4	21.90	21.60	21.90	21.10
06/01/2016	20:35:37	188.6	21.90	21.60	21.90	21.10
06/01/2016	20:35:38	188.8	21.90	21.60	21.90	21.10
06/01/2016	20:35:38	189.0	21.90	21.60	21.90	21.10
06/01/2016	20:35:38	189.2	21.90	21.60	21.90	21.00
06/01/2016	20:35:38	189.5	21.90	21.60	21.90	21.00
06/01/2016	20:35:38	189.6	21.90	21.60	21.90	21.00
06/01/2016	20:35:39	189.8	21.90	21.60	21.90	21.10
06/01/2016	20:35:39	190.0	21.90	21.60	21.90	21.10
06/01/2016	20:35:39	190.2	21.90	21.60	21.90	21.10
06/01/2016	20:35:39	190.4	21.90	21.60	21.90	21.10
06/01/2016	20:35:39	190.6	21.90	21.60	21.90	21.10
06/01/2016	20:35:39	190.8	21.90	21.70	21.90	21.10
06/01/2016	20:35:40	191.0	21.90	21.70	21.90	21.10
06/01/2016	20:35:40	191.3	22.00	21.70	21.90	21.10
06/01/2016	20:35:40	191.4	22.00	21.70	21.90	21.10
06/01/2016	20:35:40	191.6	22.00	21.70	21.90	21.10
06/01/2016	20:35:40	191.8	22.00	21.70	21.90	21.10
06/01/2016	20:35:41	192.0	21.90	21.70	21.90	21.10
06/01/2016	20:35:41	192.3	21.90	21.70	21.90	21.10
06/01/2016	20:35:41	192.4	21.90	21.70	21.90	21.10
06/01/2016	20:35:41	192.6	22.00	21.70	21.90	21.10
06/01/2016	20:35:41	192.8	22.00	21.70	21.90	21.10
06/01/2016	20:35:42	193.0	22.00	21.70	21.70	21.10
06/01/2016	20:35:42	193.2	22.00	21.70	21.70	21.10
06/01/2016	20:35:42	193.4	22.00	21.60	21.70	21.10
06/01/2016	20:35:42	193.6	22.00	21.60	21.90	21.10
06/01/2016	20:35:42	193.8	22.00	21.60	21.90	21.10
06/01/2016	20:35:43	194.0	21.90	21.70	21.90	21.10
06/01/2016	20:35:43	194.2	21.90	21.70	22.00	21.10
06/01/2016	20:35:43	194.5	22.00	21.70	22.00	21.10
06/01/2016	20:35:43	194.6	22.00	21.70	22.00	21.10
06/01/2016	20:35:44	194.8	22.00	21.70	22.00	21.10
06/01/2016	20:35:44	195.0	22.00	21.70	22.00	21.10
06/01/2016	20:35:44	195.2	22.00	21.70	22.00	21.10
06/01/2016	20:35:44	195.4	22.00	21.70	22.00	21.10
06/01/2016	20:35:44	195.6	22.00	21.70	22.00	21.10
06/01/2016	20:35:45	195.8	22.00	21.70	22.00	21.10
06/01/2016	20:35:45	196.0	22.00	21.70	22.00	21.10
06/01/2016	20:35:45	196.2	22.00	21.70	22.00	21.10
06/01/2016	20:35:45	196.4	22.00	21.70	22.00	21.10
06/01/2016	20:35:45	196.6	22.00	21.70	22.00	21.10
06/01/2016	20:35:46	196.8	22.00	21.70	22.00	21.10
06/01/2016	20:35:46	197.0	22.00	21.70	22.00	21.10
06/01/2016	20:35:46	197.2	22.00	21.70	22.00	21.10
06/01/2016	20:35:46	197.4	22.00	21.70	22.00	21.10
06/01/2016	20:35:46	197.6	22.00	21.70	21.90	21.10
06/01/2016	20:35:47	197.8	22.00	21.70	21.90	21.10
06/01/2016	20:35:47	198.0	22.00	21.70	21.90	21.10
06/01/2016	20:35:47	198.3	22.00	21.70	21.90	21.10
06/01/2016	20:35:47	198.4	22.00	21.70	21.90	21.10
06/01/2016	20:35:47	198.6	22.00	21.70	21.90	21.10
06/01/2016	20:35:48	198.8	22.00	21.70	22.00	21.10
06/01/2016	20:35:48	199.0	22.00	21.70	22.00	21.10
06/01/2016	20:35:48	199.3	22.00	21.70	22.00	21.10
06/01/2016	20:35:48	199.4	22.00	21.70	22.00	21.10
06/01/2016	20:35:48	199.6	22.00	21.70	21.90	21.10
06/01/2016	20:35:49	199.8	22.00	21.70	21.90	21.10
06/01/2016	20:35:49	200.0	22.00	21.80	21.90	21.10
06/01/2016	20:35:49	200.2	22.00	21.80	21.90	21.10
06/01/2016	20:35:49	200.4	22.00	21.80	22.00	21.10
06/01/2016	20:35:49	200.6	22.00	21.80	22.00	21.10
06/01/2016	20:35:50	200.8	22.00	21.70	22.00	21.10
06/01/2016	20:35:50	201.1	22.00	21.70	22.00	21.10
06/01/2016	20:35:50	201.2	22.00	21.70	22.00	21.10
06/01/2016	20:35:50	201.4	22.00	21.80	22.00	21.10
06/01/2016	20:35:50	201.6	22.00	21.80	22.00	21.10
06/01/2016	20:35:51	201.8	22.00	21.80	22.00	21.10
06/01/2016	20:35:51	202.0	22.00	21.80	22.00	21.10
06/01/2016	20:35:51	202.2	22.00	21.70	21.80	21.10
06/01/2016	20:35:51	202.4	22.00	21.70	21.80	21.10
06/01/2016	20:35:51	202.6	22.00	21.70	21.80	21.10
06/01/2016	20:35:52	202.9	22.00	21.70	21.80	21.10
06/01/2016	20:35:52	203.0	22.00	21.70	21.80	21.10
06/01/2016	20:35:52	203.2	22.00	21.80	21.80	21.10
06/01/2016	20:35:52	203.4	22.00	21.80	21.80	21.10
06/01/2016	20:35:52	203.6	22.00	21.80	22.00	21.10
06/01/2016	20:35:53	203.9	22.00	21.80	22.00	21.10
06/01/2016	20:35:53	204.0	22.00	21.80	22.00	21.10
06/01/2016	20:35:53	204.2	22.00	21.80	21.80	21.10
06/01/2016	20:35:53	204.4	22.00	21.80	21.80	21.10
06/01/2016	20:35:53	204.6	22.00	21.70	21.80	21.10
06/01/2016	20:35:53	204.8	22.00	21.70	21.80	21.10
06/01/2016	20:35:54	205.0	22.00	21.70	22.00	21.10
06/01/2016	20:35:54	205.2	22.00	21.70	22.00	21.10
06/01/2016	20:35:54	205.4	22.00	21.80	22.00	21.10
06/01/2016	20:35:54	205.7	22.00	21.80	22.00	21.10
06/01/2016	20:35:55	205.8	22.00	21.80	22.00	21.10
06/01/2016	20:35:55	206.1	22.00	21.80	21.90	21.10
06/01/2016	20:35:55	206.2	22.00	21.80	21.90	21.10
06/01/2016	20:35:55	206.4	22.10	21.80	21.90	21.10
06/01/2016	20:35:55	206.6	22.10	21.80	21.90	21.10
06/01/2016	20:35:56	206.8	22.10	21.80	22.00	21.10
06/01/2016	20:35:56	207.0	22.10	21.80	22.00	21.10
06/01/2016	20:35:56	207.2	22.10	21.80	22.00	21.10
06/01/2016	20:35:56	207.4	22.00	21.70	22.00	21.10
06/01/2016	20:35:56	207.6	22.00	21.70	22.00	21.10
06/01/2016	20:35:57	207.8	22.00	21.70	22.00	21.10
06/01/2016	20:35:57	208.0	22.00	21.80	22.00	21.10
06/01/2016	20:35:57	208.2	22.00	21.80	22.00	21.10
06/01/2016	20:35:57	208.4	22.00	21.80	22.00	21.10
06/01/2016	20:35:57	208.6	22.00	21.80	22.00	21.10
06/01/2016	20:35:58	208.8	22.00	21.80	22.00	21.10
06/01/2016	20:35:58	209.0	22.00	21.80	22.00	21.10
06/01/2016	20:35:58	209.2	22.00	21.80	22.00	21.10
06/01/2016	20:35:58	209.4	22.00	21.80	22.00	21.10
06/01/2016	20:35:58	209.6	22.00	21.80	22.00	21.10
06/01/2016	20:35:59	209.9	22.10	21.80	22.00	21.10
06/01/2016	20:35:59	210.0	22.10	21.70	22.00	21.10
06/01/2016	20:35:59	210.2	22.10	21.70	22.10	21.10
06/01/2016	20:35:59	210.4	22.10	21.70	22.10	21.10
06/01/2016	20:35:59	210.6	22.10	21.80	22.10	21.10
06/01/2016	20:35:59	210.8	22.10	21.80	22.10	21.10
06/01/2016	20:36:00	211.0	22.10	21.80	22.00	21.10
06/01/2016	20:36:00	211.2	22.00	21.80	22.00	21.10
06/01/2016	20:36:00	211.4	22.00	21.80	22.00	21.10
06/01/2016	20:36:00	211.7	22.00	21.80	22.00	21.10
06/01/2016	20:36:00	211.8	22.00	21.80	22.00	21.10
06/01/2016	20:36:01	212.0	22.10	21.80	22.00	21.10
06/01/2016	20:36:01	212.2	22.10	21.80	22.00	21.10
06/01/2016	20:36:01	212.4	22.10	21.80	22.00	21.10
06/01/2016	20:36:01	212.7	22.10	21.80	22.00	21.10
06/01/2016	20:36:01	212.8	22.10	21.80	22.00	21.10
06/01/2016	20:36:02	213.0	22.10	21.80	22.00	21.10
06/01/2016	20:36:02	213.2	22.10	21.80	22.00	21.10
06/01/2016	20:36:02	213.4	22.10	21.80	22.00	21.10
06/01/2016	20:36:02	213.6	22.10	21.80	22.00	21.10
06/01/2016	20:36:03	213.8	22.10	21.80	22.00	21.10
06/01/2016	20:36:03	214.0	22.10	21.80	22.00	21.10
06/01/2016	20:36:03	214.2	22.10	21.80	22.00	21.10
06/01/2016	20:36:03	214.5	22.20	21.80	22.00	21.10
06/01/2016	20:36:03	214.6	22.20	21.80	22.00	21.10
06/01/2016	20:36:04	214.8	22.20	21.80	22.00	21.10
06/01/2016	20:36:04	215.0	22.20	21.80	22.00	21.10
06/01/2016	20:36:04	215.2	22.10	21.80	22.00	21.10
06/01/2016	20:36:04	215.4	22.10	21.80	22.00	21.10
06/01/2016	20:36:04	215.6	22.10	21.80	22.10	21.10
06/01/2016	20:36:04	215.8	22.10	21.80	22.10	21.10
06/01/2016	20:36:05	216.0	22.10	21.80	22.10	21.10
06/01/2016	20:36:05	216.2	22.10	21.80	22.00	21.10
06/01/2016	20:36:05	216.4	22.10	21.80	22.00	21.10
06/01/2016	20:36:05	216.6	22.10	21.80	22.00	21.10
06/01/2016	20:36:05	216.8	22.10	21.80	22.00	21.10
06/01/2016	20:36:06	217.0	22.10	21.80	22.00	21.10
06/01/2016	20:36:06	217.3	22.10	21.80	22.00	21.10
06/01/2016	20:36:06	217.4	22.10	21.80	22.10	21.10
06/01/2016	20:36:06	217.7	22.10	21.80	22.10	21.10
06/01/2016	20:36:06	217.8	22.10	21.80	22.10	21.10
06/01/2016	20:36:07	218.0	22.10	21.80	22.20	21.10
06/01/2016	20:36:07	218.2	22.10	21.80	22.20	21.10
06/01/2016	20:36:07	218.4	22.10	21.80	22.20	21.10
06/01/2016	20:36:07	218.6	22.10	21.80	22.20	21.10
06/01/2016	20:36:07	218.8	22.10	21.80	22.10	21.10
06/01/2016	20:36:08	219.0	22.10	21.80	22.10	21.10
06/01/2016	20:36:08	219.2	22.10	21.90	22.10	21.10
06/01/2016	20:36:08	219.4	22.10	21.90	21.90	21.10
06/01/2016	20:36:08	219.6	22.10	21.90	21.90	21.10
06/01/2016	20:36:08	219.8	22.20	21.90	21.90	21.10
06/01/2016	20:36:09	220.0	22.20	21.80	22.10	21.10
06/01/2016	20:36:09	220.2	22.20	21.80	22.10	21.10
06/01/2016	20:36:09	220.5	22.10	21.80	22.10	21.10
06/01/2016	20:36:09	220.6	22.10	21.80	22.10	21.10
06/01/2016	20:36:10	220.8	22.10	21.80	22.10	21.10
06/01/2016	20:36:10	221.0	22.20	21.80	22.10	21.10
06/01/2016	20:36:10	221.2	22.20	21.80	22.10	21.10
06/01/2016	20:36:10	221.5	22.20	21.80	22.10	21.10
06/01/2016	20:36:10	221.6	22.20	21.80	22.10	21.10
06/01/2016	20:36:10	221.8	22.20	21.80	22.10	21.10
06/01/2016	20:36:11	222.0	22.20	21.90	21.90	21.10
06/01/2016	20:36:11	222.2	22.20	21.90	21.90	21.10
06/01/2016	20:36:11	222.4	22.20	21.90	21.90	21.10
06/01/2016	20:36:11	222.6	22.10	21.80	22.00	21.10
06/01/2016	20:36:11	222.8	22.10	21.80	22.00	21.10
06/01/2016	20:36:12	223.0	22.20	21.80	22.00	21.10
06/01/2016	20:36:12	223.3	22.20	21.90	22.00	21.10
06/01/2016	20:36:12	223.4	22.20	21.90	22.10	21.10
06/01/2016	20:36:12	223.6	22.20	21.90	22.10	21.10
06/01/2016	20:36:13	223.8	22.20	21.80	22.10	21.10
06/01/2016	20:36:13	224.0	22.20	21.80	22.10	21.10
06/01/2016	20:36:13	224.2	22.20	21.80	22.10	21.10
06/01/2016	20:36:13	224.4	22.20	21.80	22.10	21.10
06/01/2016	20:36:13	224.6	22.20	21.80	22.10	21.10
06/01/2016	20:36:14	224.8	22.20	21.80	22.10	21.10
06/01/2016	20:36:14	225.1	22.20	21.80	22.10	21.10
06/01/2016	20:36:14	225.2	22.20	21.80	22.10	21.10
06/01/2016	20:36:14	225.4	22.20	21.80	22.20	21.10
06/01/2016	20:36:14	225.6	22.20	21.80	22.20	21.10
06/01/2016	20:36:15	225.8	22.20	21.90	22.20	21.10
06/01/2016	20:36:15	226.1	22.20	21.90	22.10	21.10
06/01/2016	20:36:15	226.2	22.20	21.90	22.10	21.10
06/01/2016	20:36:15	226.4	22.10	21.90	22.10	21.10
06/01/2016	20:36:15	226.6	22.10	21.90	22.10	21.10
06/01/2016	20:36:16	226.8	22.10	21.80	22.10	21.10
06/01/2016	20:36:16	227.0	22.10	21.80	22.10	21.10
06/01/2016	20:36:16	227.2	22.20	21.90	22.10	21.10
06/01/2016	20:36:16	227.4	22.20	21.90	22.10	21.10
06/01/2016	20:36:16	227.6	22.20	21.90	22.10	21.10
06/01/2016	20:36:17	227.8	22.20	21.80	22.10	21.10
06/01/2016	20:36:17	228.0	22.20	21.80	22.20	21.10
06/01/2016	20:36:17	228.2	22.20	21.80	22.20	21.10
06/01/2016	20:36:17	228.4	22.20	21.80	22.20	21.10
06/01/2016	20:36:17	228.6	22.20	21.80	22.10	21.10
06/01/2016	20:36:17	228.8	22.20	21.80	22.10	21.10
06/01/2016	20:36:18	229.0	22.10	21.80	22.10	21.10
06/01/2016	20:36:18	229.3	22.10	21.80	22.10	21.10
06/01/2016	20:36:18	229.4	22.10	21.80	22.10	21.10
06/01/2016	20:36:18	229.6	22.20	21.80	22.20	21.10
06/01/2016	20:36:19	229.8	22.20	21.90	22.20	21.10
06/01/2016	20:36:19	230.0	22.20	21.90	22.10	21.10
06/01/2016	20:36:19	230.2	22.20	21.90	22.10	21.10
06/01/2016	20:36:19	230.4	22.20	21.90	22.10	21.10
06/01/2016	20:36:19	230.6	22.20	21.80	22.10	21.10
06/01/2016	20:36:20	230.8	22.20	21.80	22.10	21.10
06/01/2016	20:36:20	231.0	22.20	21.80	22.10	21.10
06/01/2016	20:36:20	231.2	22.20	21.80	22.10	21.10
06/01/2016	20:36:20	231.4	22.20	21.80	22.10	21.10
06/01/2016	20:36:20	231.6	22.20	21.80	22.10	21.10
06/01/2016	20:36:21	231.8	22.10	21.80	22.10	21.10
06/01/2016	20:36:21	232.1	22.10	21.80	22.20	21.10
06/01/2016	20:36:21	232.2	22.10	21.80	22.20	21.10
06/01/2016	20:36:21	232.4	22.20	21.90	22.20	21.10
06/01/2016	20:36:21	232.6	22.20	21.90	21.90	21.10
06/01/2016	20:36:22	232.8	22.20	21.90	21.90	21.10
06/01/2016	20:36:22	233.0	22.20	21.90	21.90	21.10
06/01/2016	20:36:22	233.2	22.20	21.90	21.90	21.10
06/01/2016	20:36:22	233.4	22.20	21.90	21.90	21.10
06/01/2016	20:36:22	233.6	22.20	21.90	21.90	21.10
06/01/2016	20:36:23	233.9	22.20	21.90	21.90	21.10
06/01/2016	20:36:23	234.0	22.20	21.90	21.90	21.10
06/01/2016	20:36:23	234.2	22.20	21.90	22.10	21.10
06/01/2016	20:36:23	234.4	22.20	21.90	22.10	21.10
06/01/2016	20:36:23	234.6	22.20	21.90	22.20	21.10
06/01/2016	20:36:24	234.9	22.20	21.90	22.20	21.10
06/01/2016	20:36:24	235.0	22.20	21.90	22.20	21.10
06/01/2016	20:36:24	235.2	22.20	21.90	22.20	21.10
06/01/2016	20:36:24	235.4	22.20	21.90	21.90	21.10
06/01/2016	20:36:24	235.6	22.20	21.90	21.90	21.10
06/01/2016	20:36:24	235.8	22.20	21.90	21.90	21.10
06/01/2016	20:36:25	236.0	22.20	21.90	22.00	21.20
06/01/2016	20:36:25	236.2	22.20	21.90	22.00	21.20
06/01/2016	20:36:25	236.4	22.20	21.90	22.00	21.20
06/01/2016	20:36:25	236.7	22.20	21.90	22.10	21.20
06/01/2016	20:36:26	236.8	22.20	21.90	22.10	21.10
06/01/2016	20:36:26	237.0	22.20	21.90	22.10	21.10
06/01/2016	20:36:26	237.2	22.20	21.90	22.10	21.10
06/01/2016	20:36:26	237.4	22.20	21.90	22.10	21.20
06/01/2016	20:36:26	237.6	22.20	21.90	22.10	21.20
06/01/2016	20:36:27	237.8	22.20	21.90	22.10	21.20
06/01/2016	20:36:27	238.0	22.20	21.90	22.10	21.20
06/01/2016	20:36:27	238.2	22.20	21.90	22.10	21.20
06/01/2016	20:36:27	238.4	22.20	21.90	22.10	21.10
06/01/2016	20:36:27	238.6	22.20	21.90	22.20	21.10
06/01/2016	20:36:28	238.8	22.20	21.90	22.20	21.10
06/01/2016	20:36:28	239.0	22.20	21.90	22.20	21.10
06/01/2016	20:36:28	239.2	22.20	21.90	22.20	21.10
06/01/2016	20:36:28	239.4	22.20	21.90	22.20	21.20
06/01/2016	20:36:28	239.6	22.20	21.90	22.20	21.20
06/01/2016	20:36:29	239.9	22.20	21.90	22.20	21.20
06/01/2016	20:36:29	240.0	22.20	21.90	22.20	21.20
06/01/2016	20:36:29	240.2	22.20	21.90	22.20	21.10
06/01/2016	20:36:29	240.4	22.20	21.90	22.20	21.10
06/01/2016	20:36:29	240.6	22.20	21.90	22.20	21.10
06/01/2016	20:36:30	240.8	22.20	21.90	22.20	21.10
06/01/2016	20:36:30	241.0	22.20	21.90	22.20	21.10
06/01/2016	20:36:30	241.2	22.20	21.90	22.10	21.10
06/01/2016	20:36:30	241.4	22.20	21.90	22.10	21.10
06/01/2016	20:36:30	241.6	22.20	21.90	22.10	21.10
06/01/2016	20:36:30	241.8	22.20	21.90	22.10	21.10
06/01/2016	20:36:31	242.0	22.20	21.90	22.10	21.10
06/01/2016	20:36:31	242.2	22.30	21.90	22.10	21.10
06/01/2016	20:36:31	242.4	22.30	21.90	22.10	21.10
06/01/2016	20:36:31	242.7	22.30	21.90	22.20	21.10
06/01/2016	20:36:31	242.8	22.30	21.90	22.20	21.10
06/01/2016	20:36:32	243.0	22.30	22.00	22.20	21.10
06/01/2016	20:36:32	243.2	22.30	22.00	22.00	21.10
06/01/2016	20:36:32	243.4	22.30	22.00	22.00	21.10
06/01/2016	20:36:32	243.7	22.20	22.00	22.00	21.10
06/01/2016	20:36:32	243.8	22.20	21.90	22.00	21.10
06/01/2016	20:36:33	244.0	22.20	21.90	22.20	21.10
06/01/2016	20:36:33	244.2	22.20	21.90	22.20	21.10
06/01/2016	20:36:33	244.4	22.20	21.90	22.20	21.10
06/01/2016	20:36:33	244.6	22.20	21.90	22.20	21.10
06/01/2016	20:36:34	244.8	22.20	21.90	22.20	21.20
06/01/2016	20:36:34	245.0	22.20	21.90	22.20	21.20
06/01/2016	20:36:34	245.2	22.20	21.90	22.20	21.20
06/01/2016	20:36:34	245.5	22.20	21.90	22.20	21.20
06/01/2016	20:36:34	245.6	22.30	21.90	22.20	21.20
06/01/2016	20:36:35	245.8	22.30	21.90	22.10	21.20
06/01/2016	20:36:35	246.0	22.30	21.90	22.10	21.20
06/01/2016	20:36:35	246.2	22.30	21.90	22.10	21.10
06/01/2016	20:36:35	246.4	22.30	21.90	22.10	21.10
06/01/2016	20:36:35	246.6	22.30	22.00	22.10	21.10
06/01/2016	20:36:35	246.8	22.30	22.00	22.10	21.20
06/01/2016	20:36:36	247.0	22.30	21.90	22.10	21.20
06/01/2016	20:36:36	247.3	22.30	21.90	22.20	21.20
06/01/2016	20:36:36	247.4	22.30	21.90	22.20	21.10
06/01/2016	20:36:36	247.6	22.20	22.00	22.20	21.10
06/01/2016	20:36:36	247.8	22.20	22.00	22.20	21.10
06/01/2016	20:36:37	248.0	22.20	22.00	22.20	21.10
06/01/2016	20:36:37	248.2	22.20	22.00	22.20	21.10
06/01/2016	20:36:37	248.4	22.20	21.90	22.20	21.10
06/01/2016	20:36:37	248.6	22.20	21.90	22.20	21.10
06/01/2016	20:36:37	248.8	22.20	21.90	22.20	21.10
06/01/2016	20:36:38	249.0	22.30	22.00	22.20	21.10
06/01/2016	20:36:38	249.2	22.30	22.00	22.20	21.10
06/01/2016	20:36:38	249.4	22.30	22.00	22.20	21.20
06/01/2016	20:36:38	249.6	22.20	22.00	22.20	21.20
06/01/2016	20:36:38	249.8	22.20	22.00	22.20	21.20
06/01/2016	20:36:39	250.0	22.20	22.00	22.20	21.20
06/01/2016	20:36:39	250.2	22.20	22.00	22.20	21.20
06/01/2016	20:36:39	250.4	22.20	21.90	22.20	21.20
06/01/2016	20:36:39	250.6	22.20	21.90	22.00	21.20
06/01/2016	20:36:39	250.8	22.20	21.90	22.00	21.20
06/01/2016	20:36:40	251.0	22.30	21.90	22.00	21.20
06/01/2016	20:36:40	251.2	22.30	21.90	22.30	21.20
06/01/2016	20:36:40	251.5	22.30	21.90	22.30	21.20
06/01/2016	20:36:40	251.6	22.30	21.90	22.30	21.20
06/01/2016	20:36:41	251.8	22.30	21.90	22.20	21.20
06/01/2016	20:36:41	252.0	22.30	21.90	22.20	21.20
06/01/2016	20:36:41	252.2	22.20	21.90	22.20	21.20
06/01/2016	20:36:41	252.4	22.20	21.90	22.20	21.20
06/01/2016	20:36:41	252.6	22.20	21.90	22.20	21.20
06/01/2016	20:36:42	252.8	22.30	21.90	22.20	21.20
06/01/2016	20:36:42	253.0	22.30	22.00	22.20	21.20
06/01/2016	20:36:42	253.2	22.30	22.00	22.30	21.20
06/01/2016	20:36:42	253.4	22.30	22.00	22.30	21.10
06/01/2016	20:36:42	253.6	22.30	21.90	22.30	21.10
06/01/2016	20:36:42	253.8	22.30	21.90	22.30	21.10
06/01/2016	20:36:43	254.0	22.30	21.90	22.20	21.20
06/01/2016	20:36:43	254.3	22.30	21.90	22.20	21.20
06/01/2016	20:36:43	254.4	22.30	22.00	22.20	21.20
06/01/2016	20:36:43	254.6	22.30	22.00	22.20	21.20
06/01/2016	20:36:44	254.8	22.20	22.00	22.20	21.20
06/01/2016	20:36:44	255.0	22.20	21.90	22.20	21.20
06/01/2016	20:36:44	255.2	22.20	21.90	22.20	21.20
06/01/2016	20:36:44	255.4	22.20	21.90	22.30	21.20
06/01/2016	20:36:44	255.6	22.30	21.90	22.30	21.20
06/01/2016	20:36:45	255.8	22.30	22.00	22.20	21.20
06/01/2016	20:36:45	256.1	22.30	22.00	22.20	21.20
06/01/2016	20:36:45	256.2	22.30	22.00	22.20	21.20
06/01/2016	20:36:45	256.4	22.30	22.00	22.30	21.20
06/01/2016	20:36:45	256.6	22.30	22.00	22.30	21.20
06/01/2016	20:36:46	256.8	22.30	22.00	22.30	21.20
06/01/2016	20:36:46	257.1	22.30	21.90	22.30	21.20
06/01/2016	20:36:46	257.2	22.30	21.90	22.20	21.20
06/01/2016	20:36:46	257.4	22.30	21.90	22.20	21.20
06/01/2016	20:36:46	257.6	22.30	22.00	22.20	21.20
06/01/2016	20:36:47	257.8	22.30	22.00	22.20	21.20
06/01/2016	20:36:47	258.0	22.30	22.00	22.20	21.20
06/01/2016	20:36:47	258.3	22.30	22.00	22.20	21.20
06/01/2016	20:36:47	258.4	22.30	22.00	22.20	21.20
06/01/2016	20:36:47	258.6	22.30	22.00	22.20	21.20
06/01/2016	20:36:48	258.9	22.20	22.00	22.20	21.20
06/01/2016	20:36:48	259.0	22.20	22.00	22.20	21.20
06/01/2016	20:36:48	259.2	22.20	22.00	22.20	21.20
06/01/2016	20:36:48	259.4	22.20	22.00	22.20	21.20
06/01/2016	20:36:48	259.6	22.30	22.00	22.20	21.20
06/01/2016	20:36:48	259.8	22.30	22.00	22.20	21.20
06/01/2016	20:36:49	260.0	22.30	22.00	22.20	21.20
06/01/2016	20:36:49	260.2	22.30	22.00	22.20	21.20
06/01/2016	20:36:49	260.4	22.30	22.00	22.20	21.20
06/01/2016	20:36:49	260.6	22.30	22.00	22.30	21.20
06/01/2016	20:36:50	260.8	22.30	22.00	22.30	21.20
06/01/2016	20:36:50	261.0	22.30	22.00	22.30	21.20
06/01/2016	20:36:50	261.2	22.30	22.00	22.20	21.20
06/01/2016	20:36:50	261.4	22.30	22.00	22.20	21.20
06/01/2016	20:36:50	261.6	22.30	22.00	22.20	21.20
06/01/2016	20:36:51	261.8	22.30	22.00	22.30	21.20
06/01/2016	20:36:51	262.0	22.30	22.00	22.30	21.20
06/01/2016	20:36:51	262.2	22.30	22.00	22.30	21.20
06/01/2016	20:36:51	262.4	22.30	22.00	22.20	21.20
06/01/2016	20:36:51	262.6	22.30	22.00	22.20	21.20
06/01/2016	20:36:52	262.8	22.30	22.00	22.20	21.20
06/01/2016	20:36:52	263.1	22.30	22.00	22.20	21.20
06/01/2016	20:36:52	263.2	22.30	22.00	22.20	21.20
06/01/2016	20:36:52	263.4	22.30	22.00	22.20	21.20
06/01/2016	20:36:52	263.6	22.30	22.00	22.20	21.20
06/01/2016	20:36:53	263.8	22.30	22.00	22.20	21.20
06/01/2016	20:36:53	264.0	22.30	22.00	22.20	21.20
06/01/2016	20:36:53	264.2	22.30	22.00	22.20	21.20
06/01/2016	20:36:53	264.4	22.30	22.00	22.20	21.20
06/01/2016	20:36:53	264.6	22.30	22.00	22.20	21.20
06/01/2016	20:36:54	264.9	22.30	22.00	22.20	21.20
06/01/2016	20:36:54	265.0	22.30	22.00	22.20	21.20
06/01/2016	20:36:54	265.2	22.30	22.00	22.30	21.20
06/01/2016	20:36:54	265.4	22.30	22.00	22.30	21.20
06/01/2016	20:36:54	265.6	22.30	22.00	22.30	21.20
06/01/2016	20:36:55	265.9	22.30	22.00	22.30	21.20
06/01/2016	20:36:55	266.0	22.30	22.00	22.30	21.20
06/01/2016	20:36:55	266.2	22.30	22.00	22.30	21.20
06/01/2016	20:36:55	266.4	22.30	22.00	22.30	21.20
06/01/2016	20:36:55	266.6	22.30	22.00	22.30	21.20
06/01/2016	20:36:55	266.8	22.30	22.00	22.30	21.20
06/01/2016	20:36:56	267.0	22.30	22.00	22.30	21.20
06/01/2016	20:36:56	267.2	22.30	22.00	22.30	21.20
06/01/2016	20:36:56	267.4	22.30	22.00	22.30	21.20
06/01/2016	20:36:56	267.7	22.30	22.00	22.30	21.20
06/01/2016	20:36:57	267.8	22.30	22.00	22.20	21.20
06/01/2016	20:36:57	268.0	22.30	22.00	22.20	21.20
06/01/2016	20:36:57	268.2	22.30	22.00	22.20	21.20
06/01/2016	20:36:57	268.4	22.30	22.00	22.30	21.20
06/01/2016	20:36:57	268.6	22.30	22.00	22.30	21.20
06/01/2016	20:36:57	268.8	22.30	22.00	22.30	21.20
06/01/2016	20:36:58	269.0	22.30	22.00	22.30	21.20
06/01/2016	20:36:58	269.2	22.30	22.00	22.20	21.20
06/01/2016	20:36:58	269.5	22.30	22.00	22.20	21.20
06/01/2016	20:36:58	269.6	22.30	22.00	22.20	21.20
06/01/2016	20:36:59	269.9	22.30	22.00	22.30	21.20
06/01/2016	20:36:59	270.0	22.30	22.00	22.30	21.20
06/01/2016	20:36:59	270.2	22.30	22.00	22.30	21.20
06/01/2016	20:36:59	270.5	22.30	22.00	22.20	21.20
06/01/2016	20:36:59	270.6	22.30	22.00	22.20	21.20
06/01/2016	20:37:00	270.8	22.30	22.00	22.20	21.20
06/01/2016	20:37:00	271.0	22.30	22.00	22.20	21.20
06/01/2016	20:37:00	271.2	22.30	22.00	22.30	21.20
06/01/2016	20:37:00	271.4	22.30	22.00	22.30	21.20
06/01/2016	20:37:00	271.6	22.30	22.00	22.30	21.20
06/01/2016	20:37:00	271.8	22.30	22.00	22.30	21.20
06/01/2016	20:37:01	272.0	22.30	22.00	22.30	21.20
06/01/2016	20:37:01	272.2	22.40	22.00	22.30	21.20
06/01/2016	20:37:01	272.4	22.40	22.00	22.30	21.20
06/01/2016	20:37:01	272.6	22.40	22.00	22.30	21.20
06/01/2016	20:37:01	272.8	22.40	22.00	22.30	21.20
06/01/2016	20:37:02	273.0	22.40	22.00	22.30	21.20
06/01/2016	20:37:02	273.2	22.40	22.00	22.30	21.20
06/01/2016	20:37:02	273.4	22.30	22.00	22.30	21.20
06/01/2016	20:37:02	273.6	22.30	22.00	22.30	21.20
06/01/2016	20:37:02	273.8	22.30	22.00	22.30	21.20
06/01/2016	20:37:03	274.0	22.30	22.00	22.30	21.20
06/01/2016	20:37:03	274.2	22.30	22.10	22.30	21.20
06/01/2016	20:37:03	274.4	22.30	22.10	22.20	21.20
06/01/2016	20:37:03	274.7	22.30	22.10	22.20	21.20
06/01/2016	20:37:03	274.8	22.30	22.10	22.20	21.20
06/01/2016	20:37:04	275.0	22.30	22.10	22.20	21.20
06/01/2016	20:37:04	275.2	22.30	22.10	22.20	21.20
06/01/2016	20:37:04	275.4	22.30	22.10	22.20	21.20
06/01/2016	20:37:04	275.6	22.30	22.00	22.20	21.20
06/01/2016	20:37:04	275.8	22.30	22.00	22.30	21.20
06/01/2016	20:37:05	276.0	22.30	22.00	22.30	21.20
06/01/2016	20:37:05	276.2	22.30	22.00	22.30	21.20
06/01/2016	20:37:05	276.5	22.30	22.00	22.30	21.20
06/01/2016	20:37:05	276.6	22.30	22.00	22.30	21.20
06/01/2016	20:37:06	276.8	22.40	22.00	22.30	21.20
06/01/2016	20:37:06	277.0	22.40	22.00	22.30	21.20
06/01/2016	20:37:06	277.2	22.40	22.00	22.30	21.20
06/01/2016	20:37:06	277.4	22.40	22.00	22.30	21.20
06/01/2016	20:37:06	277.6	22.30	22.00	22.30	21.20
06/01/2016	20:37:06	277.8	22.30	22.00	22.30	21.20
06/01/2016	20:37:07	278.0	22.40	22.00	22.30	21.30
06/01/2016	20:37:07	278.3	22.40	22.10	22.30	21.30
06/01/2016	20:37:07	278.4	22.40	22.10	22.30	21.30
06/01/2016	20:37:07	278.6	22.40	22.10	22.40	21.30
06/01/2016	20:37:07	278.8	22.40	22.10	22.40	21.30
06/01/2016	20:37:08	279.0	22.40	22.00	22.10	21.30
06/01/2016	20:37:08	279.3	22.40	22.00	22.10	21.20
06/01/2016	20:37:08	279.4	22.40	22.00	22.10	21.20
06/01/2016	20:37:08	279.6	22.40	22.00	22.10	21.20
06/01/2016	20:37:08	279.8	22.40	22.00	22.10	21.20
06/01/2016	20:37:09	280.0	22.40	22.00	22.30	21.20
06/01/2016	20:37:09	280.2	22.40	22.00	22.30	21.20
06/01/2016	20:37:09	280.5	22.40	22.00	22.30	21.20
06/01/2016	20:37:09	280.6	22.40	22.00	22.30	21.20
06/01/2016	20:37:10	280.8	22.40	22.10	22.30	21.20
06/01/2016	20:37:10	281.1	22.40	22.10	22.50	21.20
06/01/2016	20:37:10	281.2	22.40	22.10	22.50	21.20
06/01/2016	20:37:10	281.4	22.40	22.00	22.50	21.20
06/01/2016	20:37:10	281.6	22.40	22.00	22.50	21.20
06/01/2016	20:37:11	281.8	22.40	22.00	22.30	21.20
06/01/2016	20:37:11	282.0	22.40	22.00	22.30	21.20
06/01/2016	20:37:11	282.2	22.40	22.00	22.30	21.20
06/01/2016	20:37:11	282.4	22.40	22.00	22.40	21.20
06/01/2016	20:37:11	282.6	22.40	22.00	22.40	21.20
06/01/2016	20:37:12	282.8	22.40	22.10	22.40	21.20
06/01/2016	20:37:12	283.0	22.40	22.10	22.40	21.20
06/01/2016	20:37:12	283.2	22.40	22.10	22.30	21.20
06/01/2016	20:37:12	283.4	22.40	22.10	22.30	21.20
06/01/2016	20:37:12	283.6	22.40	22.00	22.30	21.20
06/01/2016	20:37:13	283.8	22.40	22.00	22.30	21.20
06/01/2016	20:37:13	284.0	22.40	22.00	22.30	21.20
06/01/2016	20:37:13	284.2	22.40	22.00	22.30	21.20
06/01/2016	20:37:13	284.4	22.40	22.00	22.30	21.20
06/01/2016	20:37:13	284.6	22.40	22.00	22.30	21.30
06/01/2016	20:37:14	284.8	22.40	22.10	22.30	21.30
06/01/2016	20:37:14	285.0	22.40	22.10	22.40	21.30
06/01/2016	20:37:14	285.3	22.40	22.10	22.40	21.20
06/01/2016	20:37:14	285.4	22.30	22.10	22.40	21.20
06/01/2016	20:37:14	285.6	22.30	22.10	22.30	21.20
06/01/2016	20:37:15	285.8	22.30	22.10	22.30	21.20
06/01/2016	20:37:15	286.0	22.40	22.10	22.30	21.20
06/01/2016	20:37:15	286.2	22.40	22.10	22.30	21.20
06/01/2016	20:37:15	286.4	22.40	22.10	22.30	21.20
06/01/2016	20:37:15	286.6	22.40	22.10	22.30	21.30
06/01/2016	20:37:16	286.8	22.40	22.00	22.30	21.30
06/01/2016	20:37:16	287.0	22.40	22.00	22.40	21.30
06/01/2016	20:37:16	287.2	22.40	22.00	22.40	21.30
06/01/2016	20:37:16	287.4	22.40	22.10	22.40	21.30
06/01/2016	20:37:16	287.6	22.40	22.10	22.30	21.30
06/01/2016	20:37:17	287.8	22.40	22.10	22.30	21.20
06/01/2016	20:37:17	288.1	22.40	22.10	22.30	21.20
06/01/2016	20:37:17	288.2	22.40	22.00	22.30	21.20
06/01/2016	20:37:17	288.4	22.40	22.00	22.40	21.20
06/01/2016	20:37:17	288.6	22.40	22.00	22.40	21.20
06/01/2016	20:37:18	288.8	22.40	22.10	22.40	21.20
06/01/2016	20:37:18	289.0	22.40	22.10	22.40	21.20
06/01/2016	20:37:18	289.2	22.40	22.10	22.10	21.30
06/01/2016	20:37:18	289.4	22.40	22.10	22.10	21.30
06/01/2016	20:37:18	289.6	22.40	22.00	22.30	21.30
06/01/2016	20:37:19	289.9	22.40	22.00	22.30	21.20
06/01/2016	20:37:19	290.0	22.40	22.00	22.30	21.20
06/01/2016	20:37:19	290.2	22.40	22.10	22.30	21.20
06/01/2016	20:37:19	290.4	22.40	22.10	22.30	21.20
06/01/2016	20:37:19	290.6	22.40	22.10	22.30	21.30
06/01/2016	20:37:19	290.8	22.40	22.10	22.30	21.30
06/01/2016	20:37:20	291.0	22.40	22.00	22.40	21.30
06/01/2016	20:37:20	291.2	22.40	22.00	22.40	21.20
06/01/2016	20:37:20	291.4	22.40	22.00	22.40	21.20
06/01/2016	20:37:20	291.6	22.50	22.10	22.30	21.20
06/01/2016	20:37:20	291.8	22.50	22.10	22.30	21.20
06/01/2016	20:37:21	292.1	22.40	22.10	22.30	21.30
06/01/2016	20:37:21	292.2	22.40	22.10	22.30	21.30
06/01/2016	20:37:21	292.4	22.40	22.10	22.40	21.30
06/01/2016	20:37:21	292.7	22.40	22.10	22.40	21.30
06/01/2016	20:37:22	292.8	22.40	22.10	22.40	21.30
06/01/2016	20:37:22	293.0	22.40	22.10	22.30	21.30
06/01/2016	20:37:22	293.2	22.40	22.10	22.30	21.30
06/01/2016	20:37:22	293.4	22.50	22.10	22.30	21.20
06/01/2016	20:37:22	293.6	22.50	22.10	22.30	21.20
06/01/2016	20:37:23	293.8	22.50	22.10	22.40	21.20
06/01/2016	20:37:23	294.0	22.40	22.10	22.40	21.20
06/01/2016	20:37:23	294.2	22.40	22.10	22.40	21.20
06/01/2016	20:37:23	294.4	22.40	22.10	22.40	21.30
06/01/2016	20:37:23	294.6	22.40	22.10	22.40	21.30
06/01/2016	20:37:24	294.8	22.40	22.10	22.40	21.30
06/01/2016	20:37:24	295.0	22.40	22.10	22.40	21.30
06/01/2016	20:37:24	295.2	22.40	22.10	22.40	21.30
06/01/2016	20:37:24	295.4	22.40	22.10	22.40	21.30
06/01/2016	20:37:24	295.6	22.40	22.10	22.40	21.30
06/01/2016	20:37:25	295.9	22.40	22.10	22.40	21.30
06/01/2016	20:37:25	296.0	22.40	22.10	22.40	21.30
06/01/2016	20:37:25	296.2	22.50	22.10	22.40	21.30
06/01/2016	20:37:25	296.4	22.50	22.10	22.40	21.30
06/01/2016	20:37:25	296.6	22.40	22.10	22.40	21.30
06/01/2016	20:37:26	296.9	22.40	22.00	22.40	21.30
06/01/2016	20:37:26	297.0	22.40	22.00	22.30	21.30
06/01/2016	20:37:26	297.2	22.40	22.00	22.30	21.30
06/01/2016	20:37:26	297.4	22.50	22.10	22.30	21.30
06/01/2016	20:37:26	297.6	22.50	22.10	22.40	21.30
06/01/2016	20:37:26	297.8	22.50	22.10	22.40	21.30
06/01/2016	20:37:27	298.0	22.50	22.10	22.40	21.30
06/01/2016	20:37:27	298.2	22.50	22.10	22.40	21.30
06/01/2016	20:37:27	298.4	22.50	22.10	22.40	21.30
06/01/2016	20:37:27	298.7	22.50	22.10	22.40	21.30
06/01/2016	20:37:27	298.8	22.50	22.10	22.40	21.30
06/01/2016	20:37:28	299.0	22.50	22.10	22.30	21.20
06/01/2016	20:37:28	299.2	22.50	22.10	22.30	21.20
06/01/2016	20:37:28	299.4	22.50	22.10	22.30	21.20
06/01/2016	20:37:28	299.6	22.50	22.10	22.30	21.20
06/01/2016	20:37:28	299.8	22.50	22.10	22.30	21.20
06/01/2016	20:37:29	300.0	22.50	22.10	22.30	21.20
06/01/2016	20:37:29	300.2	22.50	22.10	22.40	21.20
06/01/2016	20:37:29	300.5	22.50	22.10	22.40	21.20
06/01/2016	20:37:29	300.6	22.50	22.10	22.40	21.20
06/01/2016	20:37:30	300.8	22.40	22.10	22.40	21.20
06/01/2016	20:37:30	301.0	22.40	22.10	22.40	21.20
06/01/2016	20:37:30	301.2	22.50	22.10	22.40	21.30
06/01/2016	20:37:30	301.5	22.50	22.10	22.40	21.30
06/01/2016	20:37:30	301.6	22.50	22.10	22.40	21.30
06/01/2016	20:37:30	301.8	22.50	22.10	22.40	21.30
06/01/2016	20:37:31	302.0	22.50	22.10	22.40	21.30
06/01/2016	20:37:31	302.2	22.50	22.10	22.40	21.30
06/01/2016	20:37:31	302.4	22.50	22.10	22.40	21.30
06/01/2016	20:37:31	302.6	22.50	22.10	22.40	21.30
06/01/2016	20:37:31	302.8	22.50	22.10	22.40	21.30
06/01/2016	20:37:32	303.0	22.50	22.10	22.50	21.30
06/01/2016	20:37:32	303.3	22.50	22.10	22.50	21.30
06/01/2016	20:37:32	303.4	22.50	22.10	22.50	21.30
06/01/2016	20:37:32	303.7	22.50	22.10	22.40	21.30
06/01/2016	20:37:32	303.8	22.50	22.10	22.40	21.30
06/01/2016	20:37:33	304.0	22.50	22.10	22.40	21.30
06/01/2016	20:37:33	304.2	22.50	22.10	22.40	21.30
06/01/2016	20:37:33	304.4	22.50	22.10	22.40	21.30
06/01/2016	20:37:33	304.6	22.50	22.10	22.40	21.30
06/01/2016	20:37:33	304.8	22.50	22.10	22.40	21.30
06/01/2016	20:37:34	305.0	22.50	22.10	22.40	21.30
06/01/2016	20:37:34	305.2	22.50	22.10	22.40	21.30
06/01/2016	20:37:34	305.4	22.50	22.10	22.40	21.30
06/01/2016	20:37:34	305.6	22.50	22.10	22.40	21.30
06/01/2016	20:37:34	305.8	22.50	22.10	22.40	21.30
06/01/2016	20:37:35	306.0	22.50	22.10	22.40	21.30
06/01/2016	20:37:35	306.2	22.50	22.10	22.40	21.30
06/01/2016	20:37:35	306.4	22.50	22.10	22.40	21.30
06/01/2016	20:37:35	306.6	22.50	22.10	22.40	21.30
06/01/2016	20:37:36	306.8	22.50	22.20	22.40	21.30
06/01/2016	20:37:36	307.0	22.50	22.20	22.40	21.30
06/01/2016	20:37:36	307.2	22.50	22.20	22.40	21.30
06/01/2016	20:37:36	307.5	22.50	22.10	22.40	21.30
06/01/2016	20:37:36	307.6	22.50	22.10	22.40	21.30
06/01/2016	20:37:37	307.8	22.50	22.10	22.40	21.20
06/01/2016	20:37:37	308.0	22.50	22.10	22.40	21.20
06/01/2016	20:37:37	308.2	22.50	22.10	22.40	21.20
06/01/2016	20:37:37	308.4	22.50	22.10	22.40	21.20
06/01/2016	20:37:37	308.6	22.50	22.10	22.40	21.30
06/01/2016	20:37:37	308.8	22.50	22.10	22.40	21.30
06/01/2016	20:37:38	309.0	22.50	22.10	22.40	21.30
06/01/2016	20:37:38	309.3	22.50	22.10	22.40	21.30
06/01/2016	20:37:38	309.4	22.50	22.10	22.40	21.30
06/01/2016	20:37:38	309.6	22.50	22.10	22.40	21.30
06/01/2016	20:37:39	309.8	22.50	22.10	22.40	21.30
06/01/2016	20:37:39	310.0	22.50	22.10	22.40	21.30
06/01/2016	20:37:39	310.3	22.50	22.10	22.30	21.30
06/01/2016	20:37:39	310.4	22.50	22.10	22.30	21.30
06/01/2016	20:37:39	310.6	22.50	22.10	22.30	21.30
06/01/2016	20:37:40	310.8	22.50	22.20	22.40	21.30
06/01/2016	20:37:40	311.1	22.50	22.20	22.40	21.30
06/01/2016	20:37:40	311.2	22.50	22.20	22.40	21.30
06/01/2016	20:37:40	311.4	22.50	22.20	22.40	21.30
06/01/2016	20:37:40	311.6	22.50	22.20	22.40	21.30
06/01/2016	20:37:41	311.8	22.50	22.20	22.40	21.30
06/01/2016	20:37:41	312.1	22.50	22.10	22.40	21.30
06/01/2016	20:37:41	312.2	22.50	22.10	22.40	21.30
06/01/2016	20:37:41	312.4	22.50	22.10	22.40	21.30
06/01/2016	20:37:41	312.6	22.50	22.10	22.40	21.30
06/01/2016	20:37:42	312.8	22.50	22.10	22.40	21.30
06/01/2016	20:37:42	313.0	22.50	22.10	22.40	21.30
06/01/2016	20:37:42	313.2	22.50	22.10	22.40	21.30
06/01/2016	20:37:42	313.4	22.50	22.20	22.40	21.30
06/01/2016	20:37:42	313.6	22.50	22.20	22.40	21.30
06/01/2016	20:37:43	313.8	22.50	22.20	22.50	21.30
06/01/2016	20:37:43	314.0	22.50	22.10	22.50	21.30
06/01/2016	20:37:43	314.2	22.50	22.10	22.40	21.30
06/01/2016	20:37:43	314.4	22.50	22.10	22.40	21.30
06/01/2016	20:37:43	314.6	22.50	22.10	22.40	21.30
06/01/2016	20:37:43	314.8	22.50	22.10	22.40	21.30
06/01/2016	20:37:44	315.0	22.50	22.10	22.40	21.30
06/01/2016	20:37:44	315.3	22.60	22.10	22.40	21.30
06/01/2016	20:37:44	315.4	22.60	22.10	22.40	21.30
06/01/2016	20:37:44	315.6	22.60	22.10	22.40	21.30
06/01/2016	20:37:44	315.8	22.60	22.10	22.40	21.30
06/01/2016	20:37:45	316.0	22.50	22.10	22.40	21.30
06/01/2016	20:37:45	316.2	22.50	22.10	22.40	21.30
06/01/2016	20:37:45	316.4	22.50	22.10	22.40	21.30
06/01/2016	20:37:45	316.6	22.60	22.20	22.40	21.30
06/01/2016	20:37:46	316.8	22.60	22.20	22.50	21.30
06/01/2016	20:37:46	317.0	22.60	22.20	22.50	21.30
06/01/2016	20:37:46	317.2	22.50	22.20	22.50	21.30
06/01/2016	20:37:46	317.4	22.50	22.20	22.50	21.30
06/01/2016	20:37:46	317.6	22.50	22.20	22.50	21.30
06/01/2016	20:37:47	317.8	22.50	22.20	22.50	21.30
06/01/2016	20:37:47	318.1	22.50	22.20	22.50	21.30
06/01/2016	20:37:47	318.2	22.50	22.20	22.40	21.30
06/01/2016	20:37:47	318.4	22.50	22.20	22.40	21.30
06/01/2016	20:37:47	318.6	22.50	22.10	22.40	21.30
06/01/2016	20:37:48	318.8	22.50	22.10	22.50	21.30
06/01/2016	20:37:48	319.1	22.50	22.10	22.50	21.30
06/01/2016	20:37:48	319.2	22.60	22.10	22.50	21.30
06/01/2016	20:37:48	319.4	22.60	22.20	22.50	21.30
06/01/2016	20:37:48	319.6	22.60	22.20	22.40	21.30
06/01/2016	20:37:49	319.9	22.50	22.20	22.40	21.30
06/01/2016	20:37:49	320.0	22.50	22.20	22.40	21.30
06/01/2016	20:37:49	320.2	22.50	22.20	22.40	21.30
06/01/2016	20:37:49	320.4	22.50	22.20	22.40	21.30
06/01/2016	20:37:49	320.6	22.60	22.20	22.40	21.30
06/01/2016	20:37:50	320.9	22.60	22.20	22.40	21.30
06/01/2016	20:37:50	321.0	22.60	22.20	22.40	21.30
06/01/2016	20:37:50	321.2	22.50	22.20	22.40	21.30
06/01/2016	20:37:50	321.4	22.50	22.10	22.40	21.30
06/01/2016	20:37:50	321.6	22.50	22.10	22.40	21.30
06/01/2016	20:37:50	321.8	22.50	22.10	22.40	21.30
06/01/2016	20:37:51	322.1	22.60	22.30	22.50	21.30
06/01/2016	20:37:51	322.2	22.60	22.30	22.50	21.30
06/01/2016	20:37:51	322.4	22.50	22.30	22.50	21.30
06/01/2016	20:37:51	322.7	22.50	22.20	22.50	21.30
06/01/2016	20:37:52	322.8	22.50	22.20	22.50	21.30
06/01/2016	20:37:52	323.0	22.60	22.20	22.50	21.30
06/01/2016	20:37:52	323.2	22.60	22.20	22.50	21.30
06/01/2016	20:37:52	323.4	22.60	22.20	22.40	21.30
06/01/2016	20:37:52	323.6	22.60	22.20	22.40	21.30
06/01/2016	20:37:53	323.8	22.60	22.20	22.40	21.30
06/01/2016	20:37:53	324.0	22.60	22.30	22.40	21.30
06/01/2016	20:37:53	324.2	22.60	22.30	22.40	21.30
06/01/2016	20:37:53	324.4	22.60	22.30	22.40	21.30
06/01/2016	20:37:53	324.6	22.60	22.20	22.40	21.30
06/01/2016	20:37:54	324.8	22.60	22.20	22.50	21.30
06/01/2016	20:37:54	325.0	22.60	22.20	22.50	21.30
06/01/2016	20:37:54	325.2	22.50	22.20	22.50	21.30
06/01/2016	20:37:54	325.4	22.50	22.20	22.40	21.30
06/01/2016	20:37:54	325.6	22.50	22.20	22.40	21.30
06/01/2016	20:37:55	325.9	22.50	22.20	22.40	21.30
06/01/2016	20:37:55	326.0	22.50	22.20	22.40	21.30
06/01/2016	20:37:55	326.2	22.50	22.20	22.60	21.30
06/01/2016	20:37:55	326.4	22.50	22.20	22.60	21.30
06/01/2016	20:37:55	326.6	22.60	22.20	22.60	21.30
06/01/2016	20:37:55	326.8	22.60	22.20	22.40	21.30
06/01/2016	20:37:56	327.0	22.60	22.20	22.40	21.40
06/01/2016	20:37:56	327.2	22.60	22.20	22.40	21.40
06/01/2016	20:37:56	327.4	22.60	22.20	22.40	21.40
06/01/2016	20:37:56	327.6	22.60	22.20	22.40	21.30
06/01/2016	20:37:56	327.8	22.50	22.20	22.40	21.30
06/01/2016	20:37:57	328.0	22.50	22.20	22.40	21.30
06/01/2016	20:37:57	328.2	22.50	22.20	22.50	21.40
06/01/2016	20:37:57	328.4	22.60	22.20	22.50	21.40
06/01/2016	20:37:57	328.7	22.60	22.20	22.50	21.40
06/01/2016	20:37:57	328.8	22.60	22.20	22.50	21.40
06/01/2016	20:37:58	329.0	22.60	22.20	22.40	21.30
06/01/2016	20:37:58	329.2	22.60	22.20	22.40	21.30
06/01/2016	20:37:58	329.4	22.60	22.20	22.50	21.30
06/01/2016	20:37:58	329.7	22.60	22.20	22.50	21.30
06/01/2016	20:37:58	329.8	22.60	22.20	22.50	21.30
06/01/2016	20:37:59	330.0	22.60	22.20	22.50	21.30
06/01/2016	20:37:59	330.2	22.60	22.20	22.50	21.30
06/01/2016	20:37:59	330.4	22.50	22.20	22.50	21.30
06/01/2016	20:37:59	330.6	22.50	22.20	22.50	21.30
06/01/2016	20:38:00	330.8	22.50	22.20	22.50	21.40
06/01/2016	20:38:00	331.0	22.50	22.20	22.50	21.40
06/01/2016	20:38:00	331.2	22.60	22.20	22.50	21.40
06/01/2016	20:38:00	331.5	22.60	22.20	22.40	21.40
06/01/2016	20:38:00	331.6	22.60	22.20	22.40	21.30
06/01/2016	20:38:01	331.8	22.60	22.20	22.40	21.30
06/01/2016	20:38:01	332.0	22.60	22.20	22.40	21.30
06/01/2016	20:38:01	332.2	22.60	22.20	22.60	21.30
06/01/2016	20:38:01	332.4	22.60	22.20	22.60	21.30
06/01/2016	20:38:01	332.7	22.60	22.20	22.40	21.30
06/01/2016	20:38:01	332.8	22.60	22.20	22.40	21.30
06/01/2016	20:38:02	333.0	22.60	22.20	22.40	21.30
06/01/2016	20:38:02	333.3	22.60	22.20	22.40	21.30
06/01/2016	20:38:02	333.4	22.60	22.20	22.50	21.30
06/01/2016	20:38:02	333.6	22.60	22.20	22.50	21.30
06/01/2016	20:38:02	333.8	22.60	22.20	22.50	21.30
06/01/2016	20:38:03	334.0	22.60	22.20	22.50	21.30
06/01/2016	20:38:03	334.2	22.60	22.20	22.50	21.30
06/01/2016	20:38:03	334.4	22.60	22.20	22.50	21.30
06/01/2016	20:38:03	334.6	22.60	22.30	22.50	21.30
06/01/2016	20:38:03	334.8	22.60	22.30	22.50	21.30
06/01/2016	20:38:04	335.0	22.60	22.30	22.50	21.30
06/01/2016	20:38:04	335.2	22.60	22.30	22.50	21.30
06/01/2016	20:38:04	335.4	22.60	22.30	22.50	21.30
06/01/2016	20:38:04	335.6	22.60	22.30	22.50	21.30
06/01/2016	20:38:04	335.8	22.60	22.30	22.50	21.30
06/01/2016	20:38:05	336.0	22.60	22.20	22.50	21.30
06/01/2016	20:38:05	336.2	22.60	22.20	22.50	21.30
06/01/2016	20:38:05	336.4	22.60	22.20	22.50	21.30
06/01/2016	20:38:05	336.6	22.60	22.20	22.50	21.30
06/01/2016	20:38:05	336.8	22.60	22.20	22.50	21.30
06/01/2016	20:38:06	337.0	22.60	22.20	22.50	21.30
06/01/2016	20:38:06	337.2	22.60	22.30	22.50	21.30
06/01/2016	20:38:06	337.5	22.60	22.30	22.50	21.30
06/01/2016	20:38:06	337.6	22.60	22.30	22.50	21.30
06/01/2016	20:38:07	337.8	22.60	22.20	22.50	21.30
06/01/2016	20:38:07	338.0	22.60	22.20	22.50	21.30
06/01/2016	20:38:07	338.2	22.60	22.20	22.50	21.30
06/01/2016	20:38:07	338.4	22.60	22.20	22.50	21.30
06/01/2016	20:38:07	338.6	22.60	22.30	22.50	21.30
06/01/2016	20:38:07	338.8	22.60	22.30	22.50	21.30
06/01/2016	20:38:08	339.0	22.50	22.30	22.50	21.30
06/01/2016	20:38:08	339.2	22.50	22.20	22.50	21.30
06/01/2016	20:38:08	339.4	22.50	22.20	22.50	21.30
06/01/2016	20:38:08	339.6	22.60	22.20	22.50	21.30
06/01/2016	20:38:09	339.8	22.60	22.20	22.50	21.30
06/01/2016	20:38:09	340.0	22.60	22.20	22.50	21.30
06/01/2016	20:38:09	340.3	22.60	22.20	22.50	21.30
06/01/2016	20:38:09	340.4	22.60	22.20	22.50	21.30
06/01/2016	20:38:09	340.6	22.60	22.20	22.50	21.30
06/01/2016	20:38:10	340.8	22.60	22.20	22.50	21.30
06/01/2016	20:38:10	341.0	22.60	22.20	22.50	21.30
06/01/2016	20:38:10	341.2	22.60	22.20	22.50	21.30
06/01/2016	20:38:10	341.4	22.60	22.30	22.50	21.30
06/01/2016	20:38:10	341.6	22.60	22.30	22.50	21.30
06/01/2016	20:38:11	341.8	22.60	22.20	22.50	21.30
06/01/2016	20:38:11	342.1	22.60	22.20	22.40	21.30
06/01/2016	20:38:11	342.2	22.60	22.20	22.40	21.40
06/01/2016	20:38:11	342.4	22.60	22.20	22.40	21.40
06/01/2016	20:38:11	342.6	22.60	22.20	22.40	21.40
06/01/2016	20:38:12	342.8	22.60	22.20	22.50	21.30
06/01/2016	20:38:12	343.0	22.60	22.20	22.50	21.30
06/01/2016	20:38:12	343.2	22.60	22.20	22.50	21.30
06/01/2016	20:38:12	343.4	22.60	22.20	22.50	21.30
06/01/2016	20:38:12	343.6	22.60	22.20	22.50	21.40
06/01/2016	20:38:13	343.9	22.60	22.30	22.50	21.40
06/01/2016	20:38:13	344.0	22.60	22.30	22.60	21.40
06/01/2016	20:38:13	344.3	22.60	22.30	22.60	21.40
06/01/2016	20:38:13	344.4	22.60	22.30	22.60	21.40
06/01/2016	20:38:13	344.6	22.60	22.30	22.50	21.40
06/01/2016	20:38:14	344.9	22.60	22.30	22.50	21.30
06/01/2016	20:38:14	345.0	22.60	22.30	22.50	21.30
06/01/2016	20:38:14	345.2	22.60	22.30	22.50	21.30
06/01/2016	20:38:14	345.4	22.60	22.30	22.50	21.30
06/01/2016	20:38:14	345.6	22.60	22.30	22.60	21.40
06/01/2016	20:38:14	345.8	22.60	22.30	22.60	21.40
06/01/2016	20:38:15	346.0	22.60	22.20	22.50	21.40
06/01/2016	20:38:15	346.2	22.60	22.20	22.50	21.30
06/01/2016	20:38:15	346.4	22.60	22.20	22.50	21.30
06/01/2016	20:38:15	346.6	22.60	22.30	22.50	21.30
06/01/2016	20:38:16	346.8	22.60	22.30	22.50	21.40
06/01/2016	20:38:16	347.0	22.60	22.30	22.50	21.40
06/01/2016	20:38:16	347.2	22.60	22.30	22.50	21.40
06/01/2016	20:38:16	347.4	22.60	22.30	22.60	21.40
06/01/2016	20:38:16	347.6	22.60	22.30	22.60	21.40
06/01/2016	20:38:17	347.8	22.60	22.30	22.60	21.40
06/01/2016	20:38:17	348.1	22.60	22.30	22.50	21.40
06/01/2016	20:38:17	348.2	22.60	22.30	22.50	21.40
06/01/2016	20:38:17	348.4	22.70	22.30	22.50	21.40
06/01/2016	20:38:17	348.6	22.70	22.30	22.60	21.40
06/01/2016	20:38:18	348.8	22.70	22.30	22.60	21.40
06/01/2016	20:38:18	349.1	22.60	22.30	22.60	21.40
06/01/2016	20:38:18	349.2	22.60	22.30	22.60	21.40
06/01/2016	20:38:18	349.4	22.60	22.30	22.60	21.40
06/01/2016	20:38:18	349.6	22.60	22.30	22.60	21.40
06/01/2016	20:38:19	349.8	22.60	22.30	22.60	21.40
06/01/2016	20:38:19	350.0	22.60	22.30	22.60	21.40
06/01/2016	20:38:19	350.2	22.70	22.30	22.60	21.40
06/01/2016	20:38:19	350.4	22.70	22.30	22.60	21.40
06/01/2016	20:38:19	350.6	22.70	22.20	22.60	21.40
06/01/2016	20:38:20	350.9	22.70	22.20	22.60	21.40
06/01/2016	20:38:20	351.0	22.70	22.20	22.60	21.40
06/01/2016	20:38:20	351.2	22.70	22.30	22.50	21.40
06/01/2016	20:38:20	351.4	22.70	22.30	22.50	21.40
06/01/2016	20:38:20	351.6	22.60	22.30	22.50	21.40
06/01/2016	20:38:20	351.8	22.60	22.30	22.50	21.40
06/01/2016	20:38:21	352.0	22.60	22.20	22.50	21.40
06/01/2016	20:38:21	352.2	22.60	22.20	22.50	21.40
06/01/2016	20:38:21	352.4	22.60	22.30	22.50	21.40
06/01/2016	20:38:21	352.7	22.60	22.30	22.60	21.40
06/01/2016	20:38:22	352.8	22.60	22.30	22.60	21.30
06/01/2016	20:38:22	353.0	22.60	22.30	22.60	21.30
06/01/2016	20:38:22	353.2	22.60	22.30	22.60	21.30
06/01/2016	20:38:22	353.4	22.60	22.30	22.50	21.30
06/01/2016	20:38:22	353.7	22.60	22.30	22.50	21.30
06/01/2016	20:38:23	353.8	22.60	22.30	22.50	21.30
06/01/2016	20:38:23	354.0	22.60	22.30	22.60	21.30
06/01/2016	20:38:23	354.2	22.60	22.30	22.60	21.30
06/01/2016	20:38:23	354.4	22.60	22.20	22.60	21.40
06/01/2016	20:38:23	354.6	22.60	22.20	22.60	21.40
06/01/2016	20:38:24	354.8	22.60	22.20	22.60	21.40
06/01/2016	20:38:24	355.0	22.60	22.20	22.60	21.40
06/01/2016	20:38:24	355.2	22.60	22.30	22.60	21.40
06/01/2016	20:38:24	355.5	22.60	22.30	22.60	21.40
06/01/2016	20:38:24	355.6	22.60	22.30	22.60	21.40
06/01/2016	20:38:25	355.9	22.60	22.30	22.60	21.40
06/01/2016	20:38:25	356.0	22.60	22.30	22.60	21.40
06/01/2016	20:38:25	356.2	22.60	22.30	22.50	21.40
06/01/2016	20:38:25	356.4	22.60	22.30	22.50	21.40
06/01/2016	20:38:25	356.6	22.60	22.30	22.50	21.40
06/01/2016	20:38:25	356.8	22.60	22.30	22.50	21.40
06/01/2016	20:38:26	357.0	22.60	22.30	22.50	21.40
06/01/2016	20:38:26	357.2	22.60	22.30	22.60	21.40
06/01/2016	20:38:26	357.4	22.60	22.30	22.60	21.40
06/01/2016	20:38:26	357.6	22.70	22.30	22.60	21.40
06/01/2016	20:38:26	357.8	22.70	22.30	22.60	21.40
06/01/2016	20:38:27	358.0	22.70	22.30	22.50	21.40
06/01/2016	20:38:27	358.2	22.60	22.30	22.50	21.40
06/01/2016	20:38:27	358.4	22.60	22.30	22.50	21.40
06/01/2016	20:38:27	358.6	22.60	22.30	22.60	21.40
06/01/2016	20:38:27	358.8	22.60	22.30	22.60	21.40
06/01/2016	20:38:28	359.0	22.70	22.30	22.60	21.40
06/01/2016	20:38:28	359.2	22.70	22.30	22.50	21.40
06/01/2016	20:38:28	359.4	22.70	22.30	22.50	21.40
06/01/2016	20:38:28	359.7	22.60	22.30	22.50	21.40
06/01/2016	20:38:28	359.8	22.60	22.30	22.50	21.40
06/01/2016	20:38:29	360.0	22.60	22.30	22.50	21.40
06/01/2016	20:38:29	360.2	22.70	22.30	22.50	21.40
06/01/2016	20:38:29	360.4	22.70	22.30	22.50	21.40
06/01/2016	20:38:29	360.6	22.70	22.30	22.50	21.40
06/01/2016	20:38:29	360.8	22.70	22.30	22.60	21.30
06/01/2016	20:38:30	361.0	22.60	22.30	22.60	21.30
06/01/2016	20:38:30	361.2	22.60	22.30	22.60	21.30
06/01/2016	20:38:30	361.5	22.60	22.30	22.60	21.40
06/01/2016	20:38:30	361.6	22.60	22.30	22.60	21.40
06/01/2016	20:38:31	361.8	22.60	22.30	22.50	21.40
06/01/2016	20:38:31	362.0	22.60	22.30	22.50	21.40
06/01/2016	20:38:31	362.2	22.60	22.30	22.50	21.40
06/01/2016	20:38:31	362.4	22.60	22.30	22.50	21.40
06/01/2016	20:38:31	362.6	22.60	22.30	22.60	21.40
06/01/2016	20:38:31	362.8	22.60	22.30	22.60	21.40
06/01/2016	20:38:32	363.0	22.60	22.30	22.60	21.40
06/01/2016	20:38:32	363.3	22.60	22.30	22.60	21.40
06/01/2016	20:38:32	363.4	22.60	22.30	22.60	21.40
06/01/2016	20:38:32	363.6	22.60	22.30	22.60	21.40
06/01/2016	20:38:32	363.8	22.60	22.30	22.60	21.40
06/01/2016	20:38:33	364.0	22.60	22.30	22.60	21.40
06/01/2016	20:38:33	364.3	22.60	22.30	22.60	21.40
06/01/2016	20:38:33	364.4	22.60	22.40	22.60	21.40
06/01/2016	20:38:33	364.6	22.60	22.40	22.50	21.40
06/01/2016	20:38:33	364.8	22.60	22.40	22.50	21.40
06/01/2016	20:38:34	365.0	22.60	22.30	22.50	21.40
06/01/2016	20:38:34	365.2	22.60	22.30	22.50	21.40
06/01/2016	20:38:34	365.4	22.60	22.30	22.60	21.40
06/01/2016	20:38:34	365.6	22.70	22.30	22.60	21.40
06/01/2016	20:38:34	365.8	22.70	22.30	22.60	21.40
06/01/2016	20:38:35	366.0	22.70	22.30	22.60	21.40
06/01/2016	20:38:35	366.2	22.60	22.30	22.60	21.40
06/01/2016	20:38:35	366.5	22.60	22.30	22.60	21.40
06/01/2016	20:38:35	366.6	22.60	22.30	22.60	21.40
06/01/2016	20:38:36	366.8	22.70	22.30	22.60	21.40
06/01/2016	20:38:36	367.0	22.70	22.30	22.60	21.40
06/01/2016	20:38:36	367.2	22.70	22.30	22.60	21.40
06/01/2016	20:38:36	367.5	22.70	22.30	22.60	21.40
06/01/2016	20:38:36	367.6	22.70	22.30	22.60	21.40
06/01/2016	20:38:37	367.8	22.70	22.30	22.60	21.40
06/01/2016	20:38:37	368.0	22.70	22.30	22.60	21.40
06/01/2016	20:38:37	368.2	22.70	22.30	22.60	21.40
06/01/2016	20:38:37	368.4	22.70	22.30	22.60	21.40
06/01/2016	20:38:37	368.6	22.70	22.30	22.60	21.40
06/01/2016	20:38:38	368.8	22.60	22.30	22.60	21.40
06/01/2016	20:38:38	369.0	22.60	22.40	22.60	21.40
06/01/2016	20:38:38	369.2	22.60	22.40	22.60	21.40
06/01/2016	20:38:38	369.4	22.60	22.40	22.60	21.40
06/01/2016	20:38:38	369.6	22.60	22.40	22.60	21.40
06/01/2016	20:38:39	369.8	22.60	22.30	22.60	21.40
06/01/2016	20:38:39	370.0	22.60	22.30	22.60	21.40
06/01/2016	20:38:39	370.3	22.70	22.30	22.60	21.40
06/01/2016	20:38:39	370.4	22.70	22.30	22.60	21.40
06/01/2016	20:38:39	370.6	22.70	22.30	22.60	21.40
06/01/2016	20:38:40	370.8	22.70	22.30	22.60	21.40
06/01/2016	20:38:40	371.0	22.70	22.30	22.60	21.40
06/01/2016	20:38:40	371.3	22.70	22.30	22.50	21.40
06/01/2016	20:38:40	371.4	22.70	22.30	22.50	21.40
06/01/2016	20:38:40	371.6	22.70	22.30	22.50	21.40
06/01/2016	20:38:41	371.8	22.70	22.40	22.70	21.40
06/01/2016	20:38:41	372.1	22.70	22.40	22.70	21.40
06/01/2016	20:38:41	372.2	22.70	22.40	22.70	21.40
06/01/2016	20:38:41	372.4	22.70	22.30	22.50	21.40
06/01/2016	20:38:41	372.6	22.70	22.30	22.50	21.40
06/01/2016	20:38:42	372.8	22.70	22.30	22.50	21.40
06/01/2016	20:38:42	373.1	22.70	22.30	22.50	21.40
06/01/2016	20:38:42	373.2	22.70	22.30	22.60	21.40
06/01/2016	20:38:42	373.4	22.70	22.30	22.60	21.40
06/01/2016	20:38:42	373.6	22.70	22.30	22.60	21.40
06/01/2016	20:38:43	373.8	22.70	22.30	22.60	21.40
06/01/2016	20:38:43	374.0	22.70	22.30	22.60	21.40
06/01/2016	20:38:43	374.2	22.70	22.40	22.60	21.40
06/01/2016	20:38:43	374.4	22.70	22.40	22.60	21.40
06/01/2016	20:38:43	374.6	22.70	22.40	22.60	21.40
06/01/2016	20:38:44	374.9	22.70	22.40	22.60	21.40
06/01/2016	20:38:44	375.0	22.70	22.30	22.60	21.40
06/01/2016	20:38:44	375.2	22.70	22.30	22.60	21.40
06/01/2016	20:38:44	375.4	22.70	22.30	22.60	21.40
06/01/2016	20:38:44	375.6	22.70	22.40	22.60	21.40
06/01/2016	20:38:44	375.8	22.70	22.40	22.60	21.40
06/01/2016	20:38:45	376.0	22.70	22.40	22.50	21.40
06/01/2016	20:38:45	376.2	22.70	22.40	22.50	21.40
06/01/2016	20:38:45	376.4	22.70	22.40	22.50	21.40
06/01/2016	20:38:45	376.6	22.70	22.30	22.60	21.40
06/01/2016	20:38:45	376.8	22.70	22.30	22.60	21.40
06/01/2016	20:38:46	377.0	22.70	22.40	22.60	21.40
06/01/2016	20:38:46	377.2	22.70	22.40	22.60	21.40
06/01/2016	20:38:46	377.4	22.70	22.40	22.60	21.40
06/01/2016	20:38:46	377.6	22.70	22.30	22.60	21.40
06/01/2016	20:38:47	377.8	22.70	22.30	22.60	21.40
06/01/2016	20:38:47	378.1	22.70	22.30	22.60	21.40
06/01/2016	20:38:47	378.2	22.70	22.30	22.60	21.40
06/01/2016	20:38:47	378.4	22.80	22.40	22.70	21.40
06/01/2016	20:38:47	378.6	22.80	22.40	22.70	21.40
06/01/2016	20:38:48	378.8	22.70	22.40	22.70	21.40
06/01/2016	20:38:48	379.0	22.70	22.40	22.70	21.40
06/01/2016	20:38:48	379.2	22.70	22.40	22.60	21.40
06/01/2016	20:38:48	379.4	22.80	22.40	22.60	21.40
06/01/2016	20:38:48	379.6	22.80	22.30	22.60	21.40
06/01/2016	20:38:49	379.8	22.80	22.30	22.60	21.40
06/01/2016	20:38:49	380.0	22.80	22.30	22.60	21.40
06/01/2016	20:38:49	380.2	22.70	22.30	22.60	21.40
06/01/2016	20:38:49	380.4	22.70	22.40	22.70	21.40
06/01/2016	20:38:49	380.6	22.70	22.40	22.70	21.40
06/01/2016	20:38:50	380.9	22.70	22.40	22.70	21.40
06/01/2016	20:38:50	381.0	22.70	22.40	22.70	21.40
06/01/2016	20:38:50	381.2	22.70	22.40	22.60	21.40
06/01/2016	20:38:50	381.4	22.80	22.40	22.60	21.40
06/01/2016	20:38:50	381.6	22.80	22.40	22.60	21.40
06/01/2016	20:38:51	381.9	22.80	22.40	22.60	21.40
06/01/2016	20:38:51	382.0	22.80	22.40	22.60	21.40
06/01/2016	20:38:51	382.2	22.70	22.40	22.60	21.40
06/01/2016	20:38:51	382.4	22.70	22.40	22.60	21.40
06/01/2016	20:38:51	382.6	22.70	22.40	22.60	21.40
06/01/2016	20:38:51	382.8	22.70	22.40	22.60	21.40
06/01/2016	20:38:52	383.0	22.60	22.40	22.60	21.40
06/01/2016	20:38:52	383.2	22.60	22.40	22.60	21.40
06/01/2016	20:38:52	383.4	22.70	22.40	22.60	21.40
06/01/2016	20:38:52	383.7	22.70	22.40	22.60	21.40
06/01/2016	20:38:52	383.8	22.70	22.40	22.60	21.40
06/01/2016	20:38:53	384.0	22.70	22.40	22.60	21.40
06/01/2016	20:38:53	384.2	22.70	22.40	22.60	21.40
06/01/2016	20:38:53	384.4	22.70	22.30	22.70	21.40
06/01/2016	20:38:53	384.6	22.70	22.30	22.70	21.40
06/01/2016	20:38:53	384.8	22.80	22.30	22.70	21.40
06/01/2016	20:38:54	385.0	22.80	22.40	22.70	21.40
06/01/2016	20:38:54	385.2	22.80	22.40	22.70	21.40
06/01/2016	20:38:54	385.5	22.70	22.40	22.70	21.40
06/01/2016	20:38:54	385.6	22.70	22.40	22.70	21.40
06/01/2016	20:38:55	385.8	22.70	22.40	22.70	21.40
06/01/2016	20:38:55	386.0	22.70	22.40	22.70	21.40
06/01/2016	20:38:55	386.2	22.70	22.40	22.70	21.40
06/01/2016	20:38:55	386.5	22.70	22.40	22.70	21.40
06/01/2016	20:38:55	386.6	22.70	22.40	22.70	21.40
06/01/2016	20:38:56	386.8	22.70	22.40	22.70	21.40
06/01/2016	20:38:56	387.0	22.70	22.40	22.70	21.40
06/01/2016	20:38:56	387.2	22.70	22.40	22.70	21.40
06/01/2016	20:38:56	387.4	22.70	22.40	22.70	21.40
06/01/2016	20:38:56	387.6	22.70	22.30	22.70	21.40
06/01/2016	20:38:56	387.8	22.70	22.30	22.70	21.40
06/01/2016	20:38:57	388.0	22.70	22.30	22.70	21.40
06/01/2016	20:38:57	388.2	22.70	22.40	22.70	21.40
06/01/2016	20:38:57	388.4	22.70	22.40	22.70	21.40
06/01/2016	20:38:57	388.6	22.70	22.40	22.70	21.40
06/01/2016	20:38:57	388.8	22.80	22.40	22.70	21.40
06/01/2016	20:38:58	389.0	22.80	22.40	22.70	21.40
06/01/2016	20:38:58	389.2	22.80	22.40	22.70	21.40
06/01/2016	20:38:58	389.4	22.80	22.40	22.70	21.40
06/01/2016	20:38:58	389.7	22.80	22.40	22.70	21.40
06/01/2016	20:38:58	389.8	22.80	22.40	22.70	21.40
06/01/2016	20:38:59	390.0	22.70	22.40	22.70	21.40
06/01/2016	20:38:59	390.2	22.70	22.30	22.70	21.40
06/01/2016	20:38:59	390.4	22.70	22.30	22.70	21.40
06/01/2016	20:38:59	390.6	22.70	22.30	22.70	21.40
06/01/2016	20:38:59	390.8	22.70	22.30	22.70	21.40
06/01/2016	20:39:00	391.0	22.70	22.40	22.60	21.40
06/01/2016	20:39:00	391.2	22.70	22.40	22.60	21.40
06/01/2016	20:39:00	391.4	22.70	22.40	22.60	21.40
06/01/2016	20:39:00	391.6	22.70	22.40	22.60	21.40
06/01/2016	20:39:01	391.8	22.70	22.40	22.60	21.40
06/01/2016	20:39:01	392.0	22.70	22.40	22.60	21.40
06/01/2016	20:39:01	392.2	22.80	22.40	22.60	21.40
06/01/2016	20:39:01	392.5	22.80	22.40	22.70	21.40
06/01/2016	20:39:01	392.6	22.80	22.40	22.70	21.40
06/01/2016	20:39:02	392.8	22.80	22.40	22.70	21.40
06/01/2016	20:39:02	393.0	22.80	22.40	22.70	21.40
06/01/2016	20:39:02	393.2	22.80	22.40	22.70	21.40
06/01/2016	20:39:02	393.4	22.80	22.40	22.70	21.40
06/01/2016	20:39:02	393.6	22.80	22.40	22.70	21.40
06/01/2016	20:39:02	393.8	22.80	22.40	22.70	21.40
06/01/2016	20:39:03	394.0	22.80	22.40	22.70	21.40
06/01/2016	20:39:03	394.3	22.80	22.40	22.70	21.40
06/01/2016	20:39:03	394.4	22.80	22.40	22.60	21.40
06/01/2016	20:39:03	394.6	22.80	22.40	22.60	21.40
06/01/2016	20:39:03	394.8	22.80	22.40	22.60	21.40
06/01/2016	20:39:04	395.0	22.80	22.40	22.70	21.40
06/01/2016	20:39:04	395.3	22.80	22.40	22.70	21.40
06/01/2016	20:39:04	395.4	22.70	22.40	22.70	21.40
06/01/2016	20:39:04	395.6	22.70	22.40	22.70	21.40
06/01/2016	20:39:05	395.8	22.70	22.40	22.70	21.40
06/01/2016	20:39:05	396.0	22.70	22.40	22.70	21.40
06/01/2016	20:39:05	396.2	22.70	22.40	22.70	21.40
06/01/2016	20:39:05	396.5	22.70	22.40	22.70	21.40
06/01/2016	20:39:05	396.6	22.70	22.40	22.70	21.40
06/01/2016	20:39:06	396.8	22.70	22.40	22.70	21.40
06/01/2016	20:39:06	397.1	22.70	22.40	22.60	21.40
06/01/2016	20:39:06	397.2	22.70	22.40	22.60	21.40
06/01/2016	20:39:06	397.4	22.70	22.40	22.60	21.40
06/01/2016	20:39:06	397.6	22.70	22.40	22.60	21.40
06/01/2016	20:39:07	397.8	22.70	22.40	22.70	21.40
06/01/2016	20:39:07	398.0	22.70	22.40	22.70	21.40
06/01/2016	20:39:07	398.2	22.80	22.40	22.70	21.40
06/01/2016	20:39:07	398.4	22.80	22.40	22.70	21.40
06/01/2016	20:39:07	398.6	22.80	22.40	22.70	21.40
06/01/2016	20:39:08	398.8	22.80	22.40	22.70	21.40
[truncated: 4,396 more rows]
