# Supplementary material for: Safety of intrauterine devices in MRI
Source: PLoS One. 2018 Oct 9;13(10):e0204220. doi: 10.1371/journal.pone.0204220 (PMC6177157; doi:10.1371/journal.pone.0204220)
Supplement: S1 File — (ZIP) [file pone.0204220.s001.zip › rf_heating/spir_15_right_02.tem]

Qualitrol Corporation
Instrument(serial):		1(RFX637A)	1(RFX637A)	1(RFX637A)	1(RFX637A)
Channel name:			1:	2:	3:	4:
Channel # :			1	2	3	4
dd/mm/yyyy	hh:mm:ss
06/01/2016	19:45:49	0.0	21.00	21.20	21.00	21.00
06/01/2016	19:45:50	0.2	21.00	21.20	21.00	21.00
06/01/2016	19:45:50	0.4	21.00	21.20	21.00	21.00
06/01/2016	19:45:50	0.6	21.00	21.10	21.00	21.00
06/01/2016	19:45:50	0.8	21.10	21.10	21.00	21.00
06/01/2016	19:45:50	1.0	21.10	21.10	21.00	21.00
06/01/2016	19:45:51	1.2	21.10	21.10	21.00	21.00
06/01/2016	19:45:51	1.4	21.10	21.10	21.00	21.00
06/01/2016	19:45:51	1.6	21.00	21.00	21.00	21.00
06/01/2016	19:45:51	1.8	21.00	21.00	21.10	21.00
06/01/2016	19:45:51	2.1	21.00	21.00	21.10	21.00
06/01/2016	19:45:51	2.2	21.00	21.00	21.10	21.00
06/01/2016	19:45:52	2.4	21.00	21.00	21.00	21.00
06/01/2016	19:45:52	2.6	21.00	21.00	21.00	21.00
06/01/2016	19:45:52	2.8	21.00	21.00	21.00	21.00
06/01/2016	19:45:52	3.0	21.00	21.10	21.00	21.00
06/01/2016	19:45:53	3.2	21.00	21.10	21.10	21.00
06/01/2016	19:45:53	3.4	21.00	21.10	21.10	21.00
06/01/2016	19:45:53	3.6	21.00	21.00	21.10	21.00
06/01/2016	19:45:53	3.8	21.00	21.00	21.10	21.00
06/01/2016	19:45:53	4.0	21.00	21.00	21.10	21.00
06/01/2016	19:45:53	4.2	21.00	21.00	21.10	21.00
06/01/2016	19:45:54	4.4	21.00	21.00	21.00	21.00
06/01/2016	19:45:54	4.6	21.00	21.00	21.00	21.00
06/01/2016	19:45:54	4.8	21.00	21.00	21.00	21.00
06/01/2016	19:45:54	5.0	21.00	21.10	21.00	21.00
06/01/2016	19:45:55	5.2	21.00	21.10	21.00	21.00
06/01/2016	19:45:55	5.4	21.00	21.10	21.00	21.00
06/01/2016	19:45:55	5.6	21.00	21.10	21.00	21.00
06/01/2016	19:45:55	5.9	21.00	21.10	21.00	21.00
06/01/2016	19:45:55	6.0	21.00	21.10	21.00	21.00
06/01/2016	19:45:56	6.2	21.00	21.00	21.00	21.00
06/01/2016	19:45:56	6.4	21.00	21.00	21.10	21.00
06/01/2016	19:45:56	6.6	21.00	21.00	21.10	21.00
06/01/2016	19:45:56	6.8	21.00	21.00	21.10	21.00
06/01/2016	19:45:56	7.0	21.00	21.00	21.10	21.00
06/01/2016	19:45:56	7.2	21.00	21.00	21.10	21.00
06/01/2016	19:45:57	7.4	21.00	21.00	21.10	21.00
06/01/2016	19:45:57	7.7	21.00	21.10	21.10	21.00
06/01/2016	19:45:57	7.8	21.00	21.10	21.10	21.00
06/01/2016	19:45:57	8.0	20.80	21.10	21.00	21.00
06/01/2016	19:45:57	8.2	20.80	21.10	21.00	21.00
06/01/2016	19:45:58	8.4	20.80	21.10	21.00	21.00
06/01/2016	19:45:58	8.7	20.80	21.10	21.00	21.00
06/01/2016	19:45:58	8.8	21.00	21.10	21.00	21.00
06/01/2016	19:45:58	9.0	21.00	21.10	21.00	21.00
06/01/2016	19:45:59	9.2	21.00	21.10	21.00	21.00
06/01/2016	19:45:59	9.4	20.80	21.10	21.00	21.00
06/01/2016	19:45:59	9.6	20.80	21.10	21.00	21.00
06/01/2016	19:45:59	9.8	20.80	21.00	21.00	21.00
06/01/2016	19:45:59	10.0	20.80	21.00	21.00	21.00
06/01/2016	19:46:00	10.2	21.00	21.00	21.00	21.00
06/01/2016	19:46:00	10.5	21.00	21.00	21.10	21.00
06/01/2016	19:46:00	10.6	21.00	21.00	21.10	21.00
06/01/2016	19:46:00	10.8	20.80	21.10	21.10	21.00
06/01/2016	19:46:00	11.0	20.80	21.10	21.10	21.00
06/01/2016	19:46:01	11.2	20.80	21.10	21.00	21.00
06/01/2016	19:46:01	11.4	20.80	21.10	21.00	21.00
06/01/2016	19:46:01	11.6	21.00	21.00	21.00	21.00
06/01/2016	19:46:01	11.8	21.00	21.00	21.00	21.00
06/01/2016	19:46:01	12.0	21.00	21.00	21.00	21.00
06/01/2016	19:46:02	12.2	21.00	20.80	21.00	21.00
06/01/2016	19:46:02	12.4	21.00	20.80	21.00	21.00
06/01/2016	19:46:02	12.6	21.00	20.80	21.00	21.00
06/01/2016	19:46:02	12.8	21.00	20.80	21.00	21.00
06/01/2016	19:46:02	13.0	21.00	21.10	21.10	21.00
06/01/2016	19:46:03	13.3	21.00	21.10	21.10	21.00
06/01/2016	19:46:03	13.4	20.80	21.10	21.10	21.00
06/01/2016	19:46:03	13.7	20.80	21.00	21.10	21.00
06/01/2016	19:46:03	13.8	20.80	21.00	21.10	21.00
06/01/2016	19:46:03	14.0	21.00	21.00	21.00	21.00
06/01/2016	19:46:03	14.2	21.00	21.00	21.00	21.00
06/01/2016	19:46:04	14.4	21.00	21.10	21.10	21.00
06/01/2016	19:46:04	14.6	21.00	21.10	21.10	21.00
06/01/2016	19:46:04	14.8	21.00	21.10	21.10	21.00
06/01/2016	19:46:04	15.0	21.00	21.10	21.00	21.00
06/01/2016	19:46:05	15.2	21.00	21.10	21.00	21.00
06/01/2016	19:46:05	15.4	20.90	21.10	21.00	21.00
06/01/2016	19:46:05	15.6	20.90	21.00	21.00	21.00
06/01/2016	19:46:05	15.8	20.90	21.00	21.00	21.00
06/01/2016	19:46:05	16.0	21.00	21.00	21.00	21.00
06/01/2016	19:46:06	16.2	21.00	21.00	21.00	21.00
06/01/2016	19:46:06	16.4	21.00	21.00	21.00	21.00
06/01/2016	19:46:06	16.6	21.00	21.00	21.00	21.00
06/01/2016	19:46:06	16.8	21.00	21.10	21.00	21.00
06/01/2016	19:46:06	17.0	21.00	21.10	21.00	21.00
06/01/2016	19:46:07	17.2	21.00	21.10	21.10	21.00
06/01/2016	19:46:07	17.5	21.00	21.10	21.10	21.00
06/01/2016	19:46:07	17.6	21.00	21.00	21.10	21.00
06/01/2016	19:46:07	17.8	21.00	21.00	21.10	21.00
06/01/2016	19:46:07	18.0	20.80	21.00	21.10	21.00
06/01/2016	19:46:08	18.2	20.80	21.10	21.10	21.00
06/01/2016	19:46:08	18.4	20.80	21.10	21.10	21.00
06/01/2016	19:46:08	18.6	20.80	21.10	21.00	21.00
06/01/2016	19:46:08	18.8	21.00	21.10	21.00	21.00
06/01/2016	19:46:08	19.0	21.00	21.10	21.10	21.00
06/01/2016	19:46:09	19.3	21.00	21.10	21.10	21.00
06/01/2016	19:46:09	19.4	21.00	21.10	21.10	21.00
06/01/2016	19:46:09	19.6	21.10	21.00	21.10	21.00
06/01/2016	19:46:09	19.8	21.10	21.00	21.10	21.00
06/01/2016	19:46:09	20.0	21.00	21.00	21.10	21.00
06/01/2016	19:46:10	20.3	21.00	21.00	21.10	21.00
06/01/2016	19:46:10	20.4	21.00	21.00	21.10	21.00
06/01/2016	19:46:10	20.6	21.00	21.00	21.10	21.00
06/01/2016	19:46:10	20.8	21.10	20.80	21.10	21.00
06/01/2016	19:46:10	21.0	21.10	20.80	21.00	21.00
06/01/2016	19:46:10	21.2	21.10	20.80	21.00	21.00
06/01/2016	19:46:11	21.4	20.80	21.10	21.00	21.00
06/01/2016	19:46:11	21.6	20.80	21.10	21.00	21.00
06/01/2016	19:46:11	21.8	20.80	21.10	21.10	21.00
06/01/2016	19:46:11	22.1	21.10	21.10	21.10	21.00
06/01/2016	19:46:12	22.2	21.10	21.00	21.10	21.00
06/01/2016	19:46:12	22.4	21.10	21.00	21.00	21.00
06/01/2016	19:46:12	22.6	21.10	21.00	21.00	21.00
06/01/2016	19:46:12	22.8	21.00	21.10	21.00	21.00
06/01/2016	19:46:12	23.0	21.00	21.10	21.00	21.00
06/01/2016	19:46:13	23.2	21.00	21.10	21.10	21.00
06/01/2016	19:46:13	23.4	21.00	21.10	21.10	21.00
06/01/2016	19:46:13	23.6	21.00	21.10	21.10	21.00
06/01/2016	19:46:13	23.8	21.00	21.10	21.10	21.00
06/01/2016	19:46:13	24.0	21.00	21.10	21.10	21.00
06/01/2016	19:46:14	24.2	21.10	21.10	21.10	21.00
06/01/2016	19:46:14	24.4	21.10	21.10	21.00	21.00
06/01/2016	19:46:14	24.6	21.00	21.10	21.00	21.00
06/01/2016	19:46:14	24.9	21.00	21.00	21.00	21.00
06/01/2016	19:46:14	25.0	21.00	21.00	21.00	21.00
06/01/2016	19:46:15	25.3	21.00	21.00	21.00	21.00
06/01/2016	19:46:15	25.4	21.00	21.00	21.00	21.00
06/01/2016	19:46:15	25.6	21.00	21.10	21.00	21.00
06/01/2016	19:46:15	25.8	21.00	21.10	21.00	21.00
06/01/2016	19:46:15	26.0	21.00	21.10	21.00	21.00
06/01/2016	19:46:16	26.2	21.00	21.10	21.00	21.00
06/01/2016	19:46:16	26.4	21.00	21.10	21.00	21.00
06/01/2016	19:46:16	26.6	21.00	21.10	21.10	21.00
06/01/2016	19:46:16	26.8	21.00	21.00	21.10	21.00
06/01/2016	19:46:16	27.0	21.00	21.00	21.10	21.00
06/01/2016	19:46:17	27.2	21.00	21.00	21.10	21.00
06/01/2016	19:46:17	27.4	21.00	21.00	21.10	21.00
06/01/2016	19:46:17	27.6	21.00	21.10	21.10	21.00
06/01/2016	19:46:17	27.8	21.00	21.10	21.10	21.00
06/01/2016	19:46:17	28.0	21.00	21.10	21.10	21.00
06/01/2016	19:46:18	28.2	21.00	21.00	21.10	21.00
06/01/2016	19:46:18	28.4	21.00	21.00	21.10	21.00
06/01/2016	19:46:18	28.6	21.00	21.00	21.10	21.00
06/01/2016	19:46:18	28.8	21.00	21.00	21.10	21.00
06/01/2016	19:46:18	29.1	21.00	21.00	21.10	21.00
06/01/2016	19:46:19	29.2	21.00	21.00	21.10	21.00
06/01/2016	19:46:19	29.4	21.00	21.10	21.10	21.00
06/01/2016	19:46:19	29.6	21.00	21.10	21.00	21.00
06/01/2016	19:46:19	29.8	21.00	21.10	21.00	21.00
06/01/2016	19:46:19	30.0	21.00	21.10	21.00	21.00
06/01/2016	19:46:20	30.2	21.10	21.00	21.00	21.00
06/01/2016	19:46:20	30.4	21.10	21.00	21.00	21.00
06/01/2016	19:46:20	30.6	21.00	21.00	21.00	21.10
06/01/2016	19:46:20	30.9	21.00	21.10	21.00	21.10
06/01/2016	19:46:20	31.0	21.00	21.10	21.00	21.10
06/01/2016	19:46:21	31.2	21.00	21.10	21.10	21.00
06/01/2016	19:46:21	31.4	21.00	21.00	21.10	21.00
06/01/2016	19:46:21	31.6	21.00	21.00	21.00	21.00
06/01/2016	19:46:21	31.9	21.00	21.00	21.00	21.00
06/01/2016	19:46:21	32.0	21.00	21.00	21.00	21.00
06/01/2016	19:46:22	32.2	21.00	21.00	21.00	21.00
06/01/2016	19:46:22	32.4	21.00	21.00	21.10	21.00
06/01/2016	19:46:22	32.6	21.00	21.00	21.10	21.00
06/01/2016	19:46:22	32.8	21.00	21.00	21.10	21.00
06/01/2016	19:46:22	33.0	21.00	21.00	21.10	21.10
06/01/2016	19:46:22	33.2	21.00	21.00	21.10	21.10
06/01/2016	19:46:23	33.4	21.00	21.00	21.10	21.10
06/01/2016	19:46:23	33.7	21.00	21.00	21.10	21.10
06/01/2016	19:46:23	33.8	21.00	21.00	21.10	21.00
06/01/2016	19:46:23	34.0	21.10	21.00	21.10	21.00
06/01/2016	19:46:23	34.2	21.10	21.00	21.10	21.00
06/01/2016	19:46:24	34.4	21.10	21.00	21.00	21.00
06/01/2016	19:46:24	34.6	21.10	21.00	21.00	21.00
06/01/2016	19:46:24	34.8	21.00	21.00	21.00	21.00
06/01/2016	19:46:24	35.0	21.00	21.00	21.10	21.00
06/01/2016	19:46:24	35.2	21.00	21.00	21.10	21.00
06/01/2016	19:46:25	35.4	21.00	21.10	21.10	21.00
06/01/2016	19:46:25	35.6	21.00	21.10	21.10	21.00
06/01/2016	19:46:25	35.9	20.80	21.10	21.00	21.00
06/01/2016	19:46:25	36.0	20.80	21.10	21.00	21.00
06/01/2016	19:46:26	36.2	20.80	21.00	21.10	21.00
06/01/2016	19:46:26	36.5	20.80	21.00	21.10	21.00
06/01/2016	19:46:26	36.6	21.00	21.00	21.10	21.00
06/01/2016	19:46:26	36.9	21.00	21.00	21.10	21.00
06/01/2016	19:46:26	37.0	21.00	21.00	21.10	21.00
06/01/2016	19:46:27	37.2	21.10	21.00	21.10	21.00
06/01/2016	19:46:27	37.4	21.10	21.00	21.10	21.00
06/01/2016	19:46:27	37.6	21.10	21.10	21.10	21.00
06/01/2016	19:46:27	37.8	21.10	21.10	21.10	21.00
06/01/2016	19:46:27	38.0	21.10	21.10	21.10	21.00
06/01/2016	19:46:28	38.2	21.10	21.10	21.10	21.00
06/01/2016	19:46:28	38.4	21.10	21.10	21.10	21.00
06/01/2016	19:46:28	38.6	21.00	21.10	21.10	21.00
06/01/2016	19:46:28	38.8	21.00	21.10	21.10	21.00
06/01/2016	19:46:28	39.0	21.00	21.10	21.10	21.00
06/01/2016	19:46:29	39.2	21.00	21.10	21.10	21.00
06/01/2016	19:46:29	39.4	21.00	21.10	21.10	21.00
06/01/2016	19:46:29	39.6	21.00	21.10	21.10	21.00
06/01/2016	19:46:29	39.8	21.00	21.10	21.10	21.00
06/01/2016	19:46:29	40.0	21.00	21.10	21.10	21.00
06/01/2016	19:46:29	40.2	21.00	21.10	21.10	21.00
06/01/2016	19:46:30	40.4	21.00	21.10	21.00	21.00
06/01/2016	19:46:30	40.7	20.80	21.10	21.00	21.00
06/01/2016	19:46:30	40.8	20.80	21.10	21.00	21.00
06/01/2016	19:46:30	41.0	20.80	21.10	21.10	21.00
06/01/2016	19:46:31	41.2	20.80	21.10	21.10	21.00
06/01/2016	19:46:31	41.4	20.80	21.10	21.10	21.00
06/01/2016	19:46:31	41.6	20.80	21.10	21.10	21.00
06/01/2016	19:46:31	41.8	20.80	21.10	21.10	21.00
06/01/2016	19:46:31	42.0	21.00	21.10	21.10	21.00
06/01/2016	19:46:32	42.2	21.00	21.10	21.10	21.00
06/01/2016	19:46:32	42.5	21.00	21.10	21.10	21.00
06/01/2016	19:46:32	42.6	21.00	21.10	21.10	21.00
06/01/2016	19:46:32	42.8	21.00	21.10	21.10	21.00
06/01/2016	19:46:32	43.0	21.00	21.10	21.10	21.00
06/01/2016	19:46:33	43.2	20.80	21.10	21.10	21.00
06/01/2016	19:46:33	43.5	20.80	21.10	21.10	21.00
06/01/2016	19:46:33	43.6	20.80	21.10	21.10	21.00
06/01/2016	19:46:33	43.8	20.80	21.10	21.10	21.00
06/01/2016	19:46:33	44.0	21.00	21.10	21.10	21.00
06/01/2016	19:46:34	44.2	21.00	21.10	21.10	21.00
06/01/2016	19:46:34	44.4	21.00	21.10	21.10	21.00
06/01/2016	19:46:34	44.6	21.00	21.00	21.10	21.00
06/01/2016	19:46:34	44.8	21.00	21.00	21.10	21.00
06/01/2016	19:46:34	45.0	21.00	21.00	21.10	21.00
06/01/2016	19:46:35	45.3	21.00	21.00	21.10	21.00
06/01/2016	19:46:35	45.4	21.00	21.10	21.10	21.00
06/01/2016	19:46:35	45.6	21.00	21.10	21.10	21.00
06/01/2016	19:46:35	45.8	21.00	21.10	21.10	21.00
06/01/2016	19:46:35	46.0	21.00	21.10	21.10	21.00
06/01/2016	19:46:35	46.2	21.00	21.10	21.10	21.00
06/01/2016	19:46:36	46.4	21.00	21.10	21.00	21.00
06/01/2016	19:46:36	46.6	21.00	21.10	21.00	21.00
06/01/2016	19:46:36	46.8	21.00	21.10	21.00	21.00
06/01/2016	19:46:36	47.0	21.00	21.10	21.10	21.00
06/01/2016	19:46:36	47.2	21.00	21.10	21.10	21.00
06/01/2016	19:46:37	47.5	21.00	21.00	21.10	21.00
06/01/2016	19:46:37	47.6	21.00	21.00	21.10	21.00
06/01/2016	19:46:37	47.8	21.00	21.00	21.10	21.00
06/01/2016	19:46:37	48.1	21.00	21.00	21.10	21.00
06/01/2016	19:46:38	48.2	21.00	21.00	21.00	21.00
06/01/2016	19:46:38	48.4	21.00	21.00	21.00	21.00
06/01/2016	19:46:38	48.6	21.00	21.00	21.00	21.00
06/01/2016	19:46:38	48.8	21.00	21.00	21.10	21.00
06/01/2016	19:46:38	49.0	21.00	21.00	21.10	21.00
06/01/2016	19:46:39	49.2	21.00	21.00	21.10	21.00
06/01/2016	19:46:39	49.4	21.00	21.00	21.10	21.00
06/01/2016	19:46:39	49.6	21.00	21.00	21.10	21.00
06/01/2016	19:46:39	49.8	21.00	21.00	21.10	21.00
06/01/2016	19:46:39	50.0	21.00	21.00	21.10	21.00
06/01/2016	19:46:40	50.2	21.00	21.00	21.00	21.00
06/01/2016	19:46:40	50.4	21.00	21.00	21.00	21.00
06/01/2016	19:46:40	50.6	21.00	21.00	21.00	21.00
06/01/2016	19:46:40	50.8	21.00	21.10	21.10	21.00
06/01/2016	19:46:40	51.0	21.00	21.10	21.10	21.00
06/01/2016	19:46:41	51.2	21.00	21.10	21.10	21.00
06/01/2016	19:46:41	51.4	21.00	21.00	21.10	21.00
06/01/2016	19:46:41	51.6	21.00	21.00	21.20	21.00
06/01/2016	19:46:41	51.8	21.00	21.00	21.20	21.00
06/01/2016	19:46:41	52.0	21.00	21.10	21.20	21.00
06/01/2016	19:46:42	52.3	21.00	21.10	21.10	21.00
06/01/2016	19:46:42	52.4	21.00	21.10	21.10	21.00
06/01/2016	19:46:42	52.6	21.00	21.10	21.10	21.00
06/01/2016	19:46:42	52.8	21.00	21.10	21.00	21.00
06/01/2016	19:46:42	53.0	21.00	21.10	21.00	21.00
06/01/2016	19:46:42	53.2	21.00	21.10	21.00	21.00
06/01/2016	19:46:43	53.4	21.00	21.00	21.00	21.00
06/01/2016	19:46:43	53.6	21.00	21.00	21.00	21.00
06/01/2016	19:46:43	53.8	21.00	21.00	21.00	21.00
06/01/2016	19:46:43	54.1	21.00	21.00	21.00	21.00
06/01/2016	19:46:43	54.2	21.00	21.00	21.00	21.00
06/01/2016	19:46:44	54.4	21.10	21.00	21.00	21.00
06/01/2016	19:46:44	54.6	21.10	21.10	21.00	21.00
06/01/2016	19:46:44	54.8	21.10	21.10	21.10	21.00
06/01/2016	19:46:44	55.1	21.10	21.10	21.10	21.00
06/01/2016	19:46:45	55.2	20.80	21.10	21.10	21.00
06/01/2016	19:46:45	55.4	20.80	21.00	21.10	21.00
06/01/2016	19:46:45	55.6	20.80	21.00	21.10	21.00
06/01/2016	19:46:45	55.8	21.00	21.00	21.10	21.00
06/01/2016	19:46:45	56.0	21.00	21.00	21.10	21.00
06/01/2016	19:46:46	56.2	21.00	21.00	21.00	21.00
06/01/2016	19:46:46	56.4	21.00	21.00	21.00	21.00
06/01/2016	19:46:46	56.6	21.00	21.10	21.00	21.00
06/01/2016	19:46:46	56.9	21.00	21.10	21.10	21.00
06/01/2016	19:46:46	57.0	21.00	21.10	21.10	21.00
06/01/2016	19:46:47	57.2	21.00	21.00	21.10	21.00
06/01/2016	19:46:47	57.4	21.00	21.00	21.10	21.00
06/01/2016	19:46:47	57.6	21.00	21.00	21.10	21.00
06/01/2016	19:46:47	57.8	21.00	21.00	21.10	21.00
06/01/2016	19:46:47	58.0	21.00	21.10	21.10	21.00
06/01/2016	19:46:48	58.2	21.00	21.10	21.10	21.00
06/01/2016	19:46:48	58.4	20.90	21.10	21.10	21.00
06/01/2016	19:46:48	58.7	20.90	21.00	21.10	21.00
06/01/2016	19:46:48	58.8	20.90	21.00	21.10	21.00
06/01/2016	19:46:49	59.1	21.00	21.00	21.00	21.00
06/01/2016	19:46:49	59.2	21.00	21.00	21.00	21.00
06/01/2016	19:46:49	59.4	21.00	21.00	21.10	21.00
06/01/2016	19:46:49	59.7	21.00	21.00	21.10	21.00
06/01/2016	19:46:49	59.8	21.00	21.00	21.10	21.00
06/01/2016	19:46:49	60.0	21.00	21.10	21.10	21.00
06/01/2016	19:46:49	60.2	21.00	21.10	21.10	21.00
06/01/2016	19:46:50	60.4	20.80	21.10	21.00	21.10
06/01/2016	19:46:50	60.6	20.80	21.10	21.00	21.10
06/01/2016	19:46:50	60.8	20.80	21.00	21.10	21.10
06/01/2016	19:46:50	61.0	20.80	21.00	21.10	21.00
06/01/2016	19:46:50	61.2	20.80	21.00	21.10	21.00
06/01/2016	19:46:51	61.4	21.00	21.00	21.10	21.00
06/01/2016	19:46:51	61.6	21.00	21.00	21.10	21.00
06/01/2016	19:46:51	61.8	21.00	21.00	21.10	21.00
06/01/2016	19:46:51	62.0	21.00	21.00	21.10	21.00
06/01/2016	19:46:51	62.2	21.00	21.00	21.00	21.00
06/01/2016	19:46:52	62.4	21.00	21.00	21.00	21.10
06/01/2016	19:46:52	62.6	21.00	21.00	21.00	21.10
06/01/2016	19:46:52	62.8	21.00	21.00	21.10	21.10
06/01/2016	19:46:52	63.0	21.00	21.00	21.10	21.00
06/01/2016	19:46:53	63.2	21.00	21.10	21.10	21.00
06/01/2016	19:46:53	63.4	21.00	21.10	21.10	21.00
06/01/2016	19:46:53	63.6	21.00	21.10	21.10	21.00
06/01/2016	19:46:53	63.9	21.00	21.10	21.10	21.00
06/01/2016	19:46:53	64.0	21.00	21.10	21.10	21.00
06/01/2016	19:46:54	64.2	21.00	21.10	21.00	21.10
06/01/2016	19:46:54	64.4	21.00	21.10	21.00	21.10
06/01/2016	19:46:54	64.6	21.00	21.10	21.00	21.10
06/01/2016	19:46:54	64.8	21.00	21.10	21.00	21.10
06/01/2016	19:46:54	65.0	21.00	21.10	21.10	21.00
06/01/2016	19:46:55	65.2	21.10	21.10	21.10	21.00
06/01/2016	19:46:55	65.4	21.10	21.10	21.10	21.00
06/01/2016	19:46:55	65.7	21.10	21.10	21.10	21.00
06/01/2016	19:46:55	65.8	21.10	21.10	21.10	21.00
06/01/2016	19:46:55	66.0	21.00	21.10	21.10	21.00
06/01/2016	19:46:56	66.2	21.00	21.10	21.10	21.00
06/01/2016	19:46:56	66.4	21.00	21.10	21.10	21.00
06/01/2016	19:46:56	66.7	21.00	21.10	21.10	21.00
06/01/2016	19:46:56	66.8	21.00	21.10	21.10	21.00
06/01/2016	19:46:56	67.0	21.00	21.10	21.10	21.00
06/01/2016	19:46:57	67.2	21.00	21.00	21.10	21.00
06/01/2016	19:46:57	67.4	21.00	21.00	21.00	21.00
06/01/2016	19:46:57	67.6	21.00	21.00	21.00	21.00
06/01/2016	19:46:57	67.8	21.10	21.00	21.00	21.00
06/01/2016	19:46:57	68.0	21.10	21.00	21.00	21.00
06/01/2016	19:46:58	68.2	21.10	21.00	21.00	21.00
06/01/2016	19:46:58	68.5	20.80	21.00	21.00	21.00
06/01/2016	19:46:58	68.6	20.80	21.10	21.00	21.00
06/01/2016	19:46:58	68.8	20.80	21.10	21.00	21.00
06/01/2016	19:46:58	69.0	20.80	21.10	21.00	21.00
06/01/2016	19:46:59	69.2	21.00	21.00	21.00	21.00
06/01/2016	19:46:59	69.4	21.00	21.00	21.00	21.00
06/01/2016	19:46:59	69.6	21.00	21.00	21.10	21.00
06/01/2016	19:46:59	69.8	21.00	21.00	21.10	21.00
06/01/2016	19:46:59	70.0	21.00	21.10	21.10	21.00
06/01/2016	19:47:00	70.3	21.00	21.10	21.10	21.00
06/01/2016	19:47:00	70.4	21.00	21.10	21.10	21.00
06/01/2016	19:47:00	70.7	20.90	21.10	21.10	21.00
06/01/2016	19:47:00	70.8	20.90	21.10	21.10	21.00
06/01/2016	19:47:00	71.0	21.00	21.10	21.10	21.00
06/01/2016	19:47:01	71.3	21.00	21.10	21.10	21.00
06/01/2016	19:47:01	71.4	21.00	21.10	21.10	21.00
06/01/2016	19:47:01	71.6	21.00	21.10	21.10	21.00
06/01/2016	19:47:01	71.8	21.00	21.10	21.10	21.00
06/01/2016	19:47:01	72.0	20.80	21.10	21.20	21.00
06/01/2016	19:47:01	72.2	20.80	21.10	21.20	21.00
06/01/2016	19:47:02	72.4	21.00	21.10	21.20	21.00
06/01/2016	19:47:02	72.6	21.00	21.10	21.20	21.00
06/01/2016	19:47:02	72.8	21.00	21.10	21.20	21.00
06/01/2016	19:47:02	73.0	21.00	21.10	21.10	21.00
06/01/2016	19:47:03	73.2	21.00	21.10	21.10	21.00
06/01/2016	19:47:03	73.4	21.00	21.10	21.00	21.00
06/01/2016	19:47:03	73.6	21.00	21.10	21.00	21.00
06/01/2016	19:47:03	73.8	21.10	21.10	21.00	21.00
06/01/2016	19:47:03	74.0	21.10	21.00	21.10	21.00
06/01/2016	19:47:04	74.2	21.10	21.00	21.10	21.00
06/01/2016	19:47:04	74.4	21.00	21.00	21.10	21.00
06/01/2016	19:47:04	74.6	21.00	21.10	21.10	21.00
06/01/2016	19:47:04	74.8	21.00	21.10	21.10	21.00
06/01/2016	19:47:04	75.0	21.00	21.10	21.10	21.00
06/01/2016	19:47:05	75.2	21.50	22.00	21.10	21.00
06/01/2016	19:47:05	75.5	21.50	22.00	21.70	21.00
06/01/2016	19:47:05	75.6	21.50	22.00	21.70	23.20
06/01/2016	19:47:05	75.8	24.90	24.20	21.70	23.20
06/01/2016	19:47:05	76.0	24.90	24.20	22.70	23.20
06/01/2016	19:47:06	76.2	24.90	24.20	22.70	24.00
06/01/2016	19:47:06	76.4	24.90	24.20	22.70	24.00
06/01/2016	19:47:06	76.6	24.90	24.90	22.70	24.00
06/01/2016	19:47:06	76.8	24.90	24.90	23.50	25.80
06/01/2016	19:47:06	77.0	27.40	24.90	23.50	25.80
06/01/2016	19:47:07	77.3	27.40	26.40	23.50	25.80
06/01/2016	19:47:07	77.4	27.40	26.40	23.50	25.80
06/01/2016	19:47:07	77.6	27.40	26.40	24.20	26.50
06/01/2016	19:47:07	77.8	27.30	27.20	24.20	26.50
06/01/2016	19:47:07	78.1	27.30	27.20	25.00	26.50
06/01/2016	19:47:08	78.2	27.30	27.20	25.00	28.30
06/01/2016	19:47:08	78.4	29.20	27.20	25.00	28.30
06/01/2016	19:47:08	78.6	29.20	28.30	25.00	28.30
06/01/2016	19:47:08	78.8	29.20	28.30	25.80	28.40
06/01/2016	19:47:08	79.0	29.10	28.30	25.80	28.40
06/01/2016	19:47:08	79.2	29.10	28.30	25.80	28.40
06/01/2016	19:47:09	79.4	29.10	28.90	26.70	28.40
06/01/2016	19:47:09	79.6	29.10	28.90	26.70	30.40
06/01/2016	19:47:09	79.8	30.90	29.70	26.70	30.40
06/01/2016	19:47:09	80.1	30.90	29.70	27.00	30.40
06/01/2016	19:47:10	80.2	30.90	29.70	27.00	30.40
06/01/2016	19:47:10	80.4	31.10	29.70	27.00	30.40
06/01/2016	19:47:10	80.6	31.10	29.70	27.00	30.40
06/01/2016	19:47:10	80.8	31.10	30.60	27.90	32.20
06/01/2016	19:47:10	81.0	31.10	30.60	27.90	32.20
06/01/2016	19:47:11	81.2	32.10	31.10	27.90	32.20
06/01/2016	19:47:11	81.4	32.10	31.10	28.20	32.20
06/01/2016	19:47:11	81.6	32.10	31.10	28.20	32.20
06/01/2016	19:47:11	81.8	32.60	32.00	28.20	32.10
06/01/2016	19:47:11	82.0	32.60	32.00	29.30	32.10
06/01/2016	19:47:12	82.2	32.60	32.00	29.30	33.60
06/01/2016	19:47:12	82.4	33.30	32.00	29.30	33.60
06/01/2016	19:47:12	82.6	33.30	32.20	29.30	33.60
06/01/2016	19:47:12	82.8	33.30	32.20	29.50	33.50
06/01/2016	19:47:12	83.0	33.90	32.20	29.50	33.50
06/01/2016	19:47:13	83.3	33.90	33.30	29.50	33.50
06/01/2016	19:47:13	83.4	33.90	33.30	29.50	33.50
06/01/2016	19:47:13	83.6	34.30	33.30	30.40	35.00
06/01/2016	19:47:13	83.8	34.30	33.30	30.40	35.00
06/01/2016	19:47:13	84.0	34.30	33.30	30.50	35.00
06/01/2016	19:47:14	84.2	34.30	33.30	30.50	35.00
06/01/2016	19:47:14	84.4	35.00	33.30	30.50	35.00
06/01/2016	19:47:14	84.6	35.00	34.40	31.50	35.00
06/01/2016	19:47:14	84.8	35.00	34.40	31.50	36.10
06/01/2016	19:47:14	85.0	35.10	34.40	31.50	36.10
06/01/2016	19:47:15	85.2	35.10	34.10	31.50	36.10
06/01/2016	19:47:15	85.4	35.10	34.10	31.70	36.20
06/01/2016	19:47:15	85.6	35.10	34.10	31.70	36.20
06/01/2016	19:47:15	85.8	36.30	35.40	31.70	36.20
06/01/2016	19:47:15	86.1	36.30	35.40	32.50	36.20
06/01/2016	19:47:16	86.2	36.30	35.40	32.50	37.10
06/01/2016	19:47:16	86.4	36.10	34.90	32.50	37.10
06/01/2016	19:47:16	86.6	36.10	34.90	32.50	37.10
06/01/2016	19:47:16	86.8	36.10	34.90	32.50	37.30
06/01/2016	19:47:16	87.0	36.10	34.90	32.50	37.30
06/01/2016	19:47:17	87.2	37.30	36.60	32.50	37.30
06/01/2016	19:47:17	87.4	37.30	36.60	33.30	37.30
06/01/2016	19:47:17	87.6	36.80	36.60	33.30	38.30
06/01/2016	19:47:17	87.9	36.80	36.00	33.30	38.30
06/01/2016	19:47:17	88.0	36.80	36.00	33.40	38.30
06/01/2016	19:47:18	88.2	38.30	36.00	33.40	38.50
06/01/2016	19:47:18	88.4	38.30	36.00	33.40	38.50
06/01/2016	19:47:18	88.6	38.30	37.40	34.20	38.50
06/01/2016	19:47:18	88.8	38.30	37.40	34.20	38.50
06/01/2016	19:47:18	89.0	37.50	37.40	34.20	39.10
06/01/2016	19:47:19	89.2	37.50	36.80	34.20	39.10
06/01/2016	19:47:19	89.4	37.50	36.80	34.20	39.10
06/01/2016	19:47:19	89.6	39.30	36.80	34.40	39.50
06/01/2016	19:47:19	89.8	39.30	38.20	34.40	39.50
06/01/2016	19:47:19	90.1	39.30	38.20	35.10	39.50
06/01/2016	19:47:19	90.2	39.30	38.20	35.10	39.50
06/01/2016	19:47:20	90.4	38.10	37.50	35.10	39.90
06/01/2016	19:47:20	90.6	38.10	37.50	35.10	39.90
06/01/2016	19:47:20	90.8	38.10	37.50	35.30	40.40
06/01/2016	19:47:20	91.0	40.20	37.50	35.30	40.40
06/01/2016	19:47:21	91.2	40.20	39.00	35.30	40.40
06/01/2016	19:47:21	91.4	40.20	39.00	35.80	40.40
06/01/2016	19:47:21	91.6	39.00	39.00	35.80	40.80
06/01/2016	19:47:21	91.9	39.00	38.30	35.80	40.80
06/01/2016	19:47:21	92.0	39.00	38.30	36.00	40.80
06/01/2016	19:47:22	92.2	39.00	38.30	36.00	41.60
06/01/2016	19:47:22	92.4	41.00	39.70	36.00	41.60
06/01/2016	19:47:22	92.7	41.00	39.70	36.40	41.60
06/01/2016	19:47:22	92.8	41.00	39.70	36.40	41.50
06/01/2016	19:47:22	93.0	39.90	39.70	36.40	41.50
06/01/2016	19:47:22	93.2	39.90	39.70	36.40	41.50
06/01/2016	19:47:23	93.4	39.90	39.10	36.70	42.40
06/01/2016	19:47:23	93.6	41.50	39.10	36.70	42.40
06/01/2016	19:47:23	93.8	41.50	40.20	36.70	42.40
06/01/2016	19:47:23	94.0	41.50	40.20	37.30	42.40
06/01/2016	19:47:24	94.2	40.50	40.20	37.30	42.20
06/01/2016	19:47:24	94.4	40.50	39.90	37.30	42.20
06/01/2016	19:47:24	94.6	40.50	39.90	37.60	42.20
06/01/2016	19:47:24	94.8	40.50	39.90	37.60	42.20
06/01/2016	19:47:24	95.0	42.20	39.90	37.60	43.20
06/01/2016	19:47:24	95.2	42.20	40.60	37.60	43.20
06/01/2016	19:47:25	95.4	42.20	40.60	37.90	42.90
06/01/2016	19:47:25	95.7	41.20	40.60	37.90	42.90
06/01/2016	19:47:25	95.8	41.20	40.50	37.90	42.90
06/01/2016	19:47:25	96.0	41.20	40.50	38.30	42.90
06/01/2016	19:47:25	96.2	41.20	40.50	38.30	42.90
06/01/2016	19:47:26	96.4	42.80	41.10	38.30	44.20
06/01/2016	19:47:26	96.6	42.80	41.10	38.30	44.20
06/01/2016	19:47:26	96.8	42.80	41.10	38.50	43.50
06/01/2016	19:47:26	97.0	42.10	41.10	38.50	43.50
06/01/2016	19:47:26	97.2	42.10	41.10	38.50	43.50
06/01/2016	19:47:27	97.4	42.10	41.10	39.00	44.90
06/01/2016	19:47:27	97.6	43.20	41.10	39.00	44.90
06/01/2016	19:47:27	97.8	43.20	41.60	39.00	44.90
06/01/2016	19:47:27	98.0	43.20	41.60	39.00	44.90
06/01/2016	19:47:27	98.2	43.20	41.60	39.00	44.30
06/01/2016	19:47:28	98.4	42.70	42.00	39.00	44.30
06/01/2016	19:47:28	98.6	42.70	42.00	39.50	44.30
06/01/2016	19:47:28	98.9	42.70	42.00	39.50	45.50
06/01/2016	19:47:28	99.0	42.70	42.00	39.50	45.50
06/01/2016	19:47:29	99.2	43.60	42.00	39.70	45.50
06/01/2016	19:47:29	99.4	43.60	42.00	39.70	45.00
06/01/2016	19:47:29	99.6	43.40	42.00	39.70	45.00
06/01/2016	19:47:29	99.8	43.40	42.50	39.70	45.00
06/01/2016	19:47:29	100.0	43.40	42.50	40.10	45.00
06/01/2016	19:47:30	100.2	43.90	42.50	40.10	46.10
06/01/2016	19:47:30	100.4	43.90	42.40	40.10	46.10
06/01/2016	19:47:30	100.6	43.90	42.40	40.30	46.10
06/01/2016	19:47:30	100.8	43.90	42.40	40.30	45.60
06/01/2016	19:47:30	101.0	44.00	43.10	40.30	45.60
06/01/2016	19:47:31	101.2	44.00	43.10	40.90	45.60
06/01/2016	19:47:31	101.4	44.00	43.10	40.90	46.80
06/01/2016	19:47:31	101.7	44.20	43.10	40.90	46.80
06/01/2016	19:47:31	101.8	44.20	42.80	40.90	46.80
06/01/2016	19:47:31	102.0	44.20	42.80	40.80	46.80
06/01/2016	19:47:32	102.2	44.80	42.80	40.80	46.20
06/01/2016	19:47:32	102.4	44.80	43.70	40.80	46.20
06/01/2016	19:47:32	102.6	44.80	43.70	40.80	46.20
06/01/2016	19:47:32	102.8	44.50	43.70	41.40	47.30
06/01/2016	19:47:32	103.0	44.50	43.70	41.40	47.30
06/01/2016	19:47:33	103.2	44.50	43.10	41.20	47.30
06/01/2016	19:47:33	103.5	44.50	43.10	41.20	47.10
06/01/2016	19:47:33	103.6	45.40	43.10	41.20	47.10
06/01/2016	19:47:33	103.8	45.40	44.20	41.90	47.10
06/01/2016	19:47:33	104.0	45.40	44.20	41.90	47.10
06/01/2016	19:47:34	104.2	45.00	44.20	41.90	47.70
06/01/2016	19:47:34	104.4	45.00	44.20	41.90	47.70
06/01/2016	19:47:34	104.6	45.00	43.60	41.80	47.70
06/01/2016	19:47:34	104.8	45.00	43.60	41.80	47.70
06/01/2016	19:47:34	105.0	45.90	44.60	41.80	47.70
06/01/2016	19:47:35	105.3	45.90	44.60	42.30	47.70
06/01/2016	19:47:35	105.4	45.90	44.60	42.30	48.20
06/01/2016	19:47:35	105.7	45.30	43.90	42.30	48.20
06/01/2016	19:47:35	105.8	45.30	43.90	42.30	48.20
06/01/2016	19:47:35	106.0	45.30	43.90	42.30	48.20
06/01/2016	19:47:35	106.2	45.30	43.90	42.30	48.20
06/01/2016	19:47:36	106.4	46.50	45.40	42.30	48.20
06/01/2016	19:47:36	106.6	46.50	45.40	43.00	48.20
06/01/2016	19:47:36	106.8	46.50	45.40	43.00	48.60
06/01/2016	19:47:36	107.0	45.60	44.30	43.00	48.60
06/01/2016	19:47:37	107.2	45.60	44.30	42.70	48.60
06/01/2016	19:47:37	107.4	45.60	44.30	42.70	48.80
06/01/2016	19:47:37	107.6	47.10	44.30	42.70	48.80
06/01/2016	19:47:37	107.8	47.10	45.80	43.40	48.80
06/01/2016	19:47:37	108.0	47.10	45.80	43.40	49.00
06/01/2016	19:47:38	108.2	45.80	45.80	43.40	49.00
06/01/2016	19:47:38	108.5	45.80	44.70	43.40	49.00
06/01/2016	19:47:38	108.6	45.80	44.70	43.40	49.30
06/01/2016	19:47:38	108.8	45.80	44.70	43.40	49.30
06/01/2016	19:47:38	109.0	47.60	46.10	43.40	49.30
06/01/2016	19:47:38	109.2	47.60	46.10	43.40	49.30
06/01/2016	19:47:39	109.4	47.60	46.10	43.80	49.30
06/01/2016	19:47:39	109.6	46.30	46.10	43.80	49.30
06/01/2016	19:47:39	109.8	46.30	46.10	43.80	49.30
06/01/2016	19:47:39	110.0	46.30	45.40	44.00	50.00
06/01/2016	19:47:40	110.2	48.20	45.40	44.00	50.00
06/01/2016	19:47:40	110.4	48.20	46.40	44.00	50.00
06/01/2016	19:47:40	110.6	48.20	46.40	44.20	50.00
06/01/2016	19:47:40	110.8	46.70	46.40	44.20	49.60
06/01/2016	19:47:40	111.0	46.70	45.80	44.20	49.60
06/01/2016	19:47:41	111.3	46.70	45.80	44.40	49.60
06/01/2016	19:47:41	111.4	46.70	45.80	44.40	49.60
06/01/2016	19:47:41	111.6	48.50	46.70	44.40	50.50
06/01/2016	19:47:41	111.8	48.50	46.70	44.40	50.50
06/01/2016	19:47:41	112.0	48.50	46.70	44.60	50.20
06/01/2016	19:47:41	112.2	48.50	46.70	44.60	50.20
06/01/2016	19:47:42	112.4	47.30	46.20	44.60	50.20
06/01/2016	19:47:42	112.6	47.30	46.20	44.80	50.20
06/01/2016	19:47:42	112.8	47.30	46.20	44.80	51.10
06/01/2016	19:47:42	113.0	48.80	46.90	44.80	51.10
06/01/2016	19:47:43	113.2	48.80	46.90	44.90	51.10
06/01/2016	19:47:43	113.5	48.80	46.90	44.90	50.50
06/01/2016	19:47:43	113.6	47.70	46.90	44.90	50.50
06/01/2016	19:47:43	113.8	47.70	46.70	44.90	50.50
06/01/2016	19:47:43	114.0	47.70	46.70	45.30	51.50
06/01/2016	19:47:44	114.3	49.10	46.70	45.30	51.50
06/01/2016	19:47:44	114.4	49.10	47.20	45.30	51.50
06/01/2016	19:47:44	114.6	49.10	47.20	45.30	51.50
06/01/2016	19:47:44	114.8	49.10	47.20	45.30	51.50
06/01/2016	19:47:44	115.0	48.20	47.00	45.30	50.90
06/01/2016	19:47:45	115.2	48.20	47.00	46.00	50.90
06/01/2016	19:47:45	115.4	48.20	47.00	46.00	52.00
06/01/2016	19:47:45	115.6	49.30	47.00	46.00	52.00
06/01/2016	19:47:45	115.8	49.30	47.30	45.80	52.00
06/01/2016	19:47:45	116.0	49.30	47.30	45.80	52.00
06/01/2016	19:47:46	116.2	48.80	47.30	45.80	51.30
06/01/2016	19:47:46	116.5	48.80	47.50	45.80	51.30
06/01/2016	19:47:46	116.6	48.80	47.50	45.80	51.30
06/01/2016	19:47:46	116.8	49.40	47.50	46.20	52.40
06/01/2016	19:47:46	117.0	49.40	47.50	46.20	52.40
06/01/2016	19:47:47	117.2	49.40	47.70	46.00	52.40
06/01/2016	19:47:47	117.4	49.40	47.70	46.00	51.70
06/01/2016	19:47:47	117.6	49.20	48.10	46.00	51.70
06/01/2016	19:47:47	117.8	49.20	48.10	46.00	51.70
06/01/2016	19:47:47	118.0	49.20	48.10	46.70	52.90
06/01/2016	19:47:47	118.2	49.20	48.10	46.70	52.90
06/01/2016	19:47:48	118.4	49.50	47.70	46.70	52.90
06/01/2016	19:47:48	118.6	49.50	47.70	46.50	52.90
06/01/2016	19:47:48	118.8	49.60	47.70	46.50	52.10
06/01/2016	19:47:48	119.1	49.60	48.50	46.50	52.10
06/01/2016	19:47:48	119.2	49.60	48.50	46.50	52.10
06/01/2016	19:47:49	119.4	49.60	48.50	47.20	53.20
06/01/2016	19:47:49	119.6	49.60	48.50	47.20	53.20
06/01/2016	19:47:49	119.8	49.60	47.90	46.90	53.20
06/01/2016	19:47:49	120.0	49.60	47.90	46.90	52.70
06/01/2016	19:47:50	120.2	50.00	47.90	46.90	52.70
06/01/2016	19:47:50	120.4	50.00	48.90	46.90	52.70
06/01/2016	19:47:50	120.6	50.00	48.90	47.50	53.60
06/01/2016	19:47:50	120.8	49.80	48.90	47.50	53.60
06/01/2016	19:47:50	121.0	49.80	48.30	47.50	53.60
06/01/2016	19:47:51	121.3	49.80	48.30	47.30	53.60
06/01/2016	19:47:51	121.4	50.70	48.30	47.30	53.20
06/01/2016	19:47:51	121.6	50.70	48.30	47.30	53.20
06/01/2016	19:47:51	121.8	50.70	49.30	47.70	53.20
06/01/2016	19:47:51	122.0	50.70	49.30	47.70	53.20
06/01/2016	19:47:52	122.2	49.90	49.30	47.70	53.80
06/01/2016	19:47:52	122.4	49.90	48.50	47.70	53.80
06/01/2016	19:47:52	122.6	49.90	48.50	47.70	53.80
06/01/2016	19:47:52	122.8	51.10	48.50	47.60	53.70
06/01/2016	19:47:52	123.0	51.10	49.70	47.60	53.70
06/01/2016	19:47:53	123.2	51.10	49.70	48.10	53.70
06/01/2016	19:47:53	123.4	51.10	49.70	48.10	54.00
06/01/2016	19:47:53	123.6	50.00	48.80	48.10	54.00
06/01/2016	19:47:53	123.8	50.00	48.80	48.00	54.00
06/01/2016	19:47:53	124.1	50.00	48.80	48.00	54.00
06/01/2016	19:47:53	124.2	50.00	48.80	48.00	54.00
06/01/2016	19:47:54	124.4	51.50	50.00	48.30	54.00
06/01/2016	19:47:54	124.6	51.50	50.00	48.30	54.00
06/01/2016	19:47:54	124.8	50.20	50.00	48.30	54.20
06/01/2016	19:47:54	125.0	50.20	50.00	48.30	54.20
06/01/2016	19:47:55	125.2	50.20	49.10	48.30	54.20
06/01/2016	19:47:55	125.4	50.20	49.10	48.30	54.50
06/01/2016	19:47:55	125.6	51.90	49.10	48.30	54.50
06/01/2016	19:47:55	125.8	51.90	50.20	48.70	54.50
06/01/2016	19:47:55	126.0	51.90	50.20	48.70	54.40
06/01/2016	19:47:56	126.3	50.40	50.20	48.70	54.40
06/01/2016	19:47:56	126.4	50.40	49.40	48.70	54.40
06/01/2016	19:47:56	126.6	50.40	49.40	48.70	54.40
06/01/2016	19:47:56	126.8	52.20	49.40	48.70	54.80
06/01/2016	19:47:56	127.1	52.20	50.50	48.70	54.80
06/01/2016	19:47:56	127.2	52.20	50.50	48.70	54.80
06/01/2016	19:47:57	127.4	52.20	50.50	49.20	54.60
06/01/2016	19:47:57	127.6	52.20	50.50	49.20	54.60
06/01/2016	19:47:57	127.8	50.90	49.70	49.20	54.60
06/01/2016	19:47:57	128.0	50.90	49.70	49.20	54.60
06/01/2016	19:47:58	128.3	52.50	50.90	49.20	55.40
06/01/2016	19:47:58	128.4	52.50	50.90	49.20	55.40
06/01/2016	19:47:58	128.6	52.50	50.90	49.40	54.90
06/01/2016	19:47:58	128.8	52.50	50.90	49.40	54.90
06/01/2016	19:47:58	129.0	51.20	50.10	49.40	54.90
06/01/2016	19:47:59	129.2	51.20	50.10	49.60	54.90
06/01/2016	19:47:59	129.4	51.20	50.10	49.60	54.90
06/01/2016	19:47:59	129.6	52.80	50.90	49.60	55.80
06/01/2016	19:47:59	129.8	52.80	50.90	49.70	55.80
06/01/2016	19:47:59	130.0	52.80	50.90	49.70	55.10
06/01/2016	19:48:00	130.2	51.60	50.90	49.70	55.10
06/01/2016	19:48:00	130.4	51.60	50.40	49.90	55.10
06/01/2016	19:48:00	130.6	51.60	50.40	49.90	55.10
06/01/2016	19:48:00	130.8	52.90	50.40	49.90	56.20
06/01/2016	19:48:00	131.1	52.90	51.10	49.90	56.20
06/01/2016	19:48:01	131.2	52.90	51.10	50.00	56.20
06/01/2016	19:48:01	131.4	52.90	51.10	50.00	55.40
06/01/2016	19:48:01	131.6	52.00	50.90	50.00	55.40
06/01/2016	19:48:01	131.9	52.00	50.90	50.30	55.40
06/01/2016	19:48:01	132.0	52.00	50.90	50.30	55.40
06/01/2016	19:48:02	132.2	53.00	51.20	50.30	56.60
06/01/2016	19:48:02	132.4	53.00	51.20	50.30	56.60
06/01/2016	19:48:02	132.6	53.00	51.20	50.10	55.80
06/01/2016	19:48:02	132.9	52.30	51.20	50.10	55.80
06/01/2016	19:48:02	133.0	52.30	51.30	50.10	55.80
06/01/2016	19:48:03	133.2	52.30	51.30	50.60	55.80
06/01/2016	19:48:03	133.4	52.30	51.30	50.60	55.80
06/01/2016	19:48:03	133.6	53.10	51.30	50.60	56.90
06/01/2016	19:48:03	133.8	53.10	51.30	50.60	56.90
06/01/2016	19:48:03	134.0	53.10	51.30	50.50	56.20
06/01/2016	19:48:04	134.2	52.60	51.30	50.50	56.20
06/01/2016	19:48:04	134.4	52.60	51.50	50.50	56.20
06/01/2016	19:48:04	134.6	52.60	51.50	51.00	57.20
06/01/2016	19:48:04	134.8	53.30	51.50	51.00	57.20
06/01/2016	19:48:05	135.1	53.30	51.50	50.80	57.20
06/01/2016	19:48:05	135.2	53.30	51.50	50.80	57.20
06/01/2016	19:48:05	135.4	53.00	51.50	50.80	56.50
06/01/2016	19:48:05	135.6	53.00	51.50	50.80	56.50
06/01/2016	19:48:05	135.8	53.00	51.90	51.30	56.50
06/01/2016	19:48:05	136.0	53.00	51.90	51.30	57.40
06/01/2016	19:48:05	136.2	53.00	51.90	51.30	57.40
06/01/2016	19:48:06	136.4	53.20	51.60	51.00	57.40
06/01/2016	19:48:06	136.6	53.20	51.60	51.00	56.80
06/01/2016	19:48:06	136.8	53.50	51.60	51.00	56.80
06/01/2016	19:48:06	137.0	53.50	52.20	51.00	56.80
06/01/2016	19:48:07	137.2	53.50	52.20	51.80	57.60
06/01/2016	19:48:07	137.4	53.50	52.20	51.80	57.60
06/01/2016	19:48:07	137.6	53.30	51.70	51.80	57.60
06/01/2016	19:48:07	137.8	53.30	51.70	51.80	57.60
06/01/2016	19:48:07	138.0	53.30	51.70	51.50	57.10
06/01/2016	19:48:07	138.2	53.90	51.70	51.50	57.10
06/01/2016	19:48:08	138.4	53.90	52.50	52.20	57.10
06/01/2016	19:48:08	138.6	53.90	52.50	52.20	57.10
06/01/2016	19:48:08	138.8	53.40	52.50	52.20	57.80
06/01/2016	19:48:08	139.0	53.40	51.80	52.20	57.80
06/01/2016	19:48:08	139.2	53.40	51.80	52.20	57.80
06/01/2016	19:48:09	139.4	54.20	51.80	51.70	57.50
06/01/2016	19:48:09	139.6	54.20	51.80	51.70	57.50
06/01/2016	19:48:09	139.8	54.20	51.80	51.70	57.50
06/01/2016	19:48:09	140.0	54.20	52.80	51.70	58.00
06/01/2016	19:48:10	140.2	53.50	52.80	51.70	58.00
06/01/2016	19:48:10	140.4	53.50	52.80	51.70	58.00
06/01/2016	19:48:10	140.6	54.30	52.00	51.70	57.60
06/01/2016	19:48:10	140.8	54.30	52.00	51.70	57.60
06/01/2016	19:48:10	141.0	54.30	52.00	51.70	57.60
06/01/2016	19:48:11	141.2	54.30	52.90	51.70	58.60
06/01/2016	19:48:11	141.4	54.10	52.90	51.70	58.60
06/01/2016	19:48:11	141.6	54.10	52.90	51.70	58.60
06/01/2016	19:48:11	141.8	54.10	52.20	51.70	57.80
06/01/2016	19:48:11	142.0	54.40	52.20	51.70	57.80
06/01/2016	19:48:11	142.2	54.40	52.20	51.70	57.80
06/01/2016	19:48:12	142.4	54.50	52.90	51.70	58.90
06/01/2016	19:48:12	142.6	54.50	52.90	51.70	58.90
06/01/2016	19:48:12	142.9	54.50	52.60	51.70	58.90
06/01/2016	19:48:12	143.1	54.50	52.60	51.70	58.00
06/01/2016	19:48:12	143.2	54.50	52.60	51.70	58.00
06/01/2016	19:48:13	143.5	54.40	53.00	51.70	58.00
06/01/2016	19:48:13	143.6	54.40	53.00	51.70	58.00
06/01/2016	19:48:13	143.8	54.90	53.00	51.70	59.10
06/01/2016	19:48:13	144.0	54.90	53.00	51.70	59.10
06/01/2016	19:48:14	144.2	54.90	53.00	51.70	58.20
06/01/2016	19:48:14	144.4	54.50	53.00	51.70	58.20
06/01/2016	19:48:14	144.6	54.50	53.00	51.70	58.20
06/01/2016	19:48:14	144.8	54.50	53.10	51.70	59.30
06/01/2016	19:48:14	145.0	54.50	53.10	51.70	59.30
06/01/2016	19:48:15	145.3	55.30	53.10	51.70	59.30
06/01/2016	19:48:15	145.4	55.30	53.40	51.70	58.60
06/01/2016	19:48:15	145.6	54.50	53.40	51.70	58.60
06/01/2016	19:48:15	145.9	54.50	53.40	51.70	58.60
06/01/2016	19:48:15	146.0	54.50	53.20	51.70	59.50
06/01/2016	19:48:16	146.2	55.60	53.20	51.70	59.50
06/01/2016	19:48:16	146.4	55.60	53.20	51.70	59.50
06/01/2016	19:48:16	146.6	55.60	53.50	51.70	58.80
06/01/2016	19:48:16	146.8	55.60	53.50	51.70	58.80
06/01/2016	19:48:16	147.0	54.50	53.40	51.70	58.80
06/01/2016	19:48:17	147.2	54.50	53.40	51.70	59.60
06/01/2016	19:48:17	147.4	55.90	53.40	51.70	59.60
06/01/2016	19:48:17	147.6	55.90	53.40	51.70	59.60
06/01/2016	19:48:17	147.8	55.90	53.40	51.70	59.60
06/01/2016	19:48:17	148.0	54.70	54.10	51.70	59.10
06/01/2016	19:48:18	148.2	54.70	54.10	51.70	59.10
06/01/2016	19:48:18	148.4	54.70	54.10	51.70	59.10
06/01/2016	19:48:18	148.6	56.30	53.30	51.70	59.70
06/01/2016	19:48:18	148.8	56.30	53.30	51.70	59.70
06/01/2016	19:48:18	149.0	56.30	53.30	51.70	59.70
06/01/2016	19:48:19	149.2	54.70	54.30	51.70	59.40
06/01/2016	19:48:19	149.4	54.70	54.30	51.70	59.40
06/01/2016	19:48:19	149.6	54.70	54.30	51.70	59.40
06/01/2016	19:48:19	149.8	54.70	53.40	51.70	59.90
06/01/2016	19:48:19	150.0	56.30	53.40	51.70	59.90
06/01/2016	19:48:19	150.2	56.30	53.40	51.70	59.90
06/01/2016	19:48:20	150.4	56.30	54.60	51.70	59.80
06/01/2016	19:48:20	150.6	54.80	54.60	51.70	59.80
06/01/2016	19:48:20	150.8	54.80	54.60	51.70	59.80
06/01/2016	19:48:20	151.0	54.80	53.40	51.70	60.00
06/01/2016	19:48:20	151.2	56.30	53.40	51.70	60.00
06/01/2016	19:48:21	151.5	56.30	54.80	51.70	60.10
06/01/2016	19:48:21	151.6	56.30	54.80	51.70	60.10
06/01/2016	19:48:21	151.8	56.30	54.80	51.70	60.10
06/01/2016	19:48:21	152.1	55.00	53.80	51.70	60.10
06/01/2016	19:48:22	152.2	55.00	53.80	51.70	60.10
06/01/2016	19:48:22	152.4	56.40	53.80	51.70	60.10
06/01/2016	19:48:22	152.6	56.40	53.80	51.70	60.10
06/01/2016	19:48:22	152.8	56.40	54.90	51.70	60.40
06/01/2016	19:48:22	153.0	55.30	54.90	51.70	60.40
06/01/2016	19:48:23	153.3	55.30	54.90	51.70	60.40
06/01/2016	19:48:23	153.4	55.30	53.90	51.70	60.20
06/01/2016	19:48:23	153.6	56.60	53.90	51.70	60.20
06/01/2016	19:48:23	153.9	56.60	53.90	51.70	60.20
06/01/2016	19:48:23	154.0	56.60	55.00	51.70	60.70
06/01/2016	19:48:24	154.3	55.60	55.00	51.70	60.70
06/01/2016	19:48:24	154.5	55.60	55.00	51.70	60.70
06/01/2016	19:48:24	154.6	55.60	54.20	51.70	60.30
06/01/2016	19:48:24	154.8	56.60	54.20	51.70	60.30
06/01/2016	19:48:24	155.1	56.60	54.20	51.70	60.30
06/01/2016	19:48:25	155.2	56.60	55.10	51.70	61.00
06/01/2016	19:48:25	155.5	56.20	55.10	51.70	61.00
06/01/2016	19:48:25	155.6	56.20	54.30	-999.22	61.00
06/01/2016	19:48:25	155.9	56.20	54.30	-999.22	60.40
06/01/2016	19:48:25	156.0	56.40	54.30	-999.22	60.40
06/01/2016	19:48:26	156.2	56.40	55.20	-999.22	60.40
06/01/2016	19:48:26	156.4	56.40	55.20	-999.22	60.40
06/01/2016	19:48:26	156.6	56.60	55.20	-999.22	61.20
06/01/2016	19:48:26	156.8	56.60	55.20	-999.22	61.20
06/01/2016	19:48:26	157.0	56.60	55.20	-999.22	61.20
06/01/2016	19:48:27	157.2	56.70	54.60	-999.22	60.60
06/01/2016	19:48:27	157.4	56.70	54.60	-999.22	60.60
06/01/2016	19:48:27	157.6	56.70	54.60	-999.22	60.60
06/01/2016	19:48:27	157.8	56.70	55.30	-999.22	61.60
06/01/2016	19:48:27	158.0	56.90	55.30	-999.22	61.60
06/01/2016	19:48:27	158.2	56.90	55.30	-999.22	61.60
06/01/2016	19:48:28	158.4	56.90	54.90	-999.22	60.70
06/01/2016	19:48:28	158.6	56.80	55.20	-999.22	60.70
06/01/2016	19:48:28	158.9	56.80	55.20	-999.22	60.70
06/01/2016	19:48:28	159.0	57.20	55.20	-999.22	61.80
06/01/2016	19:48:28	159.2	57.20	55.20	-999.22	61.80
06/01/2016	19:48:29	159.5	57.20	55.20	-999.22	60.80
06/01/2016	19:48:29	159.6	57.20	55.20	-999.22	60.80
06/01/2016	19:48:29	159.8	56.80	55.20	-999.22	60.80
06/01/2016	19:48:29	160.1	56.80	55.30	-999.22	60.80
06/01/2016	19:48:30	160.2	56.80	55.30	-999.22	62.00
06/01/2016	19:48:30	160.4	57.60	55.30	-999.22	62.00
06/01/2016	19:48:30	160.7	57.60	55.30	-999.22	62.00
06/01/2016	19:48:30	160.8	57.60	55.40	-999.22	61.00
06/01/2016	19:48:31	161.1	56.70	55.40	-999.22	61.00
06/01/2016	19:48:31	161.3	56.70	55.40	-999.22	61.00
06/01/2016	19:48:31	161.4	56.70	55.40	-999.22	62.10
06/01/2016	19:48:31	161.7	57.90	55.40	-999.22	62.10
06/01/2016	19:48:31	161.9	57.90	55.40	-999.22	62.10
06/01/2016	19:48:31	162.0	57.90	55.80	-999.22	61.20
06/01/2016	19:48:32	162.2	56.80	55.80	-999.22	61.20
06/01/2016	19:48:32	162.5	56.80	55.80	-999.22	61.20
06/01/2016	19:48:32	162.6	56.80	55.40	-999.22	62.30
06/01/2016	19:48:32	162.9	58.10	55.40	-999.22	62.30
06/01/2016	19:48:32	163.0	58.10	56.00	-999.22	62.30
06/01/2016	19:48:32	163.2	58.10	56.00	-999.22	62.30
06/01/2016	19:48:33	163.4	56.80	56.00	-999.22	61.70
06/01/2016	19:48:33	163.6	56.80	56.00	-999.22	61.70
06/01/2016	19:48:33	163.8	56.80	56.00	-999.22	61.70
06/01/2016	19:48:33	164.0	58.30	55.50	-999.22	62.40
06/01/2016	19:48:34	164.2	58.30	55.50	-999.22	62.40
06/01/2016	19:48:34	164.4	58.30	55.50	-999.22	62.40
06/01/2016	19:48:34	164.6	56.90	56.20	-999.22	61.90
06/01/2016	19:48:34	164.8	56.90	56.20	-999.22	61.90
06/01/2016	19:48:34	165.0	56.90	56.20	-999.22	61.90
06/01/2016	19:48:34	165.2	56.90	55.60	-999.22	62.50
06/01/2016	19:48:35	165.4	58.40	55.60	-999.22	62.50
06/01/2016	19:48:35	165.6	58.40	55.60	-999.22	62.50
06/01/2016	19:48:35	165.8	56.90	56.40	-999.22	62.20
06/01/2016	19:48:35	166.0	56.90	56.40	-999.22	62.20
06/01/2016	19:48:35	166.2	56.90	56.40	-999.22	62.20
06/01/2016	19:48:36	166.4	56.90	55.60	-999.22	62.50
06/01/2016	19:48:36	166.6	58.60	55.60	-999.22	62.50
06/01/2016	19:48:36	166.8	58.60	55.60	-999.22	62.50
06/01/2016	19:48:36	167.1	57.10	56.80	-999.22	62.50
06/01/2016	19:48:36	167.2	57.10	56.80	-999.22	62.50
06/01/2016	19:48:37	167.5	57.10	55.70	-999.22	62.50
06/01/2016	19:48:37	167.6	57.10	55.70	-999.22	62.50
06/01/2016	19:48:37	167.8	58.50	55.70	-999.22	62.60
06/01/2016	19:48:37	168.0	58.50	55.70	-999.22	62.60
06/01/2016	19:48:38	168.2	58.50	57.00	-999.22	62.80
06/01/2016	19:48:38	168.4	57.30	57.00	-999.22	62.80
06/01/2016	19:48:38	168.7	57.30	57.00	-999.22	62.80
06/01/2016	19:48:38	168.8	57.30	55.80	-999.22	62.80
06/01/2016	19:48:38	169.0	58.60	55.80	-999.22	62.80
06/01/2016	19:48:39	169.3	58.60	55.80	-999.22	62.80
06/01/2016	19:48:39	169.4	58.60	57.20	-999.22	63.00
06/01/2016	19:48:39	169.7	57.60	57.20	-999.22	63.00
06/01/2016	19:48:39	169.9	57.60	57.20	-999.22	63.00
06/01/2016	19:48:39	170.0	57.60	55.90	-999.22	62.80
06/01/2016	19:48:40	170.2	58.60	55.90	-999.22	62.80
06/01/2016	19:48:40	170.5	58.60	55.90	-999.22	62.80
06/01/2016	19:48:40	170.6	58.60	57.20	-999.22	63.30
06/01/2016	19:48:40	170.8	58.60	57.20	-999.22	63.30
06/01/2016	19:48:40	171.0	57.90	56.00	-999.22	63.30
06/01/2016	19:48:40	171.2	57.90	56.00	-999.22	63.30
06/01/2016	19:48:41	171.4	58.60	56.00	-999.22	62.80
06/01/2016	19:48:41	171.7	58.60	56.00	-999.22	62.80
06/01/2016	19:48:41	171.8	58.60	56.00	-999.22	62.80
06/01/2016	19:48:41	172.0	58.20	57.20	-999.22	63.50
06/01/2016	19:48:42	172.2	58.20	57.20	-999.22	63.50
06/01/2016	19:48:42	172.4	58.20	57.20	-999.22	63.50
06/01/2016	19:48:42	172.6	58.20	56.30	-999.22	63.10
06/01/2016	19:48:42	172.8	58.60	56.30	-999.22	63.10
06/01/2016	19:48:42	173.0	58.60	56.30	-999.22	63.10
06/01/2016	19:48:42	173.2	58.60	57.30	-999.22	63.80
06/01/2016	19:48:43	173.4	58.50	56.70	-999.22	63.80
06/01/2016	19:48:43	173.7	58.50	56.70	-999.22	63.80
06/01/2016	19:48:43	173.8	58.50	56.70	-999.22	63.10
06/01/2016	19:48:43	174.0	58.60	56.70	-999.22	63.10
06/01/2016	19:48:43	174.2	58.60	56.70	-999.22	63.10
06/01/2016	19:48:44	174.4	58.80	57.40	-999.22	64.10
06/01/2016	19:48:44	174.6	58.80	57.40	-999.22	64.10
06/01/2016	19:48:44	174.9	58.80	57.00	-999.22	63.30
06/01/2016	19:48:44	175.1	58.80	57.00	-999.22	63.30
06/01/2016	19:48:44	175.2	58.60	57.00	-999.22	63.30
06/01/2016	19:48:45	175.5	58.60	57.40	-999.22	63.30
06/01/2016	19:48:45	175.6	58.60	57.40	-999.22	64.30
06/01/2016	19:48:45	175.8	59.40	57.40	-999.22	64.30
06/01/2016	19:48:45	176.0	59.40	57.40	-999.22	64.30
06/01/2016	19:48:46	176.2	59.40	57.20	-999.22	63.40
06/01/2016	19:48:46	176.4	58.60	57.20	-999.22	63.40
06/01/2016	19:48:46	176.7	58.60	57.20	-999.22	63.40
06/01/2016	19:48:46	176.8	58.60	57.40	-999.22	64.50
06/01/2016	19:48:46	177.0	59.70	57.40	-999.22	64.50
06/01/2016	19:48:47	177.3	59.70	57.40	-999.22	64.50
06/01/2016	19:48:47	177.4	59.70	57.50	-999.22	63.50
06/01/2016	19:48:47	177.7	58.60	57.50	-999.22	63.50
06/01/2016	19:48:47	177.8	58.60	57.50	-999.22	63.50
06/01/2016	19:48:47	178.0	58.60	57.40	-999.22	64.60
06/01/2016	19:48:47	178.2	58.60	57.40	-999.22	64.60
06/01/2016	19:48:48	178.6	59.90	57.80	-999.22	64.60
06/01/2016	19:48:48	178.6	59.90	57.80	-999.22	63.60
06/01/2016	19:48:48	178.8	58.60	57.80	-999.22	63.60
06/01/2016	19:48:48	179.1	58.60	57.80	-999.22	63.60
06/01/2016	19:48:49	179.2	58.60	57.40	-999.22	64.70
06/01/2016	19:48:49	179.5	60.10	57.40	-999.22	64.70
06/01/2016	19:48:49	179.6	60.10	57.40	-999.22	64.70
06/01/2016	19:48:49	179.8	60.10	57.40	-999.22	64.70
06/01/2016	19:48:49	180.0	58.70	58.00	-999.22	63.90
06/01/2016	19:48:50	180.2	58.70	58.00	-999.22	63.90
06/01/2016	19:48:50	180.4	58.70	58.00	-999.22	63.90
06/01/2016	19:48:50	180.6	60.30	57.40	-999.22	64.70
06/01/2016	19:48:50	180.9	60.30	57.40	-999.22	64.70
06/01/2016	19:48:50	181.0	60.30	57.40	-999.22	64.70
06/01/2016	19:48:51	181.2	58.70	58.20	-999.22	64.40
06/01/2016	19:48:51	181.4	58.70	58.20	-999.22	64.40
06/01/2016	19:48:51	181.6	58.70	58.20	-999.22	64.40
06/01/2016	19:48:51	181.8	58.70	57.40	-999.22	64.70
06/01/2016	19:48:52	182.0	60.40	58.50	-999.22	64.70
06/01/2016	19:48:52	182.2	60.40	58.50	-999.22	64.70
06/01/2016	19:48:52	182.4	60.40	58.50	-999.22	64.70
06/01/2016	19:48:52	182.6	58.70	58.50	-999.22	64.60
06/01/2016	19:48:52	182.8	58.70	58.50	-999.22	64.60
06/01/2016	19:48:52	183.0	58.70	57.50	-999.22	64.80
06/01/2016	19:48:52	183.2	60.40	57.50	-999.22	64.80
06/01/2016	19:48:53	183.4	60.40	57.50	-999.22	64.80
06/01/2016	19:48:53	183.6	60.40	58.60	-999.22	64.90
06/01/2016	19:48:53	183.8	60.40	58.60	-999.22	64.90
06/01/2016	19:48:53	184.1	59.00	57.50	-999.22	64.90
06/01/2016	19:48:53	184.2	59.00	57.50	-999.22	64.90
06/01/2016	19:48:54	184.4	60.40	57.50	-999.22	64.80
06/01/2016	19:48:54	184.7	60.40	58.70	-999.22	64.80
06/01/2016	19:48:54	184.8	60.40	58.70	-999.22	65.20
06/01/2016	19:48:54	185.0	59.20	58.70	-999.22	65.20
06/01/2016	19:48:54	185.2	59.20	58.70	-999.22	65.20
06/01/2016	19:48:55	185.4	59.20	57.70	-999.22	64.90
06/01/2016	19:48:55	185.6	60.40	57.70	-999.22	64.90
06/01/2016	19:48:55	185.9	60.40	57.70	-999.22	64.90
06/01/2016	19:48:55	186.0	60.40	58.70	-999.22	65.40
06/01/2016	19:48:56	186.2	59.70	58.70	-999.22	65.40
06/01/2016	19:48:56	186.5	59.70	58.70	-999.22	65.40
06/01/2016	19:48:56	186.6	59.70	57.80	-999.22	65.00
06/01/2016	19:48:56	186.8	60.30	57.80	-999.22	65.00
06/01/2016	19:48:56	187.1	60.30	57.80	-999.22	65.00
06/01/2016	19:48:57	187.2	60.30	58.80	-999.22	65.60
06/01/2016	19:48:57	187.5	60.10	58.80	-999.22	65.60
06/01/2016	19:48:57	187.7	60.10	58.80	-999.22	65.60
06/01/2016	19:48:57	187.8	60.10	58.10	-999.22	65.00
06/01/2016	19:48:57	188.0	60.10	58.10	-999.22	65.00
06/01/2016	19:48:58	188.2	60.20	58.70	-999.22	65.00
06/01/2016	19:48:58	188.4	60.20	58.70	-999.22	65.00
06/01/2016	19:48:58	188.6	60.30	58.70	-999.22	65.80
06/01/2016	19:48:58	188.9	60.30	58.70	-999.22	65.80
06/01/2016	19:48:58	189.0	60.30	58.40	-999.22	65.10
06/01/2016	19:48:59	189.2	60.20	58.40	-999.22	65.10
06/01/2016	19:48:59	189.4	60.20	58.40	-999.22	65.10
06/01/2016	19:48:59	189.6	60.20	58.40	-999.22	65.10
06/01/2016	19:48:59	189.8	60.70	58.70	-999.22	66.00
06/01/2016	19:48:59	190.0	60.70	58.70	-999.22	66.00
06/01/2016	19:48:59	190.2	60.70	58.70	-999.22	66.00
06/01/2016	19:49:00	190.4	60.20	58.60	-999.22	65.20
06/01/2016	19:49:00	190.6	60.20	58.60	-999.22	65.20
06/01/2016	19:49:00	190.8	60.20	58.60	-999.22	65.20
06/01/2016	19:49:00	191.0	61.00	58.80	-999.22	66.20
06/01/2016	19:49:01	191.4	61.00	58.80	-999.22	66.20
06/01/2016	19:49:01	191.4	61.00	58.80	-999.22	66.20
06/01/2016	19:49:01	191.6	60.20	58.80	-999.22	65.30
06/01/2016	19:49:01	191.8	60.20	58.80	-999.22	65.30
06/01/2016	19:49:01	192.0	60.20	58.80	-999.22	65.30
06/01/2016	19:49:02	192.2	60.20	58.80	-999.22	66.20
06/01/2016	19:49:02	192.4	61.30	58.80	-999.22	66.20
06/01/2016	19:49:02	192.6	61.30	58.80	-999.22	66.20
06/01/2016	19:49:02	192.8	61.30	59.00	-999.22	65.50
06/01/2016	19:49:02	193.0	60.10	59.00	-999.22	65.50
06/01/2016	19:49:02	193.2	60.10	59.00	-999.22	65.50
06/01/2016	19:49:03	193.4	61.50	58.70	-999.22	66.20
06/01/2016	19:49:03	193.6	61.50	58.70	-999.22	66.20
06/01/2016	19:49:03	193.8	61.50	58.70	-999.22	66.20
06/01/2016	19:49:03	194.1	61.50	59.30	-999.22	65.70
06/01/2016	19:49:03	194.2	61.50	59.30	-999.22	65.70
06/01/2016	19:49:04	194.5	60.10	58.70	-999.22	65.70
06/01/2016	19:49:04	194.6	60.10	58.70	-999.22	65.70
06/01/2016	19:49:04	194.8	61.60	58.70	-999.22	66.30
06/01/2016	19:49:04	195.1	61.60	58.70	-999.22	66.30
06/01/2016	19:49:05	195.2	61.60	59.70	-999.22	65.90
06/01/2016	19:49:05	195.4	60.10	59.70	-999.22	65.90
06/01/2016	19:49:05	195.6	60.10	59.70	-999.22	65.90
06/01/2016	19:49:05	195.8	60.10	58.80	-999.22	66.40
06/01/2016	19:49:05	196.0	60.10	58.80	-999.22	66.40
06/01/2016	19:49:06	196.3	61.70	58.80	-999.22	66.40
06/01/2016	19:49:06	196.4	61.70	59.90	-999.22	66.20
06/01/2016	19:49:06	196.6	60.20	59.90	-999.22	66.20
06/01/2016	19:49:06	196.9	60.20	59.90	-999.22	66.20
06/01/2016	19:49:06	197.0	60.20	58.80	-999.22	66.40
06/01/2016	19:49:07	197.2	61.70	58.80	-999.22	66.40
06/01/2016	19:49:07	197.5	61.70	58.80	-999.22	66.40
06/01/2016	19:49:07	197.6	61.70	60.10	-999.22	66.70
06/01/2016	19:49:07	197.9	60.40	60.10	-999.22	66.70
06/01/2016	19:49:07	198.0	60.40	58.90	-999.22	66.70
06/01/2016	19:49:08	198.3	60.40	58.90	-999.22	66.40
06/01/2016	19:49:08	198.4	61.70	58.90	-999.22	66.40
06/01/2016	19:49:08	198.6	61.70	60.10	-999.22	66.40
06/01/2016	19:49:08	198.8	61.70	60.10	-999.22	66.40
06/01/2016	19:49:08	199.0	60.70	60.10	-999.22	66.80
06/01/2016	19:49:09	199.3	60.70	60.10	-999.22	66.80
06/01/2016	19:49:09	199.4	60.70	60.10	-999.22	66.80
06/01/2016	19:49:09	199.6	61.70	58.90	-999.22	66.50
06/01/2016	19:49:09	199.8	61.70	58.90	-999.22	66.50
06/01/2016	19:49:09	200.0	61.70	58.90	-999.22	66.50
06/01/2016	19:49:10	200.2	60.90	60.20	-999.22	67.10
06/01/2016	19:49:10	200.4	60.90	60.20	-999.22	67.10
06/01/2016	19:49:10	200.6	60.90	60.20	-999.22	67.10
06/01/2016	19:49:10	200.8	60.90	59.10	-999.22	66.60
06/01/2016	19:49:10	201.0	61.60	59.10	-999.22	66.60
06/01/2016	19:49:10	201.2	61.60	59.10	-999.22	66.60
06/01/2016	19:49:11	201.4	61.60	60.20	-999.22	67.40
06/01/2016	19:49:11	201.6	61.30	60.20	-999.22	67.40
06/01/2016	19:49:11	201.8	61.30	60.20	-999.22	67.40
06/01/2016	19:49:11	202.0	61.50	59.20	-999.22	66.60
06/01/2016	19:49:12	202.2	61.50	59.20	-999.22	66.60
06/01/2016	19:49:12	202.4	61.50	59.20	-999.22	66.60
06/01/2016	19:49:12	202.6	61.50	60.10	-999.22	67.50
06/01/2016	19:49:12	202.8	61.50	60.10	-999.22	67.50
06/01/2016	19:49:12	203.1	61.50	59.70	-999.22	67.50
06/01/2016	19:49:13	203.2	61.50	59.70	-999.22	66.00
06/01/2016	19:49:13	203.4	59.60	59.70	-999.22	66.00
06/01/2016	19:49:13	203.6	59.60	59.70	-999.22	66.00
06/01/2016	19:49:13	203.8	59.60	57.90	-999.22	64.60
06/01/2016	19:49:13	204.0	57.90	57.90	-999.22	64.60
06/01/2016	19:49:14	204.3	57.90	57.90	-999.22	64.60
06/01/2016	19:49:14	204.4	57.90	56.60	-999.22	63.10
06/01/2016	19:49:14	204.6	56.70	56.60	-999.22	63.10
06/01/2016	19:49:14	204.8	56.70	56.60	-999.22	63.10
06/01/2016	19:49:14	205.0	56.70	55.30	-999.22	61.90
06/01/2016	19:49:15	205.3	55.50	55.30	-999.22	61.90
06/01/2016	19:49:15	205.5	55.50	55.30	-999.22	61.90
06/01/2016	19:49:15	205.6	55.50	54.40	-999.22	60.70
06/01/2016	19:49:15	205.8	54.70	54.40	-999.22	60.70
06/01/2016	19:49:15	206.1	54.70	54.40	-999.22	60.70
06/01/2016	19:49:16	206.2	54.70	53.60	-999.22	59.70
06/01/2016	19:49:16	206.5	53.80	53.60	-999.22	59.70
06/01/2016	19:49:16	206.6	53.80	53.60	-999.22	59.70
06/01/2016	19:49:16	206.8	53.80	52.60	-999.22	58.80
06/01/2016	19:49:16	207.0	53.80	52.60	-999.22	58.80
06/01/2016	19:49:17	207.2	52.80	52.00	-999.22	58.80
06/01/2016	19:49:17	207.4	52.80	52.00	-999.22	58.80
06/01/2016	19:49:17	207.6	52.20	52.00	-999.22	57.80
06/01/2016	19:49:17	207.8	52.20	51.30	-999.22	57.80
06/01/2016	19:49:17	208.0	52.20	51.30	-999.22	57.80
06/01/2016	19:49:18	208.2	51.60	51.30	-999.22	57.00
06/01/2016	19:49:18	208.4	51.60	51.30	-999.22	57.00
06/01/2016	19:49:18	208.6	51.60	51.30	-999.22	57.00
06/01/2016	19:49:18	208.8	51.10	50.60	-999.22	56.30
06/01/2016	19:49:18	209.0	51.10	50.60	-999.22	56.30
06/01/2016	19:49:18	209.2	51.10	50.60	-999.22	56.30
06/01/2016	19:49:19	209.4	50.30	50.00	-999.22	55.70
06/01/2016	19:49:19	209.6	50.30	49.40	-999.22	55.70
06/01/2016	19:49:19	209.8	50.30	49.40	-999.22	55.70
06/01/2016	19:49:19	210.1	50.30	49.40	53.30	54.70
06/01/2016	19:49:19	210.2	50.30	49.40	53.30	54.70
06/01/2016	19:49:20	210.4	49.70	49.00	52.60	54.70
06/01/2016	19:49:20	210.6	49.70	49.00	52.60	54.10
06/01/2016	19:49:20	210.8	49.20	49.00	52.60	54.10
06/01/2016	19:49:20	211.0	49.20	49.00	52.60	54.10
06/01/2016	19:49:21	211.2	49.20	48.40	52.20	54.10
06/01/2016	19:49:21	211.4	49.20	48.40	52.20	53.50
06/01/2016	19:49:21	211.6	48.70	47.90	52.20	53.50
06/01/2016	19:49:21	211.8	48.70	47.90	51.50	53.50
06/01/2016	19:49:21	212.0	48.70	47.90	51.50	52.90
06/01/2016	19:49:22	212.2	48.20	47.30	51.50	52.90
06/01/2016	19:49:22	212.4	48.20	47.30	51.50	52.90
06/01/2016	19:49:22	212.6	48.20	47.30	51.00	52.10
06/01/2016	19:49:22	212.8	48.20	47.30	51.00	52.10
06/01/2016	19:49:22	213.1	47.80	46.80	51.00	52.10
06/01/2016	19:49:23	213.2	47.80	46.80	50.60	52.10
06/01/2016	19:49:23	213.4	47.80	46.80	50.60	51.60
06/01/2016	19:49:23	213.6	47.20	46.40	50.60	51.60
06/01/2016	19:49:23	213.8	47.20	46.40	50.10	51.60
06/01/2016	19:49:23	214.0	47.20	46.40	50.10	51.60
06/01/2016	19:49:24	214.2	46.70	46.10	50.10	51.10
06/01/2016	19:49:24	214.4	46.70	46.10	50.10	51.10
06/01/2016	19:49:24	214.6	46.70	46.10	49.70	50.60
06/01/2016	19:49:24	214.9	46.40	46.10	49.70	50.60
06/01/2016	19:49:24	215.1	46.40	45.70	49.70	50.60
06/01/2016	19:49:24	215.2	46.40	45.70	49.70	50.60
06/01/2016	19:49:25	215.4	46.00	45.70	49.30	50.20
06/01/2016	19:49:25	215.6	46.00	45.40	49.30	50.20
06/01/2016	19:49:25	215.8	46.00	45.40	48.70	50.20
06/01/2016	19:49:25	216.1	46.00	45.40	48.70	49.80
06/01/2016	19:49:25	216.2	45.70	45.40	48.70	49.80
06/01/2016	19:49:26	216.4	45.70	45.00	48.70	49.80
06/01/2016	19:49:26	216.6	45.70	45.00	48.30	49.20
06/01/2016	19:49:26	216.8	45.20	45.00	48.30	49.20
06/01/2016	19:49:27	217.1	45.20	44.50	47.90	49.20
06/01/2016	19:49:27	217.2	45.20	44.50	47.90	49.20
06/01/2016	19:49:27	217.4	44.90	44.50	47.90	48.80
06/01/2016	19:49:27	217.6	44.90	44.50	47.90	48.80
06/01/2016	19:49:27	217.8	44.90	44.10	47.60	48.80
06/01/2016	19:49:27	218.1	44.90	44.10	47.60	48.40
06/01/2016	19:49:27	218.2	44.90	44.10	47.60	48.40
06/01/2016	19:49:28	218.4	44.40	43.90	47.20	48.40
06/01/2016	19:49:28	218.6	44.40	43.90	47.20	48.00
06/01/2016	19:49:28	218.8	44.10	43.90	47.20	48.00
06/01/2016	19:49:29	219.1	44.10	43.60	46.90	48.00
06/01/2016	19:49:29	219.2	44.10	43.60	46.90	48.00
06/01/2016	19:49:29	219.4	43.80	43.60	46.90	47.70
06/01/2016	19:49:29	219.7	43.80	43.30	46.90	47.70
06/01/2016	19:49:29	219.8	43.80	43.30	46.60	47.70
06/01/2016	19:49:29	220.1	43.50	43.30	46.60	47.30
06/01/2016	19:49:29	220.2	43.50	43.30	46.60	47.30
06/01/2016	19:49:30	220.4	43.50	43.00	46.30	47.30
06/01/2016	19:49:30	220.6	43.50	43.00	46.30	47.30
06/01/2016	19:49:30	220.8	43.30	43.00	46.30	46.90
06/01/2016	19:49:30	221.0	43.30	42.70	46.30	46.90
06/01/2016	19:49:30	221.2	43.30	42.70	46.30	46.90
06/01/2016	19:49:31	221.4	43.00	42.70	46.10	46.40
06/01/2016	19:49:31	221.6	43.00	42.50	46.10	46.40
06/01/2016	19:49:31	221.8	43.00	42.50	45.50	46.40
06/01/2016	19:49:31	222.0	43.00	42.50	45.50	46.10
06/01/2016	19:49:32	222.2	42.70	42.30	45.50	46.10
06/01/2016	19:49:32	222.4	42.70	42.30	45.20	46.10
06/01/2016	19:49:32	222.6	42.70	42.30	45.20	45.80
06/01/2016	19:49:32	222.8	42.70	42.30	45.20	45.80
06/01/2016	19:49:32	223.0	42.50	42.00	45.00	45.80
06/01/2016	19:49:32	223.2	42.50	42.00	45.00	45.80
06/01/2016	19:49:33	223.4	42.30	42.00	45.00	45.50
06/01/2016	19:49:33	223.6	42.30	42.00	45.00	45.50
06/01/2016	19:49:33	223.8	42.30	41.70	44.70	45.50
06/01/2016	19:49:33	224.0	42.30	41.70	44.70	45.20
06/01/2016	19:49:33	224.2	42.00	41.70	44.70	45.20
06/01/2016	19:49:34	224.4	42.00	41.30	44.50	45.20
06/01/2016	19:49:34	224.6	42.00	41.30	44.50	45.00
06/01/2016	19:49:34	224.9	41.80	41.30	44.50	45.00
06/01/2016	19:49:34	225.0	41.80	41.30	44.50	45.00
06/01/2016	19:49:35	225.2	41.80	41.10	44.20	45.00
06/01/2016	19:49:35	225.4	41.30	41.10	44.20	44.70
06/01/2016	19:49:35	225.7	41.30	40.90	44.20	44.70
06/01/2016	19:49:35	225.8	41.30	40.90	43.90	44.70
06/01/2016	19:49:35	226.0	41.30	40.90	43.90	44.40
06/01/2016	19:49:35	226.2	41.20	40.90	43.90	44.40
06/01/2016	19:49:36	226.4	41.20	40.70	43.60	44.40
06/01/2016	19:49:36	226.6	41.20	40.70	43.60	44.10
06/01/2016	19:49:36	226.8	41.20	40.70	43.60	44.10
06/01/2016	19:49:36	227.0	40.90	40.50	43.50	44.10
06/01/2016	19:49:36	227.2	40.90	40.50	43.50	44.10
06/01/2016	19:49:37	227.4	40.70	40.50	43.50	43.90
06/01/2016	19:49:37	227.6	40.70	40.50	43.50	43.90
06/01/2016	19:49:37	227.8	40.70	40.30	43.20	43.90
06/01/2016	19:49:37	228.0	40.70	40.30	43.20	43.50
06/01/2016	19:49:38	228.2	40.60	40.10	43.20	43.50
06/01/2016	19:49:38	228.4	40.60	40.10	43.00	43.50
06/01/2016	19:49:38	228.6	40.60	40.10	43.00	43.20
06/01/2016	19:49:38	228.8	40.30	40.10	43.00	43.20
06/01/2016	19:49:38	229.0	40.30	39.90	42.60	43.20
06/01/2016	19:49:38	229.2	40.30	39.90	42.60	43.20
06/01/2016	19:49:39	229.4	40.10	39.90	42.60	43.00
06/01/2016	19:49:39	229.6	40.10	39.90	42.60	43.00
06/01/2016	19:49:39	229.8	40.10	39.70	42.40	43.00
06/01/2016	19:49:39	230.0	40.10	39.70	42.40	42.80
06/01/2016	19:49:39	230.2	39.90	39.70	42.40	42.80
06/01/2016	19:49:40	230.4	39.90	39.60	42.10	42.80
06/01/2016	19:49:40	230.6	39.90	39.60	42.10	42.50
06/01/2016	19:49:40	230.9	39.80	39.60	42.10	42.50
06/01/2016	19:49:40	231.0	39.80	39.40	42.10	42.50
06/01/2016	19:49:40	231.2	39.80	39.40	41.90	42.50
06/01/2016	19:49:41	231.4	39.60	39.40	41.90	42.40
06/01/2016	19:49:41	231.7	39.60	39.20	41.90	42.40
06/01/2016	19:49:41	231.8	39.60	39.20	41.70	42.40
06/01/2016	19:49:41	232.0	39.60	39.20	41.70	42.10
06/01/2016	19:49:41	232.2	39.60	39.20	41.70	42.10
06/01/2016	19:49:42	232.4	39.40	38.80	41.60	42.10
06/01/2016	19:49:42	232.6	39.40	38.80	41.60	41.90
06/01/2016	19:49:42	232.8	39.30	38.80	41.60	41.90
06/01/2016	19:49:42	233.0	39.30	38.80	41.60	41.90
06/01/2016	19:49:43	233.2	39.30	38.80	41.40	41.70
06/01/2016	19:49:43	233.4	39.00	38.80	41.40	41.70
06/01/2016	19:49:43	233.6	39.00	38.50	41.40	41.70
06/01/2016	19:49:43	233.8	39.00	38.50	41.40	41.70
06/01/2016	19:49:43	234.0	39.00	38.50	41.30	41.50
06/01/2016	19:49:43	234.2	38.70	38.50	41.30	41.50
06/01/2016	19:49:44	234.4	38.70	38.30	41.00	41.50
06/01/2016	19:49:44	234.7	38.70	38.30	41.00	41.40
06/01/2016	19:49:44	234.8	38.50	38.30	41.00	41.40
06/01/2016	19:49:44	235.0	38.50	38.20	40.80	41.40
06/01/2016	19:49:45	235.2	38.50	38.20	40.80	41.20
06/01/2016	19:49:45	235.4	38.40	38.20	40.80	41.20
06/01/2016	19:49:45	235.6	38.40	38.20	40.80	41.20
06/01/2016	19:49:45	235.8	38.40	38.00	40.70	41.20
06/01/2016	19:49:45	236.0	38.40	38.00	40.70	41.00
06/01/2016	19:49:46	236.2	38.30	37.90	40.70	41.00
06/01/2016	19:49:46	236.5	38.30	37.90	40.50	41.00
06/01/2016	19:49:46	236.6	38.30	37.90	40.50	41.00
06/01/2016	19:49:46	236.8	38.10	37.80	40.50	40.60
06/01/2016	19:49:46	237.0	38.10	37.80	40.50	40.60
06/01/2016	19:49:47	237.2	38.10	37.80	40.30	40.40
06/01/2016	19:49:47	237.5	38.00	37.80	40.30	40.40
06/01/2016	19:49:47	237.6	38.00	37.70	40.30	40.40
06/01/2016	19:49:47	237.8	38.00	37.70	40.20	40.40
06/01/2016	19:49:47	238.0	38.00	37.70	40.20	40.40
06/01/2016	19:49:48	238.2	37.80	37.50	40.20	40.20
06/01/2016	19:49:48	238.4	37.80	37.50	40.20	40.20
06/01/2016	19:49:48	238.6	37.80	37.50	40.00	40.10
06/01/2016	19:49:48	238.8	37.70	37.50	40.00	40.10
06/01/2016	19:49:48	239.0	37.70	37.50	40.00	40.10
06/01/2016	19:49:49	239.2	37.70	37.30	39.60	39.90
06/01/2016	19:49:49	239.4	37.50	37.30	39.60	39.90
06/01/2016	19:49:49	239.6	37.50	37.20	39.60	39.90
06/01/2016	19:49:49	239.8	37.50	37.20	39.50	39.90
06/01/2016	19:49:49	240.0	37.40	37.20	39.50	39.80
06/01/2016	19:49:49	240.2	37.40	37.20	39.50	39.80
06/01/2016	19:49:50	240.4	37.40	37.10	39.40	39.80
06/01/2016	19:49:50	240.7	37.40	37.10	39.40	39.60
06/01/2016	19:49:50	240.8	37.40	37.10	39.40	39.60
06/01/2016	19:49:50	241.0	37.30	37.00	39.20	39.60
06/01/2016	19:49:51	241.2	37.30	37.00	39.20	39.40
06/01/2016	19:49:51	241.4	37.20	37.00	39.20	39.40
06/01/2016	19:49:51	241.6	37.20	36.80	39.20	39.40
06/01/2016	19:49:51	241.8	37.20	36.80	39.00	39.40
06/01/2016	19:49:51	242.0	37.00	36.80	39.00	39.30
06/01/2016	19:49:52	242.2	37.00	36.70	39.00	39.30
06/01/2016	19:49:52	242.4	37.00	36.70	38.90	39.30
06/01/2016	19:49:52	242.6	37.00	36.70	38.90	39.20
06/01/2016	19:49:52	242.8	36.90	36.60	38.90	39.20
06/01/2016	19:49:52	243.0	36.90	36.60	38.90	39.20
06/01/2016	19:49:53	243.2	36.90	36.60	38.70	39.00
06/01/2016	19:49:53	243.5	36.80	36.60	38.70	39.00
06/01/2016	19:49:53	243.6	36.80	36.50	38.70	39.00
06/01/2016	19:49:53	243.8	36.80	36.50	38.70	38.90
06/01/2016	19:49:53	244.0	36.70	36.50	38.70	38.90
06/01/2016	19:49:54	244.2	36.70	36.40	38.70	38.90
06/01/2016	19:49:54	244.4	36.70	36.40	38.70	38.90
06/01/2016	19:49:54	244.6	36.70	36.40	38.40	38.70
06/01/2016	19:49:54	244.8	36.50	36.40	38.40	38.70
06/01/2016	19:49:54	245.0	36.50	36.20	38.40	38.70
06/01/2016	19:49:55	245.3	36.50	36.20	38.40	38.50
06/01/2016	19:49:55	245.4	36.50	36.20	38.40	38.50
06/01/2016	19:49:55	245.6	36.50	36.10	38.20	38.50
06/01/2016	19:49:55	245.8	36.50	36.10	38.20	38.50
06/01/2016	19:49:55	246.0	36.30	36.10	38.20	38.40
06/01/2016	19:49:55	246.2	36.30	36.10	38.20	38.40
06/01/2016	19:49:56	246.4	36.30	35.80	38.10	38.40
06/01/2016	19:49:56	246.6	36.30	35.80	38.10	38.30
06/01/2016	19:49:56	246.8	36.20	35.70	38.10	38.30
06/01/2016	19:49:56	247.1	36.20	35.70	38.00	38.30
06/01/2016	19:49:56	247.2	36.20	35.70	38.00	38.30
06/01/2016	19:49:57	247.5	36.10	35.60	38.00	38.20
06/01/2016	19:49:57	247.6	36.10	35.60	38.00	38.20
06/01/2016	19:49:57	247.8	36.10	35.60	37.80	38.00
06/01/2016	19:49:57	248.1	36.00	35.60	37.80	38.00
06/01/2016	19:49:58	248.2	36.00	35.50	37.80	38.00
06/01/2016	19:49:58	248.4	36.00	35.50	37.80	38.00
06/01/2016	19:49:58	248.6	36.00	35.50	37.80	38.00
06/01/2016	19:49:58	248.8	35.70	35.30	37.80	37.70
06/01/2016	19:49:58	249.0	35.70	35.30	37.80	37.70
06/01/2016	19:49:59	249.2	35.70	35.30	37.50	37.60
06/01/2016	19:49:59	249.4	35.80	35.30	37.50	37.60
06/01/2016	19:49:59	249.6	35.80	35.30	37.50	37.60
06/01/2016	19:49:59	249.8	35.80	35.30	37.50	37.50
06/01/2016	19:49:59	250.0	35.50	35.30	37.50	37.50
06/01/2016	19:50:00	250.2	35.50	35.20	37.50	37.50
06/01/2016	19:50:00	250.4	35.50	35.20	37.40	37.50
06/01/2016	19:50:00	250.6	35.50	35.20	37.40	37.40
06/01/2016	19:50:00	250.8	35.60	35.10	37.40	37.40
06/01/2016	19:50:00	251.0	35.60	35.10	37.30	37.40
06/01/2016	19:50:01	251.3	35.60	35.10	37.30	37.30
06/01/2016	19:50:01	251.4	35.60	35.10	37.30	37.30
06/01/2016	19:50:01	251.6	35.30	35.00	37.10	37.30
06/01/2016	19:50:01	251.8	35.30	35.00	37.10	37.10
06/01/2016	19:50:01	252.0	35.10	35.00	37.10	37.10
06/01/2016	19:50:02	252.3	35.10	34.90	37.10	37.10
06/01/2016	19:50:02	252.4	35.10	34.90	36.90	37.10
06/01/2016	19:50:02	252.6	35.10	34.90	36.90	37.00
06/01/2016	19:50:02	252.8	35.00	34.80	36.90	37.00
06/01/2016	19:50:02	253.1	35.00	34.80	36.80	37.00
06/01/2016	19:50:02	253.2	35.00	34.80	36.80	37.00
06/01/2016	19:50:03	253.4	35.00	34.70	36.80	36.90
06/01/2016	19:50:03	253.6	35.00	34.70	36.60	36.90
06/01/2016	19:50:03	253.8	35.00	34.70	36.60	36.80
06/01/2016	19:50:03	254.1	34.80	34.70	36.60	36.80
06/01/2016	19:50:04	254.2	34.80	34.60	36.60	36.80
06/01/2016	19:50:04	254.4	34.80	34.60	36.50	36.80
06/01/2016	19:50:04	254.6	34.70	34.60	36.50	36.70
06/01/2016	19:50:04	254.8	34.70	34.50	36.50	36.70
06/01/2016	19:50:04	255.0	34.70	34.50	36.50	36.70
06/01/2016	19:50:05	255.2	34.70	34.50	36.30	36.60
06/01/2016	19:50:05	255.4	34.70	34.50	36.30	36.60
06/01/2016	19:50:05	255.6	34.70	34.40	36.30	36.60
06/01/2016	19:50:05	255.9	34.70	34.40	36.30	36.50
06/01/2016	19:50:05	256.0	34.60	34.40	36.30	36.50
06/01/2016	19:50:06	256.2	34.60	34.40	36.20	36.50
06/01/2016	19:50:06	256.4	34.60	34.40	36.20	36.50
06/01/2016	19:50:06	256.6	34.50	34.40	36.20	36.30
06/01/2016	19:50:06	256.8	34.50	34.40	36.20	36.30
06/01/2016	19:50:06	257.0	34.50	34.30	36.00	36.30
06/01/2016	19:50:07	257.2	34.50	34.30	36.00	36.30
06/01/2016	19:50:07	257.4	34.50	34.30	36.00	36.30
06/01/2016	19:50:07	257.6	34.50	34.20	36.00	36.30
06/01/2016	19:50:07	257.8	34.50	34.20	36.00	36.20
06/01/2016	19:50:08	258.1	34.30	34.10	36.00	36.20
06/01/2016	19:50:08	258.2	34.30	34.10	36.00	36.20
06/01/2016	19:50:08	258.4	34.30	34.10	35.80	36.10
06/01/2016	19:50:08	258.6	34.30	34.10	35.80	36.10
06/01/2016	19:50:08	258.8	34.30	34.00	35.80	36.10
06/01/2016	19:50:08	259.1	34.30	34.00	35.80	36.10
06/01/2016	19:50:08	259.2	34.30	34.00	35.80	36.10
06/01/2016	19:50:09	259.4	34.20	34.00	35.80	36.00
06/01/2016	19:50:09	259.6	34.20	34.00	35.80	36.00
06/01/2016	19:50:09	259.8	34.20	34.00	35.70	35.80
06/01/2016	19:50:09	260.0	34.10	34.00	35.70	35.80
06/01/2016	19:50:09	260.2	34.10	33.80	35.70	35.80
06/01/2016	19:50:10	260.4	34.10	33.80	35.60	35.80
06/01/2016	19:50:10	260.6	34.00	33.80	35.60	35.80
06/01/2016	19:50:10	260.8	34.00	33.80	35.60	35.80
06/01/2016	19:50:10	261.0	34.00	33.80	35.50	35.80
06/01/2016	19:50:11	261.2	33.90	33.80	35.50	35.60
06/01/2016	19:50:11	261.4	33.90	33.80	35.50	35.60
06/01/2016	19:50:11	261.6	33.90	33.70	35.40	35.60
06/01/2016	19:50:11	261.9	33.90	33.70	35.40	35.60
06/01/2016	19:50:11	262.0	33.90	33.70	35.40	35.60
06/01/2016	19:50:12	262.2	33.90	33.70	35.20	35.60
06/01/2016	19:50:12	262.4	33.90	33.70	35.20	35.50
06/01/2016	19:50:12	262.6	33.70	33.70	35.20	35.50
06/01/2016	19:50:12	262.8	33.70	33.70	35.20	35.50
06/01/2016	19:50:12	263.0	33.70	33.50	35.20	35.50
06/01/2016	19:50:12	263.2	33.70	33.50	35.20	35.40
06/01/2016	19:50:13	263.4	33.70	33.40	35.20	35.40
06/01/2016	19:50:13	263.7	33.70	33.40	35.10	35.40
06/01/2016	19:50:13	263.8	33.70	33.40	35.10	35.30
06/01/2016	19:50:13	264.0	33.60	33.40	35.10	35.30
06/01/2016	19:50:13	264.2	33.60	33.40	35.10	35.30
06/01/2016	19:50:14	264.4	33.60	33.40	35.00	35.20
06/01/2016	19:50:14	264.7	33.50	33.40	35.00	35.20
06/01/2016	19:50:14	264.8	33.50	33.40	35.00	35.20
06/01/2016	19:50:14	265.0	33.50	33.40	35.00	35.20
06/01/2016	19:50:15	265.2	33.40	33.40	35.00	35.10
06/01/2016	19:50:15	265.5	33.40	33.20	35.00	35.10
06/01/2016	19:50:15	265.6	33.40	33.20	35.00	35.10
06/01/2016	19:50:15	265.9	33.40	33.20	34.90	35.00
06/01/2016	19:50:15	266.0	33.40	33.20	34.90	35.00
06/01/2016	19:50:16	266.2	33.40	33.20	34.80	35.00
06/01/2016	19:50:16	266.5	33.40	33.20	34.80	34.80
06/01/2016	19:50:16	266.6	33.30	33.20	34.80	34.80
06/01/2016	19:50:16	266.8	33.30	33.10	34.80	34.80
06/01/2016	19:50:16	267.0	33.30	33.10	34.80	34.80
06/01/2016	19:50:17	267.2	33.20	33.10	34.70	34.70
06/01/2016	19:50:17	267.4	33.20	33.10	34.70	34.70
06/01/2016	19:50:17	267.6	33.20	33.00	34.60	34.70
06/01/2016	19:50:17	267.8	33.20	33.00	34.60	34.60
06/01/2016	19:50:17	268.0	33.20	33.00	34.60	34.60
06/01/2016	19:50:18	268.2	33.10	32.90	34.60	34.60
06/01/2016	19:50:18	268.4	33.10	32.90	34.60	34.70
06/01/2016	19:50:18	268.6	33.10	32.90	34.60	34.70
06/01/2016	19:50:18	268.8	33.10	32.90	34.60	34.70
06/01/2016	19:50:18	269.0	33.10	32.90	34.50	34.70
06/01/2016	19:50:19	269.2	32.80	32.90	34.50	34.40
06/01/2016	19:50:19	269.4	32.80	32.80	34.50	34.40
06/01/2016	19:50:19	269.7	32.80	32.80	34.40	34.40
06/01/2016	19:50:19	269.8	32.80	32.80	34.40	34.40
06/01/2016	19:50:19	270.0	32.90	32.80	34.40	34.40
06/01/2016	19:50:20	270.2	32.90	32.80	34.40	34.40
06/01/2016	19:50:20	270.4	32.90	32.80	34.40	34.30
06/01/2016	19:50:20	270.6	32.80	32.80	34.40	34.30
06/01/2016	19:50:20	270.8	32.80	32.70	34.40	34.30
06/01/2016	19:50:20	271.0	32.80	32.70	34.30	34.30
06/01/2016	19:50:21	271.2	32.60	32.70	34.30	34.20
06/01/2016	19:50:21	271.4	32.60	32.60	34.30	34.20
06/01/2016	19:50:21	271.6	32.60	32.60	34.10	34.20
06/01/2016	19:50:21	271.8	32.70	32.60	34.10	34.10
06/01/2016	19:50:21	272.0	32.70	32.60	34.10	34.10
06/01/2016	19:50:22	272.2	32.70	32.60	33.90	34.10
06/01/2016	19:50:22	272.5	32.70	32.60	33.90	34.00
06/01/2016	19:50:22	272.6	32.70	32.60	33.90	34.00
06/01/2016	19:50:22	272.8	32.70	32.50	33.90	34.00
06/01/2016	19:50:22	273.0	32.70	32.50	33.90	33.90
06/01/2016	19:50:23	273.2	32.60	32.50	33.90	33.90
06/01/2016	19:50:23	273.4	32.60	32.50	33.90	33.90
06/01/2016	19:50:23	273.6	32.60	32.30	33.80	33.90
06/01/2016	19:50:23	273.8	32.60	32.30	33.80	33.90
06/01/2016	19:50:23	274.0	32.50	32.20	33.80	33.90
06/01/2016	19:50:24	274.3	32.50	32.20	33.70	33.90
06/01/2016	19:50:24	274.4	32.50	32.20	33.70	33.80
06/01/2016	19:50:24	274.6	32.30	32.10	33.70	33.80
06/01/2016	19:50:24	274.8	32.30	32.10	33.70	33.80
06/01/2016	19:50:24	275.0	32.30	32.10	33.60	33.70
06/01/2016	19:50:24	275.2	32.30	32.10	33.60	33.70
06/01/2016	19:50:25	275.4	32.20	32.10	33.60	33.70
06/01/2016	19:50:25	275.6	32.20	32.10	33.50	33.70
06/01/2016	19:50:25	275.8	32.20	32.10	33.50	33.70
06/01/2016	19:50:25	276.1	32.20	32.00	33.50	33.70
06/01/2016	19:50:25	276.2	32.20	32.00	33.50	33.70
06/01/2016	19:50:26	276.5	32.10	32.00	33.40	33.60
06/01/2016	19:50:26	276.6	32.10	32.00	33.40	33.60
06/01/2016	19:50:26	276.8	32.10	32.00	33.40	33.60
06/01/2016	19:50:26	277.1	32.10	32.00	33.40	33.50
06/01/2016	19:50:27	277.2	32.00	32.00	33.40	33.50
06/01/2016	19:50:27	277.4	32.00	31.90	33.40	33.50
06/01/2016	19:50:27	277.6	32.00	31.90	33.40	33.50
06/01/2016	19:50:27	277.8	32.00	31.90	33.30	33.50
06/01/2016	19:50:27	278.0	32.00	31.90	33.30	33.50
06/01/2016	19:50:28	278.2	32.00	31.90	33.30	33.50
06/01/2016	19:50:28	278.4	32.00	31.90	33.30	33.40
06/01/2016	19:50:28	278.6	32.00	31.90	33.30	33.40
06/01/2016	19:50:28	278.8	31.90	31.80	33.20	33.40
06/01/2016	19:50:28	279.0	31.90	31.80	33.20	33.30
06/01/2016	19:50:29	279.2	31.90	31.80	33.20	33.30
06/01/2016	19:50:29	279.4	31.90	31.70	33.20	33.30
06/01/2016	19:50:29	279.6	31.90	31.70	33.10	33.30
06/01/2016	19:50:29	279.8	31.80	31.70	33.10	33.30
06/01/2016	19:50:29	280.0	31.80	31.60	33.10	33.30
06/01/2016	19:50:30	280.3	31.80	31.60	33.10	33.30
06/01/2016	19:50:30	280.4	31.80	31.60	33.10	33.30
06/01/2016	19:50:30	280.6	31.80	31.60	33.10	33.30
06/01/2016	19:50:30	280.8	31.80	31.60	33.10	33.30
06/01/2016	19:50:30	281.0	31.80	31.60	33.10	33.10
06/01/2016	19:50:31	281.3	31.70	31.60	33.10	33.10
06/01/2016	19:50:31	281.4	31.70	31.60	33.10	33.10
06/01/2016	19:50:31	281.6	31.70	31.60	32.90	33.10
06/01/2016	19:50:31	281.8	31.70	31.60	32.90	33.10
06/01/2016	19:50:31	282.0	31.70	31.50	32.90	33.10
06/01/2016	19:50:31	282.2	31.70	31.50	32.90	33.10
06/01/2016	19:50:32	282.4	31.70	31.50	32.90	33.00
06/01/2016	19:50:32	282.6	31.70	31.50	32.90	33.00
06/01/2016	19:50:32	282.8	31.70	31.40	32.90	33.00
06/01/2016	19:50:32	283.1	31.70	31.40	32.90	33.00
06/01/2016	19:50:33	283.2	31.60	31.40	32.90	33.00
06/01/2016	19:50:33	283.4	31.60	31.40	32.80	33.00
06/01/2016	19:50:33	283.6	31.60	31.40	32.80	32.90
06/01/2016	19:50:33	283.8	31.50	31.40	32.80	32.90
06/01/2016	19:50:33	284.0	31.50	31.40	32.80	32.90
06/01/2016	19:50:34	284.2	31.50	31.30	32.70	32.90
06/01/2016	19:50:34	284.4	31.50	31.30	32.70	32.80
06/01/2016	19:50:34	284.6	31.50	31.30	32.70	32.80
06/01/2016	19:50:34	284.9	31.50	31.30	32.70	32.80
06/01/2016	19:50:34	285.0	31.50	31.30	32.70	32.80
06/01/2016	19:50:35	285.2	31.40	31.30	32.70	32.80
06/01/2016	19:50:35	285.4	31.40	31.30	32.70	32.80
06/01/2016	19:50:35	285.6	31.40	31.30	32.60	32.70
06/01/2016	19:50:35	285.8	31.40	31.30	32.60	32.70
06/01/2016	19:50:35	286.0	31.30	31.20	32.60	32.70
06/01/2016	19:50:36	286.2	31.30	31.20	32.60	32.70
06/01/2016	19:50:36	286.4	31.30	31.20	32.60	32.70
06/01/2016	19:50:36	286.6	31.30	31.10	32.60	32.60
06/01/2016	19:50:36	286.8	31.30	31.10	32.60	32.60
06/01/2016	19:50:36	287.0	31.30	31.10	32.50	32.60
06/01/2016	19:50:37	287.2	31.20	31.10	32.50	32.60
06/01/2016	19:50:37	287.4	31.20	31.10	32.50	32.60
06/01/2016	19:50:37	287.7	31.20	31.10	32.50	32.50
06/01/2016	19:50:37	287.8	31.10	31.10	32.50	32.50
06/01/2016	19:50:37	288.1	31.10	31.00	32.50	32.50
06/01/2016	19:50:37	288.2	31.10	31.00	32.50	32.50
06/01/2016	19:50:38	288.4	31.10	31.00	32.40	32.50
06/01/2016	19:50:38	288.6	31.10	31.00	32.40	32.50
06/01/2016	19:50:38	288.8	31.10	31.00	32.20	32.50
06/01/2016	19:50:38	289.0	31.10	31.00	32.20	32.40
06/01/2016	19:50:38	289.2	31.10	31.00	32.20	32.40
06/01/2016	19:50:39	289.4	31.10	30.90	32.20	32.40
06/01/2016	19:50:39	289.6	31.10	30.90	32.20	32.30
06/01/2016	19:50:39	289.8	31.00	30.90	32.20	32.30
06/01/2016	19:50:39	290.0	31.00	30.90	32.20	32.30
06/01/2016	19:50:39	290.2	31.00	30.90	32.20	32.30
06/01/2016	19:50:40	290.4	31.00	30.90	32.20	32.30
06/01/2016	19:50:40	290.6	31.00	30.90	32.20	32.30
06/01/2016	19:50:40	290.9	31.00	30.90	32.20	32.30
06/01/2016	19:50:40	291.0	31.00	30.90	32.20	32.30
06/01/2016	19:50:41	291.2	30.90	30.80	32.20	32.20
06/01/2016	19:50:41	291.4	30.90	30.80	32.10	32.20
06/01/2016	19:50:41	291.6	30.90	30.80	32.10	32.20
06/01/2016	19:50:41	291.9	30.90	30.80	32.10	32.20
06/01/2016	19:50:41	292.0	30.90	30.80	32.10	32.20
06/01/2016	19:50:42	292.2	30.90	30.80	32.00	32.10
06/01/2016	19:50:42	292.4	30.80	30.80	32.00	32.10
06/01/2016	19:50:42	292.6	30.80	30.70	32.00	32.10
06/01/2016	19:50:42	292.8	30.80	30.70	32.00	32.10
06/01/2016	19:50:42	293.0	30.80	30.70	32.00	32.10
06/01/2016	19:50:42	293.2	30.80	30.70	32.00	32.10
06/01/2016	19:50:43	293.4	30.80	30.70	31.90	32.10
06/01/2016	19:50:43	293.7	30.80	30.70	31.90	32.00
06/01/2016	19:50:43	293.8	30.80	30.70	31.90	32.00
06/01/2016	19:50:43	294.0	30.80	30.60	31.90	32.00
06/01/2016	19:50:44	294.2	30.80	30.60	31.90	31.90
06/01/2016	19:50:44	294.4	30.70	30.60	31.90	31.90
06/01/2016	19:50:44	294.7	30.70	30.60	31.90	31.90
06/01/2016	19:50:44	294.8	30.70	30.60	31.80	31.90
06/01/2016	19:50:44	295.0	30.70	30.60	31.80	31.90
06/01/2016	19:50:45	295.2	30.60	30.50	31.80	31.90
06/01/2016	19:50:45	295.4	30.60	30.50	31.80	31.90
06/01/2016	19:50:45	295.6	30.60	30.50	31.80	31.90
06/01/2016	19:50:45	295.8	30.60	30.50	31.80	31.60
06/01/2016	19:50:45	296.0	30.60	30.50	31.80	31.60
06/01/2016	19:50:46	296.2	30.60	30.50	31.70	31.60
06/01/2016	19:50:46	296.5	30.50	30.50	31.70	31.60
06/01/2016	19:50:46	296.6	30.50	30.40	31.70	31.60
06/01/2016	19:50:46	296.8	30.50	30.40	31.70	31.60
06/01/2016	19:50:46	297.0	30.50	30.40	31.70	31.60
06/01/2016	19:50:47	297.2	30.50	30.40	31.70	31.60
06/01/2016	19:50:47	297.4	30.50	30.40	31.70	31.60
06/01/2016	19:50:47	297.6	30.50	30.40	31.60	31.50
06/01/2016	19:50:47	297.8	30.50	30.40	31.60	31.50
06/01/2016	19:50:47	298.0	30.50	30.40	31.60	31.50
06/01/2016	19:50:48	298.2	30.50	30.40	31.60	31.50
06/01/2016	19:50:48	298.4	30.50	30.40	31.60	31.50
06/01/2016	19:50:48	298.6	30.40	30.30	31.60	31.50
06/01/2016	19:50:48	298.8	30.40	30.30	31.50	31.50
06/01/2016	19:50:48	299.0	30.40	30.30	31.50	31.40
06/01/2016	19:50:49	299.3	30.40	30.30	31.50	31.40
06/01/2016	19:50:49	299.4	30.40	30.30	31.30	31.40
06/01/2016	19:50:49	299.7	30.40	30.30	31.30	31.30
06/01/2016	19:50:49	299.8	30.40	30.30	31.30	31.30
06/01/2016	19:50:49	300.0	30.30	30.20	31.40	31.30
06/01/2016	19:50:49	300.2	30.30	30.20	31.40	31.30
06/01/2016	19:50:50	300.4	30.30	30.20	31.40	31.30
06/01/2016	19:50:50	300.6	30.30	30.20	31.40	31.30
06/01/2016	19:50:50	300.8	30.30	30.20	31.40	31.30
06/01/2016	19:50:50	301.0	30.30	30.20	31.40	31.20
06/01/2016	19:50:51	301.2	30.30	30.10	31.40	31.20
06/01/2016	19:50:51	301.4	30.30	30.10	31.30	31.20
06/01/2016	19:50:51	301.6	30.30	30.10	31.30	31.20
06/01/2016	19:50:51	301.8	30.20	30.10	31.30	31.20
06/01/2016	19:50:51	302.0	30.20	30.10	31.30	31.20
06/01/2016	19:50:52	302.2	30.20	30.10	31.30	31.20
06/01/2016	19:50:52	302.4	30.20	30.10	31.30	31.20
06/01/2016	19:50:52	302.6	30.20	30.00	31.30	31.20
06/01/2016	19:50:52	302.8	30.20	30.00	31.10	31.10
06/01/2016	19:50:52	303.0	30.20	30.00	31.10	31.10
06/01/2016	19:50:53	303.2	30.20	30.00	31.10	31.10
06/01/2016	19:50:53	303.5	30.20	30.00	31.00	31.10
06/01/2016	19:50:53	303.6	30.20	30.00	31.00	31.00
06/01/2016	19:50:53	303.8	30.10	30.00	31.00	31.00
06/01/2016	19:50:53	304.0	30.10	29.80	31.20	31.00
06/01/2016	19:50:54	304.3	30.10	29.80	31.20	31.00
06/01/2016	19:50:54	304.4	30.10	29.80	31.20	31.00
06/01/2016	19:50:54	304.6	30.10	30.00	30.90	31.00
06/01/2016	19:50:54	304.8	30.10	30.00	30.90	31.00
06/01/2016	19:50:54	305.0	30.10	30.00	30.90	31.00
06/01/2016	19:50:55	305.3	30.10	29.90	30.90	31.00
06/01/2016	19:50:55	305.4	30.10	29.90	31.10	31.00
06/01/2016	19:50:55	305.6	30.10	29.90	31.10	31.00
06/01/2016	19:50:55	305.8	30.00	29.90	31.10	31.00
06/01/2016	19:50:55	306.0	30.00	29.90	31.00	31.00
06/01/2016	19:50:55	306.2	30.00	29.90	31.00	31.00
06/01/2016	19:50:56	306.5	29.90	29.80	31.00	30.90
06/01/2016	19:50:56	306.6	29.90	29.80	31.00	30.90
06/01/2016	19:50:56	306.8	29.90	29.80	30.80	30.90
06/01/2016	19:50:56	307.1	29.90	29.80	30.80	30.90
06/01/2016	19:50:57	307.2	29.90	29.60	30.80	30.90
06/01/2016	19:50:57	307.4	29.90	29.60	30.70	30.90
06/01/2016	19:50:57	307.6	29.90	29.60	30.70	30.90
06/01/2016	19:50:57	307.8	29.70	29.50	30.70	30.80
06/01/2016	19:50:57	308.0	29.70	29.50	30.90	30.80
06/01/2016	19:50:58	308.2	29.70	29.50	30.90	30.80
06/01/2016	19:50:58	308.4	29.90	29.50	30.90	30.80
06/01/2016	19:50:58	308.6	29.90	29.50	30.70	30.80
06/01/2016	19:50:58	308.8	29.90	29.50	30.70	30.80
06/01/2016	19:50:58	309.0	29.50	29.50	30.70	30.80
06/01/2016	19:50:58	309.2	29.50	29.50	30.70	30.80
06/01/2016	19:50:59	309.4	29.50	29.50	30.60	30.70
06/01/2016	19:50:59	309.6	29.50	29.50	30.60	30.70
06/01/2016	19:50:59	309.8	29.70	29.50	30.60	30.70
06/01/2016	19:50:59	310.0	29.70	29.50	30.60	30.70
06/01/2016	19:51:00	310.2	29.70	29.50	30.50	30.60
06/01/2016	19:51:00	310.4	29.70	29.50	30.50	30.60
06/01/2016	19:51:00	310.6	29.70	29.40	30.50	30.60
06/01/2016	19:51:00	310.8	29.70	29.40	30.50	30.60
06/01/2016	19:51:00	311.0	29.60	29.40	30.50	30.60
06/01/2016	19:51:01	311.3	29.60	29.40	30.50	30.60
06/01/2016	19:51:01	311.4	29.60	29.40	30.40	30.60
06/01/2016	19:51:01	311.6	29.40	29.40	30.40	30.50
06/01/2016	19:51:01	311.8	29.40	29.40	30.40	30.50
06/01/2016	19:51:01	312.1	29.40	29.40	30.40	30.50
06/01/2016	19:51:01	312.2	29.40	29.40	30.40	30.50
06/01/2016	19:51:02	312.4	29.40	29.40	30.40	30.50
06/01/2016	19:51:02	312.6	29.40	29.40	30.40	30.50
06/01/2016	19:51:02	312.8	29.40	29.40	30.50	30.50
06/01/2016	19:51:02	313.0	29.40	29.40	30.50	30.50
06/01/2016	19:51:03	313.2	29.40	29.30	30.50	30.50
06/01/2016	19:51:03	313.4	29.40	29.30	30.40	30.50
06/01/2016	19:51:03	313.6	29.40	29.30	30.40	30.40
06/01/2016	19:51:03	313.8	29.50	29.30	30.40	30.40
06/01/2016	19:51:03	314.0	29.50	29.30	30.40	30.40
06/01/2016	19:51:04	314.3	29.50	29.30	30.40	30.40
06/01/2016	19:51:04	314.4	29.30	29.30	30.40	30.40
06/01/2016	19:51:04	314.6	29.30	29.20	30.40	30.40
06/01/2016	19:51:04	314.8	29.30	29.20	30.40	30.40
06/01/2016	19:51:04	315.1	29.30	29.20	30.40	30.40
06/01/2016	19:51:05	315.2	29.30	29.20	30.40	30.40
06/01/2016	19:51:05	315.4	29.30	29.20	30.30	30.40
06/01/2016	19:51:05	315.6	29.30	29.20	30.30	30.40
06/01/2016	19:51:05	315.8	29.20	29.20	30.30	30.30
06/01/2016	19:51:05	316.0	29.20	29.20	30.20	30.30
06/01/2016	19:51:06	316.3	29.20	29.20	30.20	30.30
06/01/2016	19:51:06	316.4	29.20	29.20	30.20	30.30
06/01/2016	19:51:06	316.6	29.20	29.10	30.30	30.30
06/01/2016	19:51:06	316.8	29.20	29.10	30.30	30.20
06/01/2016	19:51:06	317.0	29.20	29.10	30.30	30.20
06/01/2016	19:51:06	317.2	29.20	29.10	30.30	30.20
06/01/2016	19:51:07	317.4	29.20	29.10	30.20	30.20
06/01/2016	19:51:07	317.6	29.20	29.10	30.20	30.20
06/01/2016	19:51:07	317.8	29.10	29.10	30.20	30.20
06/01/2016	19:51:07	318.1	29.10	29.10	30.20	30.20
06/01/2016	19:51:08	318.2	29.10	29.10	30.20	30.10
06/01/2016	19:51:08	318.4	29.10	29.10	30.20	30.10
06/01/2016	19:51:08	318.6	29.10	29.00	30.10	30.10
06/01/2016	19:51:08	318.9	29.10	29.00	30.10	30.20
06/01/2016	19:51:08	319.0	29.10	29.00	30.10	30.20
06/01/2016	19:51:09	319.2	29.10	29.00	30.10	30.20
06/01/2016	19:51:09	319.4	29.10	29.00	30.10	30.20
06/01/2016	19:51:09	319.6	29.00	29.00	30.00	30.10
06/01/2016	19:51:09	319.8	29.00	29.00	30.00	30.10
06/01/2016	19:51:09	320.0	29.00	29.00	30.00	30.10
06/01/2016	19:51:10	320.2	29.00	29.00	30.00	30.10
06/01/2016	19:51:10	320.4	29.00	29.00	30.00	30.10
06/01/2016	19:51:10	320.6	29.00	29.00	30.00	30.10
06/01/2016	19:51:10	320.8	29.00	29.00	30.00	30.00
06/01/2016	19:51:10	321.1	29.00	29.00	30.00	30.00
06/01/2016	19:51:11	321.2	29.00	28.90	30.00	30.00
06/01/2016	19:51:11	321.4	29.00	28.90	30.00	30.00
06/01/2016	19:51:11	321.6	28.90	28.90	30.00	29.90
06/01/2016	19:51:11	321.8	28.90	28.90	30.00	29.90
06/01/2016	19:51:11	322.0	28.90	28.90	29.90	29.90
06/01/2016	19:51:12	322.2	28.90	28.90	29.90	29.90
06/01/2016	19:51:12	322.4	28.90	28.90	29.90	29.90
06/01/2016	19:51:12	322.6	28.90	28.90	29.80	29.90
06/01/2016	19:51:12	322.8	28.90	28.90	29.80	29.90
06/01/2016	19:51:12	323.0	28.90	28.90	29.80	29.90
06/01/2016	19:51:13	323.2	28.90	28.80	29.80	29.90
06/01/2016	19:51:13	323.4	28.90	28.80	29.80	29.80
06/01/2016	19:51:13	323.6	28.90	28.80	29.80	29.80
06/01/2016	19:51:13	323.9	28.90	28.80	29.80	29.80
06/01/2016	19:51:13	324.0	28.90	28.80	29.80	29.80
06/01/2016	19:51:14	324.2	28.80	28.80	29.80	29.90
06/01/2016	19:51:14	324.4	28.80	28.80	29.80	29.90
06/01/2016	19:51:14	324.6	28.80	28.70	29.70	29.90
06/01/2016	19:51:14	324.8	28.80	28.70	29.70	29.90
06/01/2016	19:51:14	325.0	28.80	28.70	29.70	29.80
06/01/2016	19:51:15	325.2	28.80	28.70	29.70	29.80
06/01/2016	19:51:15	325.4	28.80	28.70	29.80	29.80
06/01/2016	19:51:15	325.6	28.70	28.70	29.80	29.80
06/01/2016	19:51:15	325.8	28.70	28.60	29.80	29.80
06/01/2016	19:51:15	326.1	28.70	28.60	29.70	29.80
06/01/2016	19:51:16	326.2	28.70	28.60	29.70	29.70
06/01/2016	19:51:16	326.4	28.70	28.60	29.70	29.70
06/01/2016	19:51:16	326.6	28.70	28.70	29.70	29.70
06/01/2016	19:51:16	326.9	28.70	28.70	29.70	29.70
06/01/2016	19:51:16	327.0	28.70	28.70	29.70	29.70
06/01/2016	19:51:17	327.2	28.70	28.60	29.70	29.70
06/01/2016	19:51:17	327.4	28.70	28.60	29.70	29.70
06/01/2016	19:51:17	327.6	28.70	28.60	29.70	29.60
06/01/2016	19:51:17	327.8	28.70	28.60	29.70	29.60
06/01/2016	19:51:17	328.0	28.70	28.60	29.60	29.60
06/01/2016	19:51:18	328.2	28.70	28.60	29.60	29.60
06/01/2016	19:51:18	328.4	28.70	28.60	29.60	29.60
06/01/2016	19:51:18	328.6	28.70	28.60	29.50	29.60
06/01/2016	19:51:18	328.8	28.70	28.60	29.50	29.60
06/01/2016	19:51:18	329.0	28.70	28.60	29.50	29.60
06/01/2016	19:51:19	329.2	28.60	28.50	29.60	29.60
06/01/2016	19:51:19	329.4	28.60	28.50	29.60	29.60
06/01/2016	19:51:19	329.6	28.60	28.50	29.60	29.60
06/01/2016	19:51:19	329.8	28.60	28.50	29.60	29.60
06/01/2016	19:51:19	330.0	28.60	28.50	29.50	29.60
06/01/2016	19:51:19	330.2	28.60	28.50	29.50	29.50
06/01/2016	19:51:20	330.4	28.60	28.50	29.50	29.50
06/01/2016	19:51:20	330.6	28.60	28.50	29.50	29.50
06/01/2016	19:51:20	330.8	28.60	28.50	29.50	29.50
06/01/2016	19:51:20	331.1	28.50	28.50	29.50	29.50
06/01/2016	19:51:20	331.2	28.50	28.50	29.50	29.50
06/01/2016	19:51:21	331.4	28.50	28.50	29.40	29.40
06/01/2016	19:51:21	331.6	28.50	28.50	29.40	29.40
06/01/2016	19:51:21	331.9	28.50	28.40	29.40	29.40
06/01/2016	19:51:21	332.0	28.50	28.40	29.40	29.40
06/01/2016	19:51:22	332.2	28.50	28.40	29.40	29.40
06/01/2016	19:51:22	332.4	28.50	28.40	29.40	29.40
06/01/2016	19:51:22	332.7	28.50	28.40	29.30	29.40
06/01/2016	19:51:22	332.8	28.50	28.40	29.30	29.40
06/01/2016	19:51:22	333.1	28.40	28.40	29.30	29.40
06/01/2016	19:51:22	333.2	28.40	28.40	29.30	29.40
06/01/2016	19:51:23	333.4	28.40	28.40	29.30	29.40
06/01/2016	19:51:23	333.6	28.40	28.40	29.30	29.40
06/01/2016	19:51:23	333.8	28.40	28.40	29.30	29.40
06/01/2016	19:51:23	334.0	28.40	28.40	29.30	29.40
06/01/2016	19:51:24	334.2	28.40	28.40	29.30	29.10
06/01/2016	19:51:24	334.4	28.40	28.30	29.30	29.10
06/01/2016	19:51:24	334.6	28.40	28.30	29.30	29.10
06/01/2016	19:51:24	334.8	28.40	28.30	29.30	29.10
06/01/2016	19:51:24	335.1	28.40	28.20	29.30	29.30
06/01/2016	19:51:24	335.2	28.40	28.20	29.30	29.30
06/01/2016	19:51:25	335.4	28.40	28.20	29.30	29.20
06/01/2016	19:51:25	335.6	28.40	28.20	29.30	29.20
06/01/2016	19:51:25	335.8	28.40	28.30	29.30	29.20
06/01/2016	19:51:25	336.0	28.40	28.30	29.20	29.20
06/01/2016	19:51:25	336.2	28.40	28.30	29.20	29.20
06/01/2016	19:51:26	336.4	28.30	28.30	29.20	29.20
06/01/2016	19:51:26	336.6	28.30	28.30	29.20	29.20
06/01/2016	19:51:26	336.9	28.30	28.30	29.20	29.20
06/01/2016	19:51:26	337.0	28.30	28.30	29.20	29.20
06/01/2016	19:51:27	337.2	28.30	28.20	29.20	29.20
06/01/2016	19:51:27	337.4	28.30	28.20	29.20	29.20
06/01/2016	19:51:27	337.6	28.30	28.20	29.20	29.20
06/01/2016	19:51:27	337.8	28.30	28.20	29.20	29.20
06/01/2016	19:51:27	338.0	28.30	28.20	29.10	29.20
06/01/2016	19:51:27	338.2	28.30	28.20	29.10	29.20
06/01/2016	19:51:28	338.4	28.20	28.20	29.10	28.90
06/01/2016	19:51:28	338.6	28.20	28.20	29.10	28.90
06/01/2016	19:51:28	338.8	28.20	28.20	29.10	29.10
06/01/2016	19:51:28	339.0	28.20	28.20	29.10	29.10
06/01/2016	19:51:29	339.2	28.20	28.10	29.00	29.10
06/01/2016	19:51:29	339.4	28.20	28.10	29.00	29.10
06/01/2016	19:51:29	339.6	28.10	28.10	29.00	29.10
06/01/2016	19:51:29	339.8	28.10	28.10	29.00	29.10
06/01/2016	19:51:29	340.0	28.10	28.10	29.10	29.10
06/01/2016	19:51:29	340.2	28.10	28.10	29.10	29.10
06/01/2016	19:51:30	340.4	28.20	28.10	29.10	28.80
06/01/2016	19:51:30	340.6	28.20	28.10	29.00	28.80
06/01/2016	19:51:30	340.8	28.20	28.10	29.00	29.00
06/01/2016	19:51:30	341.0	28.10	28.10	29.00	29.00
06/01/2016	19:51:31	341.2	28.10	28.10	29.00	29.00
06/01/2016	19:51:31	341.4	28.10	28.10	29.00	28.80
06/01/2016	19:51:31	341.6	28.10	28.10	29.00	28.80
06/01/2016	19:51:31	341.8	28.10	28.00	29.00	28.80
06/01/2016	19:51:31	342.0	28.10	28.00	28.90	28.80
06/01/2016	19:51:31	342.2	28.10	28.00	28.90	28.80
06/01/2016	19:51:32	342.4	28.10	28.00	28.90	28.70
06/01/2016	19:51:32	342.6	28.10	28.00	28.90	28.70
06/01/2016	19:51:32	342.9	28.10	28.00	28.90	28.70
06/01/2016	19:51:32	343.0	28.10	28.00	28.90	28.70
06/01/2016	19:51:33	343.2	28.00	28.00	28.90	28.70
06/01/2016	19:51:33	343.4	28.00	28.00	28.90	28.70
06/01/2016	19:51:33	343.7	28.00	28.00	28.90	28.70
06/01/2016	19:51:33	343.8	28.00	28.00	28.90	28.70
06/01/2016	19:51:33	344.0	28.00	28.00	28.80	28.70
06/01/2016	19:51:33	344.2	28.00	28.00	28.80	28.60
06/01/2016	19:51:34	344.4	28.00	27.90	28.80	28.60
06/01/2016	19:51:34	344.6	28.00	27.90	28.90	28.60
06/01/2016	19:51:34	344.8	28.00	27.90	28.90	28.60
06/01/2016	19:51:34	345.1	28.00	27.90	28.90	28.60
06/01/2016	19:51:34	345.2	28.00	27.90	28.90	28.60
06/01/2016	19:51:35	345.4	28.00	27.90	28.90	28.60
06/01/2016	19:51:35	345.6	28.00	27.90	28.90	28.60
06/01/2016	19:51:35	345.8	27.90	27.90	28.90	28.60
06/01/2016	19:51:35	346.0	27.90	27.90	28.60	28.60
06/01/2016	19:51:36	346.2	27.90	27.90	28.60	28.60
06/01/2016	19:51:36	346.4	27.90	27.90	28.60	28.60
06/01/2016	19:51:36	346.6	27.90	27.90	28.70	28.60
06/01/2016	19:51:36	346.8	27.90	27.90	28.70	28.50
06/01/2016	19:51:36	347.1	27.90	27.90	28.70	28.50
06/01/2016	19:51:36	347.2	27.90	27.90	28.70	28.50
06/01/2016	19:51:37	347.4	27.90	27.80	28.80	28.50
06/01/2016	19:51:37	347.6	27.90	27.80	28.80	28.50
06/01/2016	19:51:37	347.9	27.90	27.80	28.80	28.50
06/01/2016	19:51:37	348.0	27.90	27.80	28.80	28.50
06/01/2016	19:51:38	348.2	27.90	27.80	28.70	28.50
06/01/2016	19:51:38	348.4	27.80	27.80	28.70	28.50
06/01/2016	19:51:38	348.7	27.80	27.80	28.70	28.50
06/01/2016	19:51:38	348.8	27.80	27.80	28.70	28.50
06/01/2016	19:51:38	349.1	27.80	27.80	28.70	28.50
06/01/2016	19:51:38	349.2	27.80	27.70	28.70	28.50
06/01/2016	19:51:39	349.4	27.80	27.70	28.60	28.50
06/01/2016	19:51:39	349.6	27.80	27.70	28.60	28.50
06/01/2016	19:51:39	349.8	27.80	27.70	28.60	28.50
06/01/2016	19:51:39	350.1	27.80	27.70	28.70	28.40
06/01/2016	19:51:39	350.2	27.80	27.70	28.70	28.40
06/01/2016	19:51:40	350.4	27.80	27.70	28.70	28.40
06/01/2016	19:51:40	350.6	27.80	27.70	28.70	28.40
06/01/2016	19:51:40	350.8	27.80	27.70	28.60	28.30
06/01/2016	19:51:40	351.1	27.70	27.70	28.60	28.30
06/01/2016	19:51:41	351.2	27.70	27.70	28.70	28.30
06/01/2016	19:51:41	351.4	27.70	27.70	28.70	28.30
06/01/2016	19:51:41	351.6	27.70	27.70	28.70	28.40
06/01/2016	19:51:41	351.8	27.70	27.70	28.70	28.40
06/01/2016	19:51:41	352.1	27.70	27.70	28.60	28.40
06/01/2016	19:51:41	352.2	27.70	27.70	28.60	28.40
06/01/2016	19:51:42	352.4	27.80	27.70	28.60	28.30
06/01/2016	19:51:42	352.6	27.80	27.70	28.60	28.30
06/01/2016	19:51:42	352.9	27.80	27.70	28.60	28.30
06/01/2016	19:51:42	353.0	27.80	27.70	28.60	28.30
06/01/2016	19:51:43	353.2	27.70	27.60	28.60	28.30
06/01/2016	19:51:43	353.4	27.70	27.60	28.60	28.30
06/01/2016	19:51:43	353.6	27.60	27.60	28.50	28.30
06/01/2016	19:51:43	353.8	27.60	27.60	28.50	28.30
06/01/2016	19:51:43	354.1	27.60	27.60	28.50	28.30
06/01/2016	19:51:43	354.2	27.60	27.60	28.50	28.30
06/01/2016	19:51:44	354.4	27.70	27.60	28.50	28.30
06/01/2016	19:51:44	354.6	27.70	27.60	28.50	28.30
06/01/2016	19:51:44	354.8	27.70	27.60	28.50	28.30
06/01/2016	19:51:44	355.0	27.60	27.60	28.50	28.20
06/01/2016	19:51:45	355.2	27.60	27.50	28.50	28.20
06/01/2016	19:51:45	355.4	27.60	27.50	28.50	28.20
06/01/2016	19:51:45	355.6	27.60	27.50	28.50	28.20
06/01/2016	19:51:45	355.8	27.60	27.50	28.50	28.20
06/01/2016	19:51:45	356.1	27.60	27.50	28.20	28.20
06/01/2016	19:51:46	356.2	27.50	27.50	28.20	28.20
06/01/2016	19:51:46	356.4	27.50	27.50	28.20	28.20
06/01/2016	19:51:46	356.6	27.50	27.60	28.40	28.20
06/01/2016	19:51:46	356.8	27.50	27.60	28.40	28.10
06/01/2016	19:51:46	357.0	27.60	27.60	28.40	28.10
06/01/2016	19:51:47	357.2	27.60	27.50	28.40	28.10
06/01/2016	19:51:47	357.4	27.60	27.50	28.30	28.10
06/01/2016	19:51:47	357.6	27.50	27.50	28.30	28.10
06/01/2016	19:51:47	357.9	27.50	27.50	28.30	28.10
06/01/2016	19:51:47	358.0	27.50	27.50	28.30	28.10
06/01/2016	19:51:48	358.2	27.50	27.50	28.40	28.10
06/01/2016	19:51:48	358.4	27.50	27.50	28.40	28.10
06/01/2016	19:51:48	358.6	27.50	27.50	28.30	28.10
06/01/2016	19:51:48	358.8	27.50	27.50	28.30	28.00
06/01/2016	19:51:48	359.0	27.50	27.50	28.30	28.00
06/01/2016	19:51:49	359.2	27.50	27.50	28.30	28.00
06/01/2016	19:51:49	359.4	27.50	27.50	28.30	28.00
06/01/2016	19:51:49	359.6	27.50	27.50	28.30	28.00
06/01/2016	19:51:49	359.8	27.50	27.50	28.30	28.00
06/01/2016	19:51:49	360.0	27.50	27.40	28.00	28.00
06/01/2016	19:51:50	360.2	27.50	27.40	28.00	28.00
06/01/2016	19:51:50	360.4	27.50	27.40	28.00	28.00
06/01/2016	19:51:50	360.6	27.50	27.40	28.20	28.00
06/01/2016	19:51:50	360.8	27.50	27.40	28.20	28.00
06/01/2016	19:51:50	361.1	27.40	27.40	28.20	28.00
06/01/2016	19:51:51	361.2	27.40	27.40	28.20	28.00
06/01/2016	19:51:51	361.4	27.40	27.40	28.20	28.00
06/01/2016	19:51:51	361.6	27.40	27.40	28.20	28.00
06/01/2016	19:51:51	361.8	27.40	27.40	28.20	28.00
06/01/2016	19:51:51	362.0	27.40	27.40	28.00	28.00
06/01/2016	19:51:52	362.2	27.40	27.40	28.00	27.90
06/01/2016	19:51:52	362.4	27.40	27.30	28.00	27.90
06/01/2016	19:51:52	362.6	27.40	27.30	28.20	27.90
06/01/2016	19:51:52	362.9	27.40	27.30	28.20	28.00
06/01/2016	19:51:52	363.0	27.40	27.30	28.20	28.00
06/01/2016	19:51:53	363.2	27.30	27.40	28.20	28.00
06/01/2016	19:51:53	363.4	27.30	27.40	28.20	28.00
06/01/2016	19:51:53	363.6	27.40	27.40	28.20	27.90
06/01/2016	19:51:53	363.8	27.40	27.30	28.20	27.90
06/01/2016	19:51:53	364.0	27.40	27.30	27.90	27.90
06/01/2016	19:51:54	364.2	27.40	27.30	27.90	27.90
06/01/2016	19:51:54	364.4	27.30	27.10	27.90	27.90
